# Supplementary material for: Oxidation State Determines Solvent Structure Around a Manganese–Vanadium Polyoxometalate Water‐Oxidation Catalyst
Source: Angew Chem Int Ed Engl. 2026 Apr 16;65(24):e9168848. doi: 10.1002/anie.9168848 (PMC13245616; doi:10.1002/anie.9168848)
Supplement: Supplementary file 2 — Supporting File 2: anie72128‐sup‐0002‐Data.zip. [file ANIE-65-e9168848-s002.zip]

Archive with 48 entries (45 files):
- Mn3344/
- Mn3344/tleap.input
- Mn3344/.DS_Store
- __MACOSX/Mn3344/._.DS_Store
- Mn3344/VAS.prep
- Mn3344/VAM.prep
- Mn3344/AC3.prep
- Mn3344/processed_mixture.pdb
- Mn3344/AC2.prep
- Mn3344/acn.frcmod
- Mn3344/acn.prepi
- Mn3344/MNO.prep
- Mn3344/AC1.prep
- Mn3344/tba.prepi
- Mn3344/params_6.frcmod
- Mn3344/tba.frcmod
- Mn3444/
- Mn3444/tleap.input
- Mn3444/.DS_Store
- __MACOSX/Mn3444/._.DS_Store
- Mn3444/VAS.prep
- Mn3444/VAM.prep
- Mn3444/AC3.prep
- Mn3444/processed_mixture.pdb
- Mn3444/AC2.prep
- Mn3444/acn.frcmod
- Mn3444/acn.prepi
- Mn3444/MNO.prep
- Mn3444/AC1.prep
- Mn3444/tba.prepi
- Mn3444/params_6.frcmod
- Mn3444/tba.frcmod
- Mn4444/
- Mn4444/tleap.input
- Mn4444/.DS_Store
- __MACOSX/Mn4444/._.DS_Store
- Mn4444/VAS.prep
- Mn4444/VAM.prep
- Mn4444/AC3.prep
- Mn4444/processed_mixture.pdb
- Mn4444/AC2.prep
- Mn4444/acn.frcmod
- Mn4444/acn.prepi
- Mn4444/MNO.prep
- Mn4444/AC1.prep
- Mn4444/tba.prepi
- Mn4444/params_6.frcmod
- Mn4444/tba.frcmod
