# Supplementary material for: Oxidation State Determines Solvent Structure Around a Manganese–Vanadium Polyoxometalate Water‐Oxidation Catalyst
Source: Angew Chem Int Ed Engl. 2026 Apr 16;65(24):e9168848. doi: 10.1002/anie.9168848 (PMC13245616; doi:10.1002/anie.9168848)
Supplement: Supplementary file 2 — Supporting File 2: anie72128‐sup‐0002‐Data.zip. [file ANIE-65-e9168848-s002.zip › Mn3344/tleap.input]

#1. Loading general FF
source oldff/leaprc.ff14SB
WAT = SPF
loadAmberParams frcmod.spcfw
set default FlexibleWater on
loadamberprep acn.prepi
loadamberparams acn.frcmod

loadamberprep tba.prepi
loadamberparams tba.frcmod


source leaprc.gaff2

#2. Defining new atom types
 addAtomTypes {
 { "MA"  "Mn" "Sp3" }
 { "MB"  "Mn" "Sp3" }
 { "MC"  "Mn" "Sp3" }
 { "MD"  "Mn" "Sp3" }
 { "VA"  "V" "Sp3" }
 { "VB"  "V" "Sp3" }
 { "VC"  "V" "Sp3" }
 { "OA"  "O" "Sp3" }
 { "OB"  "O" "Sp2" }
 { "OC"  "O" "Sp3" }
 { "OD"  "O" "Sp3" }
 { "OE"  "O" "Sp3" }
 { "OF"  "O" "Sp3" }
 { "OG"  "O" "Sp3" }
 { "OI"  "O" "Sp3" }
 { "OJ"  "O" "Sp3" }
 { "OK"  "O" "Sp3" }
 { "OL"  "O" "Sp3" }
 { "OM"  "O" "Sp3" }
 { "ON"  "O" "Sp2" }
 { "OO"  "O" "Sp2" }
 { "OP"  "O" "Sp2" }
 { "OQ"  "O" "Sp3" }
 { "OR"  "O" "Sp3" }
 { "CT"  "C" "Sp3" }
 { "HC"  "H" "Sp3" }
 { "YC"  "C" "Sp1" }
 { "YN"  "N" "Sp1" }
# { "O"  "O" "Sp2" }
# { "C"  "C" "Sp2" }
# { "CT"  "C" "Sp3" }
 }
#3. Loading extra FF paramaters
loadamberparams params_6.frcmod
loadamberprep MNO.prep
loadamberprep VAM.prep
loadamberprep VAS.prep
loadamberprep AC1.prep
loadamberprep AC2.prep
loadamberprep AC3.prep


# BONDS

cluster = loadpdb processed_mixture.pdb
#check cluster
desc cluster

bond cluster.1.O3 cluster.1.Mn1
bond cluster.1.O3 cluster.1.Mn3
bond cluster.1.O2 cluster.1.Mn1
bond cluster.1.O1 cluster.1.Mn4
bond cluster.1.O4 cluster.1.Mn2

bond cluster.2.O6 cluster.1.Mn2
bond cluster.2.O5 cluster.1.Mn4
bond cluster.3.O7 cluster.1.Mn3
bond cluster.3.O8 cluster.1.Mn2
bond cluster.4.O9 cluster.1.Mn1
bond cluster.4.O10 cluster.1.Mn2

bond cluster.6.O19 cluster.5.V3
bond cluster.6.O11 cluster.1.Mn3
bond cluster.6.O13 cluster.1.Mn1
bond cluster.5.O14 cluster.1.Mn4
bond cluster.5.O15 cluster.1.Mn3
bond cluster.5.O21 cluster.1.Mn1
bond cluster.5.O22 cluster.1.Mn4

set cluster box {70,70,70}
savepdb cluster amber_MD_final.pdb
saveamberparm cluster amber_MD.top amber_MD.crd
quit
