# Supplementary material for: Oxidation State Determines Solvent Structure Around a Manganese–Vanadium Polyoxometalate Water‐Oxidation Catalyst
Source: Angew Chem Int Ed Engl. 2026 Apr 16;65(24):e9168848. doi: 10.1002/anie.9168848 (PMC13245616; doi:10.1002/anie.9168848)
Supplement: Supplementary file 2 — Supporting File 2: anie72128‐sup‐0002‐Data.zip. [file ANIE-65-e9168848-s002.zip › Mn3344/processed_mixture.pdb]

HEADER 
TITLE     Built with Packmol                                             
REMARK   Packmol generated pdb file 
REMARK   Home-Page: http://m3g.iqm.unicamp.br/packmol
REMARK
ATOM      1  Mn1 MNO A   1      35.104  32.152  34.794  1.00  0.00          MN  
ATOM      2  Mn2 MNO A   1      34.411  34.856  34.233  1.00  0.00          MN  
ATOM      3  Mn3 MNO A   1      34.107  34.049  36.922  1.00  0.00          MN  
ATOM      4  Mn4 MNO A   1      36.827  34.551  35.710  1.00  0.00          MN  
ATOM      5  O1  MNO A   1      35.932  33.816  34.097  1.00  0.00           O  
ATOM      6  O2  MNO A   1      33.625  33.438  35.107  1.00  0.00           O  
ATOM      7  O3  MNO A   1      35.596  33.027  36.796  1.00  0.00           O  
ATOM      8  O4  MNO A   1      35.051  35.424  35.865  1.00  0.00           O  
TER
ATOM      9  H1  AC1 A   2      36.110  38.880  32.851  1.00  0.00           H  
ATOM     10  H2  AC1 A   2      37.846  38.380  32.877  1.00  0.00           H  
ATOM     11  C1  AC1 A   2      36.439  36.835  33.514  1.00  0.00           C  
ATOM     12  C2  AC1 A   2      36.817  38.054  32.654  1.00  0.00           C  
ATOM     13  O5  AC1 A   2      37.287  36.382  34.316  1.00  0.00           O  
ATOM     14  O6  AC1 A   2      35.237  36.409  33.291  1.00  0.00           O  
ATOM     15  H3  AC1 A   2      36.730  37.793  31.583  1.00  0.00           H  
TER
ATOM     16  H4  AC2 A   3      29.992  36.079  35.379  1.00  0.00           H  
ATOM     17  C3  AC2 A   3      30.817  36.729  35.726  1.00  0.00           C  
ATOM     18  C4  AC2 A   3      32.121  35.923  35.679  1.00  0.00           C  
ATOM     19  O7  AC2 A   3      32.440  35.310  36.738  1.00  0.00           O  
ATOM     20  O8  AC2 A   3      32.726  35.939  34.547  1.00  0.00           O  
ATOM     21  H5  AC2 A   3      30.601  37.045  36.760  1.00  0.00           H  
ATOM     22  H6  AC2 A   3      30.875  37.602  35.053  1.00  0.00           H  
TER
ATOM     23  O9  AC3 A   4      34.148  32.019  32.656  1.00  0.00           O  
ATOM     24  O10 AC3 A   4      33.688  34.256  32.471  1.00  0.00           O  
ATOM     25  H7  AC3 A   4      33.217  31.824  30.308  1.00  0.00           H  
ATOM     26  H8  AC3 A   4      31.915  32.952  30.830  1.00  0.00           H  
ATOM     27  C5  AC3 A   4      33.007  32.832  30.704  1.00  0.00           C  
ATOM     28  C6  AC3 A   4      33.689  33.027  32.069  1.00  0.00           C  
ATOM     29  H9  AC3 A   4      33.347  33.604  29.991  1.00  0.00           H  
TER
ATOM     30  O14 VAM A   5      37.350  35.224  37.386  1.00  0.00           O  
ATOM     31  V2  VAM A   5      36.419  34.708  38.783  1.00  0.00           V  
ATOM     32  O15 VAM A   5      34.673  34.842  38.502  1.00  0.00           O  
ATOM     33  O16 VAM A   5      36.770  35.732  40.005  1.00  0.00           O  
ATOM     34  O20 VAM A   5      39.452  30.970  34.930  1.00  0.00           O  
ATOM     35  V4  VAM A   5      38.117  31.698  35.534  1.00  0.00           V  
ATOM     36  O21 VAM A   5      36.717  31.209  34.599  1.00  0.00           O  
ATOM     37  O22 VAM A   5      38.317  33.436  35.450  1.00  0.00           O  
ATOM     38  O23 VAM A   5      37.894  31.191  37.277  1.00  0.00           O  
ATOM     39  O17 VAM A   5      37.538  30.458  39.860  1.00  0.00           O  
ATOM     40  V3  VAM A   5      36.860  31.387  38.706  1.00  0.00           V  
ATOM     41  O18 VAM A   5      36.897  33.038  39.370  1.00  0.00           O  
TER
ATOM     42  O11 VAS A   6      33.114  32.672  37.674  1.00  0.00           O  
ATOM     43  V1  VAS A   6      33.796  31.060  37.390  1.00  0.00           V  
ATOM     44  O12 VAS A   6      32.638  29.988  37.808  1.00  0.00           O  
ATOM     45  O13 VAS A   6      34.166  30.793  35.693  1.00  0.00           O  
ATOM     46  O19 VAS A   6      35.227  30.714  38.482  1.00  0.00           O  
TER
TER
ATOM     47  N1  TBA B   7      45.246  43.520  43.689  1.00  0.00              
ATOM     48  C1  TBA B   7      46.719  43.720  43.343  1.00  0.00              
ATOM     49  H1  TBA B   7      47.149  42.715  43.257  1.00  0.00              
ATOM     50  H2  TBA B   7      47.167  44.191  44.228  1.00  0.00              
ATOM     51  C2  TBA B   7      47.028  44.528  42.091  1.00  0.00              
ATOM     52  H3  TBA B   7      46.525  44.095  41.212  1.00  0.00              
ATOM     53  H4  TBA B   7      46.667  45.564  42.188  1.00  0.00              
ATOM     54  C3  TBA B   7      48.541  44.553  41.833  1.00  0.00              
ATOM     55  H5  TBA B   7      48.907  43.517  41.725  1.00  0.00              
ATOM     56  H6  TBA B   7      49.054  44.968  42.719  1.00  0.00              
ATOM     57  C4  TBA B   7      48.910  45.364  40.594  1.00  0.00              
ATOM     58  H7  TBA B   7      49.998  45.363  40.430  1.00  0.00              
ATOM     59  H8  TBA B   7      48.436  44.951  39.688  1.00  0.00              
ATOM     60  H9  TBA B   7      48.589  46.414  40.692  1.00  0.00              
ATOM     61  C5  TBA B   7      44.636  44.899  43.912  1.00  0.00              
ATOM     62  H10 TBA B   7      44.679  45.403  42.939  1.00  0.00              
ATOM     63  H11 TBA B   7      45.328  45.422  44.587  1.00  0.00              
ATOM     64  C6  TBA B   7      43.219  44.974  44.460  1.00  0.00              
ATOM     65  H12 TBA B   7      42.525  44.374  43.851  1.00  0.00              
ATOM     66  H13 TBA B   7      43.176  44.579  45.486  1.00  0.00              
ATOM     67  C7  TBA B   7      42.736  46.431  44.473  1.00  0.00              
ATOM     68  H14 TBA B   7      42.757  46.831  43.444  1.00  0.00              
ATOM     69  H15 TBA B   7      43.446  47.046  45.054  1.00  0.00              
ATOM     70  C8  TBA B   7      41.331  46.576  45.055  1.00  0.00              
ATOM     71  H16 TBA B   7      41.291  46.220  46.098  1.00  0.00              
ATOM     72  H17 TBA B   7      41.007  47.627  45.049  1.00  0.00              
ATOM     73  H18 TBA B   7      40.595  45.997  44.474  1.00  0.00              
ATOM     74  C9  TBA B   7      45.221  42.699  44.981  1.00  0.00              
ATOM     75  H19 TBA B   7      45.424  43.419  45.787  1.00  0.00              
ATOM     76  H20 TBA B   7      46.084  42.023  44.930  1.00  0.00              
ATOM     77  C10 TBA B   7      43.971  41.883  45.289  1.00  0.00              
ATOM     78  H21 TBA B   7      43.063  42.498  45.245  1.00  0.00              
ATOM     79  H22 TBA B   7      43.846  41.080  44.545  1.00  0.00              
ATOM     80  C11 TBA B   7      44.083  41.253  46.684  1.00  0.00              
ATOM     81  H23 TBA B   7      44.186  42.054  47.437  1.00  0.00              
ATOM     82  H24 TBA B   7      45.012  40.658  46.743  1.00  0.00              
ATOM     83  C12 TBA B   7      42.882  40.372  47.024  1.00  0.00              
ATOM     84  H25 TBA B   7      42.982  39.938  48.029  1.00  0.00              
ATOM     85  H26 TBA B   7      41.944  40.950  47.001  1.00  0.00              
ATOM     86  H27 TBA B   7      42.781  39.540  46.309  1.00  0.00              
ATOM     87  C13 TBA B   7      44.516  42.821  42.557  1.00  0.00              
ATOM     88  H28 TBA B   7      44.457  43.545  41.735  1.00  0.00              
ATOM     89  H29 TBA B   7      43.492  42.650  42.908  1.00  0.00              
ATOM     90  C14 TBA B   7      45.142  41.520  42.078  1.00  0.00              
ATOM     91  H30 TBA B   7      46.102  41.716  41.575  1.00  0.00              
ATOM     92  H31 TBA B   7      45.363  40.854  42.928  1.00  0.00              
ATOM     93  C15 TBA B   7      44.207  40.794  41.103  1.00  0.00              
ATOM     94  H32 TBA B   7      43.255  40.568  41.614  1.00  0.00              
ATOM     95  H33 TBA B   7      43.952  41.473  40.270  1.00  0.00              
ATOM     96  C16 TBA B   7      44.818  39.508  40.551  1.00  0.00              
ATOM     97  H34 TBA B   7      44.125  39.005  39.860  1.00  0.00              
ATOM     98  H35 TBA B   7      45.750  39.711  40.000  1.00  0.00              
ATOM     99  H36 TBA B   7      45.056  38.798  41.360  1.00  0.00              
TER
TER
ATOM    100  N1  TBA B   8      34.680  25.703  43.340  1.00  0.00              
ATOM    101  C1  TBA B   8      34.645  24.859  44.611  1.00  0.00              
ATOM    102  H1  TBA B   8      34.605  23.814  44.280  1.00  0.00              
ATOM    103  H2  TBA B   8      33.681  25.086  45.087  1.00  0.00              
ATOM    104  C2  TBA B   8      35.789  25.050  45.596  1.00  0.00              
ATOM    105  H3  TBA B   8      36.760  24.888  45.103  1.00  0.00              
ATOM    106  H4  TBA B   8      35.800  26.077  45.996  1.00  0.00              
ATOM    107  C3  TBA B   8      35.655  24.065  46.766  1.00  0.00              
ATOM    108  H5  TBA B   8      35.653  23.033  46.371  1.00  0.00              
ATOM    109  H6  TBA B   8      34.674  24.208  47.252  1.00  0.00              
ATOM    110  C4  TBA B   8      36.772  24.223  47.794  1.00  0.00              
ATOM    111  H7  TBA B   8      36.655  23.504  48.618  1.00  0.00              
ATOM    112  H8  TBA B   8      37.762  24.053  47.341  1.00  0.00              
ATOM    113  H9  TBA B   8      36.773  25.235  48.232  1.00  0.00              
ATOM    114  C5  TBA B   8      34.637  27.167  43.760  1.00  0.00              
ATOM    115  H10 TBA B   8      35.575  27.348  44.300  1.00  0.00              
ATOM    116  H11 TBA B   8      33.816  27.242  44.487  1.00  0.00              
ATOM    117  C6  TBA B   8      34.467  28.219  42.674  1.00  0.00              
ATOM    118  H12 TBA B   8      35.223  28.099  41.883  1.00  0.00              
ATOM    119  H13 TBA B   8      33.480  28.129  42.196  1.00  0.00              
ATOM    120  C7  TBA B   8      34.597  29.624  43.277  1.00  0.00              
ATOM    121  H14 TBA B   8      35.592  29.730  43.742  1.00  0.00              
ATOM    122  H15 TBA B   8      33.863  29.740  44.094  1.00  0.00              
ATOM    123  C8  TBA B   8      34.391  30.727  42.239  1.00  0.00              
ATOM    124  H16 TBA B   8      33.388  30.668  41.786  1.00  0.00              
ATOM    125  H17 TBA B   8      34.494  31.722  42.695  1.00  0.00              
ATOM    126  H18 TBA B   8      35.132  30.654  41.426  1.00  0.00              
ATOM    127  C9  TBA B   8      33.425  25.329  42.546  1.00  0.00              
ATOM    128  H19 TBA B   8      32.603  25.884  43.022  1.00  0.00              
ATOM    129  H20 TBA B   8      33.246  24.263  42.742  1.00  0.00              
ATOM    130  C10 TBA B   8      33.432  25.560  41.040  1.00  0.00              
ATOM    131  H21 TBA B   8      33.713  26.591  40.789  1.00  0.00              
ATOM    132  H22 TBA B   8      34.172  24.904  40.556  1.00  0.00              
ATOM    133  C11 TBA B   8      32.046  25.260  40.454  1.00  0.00              
ATOM    134  H23 TBA B   8      31.302  25.931  40.919  1.00  0.00              
ATOM    135  H24 TBA B   8      31.745  24.235  40.731  1.00  0.00              
ATOM    136  C12 TBA B   8      32.008  25.418  38.935  1.00  0.00              
ATOM    137  H25 TBA B   8      31.005  25.206  38.540  1.00  0.00              
ATOM    138  H26 TBA B   8      32.275  26.444  38.633  1.00  0.00              
ATOM    139  H27 TBA B   8      32.714  24.730  38.443  1.00  0.00              
ATOM    140  C13 TBA B   8      35.950  25.439  42.552  1.00  0.00              
ATOM    141  H28 TBA B   8      36.769  25.877  43.135  1.00  0.00              
ATOM    142  H29 TBA B   8      35.867  26.021  41.628  1.00  0.00              
ATOM    143  C14 TBA B   8      36.237  23.978  42.241  1.00  0.00              
ATOM    144  H30 TBA B   8      36.483  23.429  43.163  1.00  0.00              
ATOM    145  H31 TBA B   8      35.349  23.487  41.810  1.00  0.00              
ATOM    146  C15 TBA B   8      37.407  23.852  41.258  1.00  0.00              
ATOM    147  H32 TBA B   8      37.150  24.375  40.320  1.00  0.00              
ATOM    148  H33 TBA B   8      38.286  24.378  41.669  1.00  0.00              
ATOM    149  C16 TBA B   8      37.768  22.398  40.959  1.00  0.00              
ATOM    150  H34 TBA B   8      38.605  22.337  40.247  1.00  0.00              
ATOM    151  H35 TBA B   8      38.069  21.863  41.874  1.00  0.00              
ATOM    152  H36 TBA B   8      36.915  21.856  40.518  1.00  0.00              
TER
TER
ATOM    153  N1  TBA B   9      33.663  38.260  44.042  1.00  0.00              
ATOM    154  C1  TBA B   9      32.384  37.463  43.798  1.00  0.00              
ATOM    155  H1  TBA B   9      31.557  38.170  43.929  1.00  0.00              
ATOM    156  H2  TBA B   9      32.328  36.739  44.623  1.00  0.00              
ATOM    157  C2  TBA B   9      32.259  36.757  42.455  1.00  0.00              
ATOM    158  H3  TBA B   9      32.383  37.471  41.626  1.00  0.00              
ATOM    159  H4  TBA B   9      33.040  35.990  42.336  1.00  0.00              
ATOM    160  C3  TBA B   9      30.884  36.086  42.332  1.00  0.00              
ATOM    161  H5  TBA B   9      30.096  36.853  42.441  1.00  0.00              
ATOM    162  H6  TBA B   9      30.745  35.384  43.173  1.00  0.00              
ATOM    163  C4  TBA B   9      30.709  35.350  41.007  1.00  0.00              
ATOM    164  H7  TBA B   9      29.715  34.882  40.943  1.00  0.00              
ATOM    165  H8  TBA B   9      30.810  36.036  40.150  1.00  0.00              
ATOM    166  H9  TBA B   9      31.461  34.552  40.890  1.00  0.00              
ATOM    167  C5  TBA B   9      34.833  37.286  43.964  1.00  0.00              
ATOM    168  H10 TBA B   9      34.857  36.935  42.925  1.00  0.00              
ATOM    169  H11 TBA B   9      34.549  36.431  44.595  1.00  0.00              
ATOM    170  C6  TBA B   9      36.212  37.790  44.362  1.00  0.00              
ATOM    171  H12 TBA B   9      36.475  38.705  43.810  1.00  0.00              
ATOM    172  H13 TBA B   9      36.241  38.037  45.434  1.00  0.00              
ATOM    173  C7  TBA B   9      37.269  36.714  44.075  1.00  0.00              
ATOM    174  H14 TBA B   9      37.259  36.473  42.998  1.00  0.00              
ATOM    175  H15 TBA B   9      36.993  35.782  44.600  1.00  0.00              
ATOM    176  C8  TBA B   9      38.672  37.147  44.497  1.00  0.00              
ATOM    177  H16 TBA B   9      38.719  37.356  45.578  1.00  0.00              
ATOM    178  H17 TBA B   9      39.411  36.362  44.276  1.00  0.00              
ATOM    179  H18 TBA B   9      38.986  38.059  43.963  1.00  0.00              
ATOM    180  C9  TBA B   9      33.537  38.845  45.452  1.00  0.00              
ATOM    181  H19 TBA B   9      33.791  38.020  46.133  1.00  0.00              
ATOM    182  H20 TBA B   9      32.471  39.062  45.597  1.00  0.00              
ATOM    183  C10 TBA B   9      34.346  40.091  45.787  1.00  0.00              
ATOM    184  H21 TBA B   9      35.411  39.960  45.555  1.00  0.00              
ATOM    185  H22 TBA B   9      33.995  40.947  45.188  1.00  0.00              
ATOM    186  C11 TBA B   9      34.195  40.434  47.275  1.00  0.00              
ATOM    187  H23 TBA B   9      34.566  39.589  47.881  1.00  0.00              
ATOM    188  H24 TBA B   9      33.123  40.537  47.520  1.00  0.00              
ATOM    189  C12 TBA B   9      34.939  41.712  47.658  1.00  0.00              
ATOM    190  H25 TBA B   9      34.822  41.932  48.728  1.00  0.00              
ATOM    191  H26 TBA B   9      36.017  41.624  47.451  1.00  0.00              
ATOM    192  H27 TBA B   9      34.559  42.580  47.095  1.00  0.00              
ATOM    193  C13 TBA B   9      33.834  39.341  42.991  1.00  0.00              
ATOM    194  H28 TBA B   9      34.068  38.824  42.053  1.00  0.00              
ATOM    195  H29 TBA B   9      34.726  39.910  43.275  1.00  0.00              
ATOM    196  C14 TBA B   9      32.643  40.270  42.807  1.00  0.00              
ATOM    197  H30 TBA B   9      31.795  39.725  42.364  1.00  0.00              
ATOM    198  H31 TBA B   9      32.295  40.659  43.777  1.00  0.00              
ATOM    199  C15 TBA B   9      33.009  41.448  41.896  1.00  0.00              
ATOM    200  H32 TBA B   9      33.839  42.014  42.352  1.00  0.00              
ATOM    201  H33 TBA B   9      33.397  41.059  40.937  1.00  0.00              
ATOM    202  C16 TBA B   9      31.827  42.378  41.635  1.00  0.00              
ATOM    203  H34 TBA B   9      32.119  43.216  40.985  1.00  0.00              
ATOM    204  H35 TBA B   9      30.999  41.846  41.141  1.00  0.00              
ATOM    205  H36 TBA B   9      31.438  42.804  42.575  1.00  0.00              
TER
TER
ATOM    206 O    WAT C  10      31.993  59.874   3.885  1.00  0.00              
ATOM    207 H1   WAT C  10      32.115  59.001   4.258  1.00  0.00              
ATOM    208 H2   WAT C  10      32.583  59.897   3.131  1.00  0.00              
TER
TER
ATOM    209 O    WAT C  11      37.565  34.729  27.479  1.00  0.00              
ATOM    210 H1   WAT C  11      36.875  34.076  27.598  1.00  0.00              
ATOM    211 H2   WAT C  11      37.724  35.073  28.358  1.00  0.00              
TER
TER
ATOM    212 O    WAT C  12      63.255  14.441  42.697  1.00  0.00              
ATOM    213 H1   WAT C  12      62.986  14.308  43.606  1.00  0.00              
ATOM    214 H2   WAT C  12      62.460  14.291  42.186  1.00  0.00              
TER
TER
ATOM    215 O    WAT C  13      22.215  39.735  58.092  1.00  0.00              
ATOM    216 H1   WAT C  13      21.288  39.545  57.947  1.00  0.00              
ATOM    217 H2   WAT C  13      22.261  40.023  59.004  1.00  0.00              
TER
TER
ATOM    218 O    WAT C  14      63.932  22.476  69.474  1.00  0.00              
ATOM    219 H1   WAT C  14      63.146  22.686  69.977  1.00  0.00              
ATOM    220 H2   WAT C  14      63.856  21.539  69.289  1.00  0.00              
TER
TER
ATOM    221 O    WAT C  15       2.458  48.048  39.099  1.00  0.00              
ATOM    222 H1   WAT C  15       3.082  48.749  38.911  1.00  0.00              
ATOM    223 H2   WAT C  15       2.077  48.287  39.945  1.00  0.00              
TER
TER
ATOM    224 O    WAT C  16      68.606  63.016  69.355  1.00  0.00              
ATOM    225 H1   WAT C  16      69.165  63.337  68.647  1.00  0.00              
ATOM    226 H2   WAT C  16      67.714  63.172  69.046  1.00  0.00              
TER
TER
ATOM    227 O    WAT C  17      50.832  15.350  15.281  1.00  0.00              
ATOM    228 H1   WAT C  17      51.734  15.031  15.252  1.00  0.00              
ATOM    229 H2   WAT C  17      50.443  14.903  16.032  1.00  0.00              
TER
TER
ATOM    230 O    WAT C  18      32.778  36.933   6.645  1.00  0.00              
ATOM    231 H1   WAT C  18      31.989  36.899   6.105  1.00  0.00              
ATOM    232 H2   WAT C  18      33.328  37.593   6.224  1.00  0.00              
TER
TER
ATOM    233 O    WAT C  19      51.079  36.244  48.752  1.00  0.00              
ATOM    234 H1   WAT C  19      51.380  36.296  49.660  1.00  0.00              
ATOM    235 H2   WAT C  19      51.536  36.958  48.307  1.00  0.00              
TER
TER
ATOM    236 O    WAT C  20      34.869  12.923  11.380  1.00  0.00              
ATOM    237 H1   WAT C  20      35.777  13.198  11.509  1.00  0.00              
ATOM    238 H2   WAT C  20      34.933  12.114  10.873  1.00  0.00              
TER
TER
ATOM    239 O    WAT C  21      36.458  17.521  61.222  1.00  0.00              
ATOM    240 H1   WAT C  21      37.071  16.786  61.218  1.00  0.00              
ATOM    241 H2   WAT C  21      35.913  17.384  60.447  1.00  0.00              
TER
TER
ATOM    242 O    WAT C  22      64.269  19.738  55.793  1.00  0.00              
ATOM    243 H1   WAT C  22      64.500  19.022  55.202  1.00  0.00              
ATOM    244 H2   WAT C  22      63.477  20.117  55.412  1.00  0.00              
TER
TER
ATOM    245 O    WAT C  23      66.358  47.888  28.979  1.00  0.00              
ATOM    246 H1   WAT C  23      67.260  48.083  28.727  1.00  0.00              
ATOM    247 H2   WAT C  23      65.823  48.382  28.357  1.00  0.00              
TER
TER
ATOM    248 O    WAT C  24      58.774   9.067  63.977  1.00  0.00              
ATOM    249 H1   WAT C  24      59.698   9.167  63.749  1.00  0.00              
ATOM    250 H2   WAT C  24      58.310   9.171  63.146  1.00  0.00              
TER
TER
ATOM    251 O    WAT C  25      29.390  64.453  63.192  1.00  0.00              
ATOM    252 H1   WAT C  25      29.900  63.657  63.042  1.00  0.00              
ATOM    253 H2   WAT C  25      29.318  64.859  62.328  1.00  0.00              
TER
TER
ATOM    254 O    WAT C  26      42.340  61.138   4.126  1.00  0.00              
ATOM    255 H1   WAT C  26      42.184  61.721   3.383  1.00  0.00              
ATOM    256 H2   WAT C  26      42.745  61.697   4.789  1.00  0.00              
TER
TER
ATOM    257 O    WAT C  27      62.742  45.360  50.963  1.00  0.00              
ATOM    258 H1   WAT C  27      62.778  45.878  50.159  1.00  0.00              
ATOM    259 H2   WAT C  27      63.073  44.499  50.710  1.00  0.00              
TER
TER
ATOM    260 O    WAT C  28      21.579  52.933  23.256  1.00  0.00              
ATOM    261 H1   WAT C  28      21.333  52.469  22.456  1.00  0.00              
ATOM    262 H2   WAT C  28      22.263  53.543  22.979  1.00  0.00              
TER
TER
ATOM    263 O    WAT C  29      21.853  48.958  31.621  1.00  0.00              
ATOM    264 H1   WAT C  29      21.018  48.490  31.634  1.00  0.00              
ATOM    265 H2   WAT C  29      21.967  49.269  32.519  1.00  0.00              
TER
TER
ATOM    266 O    WAT C  30      61.559  22.413  61.020  1.00  0.00              
ATOM    267 H1   WAT C  30      60.831  23.034  61.037  1.00  0.00              
ATOM    268 H2   WAT C  30      61.174  21.584  61.305  1.00  0.00              
TER
TER
ATOM    269 O    WAT C  31      38.748  24.202  45.199  1.00  0.00              
ATOM    270 H1   WAT C  31      38.736  24.989  45.744  1.00  0.00              
ATOM    271 H2   WAT C  31      39.080  23.516  45.777  1.00  0.00              
TER
TER
ATOM    272 O    WAT C  32      45.857  50.533  32.006  1.00  0.00              
ATOM    273 H1   WAT C  32      45.716  49.619  31.760  1.00  0.00              
ATOM    274 H2   WAT C  32      46.086  50.499  32.935  1.00  0.00              
TER
TER
ATOM    275 O    WAT C  33      22.852  61.876  31.387  1.00  0.00              
ATOM    276 H1   WAT C  33      22.360  62.517  30.874  1.00  0.00              
ATOM    277 H2   WAT C  33      22.972  61.134  30.794  1.00  0.00              
TER
TER
ATOM    278 O    WAT C  34      41.225   0.544  48.890  1.00  0.00              
ATOM    279 H1   WAT C  34      41.264   1.185  48.181  1.00  0.00              
ATOM    280 H2   WAT C  34      40.466   0.000  48.681  1.00  0.00              
TER
TER
ATOM    281 O    WAT C  35      15.889   3.580   4.435  1.00  0.00              
ATOM    282 H1   WAT C  35      16.269   2.731   4.660  1.00  0.00              
ATOM    283 H2   WAT C  35      16.233   4.180   5.097  1.00  0.00              
TER
TER
ATOM    284 O    WAT C  36      34.765  34.367  27.432  1.00  0.00              
ATOM    285 H1   WAT C  36      34.728  33.411  27.417  1.00  0.00              
ATOM    286 H2   WAT C  36      34.693  34.624  26.513  1.00  0.00              
TER
TER
ATOM    287 O    WAT C  37      26.937   7.896  60.982  1.00  0.00              
ATOM    288 H1   WAT C  37      26.253   8.333  61.489  1.00  0.00              
ATOM    289 H2   WAT C  37      27.536   7.546  61.641  1.00  0.00              
TER
TER
ATOM    290 O    WAT C  38      45.487  48.297  48.658  1.00  0.00              
ATOM    291 H1   WAT C  38      45.925  47.473  48.444  1.00  0.00              
ATOM    292 H2   WAT C  38      44.649  48.032  49.035  1.00  0.00              
TER
TER
ATOM    293 O    WAT C  39      21.646  10.231  15.413  1.00  0.00              
ATOM    294 H1   WAT C  39      21.644  10.785  16.193  1.00  0.00              
ATOM    295 H2   WAT C  39      22.573  10.084  15.225  1.00  0.00              
TER
TER
ATOM    296 O    WAT C  40      12.361  54.420   1.739  1.00  0.00              
ATOM    297 H1   WAT C  40      12.305  53.967   2.580  1.00  0.00              
ATOM    298 H2   WAT C  40      11.980  53.808   1.110  1.00  0.00              
TER
TER
ATOM    299 O    WAT C  41      64.693  53.642  42.651  1.00  0.00              
ATOM    300 H1   WAT C  41      65.297  53.587  43.391  1.00  0.00              
ATOM    301 H2   WAT C  41      64.060  54.312  42.908  1.00  0.00              
TER
TER
ATOM    302 O    WAT C  42      64.309   7.051   7.555  1.00  0.00              
ATOM    303 H1   WAT C  42      64.530   6.124   7.636  1.00  0.00              
ATOM    304 H2   WAT C  42      63.509   7.062   7.030  1.00  0.00              
TER
TER
ATOM    305 O    WAT C  43      62.842  25.653  61.126  1.00  0.00              
ATOM    306 H1   WAT C  43      62.300  26.382  60.823  1.00  0.00              
ATOM    307 H2   WAT C  43      63.385  25.429  60.370  1.00  0.00              
TER
TER
ATOM    308 O    WAT C  44      18.137  55.811  57.049  1.00  0.00              
ATOM    309 H1   WAT C  44      17.929  56.364  57.802  1.00  0.00              
ATOM    310 H2   WAT C  44      17.456  55.139  57.049  1.00  0.00              
TER
TER
ATOM    311 O    WAT C  45      58.434  13.967  31.291  1.00  0.00              
ATOM    312 H1   WAT C  45      58.860  13.833  32.138  1.00  0.00              
ATOM    313 H2   WAT C  45      57.666  14.503  31.492  1.00  0.00              
TER
TER
ATOM    314 O    WAT C  46      39.973  37.807  40.197  1.00  0.00              
ATOM    315 H1   WAT C  46      40.459  36.983  40.236  1.00  0.00              
ATOM    316 H2   WAT C  46      39.543  37.791  39.342  1.00  0.00              
TER
TER
ATOM    317 O    WAT C  47      31.708  24.764  35.415  1.00  0.00              
ATOM    318 H1   WAT C  47      30.928  25.310  35.514  1.00  0.00              
ATOM    319 H2   WAT C  47      32.028  24.640  36.309  1.00  0.00              
TER
TER
ATOM    320 O    WAT C  48      43.936  28.987  55.168  1.00  0.00              
ATOM    321 H1   WAT C  48      43.954  29.942  55.105  1.00  0.00              
ATOM    322 H2   WAT C  48      43.803  28.689  54.268  1.00  0.00              
TER
TER
ATOM    323 O    WAT C  49       3.257  45.606   3.889  1.00  0.00              
ATOM    324 H1   WAT C  49       3.144  46.458   3.467  1.00  0.00              
ATOM    325 H2   WAT C  49       4.122  45.652   4.295  1.00  0.00              
TER
TER
ATOM    326 O    WAT C  50      37.204   1.987  24.579  1.00  0.00              
ATOM    327 H1   WAT C  50      36.846   1.781  25.442  1.00  0.00              
ATOM    328 H2   WAT C  50      38.142   1.812  24.660  1.00  0.00              
TER
TER
ATOM    329 O    WAT C  51      15.114  58.789  35.814  1.00  0.00              
ATOM    330 H1   WAT C  51      14.535  58.642  35.067  1.00  0.00              
ATOM    331 H2   WAT C  51      15.968  58.470  35.523  1.00  0.00              
TER
TER
ATOM    332 O    WAT C  52       5.750  65.578  47.219  1.00  0.00              
ATOM    333 H1   WAT C  52       6.536  65.114  47.507  1.00  0.00              
ATOM    334 H2   WAT C  52       5.234  65.694  48.017  1.00  0.00              
TER
TER
ATOM    335 O    WAT C  53      62.611  56.799  26.402  1.00  0.00              
ATOM    336 H1   WAT C  53      62.341  57.699  26.217  1.00  0.00              
ATOM    337 H2   WAT C  53      63.131  56.543  25.640  1.00  0.00              
TER
TER
ATOM    338 O    WAT C  54       1.480  38.794  24.395  1.00  0.00              
ATOM    339 H1   WAT C  54       1.855  39.670  24.306  1.00  0.00              
ATOM    340 H2   WAT C  54       0.533  38.935  24.372  1.00  0.00              
TER
TER
ATOM    341 O    WAT C  55      63.875  50.100  29.101  1.00  0.00              
ATOM    342 H1   WAT C  55      64.673  50.245  28.594  1.00  0.00              
ATOM    343 H2   WAT C  55      63.227  50.680  28.700  1.00  0.00              
TER
TER
ATOM    344 O    WAT C  56      20.503  57.259   2.542  1.00  0.00              
ATOM    345 H1   WAT C  56      19.961  58.038   2.670  1.00  0.00              
ATOM    346 H2   WAT C  56      19.904  56.609   2.174  1.00  0.00              
TER
TER
ATOM    347 O    WAT C  57      68.946  23.150  16.346  1.00  0.00              
ATOM    348 H1   WAT C  57      68.749  22.345  15.867  1.00  0.00              
ATOM    349 H2   WAT C  57      69.855  23.044  16.629  1.00  0.00              
TER
TER
ATOM    350 O    WAT C  58      51.646  42.367  61.192  1.00  0.00              
ATOM    351 H1   WAT C  58      51.205  42.435  62.039  1.00  0.00              
ATOM    352 H2   WAT C  58      52.237  43.120  61.169  1.00  0.00              
TER
TER
ATOM    353 O    WAT C  59      19.365  20.230  43.821  1.00  0.00              
ATOM    354 H1   WAT C  59      19.273  19.381  43.390  1.00  0.00              
ATOM    355 H2   WAT C  59      18.469  20.555  43.904  1.00  0.00              
TER
TER
ATOM    356 O    WAT C  60      49.721  46.966  66.489  1.00  0.00              
ATOM    357 H1   WAT C  60      49.179  47.724  66.274  1.00  0.00              
ATOM    358 H2   WAT C  60      49.683  46.414  65.708  1.00  0.00              
TER
TER
ATOM    359 O    WAT C  61       4.201  15.661   4.316  1.00  0.00              
ATOM    360 H1   WAT C  61       4.962  16.104   3.941  1.00  0.00              
ATOM    361 H2   WAT C  61       4.509  14.775   4.507  1.00  0.00              
TER
TER
ATOM    362 O    WAT C  62      67.819  48.906  58.288  1.00  0.00              
ATOM    363 H1   WAT C  62      67.774  49.413  57.478  1.00  0.00              
ATOM    364 H2   WAT C  62      66.939  48.968  58.659  1.00  0.00              
TER
TER
ATOM    365 O    WAT C  63      66.110  69.322  51.648  1.00  0.00              
ATOM    366 H1   WAT C  63      65.574  68.688  51.172  1.00  0.00              
ATOM    367 H2   WAT C  63      66.988  69.218  51.281  1.00  0.00              
TER
TER
ATOM    368 O    WAT C  64      60.272  53.892  24.025  1.00  0.00              
ATOM    369 H1   WAT C  64      59.370  53.574  23.979  1.00  0.00              
ATOM    370 H2   WAT C  64      60.333  54.315  24.882  1.00  0.00              
TER
TER
ATOM    371 O    WAT C  65      12.334  66.100  11.909  1.00  0.00              
ATOM    372 H1   WAT C  65      11.909  66.535  12.648  1.00  0.00              
ATOM    373 H2   WAT C  65      12.460  66.794  11.262  1.00  0.00              
TER
TER
ATOM    374 O    WAT C  66      58.630  23.691  13.323  1.00  0.00              
ATOM    375 H1   WAT C  66      57.702  23.705  13.090  1.00  0.00              
ATOM    376 H2   WAT C  66      59.056  24.221  12.650  1.00  0.00              
TER
TER
ATOM    377 O    WAT C  67      45.168  28.909  66.841  1.00  0.00              
ATOM    378 H1   WAT C  67      44.773  29.727  66.540  1.00  0.00              
ATOM    379 H2   WAT C  67      45.198  28.355  66.061  1.00  0.00              
TER
TER
ATOM    380 O    WAT C  68       0.521  38.230  38.753  1.00  0.00              
ATOM    381 H1   WAT C  68       0.383  38.386  39.687  1.00  0.00              
ATOM    382 H2   WAT C  68       1.472  38.216  38.649  1.00  0.00              
TER
TER
ATOM    383 O    WAT C  69      17.274   7.438  42.313  1.00  0.00              
ATOM    384 H1   WAT C  69      16.813   6.930  41.645  1.00  0.00              
ATOM    385 H2   WAT C  69      16.942   8.330  42.208  1.00  0.00              
TER
TER
ATOM    386 O    WAT C  70      11.774   5.169  27.961  1.00  0.00              
ATOM    387 H1   WAT C  70      11.411   5.504  28.781  1.00  0.00              
ATOM    388 H2   WAT C  70      11.039   5.192  27.347  1.00  0.00              
TER
TER
ATOM    389 O    WAT C  71      64.098  41.937  10.175  1.00  0.00              
ATOM    390 H1   WAT C  71      63.307  41.832   9.647  1.00  0.00              
ATOM    391 H2   WAT C  71      64.527  41.082  10.136  1.00  0.00              
TER
TER
ATOM    392 O    WAT C  72       0.000  20.866  15.046  1.00  0.00              
ATOM    393 H1   WAT C  72       0.610  20.502  14.405  1.00  0.00              
ATOM    394 H2   WAT C  72       0.535  21.020  15.825  1.00  0.00              
TER
TER
ATOM    395 O    WAT C  73      24.551  52.375  36.695  1.00  0.00              
ATOM    396 H1   WAT C  73      23.762  52.889  36.525  1.00  0.00              
ATOM    397 H2   WAT C  73      24.771  51.987  35.848  1.00  0.00              
TER
TER
ATOM    398 O    WAT C  74      57.811   0.687  47.255  1.00  0.00              
ATOM    399 H1   WAT C  74      57.136   0.011  47.316  1.00  0.00              
ATOM    400 H2   WAT C  74      58.620   0.204  47.086  1.00  0.00              
TER
TER
ATOM    401 O    WAT C  75       6.784  45.066  17.765  1.00  0.00              
ATOM    402 H1   WAT C  75       5.874  45.337  17.888  1.00  0.00              
ATOM    403 H2   WAT C  75       7.117  45.647  17.082  1.00  0.00              
TER
TER
ATOM    404 O    WAT C  76      27.894  16.177  56.418  1.00  0.00              
ATOM    405 H1   WAT C  76      27.577  15.982  57.299  1.00  0.00              
ATOM    406 H2   WAT C  76      28.712  15.685  56.342  1.00  0.00              
TER
TER
ATOM    407 O    WAT C  77      21.039  16.238  18.352  1.00  0.00              
ATOM    408 H1   WAT C  77      20.844  15.787  19.172  1.00  0.00              
ATOM    409 H2   WAT C  77      20.187  16.536  18.032  1.00  0.00              
TER
TER
ATOM    410 O    WAT C  78      61.086  38.718  25.209  1.00  0.00              
ATOM    411 H1   WAT C  78      62.002  38.992  25.247  1.00  0.00              
ATOM    412 H2   WAT C  78      60.879  38.701  24.275  1.00  0.00              
TER
TER
ATOM    413 O    WAT C  79      17.080  59.273  22.331  1.00  0.00              
ATOM    414 H1   WAT C  79      17.326  60.136  21.998  1.00  0.00              
ATOM    415 H2   WAT C  79      16.759  59.440  23.217  1.00  0.00              
TER
TER
ATOM    416 O    WAT C  80       5.651  45.384  40.325  1.00  0.00              
ATOM    417 H1   WAT C  80       6.431  44.837  40.420  1.00  0.00              
ATOM    418 H2   WAT C  80       5.161  45.246  41.136  1.00  0.00              
TER
TER
ATOM    419 O    WAT C  81       7.229  14.062  50.473  1.00  0.00              
ATOM    420 H1   WAT C  81       7.994  13.489  50.503  1.00  0.00              
ATOM    421 H2   WAT C  81       6.543  13.527  50.075  1.00  0.00              
TER
TER
ATOM    422  C1  ACN D  82       9.086  57.857  10.869  1.00  0.00           CT 
ATOM    423  H1  ACN D  82       9.145  56.772  10.774  1.00  0.00           HC 
ATOM    424  H2  ACN D  82      10.090  58.290  10.875  1.00  0.00           HC 
ATOM    425  H3  ACN D  82       8.718  58.135  11.855  1.00  0.00           HC 
ATOM    426  C2  ACN D  82       8.285  58.363   9.745  1.00  0.00           YC 
ATOM    427  N   ACN D  82       7.552  58.746   8.956  1.00  0.00           YN 
TER
TER
ATOM    428  C1  ACN D  83      31.958  36.762  10.828  1.00  0.00           CT 
ATOM    429  H1  ACN D  83      32.158  35.755  11.195  1.00  0.00           HC 
ATOM    430  H2  ACN D  83      31.802  37.445  11.668  1.00  0.00           HC 
ATOM    431  H3  ACN D  83      30.993  36.801  10.327  1.00  0.00           HC 
ATOM    432  C2  ACN D  83      33.102  37.174  10.001  1.00  0.00           YC 
ATOM    433  N   ACN D  83      33.920  37.443   9.249  1.00  0.00           YN 
TER
TER
ATOM    434  C1  ACN D  84      57.162  12.424  44.182  1.00  0.00           CT 
ATOM    435  H1  ACN D  84      57.477  12.079  45.167  1.00  0.00           HC 
ATOM    436  H2  ACN D  84      57.803  11.990  43.409  1.00  0.00           HC 
ATOM    437  H3  ACN D  84      57.363  13.487  44.068  1.00  0.00           HC 
ATOM    438  C2  ACN D  84      55.756  12.037  43.998  1.00  0.00           YC 
ATOM    439  N   ACN D  84      54.630  11.862  43.907  1.00  0.00           YN 
TER
TER
ATOM    440  C1  ACN D  85      56.317  66.698   6.549  1.00  0.00           CT 
ATOM    441  H1  ACN D  85      56.289  66.419   7.602  1.00  0.00           HC 
ATOM    442  H2  ACN D  85      55.314  66.965   6.203  1.00  0.00           HC 
ATOM    443  H3  ACN D  85      56.542  65.832   5.930  1.00  0.00           HC 
ATOM    444  C2  ACN D  85      57.256  67.820   6.406  1.00  0.00           YC 
ATOM    445  N   ACN D  85      58.083  68.597   6.269  1.00  0.00           YN 
TER
TER
ATOM    446  C1  ACN D  86      21.120   7.009  53.235  1.00  0.00           CT 
ATOM    447  H1  ACN D  86      20.574   6.246  53.790  1.00  0.00           HC 
ATOM    448  H2  ACN D  86      22.197   6.891  53.391  1.00  0.00           HC 
ATOM    449  H3  ACN D  86      20.941   7.994  53.663  1.00  0.00           HC 
ATOM    450  C2  ACN D  86      20.761   6.876  51.816  1.00  0.00           YC 
ATOM    451  N   ACN D  86      20.382   6.867  50.737  1.00  0.00           YN 
TER
TER
ATOM    452  C1  ACN D  87      38.416  31.043  16.385  1.00  0.00           CT 
ATOM    453  H1  ACN D  87      38.567  30.138  15.796  1.00  0.00           HC 
ATOM    454  H2  ACN D  87      37.360  31.146  16.654  1.00  0.00           HC 
ATOM    455  H3  ACN D  87      38.577  31.928  15.773  1.00  0.00           HC 
ATOM    456  C2  ACN D  87      39.271  30.951  17.577  1.00  0.00           YC 
ATOM    457  N   ACN D  87      40.033  30.947  18.430  1.00  0.00           YN 
TER
TER
ATOM    458  C1  ACN D  88      11.487  65.585  69.121  1.00  0.00           CT 
ATOM    459  H1  ACN D  88      10.720  65.697  69.889  1.00  0.00           HC 
ATOM    460  H2  ACN D  88      11.900  66.562  68.855  1.00  0.00           HC 
ATOM    461  H3  ACN D  88      11.042  65.268  68.180  1.00  0.00           HC 
ATOM    462  C2  ACN D  88      12.523  64.685  69.649  1.00  0.00           YC 
ATOM    463  N   ACN D  88      13.257  63.882  70.000  1.00  0.00           YN 
TER
TER
ATOM    464  C1  ACN D  89      38.030  43.654  46.191  1.00  0.00           CT 
ATOM    465  H1  ACN D  89      38.894  43.007  46.036  1.00  0.00           HC 
ATOM    466  H2  ACN D  89      37.177  43.289  45.610  1.00  0.00           HC 
ATOM    467  H3  ACN D  89      38.200  44.632  45.745  1.00  0.00           HC 
ATOM    468  C2  ACN D  89      37.735  43.672  47.631  1.00  0.00           YC 
ATOM    469  N   ACN D  89      37.588  43.799  48.758  1.00  0.00           YN 
TER
TER
ATOM    470  C1  ACN D  90      36.401  45.346  64.610  1.00  0.00           CT 
ATOM    471  H1  ACN D  90      35.953  45.662  65.552  1.00  0.00           HC 
ATOM    472  H2  ACN D  90      35.881  44.464  64.223  1.00  0.00           HC 
ATOM    473  H3  ACN D  90      37.404  44.959  64.775  1.00  0.00           HC 
ATOM    474  C2  ACN D  90      36.320  46.476  63.673  1.00  0.00           YC 
ATOM    475  N   ACN D  90      36.385  47.390  62.989  1.00  0.00           YN 
TER
TER
ATOM    476  C1  ACN D  91      62.911  17.971  31.530  1.00  0.00           CT 
ATOM    477  H1  ACN D  91      62.062  18.045  30.850  1.00  0.00           HC 
ATOM    478  H2  ACN D  91      63.036  16.937  31.866  1.00  0.00           HC 
ATOM    479  H3  ACN D  91      62.698  18.485  32.465  1.00  0.00           HC 
ATOM    480  C2  ACN D  91      64.102  18.454  30.816  1.00  0.00           YC 
ATOM    481  N   ACN D  91      64.999  18.956  30.315  1.00  0.00           YN 
TER
TER
ATOM    482  C1  ACN D  92      49.581  34.735  23.646  1.00  0.00           CT 
ATOM    483  H1  ACN D  92      50.253  34.422  22.847  1.00  0.00           HC 
ATOM    484  H2  ACN D  92      48.759  35.329  23.235  1.00  0.00           HC 
ATOM    485  H3  ACN D  92      50.071  35.454  24.298  1.00  0.00           HC 
ATOM    486  C2  ACN D  92      49.089  33.523  24.318  1.00  0.00           YC 
ATOM    487  N   ACN D  92      48.813  32.597  24.929  1.00  0.00           YN 
TER
TER
ATOM    488  C1  ACN D  93       2.749  41.725  27.842  1.00  0.00           CT 
ATOM    489  H1  ACN D  93       1.859  41.192  28.178  1.00  0.00           HC 
ATOM    490  H2  ACN D  93       2.547  42.237  26.896  1.00  0.00           HC 
ATOM    491  H3  ACN D  93       3.529  41.023  27.553  1.00  0.00           HC 
ATOM    492  C2  ACN D  93       3.131  42.672  28.899  1.00  0.00           YC 
ATOM    493  N   ACN D  93       3.511  43.307  29.770  1.00  0.00           YN 
TER
TER
ATOM    494  C1  ACN D  94      40.751  11.531  43.495  1.00  0.00           CT 
ATOM    495  H1  ACN D  94      40.870  10.475  43.250  1.00  0.00           HC 
ATOM    496  H2  ACN D  94      40.949  12.148  42.614  1.00  0.00           HC 
ATOM    497  H3  ACN D  94      41.536  11.856  44.175  1.00  0.00           HC 
ATOM    498  C2  ACN D  94      39.382  11.723  43.994  1.00  0.00           YC 
ATOM    499  N   ACN D  94      38.369  11.853  44.510  1.00  0.00           YN 
TER
TER
ATOM    500  C1  ACN D  95      45.058  27.315  29.172  1.00  0.00           CT 
ATOM    501  H1  ACN D  95      44.375  27.204  30.014  1.00  0.00           HC 
ATOM    502  H2  ACN D  95      45.615  26.387  29.013  1.00  0.00           HC 
ATOM    503  H3  ACN D  95      45.855  28.014  29.416  1.00  0.00           HC 
ATOM    504  C2  ACN D  95      44.260  27.676  27.991  1.00  0.00           YC 
ATOM    505  N   ACN D  95      43.664  28.090  27.107  1.00  0.00           YN 
TER
TER
ATOM    506  C1  ACN D  96       5.261  61.947  55.847  1.00  0.00           CT 
ATOM    507  H1  ACN D  96       5.433  61.075  55.214  1.00  0.00           HC 
ATOM    508  H2  ACN D  96       5.633  61.758  56.858  1.00  0.00           HC 
ATOM    509  H3  ACN D  96       4.196  62.086  56.024  1.00  0.00           HC 
ATOM    510  C2  ACN D  96       5.939  63.093  55.225  1.00  0.00           YC 
ATOM    511  N   ACN D  96       6.346  64.011  54.678  1.00  0.00           YN 
TER
TER
ATOM    512  C1  ACN D  97       9.472  52.558   2.406  1.00  0.00           CT 
ATOM    513  H1  ACN D  97      10.295  52.510   1.693  1.00  0.00           HC 
ATOM    514  H2  ACN D  97       9.574  53.443   3.042  1.00  0.00           HC 
ATOM    515  H3  ACN D  97       9.548  51.752   3.133  1.00  0.00           HC 
ATOM    516  C2  ACN D  97       8.217  52.584   1.641  1.00  0.00           YC 
ATOM    517  N   ACN D  97       7.240  52.466   1.059  1.00  0.00           YN 
TER
TER
ATOM    518  C1  ACN D  98      48.931  32.477  42.038  1.00  0.00           CT 
ATOM    519  H1  ACN D  98      48.330  32.585  41.134  1.00  0.00           HC 
ATOM    520  H2  ACN D  98      48.895  31.442  42.393  1.00  0.00           HC 
ATOM    521  H3  ACN D  98      48.473  33.012  42.867  1.00  0.00           HC 
ATOM    522  C2  ACN D  98      50.304  32.891  41.717  1.00  0.00           YC 
ATOM    523  N   ACN D  98      51.335  33.340  41.510  1.00  0.00           YN 
TER
TER
ATOM    524  C1  ACN D  99      32.089  21.361  58.346  1.00  0.00           CT 
ATOM    525  H1  ACN D  99      32.419  21.536  57.322  1.00  0.00           HC 
ATOM    526  H2  ACN D  99      31.356  20.549  58.373  1.00  0.00           HC 
ATOM    527  H3  ACN D  99      31.501  22.203  58.707  1.00  0.00           HC 
ATOM    528  C2  ACN D  99      33.276  21.045  59.153  1.00  0.00           YC 
ATOM    529  N   ACN D  99      34.207  20.936  59.808  1.00  0.00           YN 
TER
TER
ATOM    530  C1  ACN D 100      22.565  63.959  16.521  1.00  0.00           CT 
ATOM    531  H1  ACN D 100      22.263  62.925  16.692  1.00  0.00           HC 
ATOM    532  H2  ACN D 100      21.683  64.588  16.371  1.00  0.00           HC 
ATOM    533  H3  ACN D 100      23.073  64.055  15.564  1.00  0.00           HC 
ATOM    534  C2  ACN D 100      23.350  64.395  17.685  1.00  0.00           YC 
ATOM    535  N   ACN D 100      24.073  64.692  18.519  1.00  0.00           YN 
TER
TER
ATOM    536  C1  ACN D 101       4.147  64.763  56.306  1.00  0.00           CT 
ATOM    537  H1  ACN D 101       5.011  64.404  56.866  1.00  0.00           HC 
ATOM    538  H2  ACN D 101       3.313  64.063  56.411  1.00  0.00           HC 
ATOM    539  H3  ACN D 101       4.340  64.721  55.236  1.00  0.00           HC 
ATOM    540  C2  ACN D 101       3.801  66.096  56.820  1.00  0.00           YC 
ATOM    541  N   ACN D 101       3.615  67.184  57.119  1.00  0.00           YN 
TER
TER
ATOM    542  C1  ACN D 102       2.891   6.496  35.361  1.00  0.00           CT 
ATOM    543  H1  ACN D 102       3.099   7.379  35.967  1.00  0.00           HC 
ATOM    544  H2  ACN D 102       2.715   5.630  36.006  1.00  0.00           HC 
ATOM    545  H3  ACN D 102       3.781   6.190  34.815  1.00  0.00           HC 
ATOM    546  C2  ACN D 102       1.722   6.793  34.521  1.00  0.00           YC 
ATOM    547  N   ACN D 102       0.903   7.065  33.771  1.00  0.00           YN 
TER
TER
ATOM    548  C1  ACN D 103      18.952  28.287  62.014  1.00  0.00           CT 
ATOM    549  H1  ACN D 103      18.937  29.298  61.605  1.00  0.00           HC 
ATOM    550  H2  ACN D 103      18.033  28.094  62.575  1.00  0.00           HC 
ATOM    551  H3  ACN D 103      19.709  28.201  62.791  1.00  0.00           HC 
ATOM    552  C2  ACN D 103      19.109  27.351  60.892  1.00  0.00           YC 
ATOM    553  N   ACN D 103      19.367  26.630  60.042  1.00  0.00           YN 
TER
TER
ATOM    554  C1  ACN D 104      60.812  40.029  34.644  1.00  0.00           CT 
ATOM    555  H1  ACN D 104      60.617  40.402  35.649  1.00  0.00           HC 
ATOM    556  H2  ACN D 104      61.876  40.125  34.405  1.00  0.00           HC 
ATOM    557  H3  ACN D 104      60.358  40.680  33.900  1.00  0.00           HC 
ATOM    558  C2  ACN D 104      60.371  38.627  34.592  1.00  0.00           YC 
ATOM    559  N   ACN D 104      59.905  37.587  34.507  1.00  0.00           YN 
TER
TER
ATOM    560  C1  ACN D 105      25.366  18.515  56.670  1.00  0.00           CT 
ATOM    561  H1  ACN D 105      24.325  18.491  56.346  1.00  0.00           HC 
ATOM    562  H2  ACN D 105      25.774  19.523  56.554  1.00  0.00           HC 
ATOM    563  H3  ACN D 105      25.991  17.943  55.987  1.00  0.00           HC 
ATOM    564  C2  ACN D 105      25.411  18.070  58.070  1.00  0.00           YC 
ATOM    565  N   ACN D 105      25.468  17.596  59.109  1.00  0.00           YN 
TER
TER
ATOM    566  C1  ACN D 106      52.619  67.644  40.052  1.00  0.00           CT 
ATOM    567  H1  ACN D 106      52.273  67.547  39.022  1.00  0.00           HC 
ATOM    568  H2  ACN D 106      53.111  66.721  40.373  1.00  0.00           HC 
ATOM    569  H3  ACN D 106      51.774  67.694  40.736  1.00  0.00           HC 
ATOM    570  C2  ACN D 106      53.532  68.794  40.113  1.00  0.00           YC 
ATOM    571  N   ACN D 106      54.131  69.764  40.194  1.00  0.00           YN 
TER
TER
ATOM    572  C1  ACN D 107      64.345  59.477  42.065  1.00  0.00           CT 
ATOM    573  H1  ACN D 107      63.416  59.975  41.784  1.00  0.00           HC 
ATOM    574  H2  ACN D 107      64.292  59.143  43.105  1.00  0.00           HC 
ATOM    575  H3  ACN D 107      65.165  60.191  42.102  1.00  0.00           HC 
ATOM    576  C2  ACN D 107      64.547  58.350  41.143  1.00  0.00           YC 
ATOM    577  N   ACN D 107      64.779  57.562  40.348  1.00  0.00           YN 
TER
TER
ATOM    578  C1  ACN D 108      39.477  43.276  37.247  1.00  0.00           CT 
ATOM    579  H1  ACN D 108      38.424  43.128  37.489  1.00  0.00           HC 
ATOM    580  H2  ACN D 108      40.105  42.698  37.930  1.00  0.00           HC 
ATOM    581  H3  ACN D 108      39.781  44.296  37.473  1.00  0.00           HC 
ATOM    582  C2  ACN D 108      39.678  42.866  35.849  1.00  0.00           YC 
ATOM    583  N   ACN D 108      39.812  42.681  34.729  1.00  0.00           YN 
TER
TER
ATOM    584  C1  ACN D 109      39.780  37.170  32.371  1.00  0.00           CT 
ATOM    585  H1  ACN D 109      40.115  36.961  33.388  1.00  0.00           HC 
ATOM    586  H2  ACN D 109      40.548  36.870  31.652  1.00  0.00           HC 
ATOM    587  H3  ACN D 109      39.724  38.244  32.201  1.00  0.00           HC 
ATOM    588  C2  ACN D 109      38.522  36.442  32.154  1.00  0.00           YC 
ATOM    589  N   ACN D 109      37.479  35.992  32.027  1.00  0.00           YN 
TER
TER
ATOM    590  C1  ACN D 110      59.098  44.297  58.363  1.00  0.00           CT 
ATOM    591  H1  ACN D 110      58.682  44.929  57.578  1.00  0.00           HC 
ATOM    592  H2  ACN D 110      58.506  44.394  59.278  1.00  0.00           HC 
ATOM    593  H3  ACN D 110      60.067  44.675  58.684  1.00  0.00           HC 
ATOM    594  C2  ACN D 110      59.106  42.913  57.868  1.00  0.00           YC 
ATOM    595  N   ACN D 110      59.243  41.863  57.438  1.00  0.00           YN 
TER
TER
ATOM    596  C1  ACN D 111      17.063  38.732  66.156  1.00  0.00           CT 
ATOM    597  H1  ACN D 111      18.026  39.123  65.825  1.00  0.00           HC 
ATOM    598  H2  ACN D 111      17.196  38.102  67.040  1.00  0.00           HC 
ATOM    599  H3  ACN D 111      16.671  38.020  65.433  1.00  0.00           HC 
ATOM    600  C2  ACN D 111      16.185  39.878  66.435  1.00  0.00           YC 
ATOM    601  N   ACN D 111      15.459  40.756  66.520  1.00  0.00           YN 
TER
TER
ATOM    602  C1  ACN D 112      29.219  48.790  52.536  1.00  0.00           CT 
ATOM    603  H1  ACN D 112      28.254  49.210  52.822  1.00  0.00           HC 
ATOM    604  H2  ACN D 112      29.410  47.869  53.095  1.00  0.00           HC 
ATOM    605  H3  ACN D 112      30.030  49.429  52.876  1.00  0.00           HC 
ATOM    606  C2  ACN D 112      29.189  48.546  51.086  1.00  0.00           YC 
ATOM    607  N   ACN D 112      29.221  48.484  49.945  1.00  0.00           YN 
TER
TER
ATOM    608  C1  ACN D 113       9.175  43.977  41.583  1.00  0.00           CT 
ATOM    609  H1  ACN D 113       9.777  43.198  42.052  1.00  0.00           HC 
ATOM    610  H2  ACN D 113       8.936  44.758  42.311  1.00  0.00           HC 
ATOM    611  H3  ACN D 113       8.187  43.596  41.333  1.00  0.00           HC 
ATOM    612  C2  ACN D 113       9.939  44.511  40.446  1.00  0.00           YC 
ATOM    613  N   ACN D 113      10.466  44.832  39.484  1.00  0.00           YN 
TER
TER
ATOM    614  C1  ACN D 114      55.968  46.475  10.387  1.00  0.00           CT 
ATOM    615  H1  ACN D 114      56.348  47.353   9.862  1.00  0.00           HC 
ATOM    616  H2  ACN D 114      55.852  46.695  11.453  1.00  0.00           HC 
ATOM    617  H3  ACN D 114      56.716  45.686  10.402  1.00  0.00           HC 
ATOM    618  C2  ACN D 114      54.688  46.102   9.769  1.00  0.00           YC 
ATOM    619  N   ACN D 114      53.766  45.727   9.206  1.00  0.00           YN 
TER
TER
ATOM    620  C1  ACN D 115      14.930  65.034  52.005  1.00  0.00           CT 
ATOM    621  H1  ACN D 115      14.744  64.694  50.986  1.00  0.00           HC 
ATOM    622  H2  ACN D 115      14.546  66.050  52.140  1.00  0.00           HC 
ATOM    623  H3  ACN D 115      15.996  65.175  52.172  1.00  0.00           HC 
ATOM    624  C2  ACN D 115      14.280  64.085  52.920  1.00  0.00           YC 
ATOM    625  N   ACN D 115      13.897  63.279  53.636  1.00  0.00           YN 
TER
TER
ATOM    626  C1  ACN D 116      19.827  26.821  22.164  1.00  0.00           CT 
ATOM    627  H1  ACN D 116      19.760  27.150  23.201  1.00  0.00           HC 
ATOM    628  H2  ACN D 116      20.872  26.807  21.840  1.00  0.00           HC 
ATOM    629  H3  ACN D 116      19.398  27.567  21.498  1.00  0.00           HC 
ATOM    630  C2  ACN D 116      19.215  25.487  22.075  1.00  0.00           YC 
ATOM    631  N   ACN D 116      18.621  24.516  21.974  1.00  0.00           YN 
TER
TER
ATOM    632  C1  ACN D 117      67.041  45.132  60.728  1.00  0.00           CT 
ATOM    633  H1  ACN D 117      66.813  45.396  59.695  1.00  0.00           HC 
ATOM    634  H2  ACN D 117      66.165  44.681  61.204  1.00  0.00           HC 
ATOM    635  H3  ACN D 117      67.183  46.028  61.328  1.00  0.00           HC 
ATOM    636  C2  ACN D 117      68.184  44.209  60.713  1.00  0.00           YC 
ATOM    637  N   ACN D 117      69.154  43.603  60.717  1.00  0.00           YN 
TER
TER
ATOM    638  C1  ACN D 118      25.828   2.253  13.041  1.00  0.00           CT 
ATOM    639  H1  ACN D 118      25.478   2.360  12.014  1.00  0.00           HC 
ATOM    640  H2  ACN D 118      24.978   2.240  13.730  1.00  0.00           HC 
ATOM    641  H3  ACN D 118      26.359   3.149  13.359  1.00  0.00           HC 
ATOM    642  C2  ACN D 118      26.609   1.010  13.122  1.00  0.00           YC 
ATOM    643  N   ACN D 118      27.329   0.122  13.159  1.00  0.00           YN 
TER
TER
ATOM    644  C1  ACN D 119      57.034  33.005  42.110  1.00  0.00           CT 
ATOM    645  H1  ACN D 119      57.149  34.044  41.799  1.00  0.00           HC 
ATOM    646  H2  ACN D 119      55.984  32.793  42.331  1.00  0.00           HC 
ATOM    647  H3  ACN D 119      57.503  32.842  43.078  1.00  0.00           HC 
ATOM    648  C2  ACN D 119      57.541  32.154  41.024  1.00  0.00           YC 
ATOM    649  N   ACN D 119      58.059  31.494  40.247  1.00  0.00           YN 
TER
TER
ATOM    650  C1  ACN D 120      25.578  42.158  46.608  1.00  0.00           CT 
ATOM    651  H1  ACN D 120      25.922  42.391  45.599  1.00  0.00           HC 
ATOM    652  H2  ACN D 120      25.137  43.046  47.070  1.00  0.00           HC 
ATOM    653  H3  ACN D 120      26.424  41.962  47.264  1.00  0.00           HC 
ATOM    654  C2  ACN D 120      24.606  41.060  46.509  1.00  0.00           YC 
ATOM    655  N   ACN D 120      23.958  40.119  46.452  1.00  0.00           YN 
TER
TER
ATOM    656  C1  ACN D 121       4.632   2.778  18.235  1.00  0.00           CT 
ATOM    657  H1  ACN D 121       5.279   1.901  18.223  1.00  0.00           HC 
ATOM    658  H2  ACN D 121       4.822   3.398  17.354  1.00  0.00           HC 
ATOM    659  H3  ACN D 121       4.913   3.449  19.044  1.00  0.00           HC 
ATOM    660  C2  ACN D 121       3.240   2.308  18.276  1.00  0.00           YC 
ATOM    661  N   ACN D 121       2.167   1.952  18.446  1.00  0.00           YN 
TER
TER
ATOM    662  C1  ACN D 122      36.951  22.717  13.067  1.00  0.00           CT 
ATOM    663  H1  ACN D 122      36.920  23.227  14.031  1.00  0.00           HC 
ATOM    664  H2  ACN D 122      37.983  22.651  12.710  1.00  0.00           HC 
ATOM    665  H3  ACN D 122      36.488  23.329  12.296  1.00  0.00           HC 
ATOM    666  C2  ACN D 122      36.353  21.386  13.244  1.00  0.00           YC 
ATOM    667  N   ACN D 122      35.767  20.409  13.343  1.00  0.00           YN 
TER
TER
ATOM    668  C1  ACN D 123      21.605  57.323  20.259  1.00  0.00           CT 
ATOM    669  H1  ACN D 123      22.522  57.757  20.661  1.00  0.00           HC 
ATOM    670  H2  ACN D 123      20.738  57.695  20.812  1.00  0.00           HC 
ATOM    671  H3  ACN D 123      21.563  56.257  20.470  1.00  0.00           HC 
ATOM    672  C2  ACN D 123      21.530  57.676  18.834  1.00  0.00           YC 
ATOM    673  N   ACN D 123      21.535  57.829  17.701  1.00  0.00           YN 
TER
TER
ATOM    674  C1  ACN D 124      15.730  16.882  64.877  1.00  0.00           CT 
ATOM    675  H1  ACN D 124      15.604  17.242  65.898  1.00  0.00           HC 
ATOM    676  H2  ACN D 124      15.006  16.089  64.665  1.00  0.00           HC 
ATOM    677  H3  ACN D 124      16.676  16.354  64.772  1.00  0.00           HC 
ATOM    678  C2  ACN D 124      15.558  18.028  63.972  1.00  0.00           YC 
ATOM    679  N   ACN D 124      15.562  18.935  63.277  1.00  0.00           YN 
TER
TER
ATOM    680  C1  ACN D 125      49.228  48.444  10.921  1.00  0.00           CT 
ATOM    681  H1  ACN D 125      49.481  48.545  11.977  1.00  0.00           HC 
ATOM    682  H2  ACN D 125      49.460  47.433  10.572  1.00  0.00           HC 
ATOM    683  H3  ACN D 125      49.895  49.048  10.309  1.00  0.00           HC 
ATOM    684  C2  ACN D 125      47.799  48.754  10.770  1.00  0.00           YC 
ATOM    685  N   ACN D 125      46.728  49.127  10.627  1.00  0.00           YN 
TER
TER
ATOM    686  C1  ACN D 126      22.719  62.533  19.277  1.00  0.00           CT 
ATOM    687  H1  ACN D 126      22.850  62.032  20.237  1.00  0.00           HC 
ATOM    688  H2  ACN D 126      21.992  61.992  18.666  1.00  0.00           HC 
ATOM    689  H3  ACN D 126      23.622  62.449  18.676  1.00  0.00           HC 
ATOM    690  C2  ACN D 126      22.281  63.910  19.547  1.00  0.00           YC 
ATOM    691  N   ACN D 126      22.076  65.016  19.752  1.00  0.00           YN 
TER
TER
ATOM    692  C1  ACN D 127      20.013  10.449   6.348  1.00  0.00           CT 
ATOM    693  H1  ACN D 127      20.483   9.983   5.481  1.00  0.00           HC 
ATOM    694  H2  ACN D 127      20.690  11.186   6.792  1.00  0.00           HC 
ATOM    695  H3  ACN D 127      19.905   9.731   7.157  1.00  0.00           HC 
ATOM    696  C2  ACN D 127      18.758  11.069   5.898  1.00  0.00           YC 
ATOM    697  N   ACN D 127      17.720  11.431   5.584  1.00  0.00           YN 
TER
TER
ATOM    698  C1  ACN D 128       6.137  15.938  26.947  1.00  0.00           CT 
ATOM    699  H1  ACN D 128       5.551  15.429  26.182  1.00  0.00           HC 
ATOM    700  H2  ACN D 128       7.145  15.514  26.995  1.00  0.00           HC 
ATOM    701  H3  ACN D 128       5.752  15.709  27.939  1.00  0.00           HC 
ATOM    702  C2  ACN D 128       6.169  17.369  26.611  1.00  0.00           YC 
ATOM    703  N   ACN D 128       6.081  18.495  26.431  1.00  0.00           YN 
TER
TER
ATOM    704  C1  ACN D 129      59.828   7.225  25.549  1.00  0.00           CT 
ATOM    705  H1  ACN D 129      60.781   7.742  25.665  1.00  0.00           HC 
ATOM    706  H2  ACN D 129      59.928   6.408  24.828  1.00  0.00           HC 
ATOM    707  H3  ACN D 129      59.102   7.868  25.057  1.00  0.00           HC 
ATOM    708  C2  ACN D 129      59.421   6.732  26.873  1.00  0.00           YC 
ATOM    709  N   ACN D 129      59.034   6.468  27.916  1.00  0.00           YN 
TER
TER
ATOM    710  C1  ACN D 130      47.644  29.289  33.356  1.00  0.00           CT 
ATOM    711  H1  ACN D 130      47.829  29.912  34.232  1.00  0.00           HC 
ATOM    712  H2  ACN D 130      48.278  29.611  32.524  1.00  0.00           HC 
ATOM    713  H3  ACN D 130      46.647  29.473  32.960  1.00  0.00           HC 
ATOM    714  C2  ACN D 130      47.913  27.894  33.732  1.00  0.00           YC 
ATOM    715  N   ACN D 130      47.986  26.800  34.056  1.00  0.00           YN 
TER
TER
ATOM    716  C1  ACN D 131       4.478  61.836  34.948  1.00  0.00           CT 
ATOM    717  H1  ACN D 131       5.215  62.637  35.017  1.00  0.00           HC 
ATOM    718  H2  ACN D 131       3.865  61.964  34.051  1.00  0.00           HC 
ATOM    719  H3  ACN D 131       3.738  61.928  35.739  1.00  0.00           HC 
ATOM    720  C2  ACN D 131       5.205  60.558  34.927  1.00  0.00           YC 
ATOM    721  N   ACN D 131       5.755  59.563  35.050  1.00  0.00           YN 
TER
TER
ATOM    722  C1  ACN D 132      28.964  32.320  22.548  1.00  0.00           CT 
ATOM    723  H1  ACN D 132      28.082  31.680  22.599  1.00  0.00           HC 
ATOM    724  H2  ACN D 132      29.045  32.772  21.555  1.00  0.00           HC 
ATOM    725  H3  ACN D 132      29.872  31.724  22.596  1.00  0.00           HC 
ATOM    726  C2  ACN D 132      28.838  33.342  23.598  1.00  0.00           YC 
ATOM    727  N   ACN D 132      28.812  34.049  24.496  1.00  0.00           YN 
TER
TER
ATOM    728  C1  ACN D 133      23.162  37.380  59.186  1.00  0.00           CT 
ATOM    729  H1  ACN D 133      23.533  38.205  59.795  1.00  0.00           HC 
ATOM    730  H2  ACN D 133      23.790  37.254  58.299  1.00  0.00           HC 
ATOM    731  H3  ACN D 133      22.201  37.634  58.744  1.00  0.00           HC 
ATOM    732  C2  ACN D 133      23.159  36.171  60.022  1.00  0.00           YC 
ATOM    733  N   ACN D 133      23.024  35.263  60.704  1.00  0.00           YN 
TER
TER
ATOM    734  C1  ACN D 134      51.628   2.916  40.239  1.00  0.00           CT 
ATOM    735  H1  ACN D 134      51.000   2.704  41.105  1.00  0.00           HC 
ATOM    736  H2  ACN D 134      51.046   3.433  39.470  1.00  0.00           HC 
ATOM    737  H3  ACN D 134      51.900   1.994  39.730  1.00  0.00           HC 
ATOM    738  C2  ACN D 134      52.764   3.730  40.696  1.00  0.00           YC 
ATOM    739  N   ACN D 134      53.716   4.241  41.068  1.00  0.00           YN 
TER
TER
ATOM    740  C1  ACN D 135      11.350  40.737  66.421  1.00  0.00           CT 
ATOM    741  H1  ACN D 135      10.850  41.561  65.910  1.00  0.00           HC 
ATOM    742  H2  ACN D 135      10.712  39.849  66.417  1.00  0.00           HC 
ATOM    743  H3  ACN D 135      11.438  40.944  67.485  1.00  0.00           HC 
ATOM    744  C2  ACN D 135      12.625  40.490  65.732  1.00  0.00           YC 
ATOM    745  N   ACN D 135      13.674  40.385  65.288  1.00  0.00           YN 
TER
TER
ATOM    746  C1  ACN D 136      39.100   0.810  45.804  1.00  0.00           CT 
ATOM    747  H1  ACN D 136      39.459   0.088  45.069  1.00  0.00           HC 
ATOM    748  H2  ACN D 136      39.932   1.171  46.415  1.00  0.00           HC 
ATOM    749  H3  ACN D 136      38.473   0.321  46.546  1.00  0.00           HC 
ATOM    750  C2  ACN D 136      38.450   1.908  45.073  1.00  0.00           YC 
ATOM    751  N   ACN D 136      37.825   2.691  44.521  1.00  0.00           YN 
TER
TER
ATOM    752  C1  ACN D 137      62.495  17.231  14.420  1.00  0.00           CT 
ATOM    753  H1  ACN D 137      63.197  16.864  15.169  1.00  0.00           HC 
ATOM    754  H2  ACN D 137      63.017  17.428  13.479  1.00  0.00           HC 
ATOM    755  H3  ACN D 137      62.135  18.222  14.687  1.00  0.00           HC 
ATOM    756  C2  ACN D 137      61.445  16.216  14.253  1.00  0.00           YC 
ATOM    757  N   ACN D 137      60.556  15.497  14.221  1.00  0.00           YN 
TER
TER
ATOM    758  C1  ACN D 138      41.001  24.106  30.256  1.00  0.00           CT 
ATOM    759  H1  ACN D 138      41.601  23.869  31.136  1.00  0.00           HC 
ATOM    760  H2  ACN D 138      40.164  23.407  30.171  1.00  0.00           HC 
ATOM    761  H3  ACN D 138      41.559  23.897  29.346  1.00  0.00           HC 
ATOM    762  C2  ACN D 138      40.536  25.494  30.392  1.00  0.00           YC 
ATOM    763  N   ACN D 138      40.289  26.610  30.426  1.00  0.00           YN 
TER
TER
ATOM    764  C1  ACN D 139      38.208  52.563  51.464  1.00  0.00           CT 
ATOM    765  H1  ACN D 139      37.310  52.138  51.016  1.00  0.00           HC 
ATOM    766  H2  ACN D 139      38.045  53.618  51.707  1.00  0.00           HC 
ATOM    767  H3  ACN D 139      39.009  52.625  50.730  1.00  0.00           HC 
ATOM    768  C2  ACN D 139      38.528  51.776  52.664  1.00  0.00           YC 
ATOM    769  N   ACN D 139      38.858  51.086  53.514  1.00  0.00           YN 
TER
TER
ATOM    770  C1  ACN D 140      10.670  11.316  27.970  1.00  0.00           CT 
ATOM    771  H1  ACN D 140      10.827  10.905  26.972  1.00  0.00           HC 
ATOM    772  H2  ACN D 140      11.147  12.297  28.052  1.00  0.00           HC 
ATOM    773  H3  ACN D 140      11.219  10.738  28.711  1.00  0.00           HC 
ATOM    774  C2  ACN D 140       9.221  11.397  28.199  1.00  0.00           YC 
ATOM    775  N   ACN D 140       8.103  11.334  28.434  1.00  0.00           YN 
TER
TER
ATOM    776  C1  ACN D 141      48.597  60.707  49.068  1.00  0.00           CT 
ATOM    777  H1  ACN D 141      48.553  61.679  49.561  1.00  0.00           HC 
ATOM    778  H2  ACN D 141      48.350  59.912  49.778  1.00  0.00           HC 
ATOM    779  H3  ACN D 141      49.623  60.459  48.804  1.00  0.00           HC 
ATOM    780  C2  ACN D 141      47.657  60.734  47.938  1.00  0.00           YC 
ATOM    781  N   ACN D 141      47.034  60.797  46.981  1.00  0.00           YN 
TER
TER
ATOM    782  C1  ACN D 142      61.380  69.364  19.679  1.00  0.00           CT 
ATOM    783  H1  ACN D 142      61.488  69.965  20.583  1.00  0.00           HC 
ATOM    784  H2  ACN D 142      62.281  68.766  19.515  1.00  0.00           HC 
ATOM    785  H3  ACN D 142      61.372  70.000  18.796  1.00  0.00           HC 
ATOM    786  C2  ACN D 142      60.190  68.517  19.843  1.00  0.00           YC 
ATOM    787  N   ACN D 142      59.194  67.960  19.907  1.00  0.00           YN 
TER
TER
ATOM    788  C1  ACN D 143      50.719  61.054  65.643  1.00  0.00           CT 
ATOM    789  H1  ACN D 143      51.796  61.128  65.486  1.00  0.00           HC 
ATOM    790  H2  ACN D 143      50.339  60.125  65.208  1.00  0.00           HC 
ATOM    791  H3  ACN D 143      50.195  61.805  65.056  1.00  0.00           HC 
ATOM    792  C2  ACN D 143      50.471  61.115  67.090  1.00  0.00           YC 
ATOM    793  N   ACN D 143      50.263  61.300  68.199  1.00  0.00           YN 
TER
TER
ATOM    794  C1  ACN D 144      12.413  34.262  19.901  1.00  0.00           CT 
ATOM    795  H1  ACN D 144      11.326  34.186  19.951  1.00  0.00           HC 
ATOM    796  H2  ACN D 144      12.845  33.296  19.622  1.00  0.00           HC 
ATOM    797  H3  ACN D 144      12.832  34.415  20.893  1.00  0.00           HC 
ATOM    798  C2  ACN D 144      12.744  35.306  18.921  1.00  0.00           YC 
ATOM    799  N   ACN D 144      13.004  36.207  18.267  1.00  0.00           YN 
TER
TER
ATOM    800  C1  ACN D 145      23.058  45.531  23.298  1.00  0.00           CT 
ATOM    801  H1  ACN D 145      23.850  45.278  22.593  1.00  0.00           HC 
ATOM    802  H2  ACN D 145      23.400  46.310  23.986  1.00  0.00           HC 
ATOM    803  H3  ACN D 145      22.871  44.702  23.977  1.00  0.00           HC 
ATOM    804  C2  ACN D 145      21.890  45.971  22.521  1.00  0.00           YC 
ATOM    805  N   ACN D 145      20.939  46.180  21.922  1.00  0.00           YN 
TER
TER
ATOM    806  C1  ACN D 146      66.460  23.444  17.495  1.00  0.00           CT 
ATOM    807  H1  ACN D 146      67.128  22.972  18.216  1.00  0.00           HC 
ATOM    808  H2  ACN D 146      65.461  23.003  17.561  1.00  0.00           HC 
ATOM    809  H3  ACN D 146      66.751  23.186  16.479  1.00  0.00           HC 
ATOM    810  C2  ACN D 146      66.435  24.885  17.784  1.00  0.00           YC 
ATOM    811  N   ACN D 146      66.519  26.018  17.916  1.00  0.00           YN 
TER
TER
ATOM    812  C1  ACN D 147       9.824  40.074  24.966  1.00  0.00           CT 
ATOM    813  H1  ACN D 147      10.745  40.079  25.550  1.00  0.00           HC 
ATOM    814  H2  ACN D 147       9.722  41.014  24.415  1.00  0.00           HC 
ATOM    815  H3  ACN D 147       8.956  40.106  25.622  1.00  0.00           HC 
ATOM    816  C2  ACN D 147       9.873  38.918  24.060  1.00  0.00           YC 
ATOM    817  N   ACN D 147       9.844  37.948  23.455  1.00  0.00           YN 
TER
TER
ATOM    818  C1  ACN D 148      42.565  28.368  34.529  1.00  0.00           CT 
ATOM    819  H1  ACN D 148      42.925  28.993  33.711  1.00  0.00           HC 
ATOM    820  H2  ACN D 148      42.920  28.760  35.487  1.00  0.00           HC 
ATOM    821  H3  ACN D 148      43.040  27.389  34.500  1.00  0.00           HC 
ATOM    822  C2  ACN D 148      41.097  28.345  34.464  1.00  0.00           YC 
ATOM    823  N   ACN D 148      39.968  28.212  34.336  1.00  0.00           YN 
TER
TER
ATOM    824  C1  ACN D 149      12.975  61.061  35.043  1.00  0.00           CT 
ATOM    825  H1  ACN D 149      12.429  60.225  34.605  1.00  0.00           HC 
ATOM    826  H2  ACN D 149      13.173  61.822  34.282  1.00  0.00           HC 
ATOM    827  H3  ACN D 149      13.982  60.756  35.320  1.00  0.00           HC 
ATOM    828  C2  ACN D 149      12.165  61.597  36.146  1.00  0.00           YC 
ATOM    829  N   ACN D 149      11.606  61.927  37.088  1.00  0.00           YN 
TER
TER
ATOM    830  C1  ACN D 150      31.298  32.069  62.323  1.00  0.00           CT 
ATOM    831  H1  ACN D 150      30.644  31.438  62.926  1.00  0.00           HC 
ATOM    832  H2  ACN D 150      31.637  32.929  62.908  1.00  0.00           HC 
ATOM    833  H3  ACN D 150      30.736  32.550  61.526  1.00  0.00           HC 
ATOM    834  C2  ACN D 150      32.427  31.242  61.872  1.00  0.00           YC 
ATOM    835  N   ACN D 150      33.230  30.574  61.407  1.00  0.00           YN 
TER
TER
ATOM    836  C1  ACN D 151      48.925   4.632  47.447  1.00  0.00           CT 
ATOM    837  H1  ACN D 151      49.681   4.451  46.682  1.00  0.00           HC 
ATOM    838  H2  ACN D 151      49.128   4.019  48.330  1.00  0.00           HC 
ATOM    839  H3  ACN D 151      47.959   4.248  47.127  1.00  0.00           HC 
ATOM    840  C2  ACN D 151      48.946   6.066  47.767  1.00  0.00           YC 
ATOM    841  N   ACN D 151      48.862   7.197  47.919  1.00  0.00           YN 
TER
TER
ATOM    842  C1  ACN D 152      38.307   9.606  59.544  1.00  0.00           CT 
ATOM    843  H1  ACN D 152      38.832  10.553  59.413  1.00  0.00           HC 
ATOM    844  H2  ACN D 152      38.846   8.802  59.034  1.00  0.00           HC 
ATOM    845  H3  ACN D 152      37.361   9.616  59.007  1.00  0.00           HC 
ATOM    846  C2  ACN D 152      38.196   9.352  60.988  1.00  0.00           YC 
ATOM    847  N   ACN D 152      37.985   9.218  62.103  1.00  0.00           YN 
TER
TER
ATOM    848  C1  ACN D 153      66.434  24.795  51.455  1.00  0.00           CT 
ATOM    849  H1  ACN D 153      66.242  24.448  50.440  1.00  0.00           HC 
ATOM    850  H2  ACN D 153      65.895  24.171  52.175  1.00  0.00           HC 
ATOM    851  H3  ACN D 153      65.978  25.769  51.619  1.00  0.00           HC 
ATOM    852  C2  ACN D 153      67.886  24.746  51.679  1.00  0.00           YC 
ATOM    853  N   ACN D 153      69.018  24.841  51.810  1.00  0.00           YN 
TER
TER
ATOM    854  C1  ACN D 154      50.999  33.370  46.149  1.00  0.00           CT 
ATOM    855  H1  ACN D 154      50.582  33.309  47.155  1.00  0.00           HC 
ATOM    856  H2  ACN D 154      50.604  32.560  45.528  1.00  0.00           HC 
ATOM    857  H3  ACN D 154      52.062  33.142  46.162  1.00  0.00           HC 
ATOM    858  C2  ACN D 154      50.655  34.689  45.600  1.00  0.00           YC 
ATOM    859  N   ACN D 154      50.511  35.759  45.223  1.00  0.00           YN 
TER
TER
ATOM    860  C1  ACN D 155      60.193  10.972  32.141  1.00  0.00           CT 
ATOM    861  H1  ACN D 155      60.960  10.475  31.547  1.00  0.00           HC 
ATOM    862  H2  ACN D 155      59.204  10.585  31.881  1.00  0.00           HC 
ATOM    863  H3  ACN D 155      60.105  12.018  31.854  1.00  0.00           HC 
ATOM    864  C2  ACN D 155      60.507  10.745  33.559  1.00  0.00           YC 
ATOM    865  N   ACN D 155      60.821  10.689  34.657  1.00  0.00           YN 
TER
TER
ATOM    866  C1  ACN D 156      33.600  65.147  48.799  1.00  0.00           CT 
ATOM    867  H1  ACN D 156      33.420  65.707  49.717  1.00  0.00           HC 
ATOM    868  H2  ACN D 156      34.366  64.385  48.965  1.00  0.00           HC 
ATOM    869  H3  ACN D 156      34.074  65.780  48.052  1.00  0.00           HC 
ATOM    870  C2  ACN D 156      32.323  64.549  48.381  1.00  0.00           YC 
ATOM    871  N   ACN D 156      31.312  64.198  47.979  1.00  0.00           YN 
TER
TER
ATOM    872  C1  ACN D 157      60.828  43.001  54.576  1.00  0.00           CT 
ATOM    873  H1  ACN D 157      61.754  42.429  54.632  1.00  0.00           HC 
ATOM    874  H2  ACN D 157      61.049  44.066  54.458  1.00  0.00           HC 
ATOM    875  H3  ACN D 157      60.311  42.986  55.534  1.00  0.00           HC 
ATOM    876  C2  ACN D 157      60.047  42.481  53.444  1.00  0.00           YC 
ATOM    877  N   ACN D 157      59.378  41.992  52.656  1.00  0.00           YN 
TER
TER
ATOM    878  C1  ACN D 158      61.393  23.115  21.404  1.00  0.00           CT 
ATOM    879  H1  ACN D 158      60.965  23.363  20.432  1.00  0.00           HC 
ATOM    880  H2  ACN D 158      62.307  23.693  21.572  1.00  0.00           HC 
ATOM    881  H3  ACN D 158      61.771  22.095  21.406  1.00  0.00           HC 
ATOM    882  C2  ACN D 158      60.377  23.401  22.428  1.00  0.00           YC 
ATOM    883  N   ACN D 158      59.548  23.489  23.210  1.00  0.00           YN 
TER
TER
ATOM    884  C1  ACN D 159      20.505  58.915  23.850  1.00  0.00           CT 
ATOM    885  H1  ACN D 159      20.551  58.404  22.888  1.00  0.00           HC 
ATOM    886  H2  ACN D 159      19.716  58.480  24.471  1.00  0.00           HC 
ATOM    887  H3  ACN D 159      20.150  59.936  23.724  1.00  0.00           HC 
ATOM    888  C2  ACN D 159      21.824  58.793  24.487  1.00  0.00           YC 
ATOM    889  N   ACN D 159      22.881  58.820  24.922  1.00  0.00           YN 
TER
TER
ATOM    890  C1  ACN D 160      60.383   7.088  18.230  1.00  0.00           CT 
ATOM    891  H1  ACN D 160      60.273   6.477  17.334  1.00  0.00           HC 
ATOM    892  H2  ACN D 160      61.155   6.666  18.881  1.00  0.00           HC 
ATOM    893  H3  ACN D 160      59.497   7.010  18.857  1.00  0.00           HC 
ATOM    894  C2  ACN D 160      60.722   8.453  17.804  1.00  0.00           YC 
ATOM    895  N   ACN D 160      60.849   9.541  17.476  1.00  0.00           YN 
TER
TER
ATOM    896  C1  ACN D 161       8.203  12.972   7.269  1.00  0.00           CT 
ATOM    897  H1  ACN D 161       9.138  13.144   7.804  1.00  0.00           HC 
ATOM    898  H2  ACN D 161       7.757  13.926   6.974  1.00  0.00           HC 
ATOM    899  H3  ACN D 161       7.447  12.571   7.941  1.00  0.00           HC 
ATOM    900  C2  ACN D 161       8.502  12.130   6.102  1.00  0.00           YC 
ATOM    901  N   ACN D 161       8.704  11.366   5.275  1.00  0.00           YN 
TER
TER
ATOM    902  C1  ACN D 162       4.663   2.991  22.134  1.00  0.00           CT 
ATOM    903  H1  ACN D 162       4.535   3.555  21.209  1.00  0.00           HC 
ATOM    904  H2  ACN D 162       3.741   2.456  22.379  1.00  0.00           HC 
ATOM    905  H3  ACN D 162       4.760   3.666  22.982  1.00  0.00           HC 
ATOM    906  C2  ACN D 162       5.791   2.068  21.946  1.00  0.00           YC 
ATOM    907  N   ACN D 162       6.749   1.451  21.853  1.00  0.00           YN 
TER
TER
ATOM    908  C1  ACN D 163       4.650  62.345  13.164  1.00  0.00           CT 
ATOM    909  H1  ACN D 163       3.604  62.339  13.472  1.00  0.00           HC 
ATOM    910  H2  ACN D 163       4.828  61.562  12.421  1.00  0.00           HC 
ATOM    911  H3  ACN D 163       5.291  62.025  13.982  1.00  0.00           HC 
ATOM    912  C2  ACN D 163       4.951  63.679  12.626  1.00  0.00           YC 
ATOM    913  N   ACN D 163       5.227  64.751  12.337  1.00  0.00           YN 
TER
TER
ATOM    914  C1  ACN D 164      58.326  51.347  55.829  1.00  0.00           CT 
ATOM    915  H1  ACN D 164      57.372  50.834  55.955  1.00  0.00           HC 
ATOM    916  H2  ACN D 164      59.103  50.845  56.413  1.00  0.00           HC 
ATOM    917  H3  ACN D 164      58.296  52.329  56.295  1.00  0.00           HC 
ATOM    918  C2  ACN D 164      58.647  51.352  54.394  1.00  0.00           YC 
ATOM    919  N   ACN D 164      58.832  51.479  53.273  1.00  0.00           YN 
TER
TER
ATOM    920  C1  ACN D 165      47.464  22.807  36.814  1.00  0.00           CT 
ATOM    921  H1  ACN D 165      48.391  22.747  36.243  1.00  0.00           HC 
ATOM    922  H2  ACN D 165      47.405  23.766  37.337  1.00  0.00           HC 
ATOM    923  H3  ACN D 165      47.480  22.103  37.643  1.00  0.00           HC 
ATOM    924  C2  ACN D 165      46.346  22.633  35.876  1.00  0.00           YC 
ATOM    925  N   ACN D 165      45.483  22.361  35.176  1.00  0.00           YN 
TER
TER
ATOM    926  C1  ACN D 166       3.877  24.621  12.364  1.00  0.00           CT 
ATOM    927  H1  ACN D 166       4.204  25.487  11.788  1.00  0.00           HC 
ATOM    928  H2  ACN D 166       2.839  24.752  12.684  1.00  0.00           HC 
ATOM    929  H3  ACN D 166       4.399  24.575  13.317  1.00  0.00           HC 
ATOM    930  C2  ACN D 166       4.035  23.431  11.514  1.00  0.00           YC 
ATOM    931  N   ACN D 166       4.284  22.493  10.911  1.00  0.00           YN 
TER
TER
ATOM    932  C1  ACN D 167      18.673  55.494   4.843  1.00  0.00           CT 
ATOM    933  H1  ACN D 167      18.645  54.450   4.529  1.00  0.00           HC 
ATOM    934  H2  ACN D 167      17.716  55.779   5.291  1.00  0.00           HC 
ATOM    935  H3  ACN D 167      18.719  56.152   3.978  1.00  0.00           HC 
ATOM    936  C2  ACN D 167      19.782  55.645   5.796  1.00  0.00           YC 
ATOM    937  N   ACN D 167      20.724  55.798   6.427  1.00  0.00           YN 
TER
TER
ATOM    938  C1  ACN D 168      53.353  52.322  10.132  1.00  0.00           CT 
ATOM    939  H1  ACN D 168      53.419  51.405   9.545  1.00  0.00           HC 
ATOM    940  H2  ACN D 168      53.221  52.082  11.191  1.00  0.00           HC 
ATOM    941  H3  ACN D 168      52.430  52.852   9.908  1.00  0.00           HC 
ATOM    942  C2  ACN D 168      54.582  53.093   9.900  1.00  0.00           YC 
ATOM    943  N   ACN D 168      55.469  53.757   9.617  1.00  0.00           YN 
TER
TER
ATOM    944  C1  ACN D 169      39.895   4.433  49.860  1.00  0.00           CT 
ATOM    945  H1  ACN D 169      39.803   4.639  48.793  1.00  0.00           HC 
ATOM    946  H2  ACN D 169      38.904   4.327  50.310  1.00  0.00           HC 
ATOM    947  H3  ACN D 169      40.285   5.304  50.384  1.00  0.00           HC 
ATOM    948  C2  ACN D 169      40.694   3.209  50.015  1.00  0.00           YC 
ATOM    949  N   ACN D 169      41.426   2.340  50.144  1.00  0.00           YN 
TER
TER
ATOM    950  C1  ACN D 170      11.382   5.874  23.475  1.00  0.00           CT 
ATOM    951  H1  ACN D 170      11.477   6.923  23.758  1.00  0.00           HC 
ATOM    952  H2  ACN D 170      10.760   5.780  22.580  1.00  0.00           HC 
ATOM    953  H3  ACN D 170      10.794   5.331  24.213  1.00  0.00           HC 
ATOM    954  C2  ACN D 170      12.736   5.346  23.252  1.00  0.00           YC 
ATOM    955  N   ACN D 170      13.786   4.896  23.213  1.00  0.00           YN 
TER
TER
ATOM    956  C1  ACN D 171      37.252  32.011  26.251  1.00  0.00           CT 
ATOM    957  H1  ACN D 171      37.393  31.207  25.528  1.00  0.00           HC 
ATOM    958  H2  ACN D 171      36.224  32.384  26.204  1.00  0.00           HC 
ATOM    959  H3  ACN D 171      37.821  32.892  25.959  1.00  0.00           HC 
ATOM    960  C2  ACN D 171      37.574  31.480  27.583  1.00  0.00           YC 
ATOM    961  N   ACN D 171      37.954  31.113  28.597  1.00  0.00           YN 
TER
TER
ATOM    962  C1  ACN D 172      40.275  17.819  53.921  1.00  0.00           CT 
ATOM    963  H1  ACN D 172      41.319  17.756  54.229  1.00  0.00           HC 
ATOM    964  H2  ACN D 172      39.857  18.790  54.202  1.00  0.00           HC 
ATOM    965  H3  ACN D 172      39.663  17.136  54.506  1.00  0.00           HC 
ATOM    966  C2  ACN D 172      40.223  17.607  52.467  1.00  0.00           YC 
ATOM    967  N   ACN D 172      40.162  17.307  51.365  1.00  0.00           YN 
TER
TER
ATOM    968  C1  ACN D 173      41.384  10.251  20.315  1.00  0.00           CT 
ATOM    969  H1  ACN D 173      41.647  11.301  20.189  1.00  0.00           HC 
ATOM    970  H2  ACN D 173      42.200   9.613  19.963  1.00  0.00           HC 
ATOM    971  H3  ACN D 173      40.578   9.975  19.639  1.00  0.00           HC 
ATOM    972  C2  ACN D 173      41.100  10.027  21.740  1.00  0.00           YC 
ATOM    973  N   ACN D 173      40.745   9.880  22.817  1.00  0.00           YN 
TER
TER
ATOM    974  C1  ACN D 174       3.273  33.957  33.211  1.00  0.00           CT 
ATOM    975  H1  ACN D 174       3.107  33.518  34.196  1.00  0.00           HC 
ATOM    976  H2  ACN D 174       2.821  34.952  33.161  1.00  0.00           HC 
ATOM    977  H3  ACN D 174       2.709  33.418  32.453  1.00  0.00           HC 
ATOM    978  C2  ACN D 174       4.724  34.010  32.983  1.00  0.00           YC 
ATOM    979  N   ACN D 174       5.839  33.926  32.743  1.00  0.00           YN 
TER
TER
ATOM    980  C1  ACN D 175      11.503  14.352   3.250  1.00  0.00           CT 
ATOM    981  H1  ACN D 175      11.224  13.884   2.306  1.00  0.00           HC 
ATOM    982  H2  ACN D 175      11.868  15.368   3.074  1.00  0.00           HC 
ATOM    983  H3  ACN D 175      12.383  13.870   3.671  1.00  0.00           HC 
ATOM    984  C2  ACN D 175      10.319  14.346   4.122  1.00  0.00           YC 
ATOM    985  N   ACN D 175       9.446  14.220   4.849  1.00  0.00           YN 
TER
TER
ATOM    986  C1  ACN D 176      48.166  20.100  66.173  1.00  0.00           CT 
ATOM    987  H1  ACN D 176      47.324  19.661  65.636  1.00  0.00           HC 
ATOM    988  H2  ACN D 176      48.390  19.512  67.068  1.00  0.00           HC 
ATOM    989  H3  ACN D 176      47.888  21.061  66.601  1.00  0.00           HC 
ATOM    990  C2  ACN D 176      49.312  20.142  65.253  1.00  0.00           YC 
ATOM    991  N   ACN D 176      50.162  20.303  64.505  1.00  0.00           YN 
TER
TER
ATOM    992  C1  ACN D 177      60.103  46.904  62.069  1.00  0.00           CT 
ATOM    993  H1  ACN D 177      60.691  46.222  61.453  1.00  0.00           HC 
ATOM    994  H2  ACN D 177      59.736  47.737  61.462  1.00  0.00           HC 
ATOM    995  H3  ACN D 177      60.740  47.416  62.787  1.00  0.00           HC 
ATOM    996  C2  ACN D 177      58.998  46.135  62.659  1.00  0.00           YC 
ATOM    997  N   ACN D 177      58.223  45.516  63.228  1.00  0.00           YN 
TER
TER
ATOM    998  C1  ACN D 178      58.886  14.370  39.930  1.00  0.00           CT 
ATOM    999  H1  ACN D 178      58.739  13.367  40.333  1.00  0.00           HC 
ATOM   1000  H2  ACN D 178      59.666  14.357  39.163  1.00  0.00           HC 
ATOM   1001  H3  ACN D 178      59.323  15.023  40.682  1.00  0.00           HC 
ATOM   1002  C2  ACN D 178      57.600  14.827  39.385  1.00  0.00           YC 
ATOM   1003  N   ACN D 178      56.576  15.241  39.086  1.00  0.00           YN 
TER
TER
ATOM   1004  C1  ACN D 179       4.113  14.544  60.551  1.00  0.00           CT 
ATOM   1005  H1  ACN D 179       3.412  13.818  60.964  1.00  0.00           HC 
ATOM   1006  H2  ACN D 179       3.587  15.243  59.893  1.00  0.00           HC 
ATOM   1007  H3  ACN D 179       4.799  14.061  59.859  1.00  0.00           HC 
ATOM   1008  C2  ACN D 179       4.755  15.239  61.676  1.00  0.00           YC 
ATOM   1009  N   ACN D 179       5.355  15.682  62.543  1.00  0.00           YN 
TER
TER
ATOM   1010  C1  ACN D 180       9.714  68.185  56.294  1.00  0.00           CT 
ATOM   1011  H1  ACN D 180       9.134  69.094  56.457  1.00  0.00           HC 
ATOM   1012  H2  ACN D 180       9.880  67.669  57.244  1.00  0.00           HC 
ATOM   1013  H3  ACN D 180      10.731  68.431  55.994  1.00  0.00           HC 
ATOM   1014  C2  ACN D 180       8.974  67.344  55.342  1.00  0.00           YC 
ATOM   1015  N   ACN D 180       8.473  66.752  54.502  1.00  0.00           YN 
TER
TER
ATOM   1016  C1  ACN D 181      16.939  19.552  20.850  1.00  0.00           CT 
ATOM   1017  H1  ACN D 181      16.131  19.325  20.153  1.00  0.00           HC 
ATOM   1018  H2  ACN D 181      17.859  19.049  20.537  1.00  0.00           HC 
ATOM   1019  H3  ACN D 181      16.751  19.089  21.817  1.00  0.00           HC 
ATOM   1020  C2  ACN D 181      17.105  21.012  20.885  1.00  0.00           YC 
ATOM   1021  N   ACN D 181      17.146  22.147  21.019  1.00  0.00           YN 
TER
TER
ATOM   1022  C1  ACN D 182      63.544  53.120  63.262  1.00  0.00           CT 
ATOM   1023  H1  ACN D 182      62.540  53.446  63.533  1.00  0.00           HC 
ATOM   1024  H2  ACN D 182      63.959  53.777  62.492  1.00  0.00           HC 
ATOM   1025  H3  ACN D 182      63.508  52.164  62.742  1.00  0.00           HC 
ATOM   1026  C2  ACN D 182      64.365  53.130  64.482  1.00  0.00           YC 
ATOM   1027  N   ACN D 182      64.966  53.004  65.446  1.00  0.00           YN 
TER
TER
ATOM   1028  C1  ACN D 183      64.905   4.424  48.662  1.00  0.00           CT 
ATOM   1029  H1  ACN D 183      65.167   5.481  48.721  1.00  0.00           HC 
ATOM   1030  H2  ACN D 183      63.856   4.311  48.375  1.00  0.00           HC 
ATOM   1031  H3  ACN D 183      64.915   3.973  49.652  1.00  0.00           HC 
ATOM   1032  C2  ACN D 183      65.804   3.793  47.685  1.00  0.00           YC 
ATOM   1033  N   ACN D 183      66.587   3.272  47.034  1.00  0.00           YN 
TER
TER
ATOM   1034  C1  ACN D 184      19.511  10.901   2.980  1.00  0.00           CT 
ATOM   1035  H1  ACN D 184      18.457  11.176   2.923  1.00  0.00           HC 
ATOM   1036  H2  ACN D 184      19.987  11.033   2.003  1.00  0.00           HC 
ATOM   1037  H3  ACN D 184      19.619   9.830   3.137  1.00  0.00           HC 
ATOM   1038  C2  ACN D 184      20.140  11.744   4.006  1.00  0.00           YC 
ATOM   1039  N   ACN D 184      20.601  12.297   4.895  1.00  0.00           YN 
TER
TER
ATOM   1040  C1  ACN D 185      55.309  22.712  16.115  1.00  0.00           CT 
ATOM   1041  H1  ACN D 185      56.250  22.601  15.575  1.00  0.00           HC 
ATOM   1042  H2  ACN D 185      55.152  21.857  16.779  1.00  0.00           HC 
ATOM   1043  H3  ACN D 185      54.466  22.623  15.434  1.00  0.00           HC 
ATOM   1044  C2  ACN D 185      55.369  23.976  16.864  1.00  0.00           YC 
ATOM   1045  N   ACN D 185      55.355  25.017  17.335  1.00  0.00           YN 
TER
TER
ATOM   1046  C1  ACN D 186      60.812  42.729  64.075  1.00  0.00           CT 
ATOM   1047  H1  ACN D 186      60.617  41.699  63.776  1.00  0.00           HC 
ATOM   1048  H2  ACN D 186      59.879  43.300  64.095  1.00  0.00           HC 
ATOM   1049  H3  ACN D 186      61.376  43.251  63.304  1.00  0.00           HC 
ATOM   1050  C2  ACN D 186      61.455  42.698  65.397  1.00  0.00           YC 
ATOM   1051  N   ACN D 186      62.077  42.673  66.356  1.00  0.00           YN 
TER
TER
ATOM   1052  C1  ACN D 187      29.092  21.873  35.048  1.00  0.00           CT 
ATOM   1053  H1  ACN D 187      29.830  21.465  35.740  1.00  0.00           HC 
ATOM   1054  H2  ACN D 187      28.126  21.380  35.195  1.00  0.00           HC 
ATOM   1055  H3  ACN D 187      29.332  21.592  34.025  1.00  0.00           HC 
ATOM   1056  C2  ACN D 187      29.003  23.320  35.288  1.00  0.00           YC 
ATOM   1057  N   ACN D 187      29.031  24.460  35.374  1.00  0.00           YN 
TER
TER
ATOM   1058  C1  ACN D 188      40.306  64.884  37.494  1.00  0.00           CT 
ATOM   1059  H1  ACN D 188      40.573  65.915  37.256  1.00  0.00           HC 
ATOM   1060  H2  ACN D 188      40.285  64.281  36.581  1.00  0.00           HC 
ATOM   1061  H3  ACN D 188      39.272  64.824  37.825  1.00  0.00           HC 
ATOM   1062  C2  ACN D 188      41.295  64.375  38.455  1.00  0.00           YC 
ATOM   1063  N   ACN D 188      41.975  64.021  39.303  1.00  0.00           YN 
TER
TER
ATOM   1064  C1  ACN D 189      65.094   1.089  44.539  1.00  0.00           CT 
ATOM   1065  H1  ACN D 189      65.280   0.423  43.696  1.00  0.00           HC 
ATOM   1066  H2  ACN D 189      64.844   2.092  44.179  1.00  0.00           HC 
ATOM   1067  H3  ACN D 189      66.014   1.274  45.090  1.00  0.00           HC 
ATOM   1068  C2  ACN D 189      64.001   0.512  45.335  1.00  0.00           YC 
ATOM   1069  N   ACN D 189      63.250   0.001  46.030  1.00  0.00           YN 
TER
TER
ATOM   1070  C1  ACN D 190      16.361  20.257   0.981  1.00  0.00           CT 
ATOM   1071  H1  ACN D 190      16.383  20.733   0.000  1.00  0.00           HC 
ATOM   1072  H2  ACN D 190      15.671  19.408   0.972  1.00  0.00           HC 
ATOM   1073  H3  ACN D 190      15.898  20.913   1.714  1.00  0.00           HC 
ATOM   1074  C2  ACN D 190      17.732  19.836   1.305  1.00  0.00           YC 
ATOM   1075  N   ACN D 190      18.811  19.632   1.621  1.00  0.00           YN 
TER
TER
ATOM   1076  C1  ACN D 191      35.098  66.579  53.536  1.00  0.00           CT 
ATOM   1077  H1  ACN D 191      35.422  67.612  53.405  1.00  0.00           HC 
ATOM   1078  H2  ACN D 191      35.953  65.902  53.450  1.00  0.00           HC 
ATOM   1079  H3  ACN D 191      34.480  66.264  52.698  1.00  0.00           HC 
ATOM   1080  C2  ACN D 191      34.454  66.474  54.853  1.00  0.00           YC 
ATOM   1081  N   ACN D 191      33.834  66.418  55.812  1.00  0.00           YN 
TER
TER
ATOM   1082  C1  ACN D 192       7.985  57.275  28.003  1.00  0.00           CT 
ATOM   1083  H1  ACN D 192       7.426  57.212  28.937  1.00  0.00           HC 
ATOM   1084  H2  ACN D 192       9.016  56.942  28.158  1.00  0.00           HC 
ATOM   1085  H3  ACN D 192       8.129  58.314  27.713  1.00  0.00           HC 
ATOM   1086  C2  ACN D 192       7.292  56.445  27.008  1.00  0.00           YC 
ATOM   1087  N   ACN D 192       6.685  55.915  26.197  1.00  0.00           YN 
TER
TER
ATOM   1088  C1  ACN D 193      51.223  53.299  54.354  1.00  0.00           CT 
ATOM   1089  H1  ACN D 193      51.694  53.651  55.272  1.00  0.00           HC 
ATOM   1090  H2  ACN D 193      50.485  52.525  54.581  1.00  0.00           HC 
ATOM   1091  H3  ACN D 193      51.939  52.751  53.744  1.00  0.00           HC 
ATOM   1092  C2  ACN D 193      50.606  54.458  53.692  1.00  0.00           YC 
ATOM   1093  N   ACN D 193      50.246  55.372  53.108  1.00  0.00           YN 
TER
TER
ATOM   1094  C1  ACN D 194      14.426  39.810   9.701  1.00  0.00           CT 
ATOM   1095  H1  ACN D 194      14.624  38.800   9.342  1.00  0.00           HC 
ATOM   1096  H2  ACN D 194      14.088  39.781  10.741  1.00  0.00           HC 
ATOM   1097  H3  ACN D 194      13.559  40.232   9.197  1.00  0.00           HC 
ATOM   1098  C2  ACN D 194      15.665  40.589   9.557  1.00  0.00           YC 
ATOM   1099  N   ACN D 194      16.580  41.232   9.319  1.00  0.00           YN 
TER
TER
ATOM   1100  C1  ACN D 195      34.650  63.508  65.978  1.00  0.00           CT 
ATOM   1101  H1  ACN D 195      34.334  62.890  65.137  1.00  0.00           HC 
ATOM   1102  H2  ACN D 195      35.312  62.938  66.637  1.00  0.00           HC 
ATOM   1103  H3  ACN D 195      33.809  63.717  66.636  1.00  0.00           HC 
ATOM   1104  C2  ACN D 195      35.320  64.697  65.434  1.00  0.00           YC 
ATOM   1105  N   ACN D 195      35.717  65.685  65.016  1.00  0.00           YN 
TER
TER
ATOM   1106  C1  ACN D 196      51.001  12.091  62.762  1.00  0.00           CT 
ATOM   1107  H1  ACN D 196      51.936  12.521  62.401  1.00  0.00           HC 
ATOM   1108  H2  ACN D 196      50.150  12.665  62.382  1.00  0.00           HC 
ATOM   1109  H3  ACN D 196      50.904  12.234  63.836  1.00  0.00           HC 
ATOM   1110  C2  ACN D 196      50.951  10.691  62.317  1.00  0.00           YC 
ATOM   1111  N   ACN D 196      50.971   9.569  62.093  1.00  0.00           YN 
TER
TER
ATOM   1112  C1  ACN D 197      13.413   3.875  46.445  1.00  0.00           CT 
ATOM   1113  H1  ACN D 197      12.450   3.393  46.275  1.00  0.00           HC 
ATOM   1114  H2  ACN D 197      13.352   4.544  47.308  1.00  0.00           HC 
ATOM   1115  H3  ACN D 197      13.639   4.570  45.640  1.00  0.00           HC 
ATOM   1116  C2  ACN D 197      14.414   2.817  46.649  1.00  0.00           YC 
ATOM   1117  N   ACN D 197      15.216   2.003  46.670  1.00  0.00           YN 
TER
TER
ATOM   1118  C1  ACN D 198      55.687  10.089   4.708  1.00  0.00           CT 
ATOM   1119  H1  ACN D 198      56.171  11.062   4.796  1.00  0.00           HC 
ATOM   1120  H2  ACN D 198      54.937  10.112   3.912  1.00  0.00           HC 
ATOM   1121  H3  ACN D 198      55.075   9.886   5.584  1.00  0.00           HC 
ATOM   1122  C2  ACN D 198      56.732   9.091   4.438  1.00  0.00           YC 
ATOM   1123  N   ACN D 198      57.550   8.295   4.366  1.00  0.00           YN 
TER
TER
ATOM   1124  C1  ACN D 199      48.193  65.948  49.465  1.00  0.00           CT 
ATOM   1125  H1  ACN D 199      49.136  65.830  50.001  1.00  0.00           HC 
ATOM   1126  H2  ACN D 199      48.318  65.666  48.416  1.00  0.00           HC 
ATOM   1127  H3  ACN D 199      47.929  67.000  49.383  1.00  0.00           HC 
ATOM   1128  C2  ACN D 199      47.189  65.108  50.135  1.00  0.00           YC 
ATOM   1129  N   ACN D 199      46.376  64.568  50.730  1.00  0.00           YN 
TER
TER
ATOM   1130  C1  ACN D 200      32.209  15.590  61.761  1.00  0.00           CT 
ATOM   1131  H1  ACN D 200      32.532  16.293  62.531  1.00  0.00           HC 
ATOM   1132  H2  ACN D 200      33.019  15.416  61.047  1.00  0.00           HC 
ATOM   1133  H3  ACN D 200      31.448  16.040  61.128  1.00  0.00           HC 
ATOM   1134  C2  ACN D 200      31.802  14.347  62.432  1.00  0.00           YC 
ATOM   1135  N   ACN D 200      31.355  13.433  62.954  1.00  0.00           YN 
TER
TER
ATOM   1136  C1  ACN D 201      39.064  36.150  60.141  1.00  0.00           CT 
ATOM   1137  H1  ACN D 201      38.123  35.704  60.464  1.00  0.00           HC 
ATOM   1138  H2  ACN D 201      39.035  36.355  59.067  1.00  0.00           HC 
ATOM   1139  H3  ACN D 201      39.873  35.426  60.207  1.00  0.00           HC 
ATOM   1140  C2  ACN D 201      39.268  37.380  60.921  1.00  0.00           YC 
ATOM   1141  N   ACN D 201      39.499  38.257  61.617  1.00  0.00           YN 
TER
TER
ATOM   1142  C1  ACN D 202      31.291  10.135  37.655  1.00  0.00           CT 
ATOM   1143  H1  ACN D 202      31.319   9.326  36.924  1.00  0.00           HC 
ATOM   1144  H2  ACN D 202      31.620  11.071  37.195  1.00  0.00           HC 
ATOM   1145  H3  ACN D 202      32.051   9.984  38.420  1.00  0.00           HC 
ATOM   1146  C2  ACN D 202      29.915  10.234  38.162  1.00  0.00           YC 
ATOM   1147  N   ACN D 202      28.885  10.225  38.657  1.00  0.00           YN 
TER
TER
ATOM   1148  C1  ACN D 203      30.234  54.426  32.115  1.00  0.00           CT 
ATOM   1149  H1  ACN D 203      29.566  55.287  32.138  1.00  0.00           HC 
ATOM   1150  H2  ACN D 203      30.918  54.456  32.968  1.00  0.00           HC 
ATOM   1151  H3  ACN D 203      30.922  54.500  31.275  1.00  0.00           HC 
ATOM   1152  C2  ACN D 203      29.404  53.213  32.130  1.00  0.00           YC 
ATOM   1153  N   ACN D 203      28.764  52.274  32.002  1.00  0.00           YN 
TER
TER
ATOM   1154  C1  ACN D 204      20.188  20.620  32.200  1.00  0.00           CT 
ATOM   1155  H1  ACN D 204      20.537  21.066  31.268  1.00  0.00           HC 
ATOM   1156  H2  ACN D 204      20.076  21.391  32.968  1.00  0.00           HC 
ATOM   1157  H3  ACN D 204      20.959  19.986  32.632  1.00  0.00           HC 
ATOM   1158  C2  ACN D 204      18.913  19.943  31.923  1.00  0.00           YC 
ATOM   1159  N   ACN D 204      17.997  19.301  31.685  1.00  0.00           YN 
TER
TER
ATOM   1160  C1  ACN D 205      60.756  39.944  15.135  1.00  0.00           CT 
ATOM   1161  H1  ACN D 205      61.239  40.840  15.525  1.00  0.00           HC 
ATOM   1162  H2  ACN D 205      59.796  40.202  14.679  1.00  0.00           HC 
ATOM   1163  H3  ACN D 205      60.448  39.291  15.948  1.00  0.00           HC 
ATOM   1164  C2  ACN D 205      61.670  39.330  14.161  1.00  0.00           YC 
ATOM   1165  N   ACN D 205      62.430  38.776  13.510  1.00  0.00           YN 
TER
TER
ATOM   1166  C1  ACN D 206      58.799  19.374  42.778  1.00  0.00           CT 
ATOM   1167  H1  ACN D 206      59.344  18.449  42.590  1.00  0.00           HC 
ATOM   1168  H2  ACN D 206      59.457  20.111  43.249  1.00  0.00           HC 
ATOM   1169  H3  ACN D 206      58.046  19.224  43.548  1.00  0.00           HC 
ATOM   1170  C2  ACN D 206      58.280  19.858  41.490  1.00  0.00           YC 
ATOM   1171  N   ACN D 206      57.760  20.164  40.519  1.00  0.00           YN 
TER
TER
ATOM   1172  C1  ACN D 207      59.679  14.059  25.201  1.00  0.00           CT 
ATOM   1173  H1  ACN D 207      58.779  13.446  25.153  1.00  0.00           HC 
ATOM   1174  H2  ACN D 207      59.760  14.680  24.304  1.00  0.00           HC 
ATOM   1175  H3  ACN D 207      60.569  13.438  25.124  1.00  0.00           HC 
ATOM   1176  C2  ACN D 207      59.599  14.878  26.420  1.00  0.00           YC 
ATOM   1177  N   ACN D 207      59.607  15.411  27.431  1.00  0.00           YN 
TER
TER
ATOM   1178  C1  ACN D 208      40.886  67.999  52.516  1.00  0.00           CT 
ATOM   1179  H1  ACN D 208      40.112  67.277  52.253  1.00  0.00           HC 
ATOM   1180  H2  ACN D 208      41.385  67.696  53.441  1.00  0.00           HC 
ATOM   1181  H3  ACN D 208      40.439  68.949  52.805  1.00  0.00           HC 
ATOM   1182  C2  ACN D 208      41.829  68.076  51.391  1.00  0.00           YC 
ATOM   1183  N   ACN D 208      42.485  68.241  50.469  1.00  0.00           YN 
TER
TER
ATOM   1184  C1  ACN D 209      35.119  50.326  30.547  1.00  0.00           CT 
ATOM   1185  H1  ACN D 209      35.593  49.387  30.835  1.00  0.00           HC 
ATOM   1186  H2  ACN D 209      35.634  51.168  31.017  1.00  0.00           HC 
ATOM   1187  H3  ACN D 209      34.125  50.401  30.983  1.00  0.00           HC 
ATOM   1188  C2  ACN D 209      35.159  50.417  29.080  1.00  0.00           YC 
ATOM   1189  N   ACN D 209      35.064  50.428  27.941  1.00  0.00           YN 
TER
TER
ATOM   1190  C1  ACN D 210      33.598  11.669  61.802  1.00  0.00           CT 
ATOM   1191  H1  ACN D 210      33.319  12.068  60.826  1.00  0.00           HC 
ATOM   1192  H2  ACN D 210      33.218  12.318  62.596  1.00  0.00           HC 
ATOM   1193  H3  ACN D 210      34.673  11.742  61.951  1.00  0.00           HC 
ATOM   1194  C2  ACN D 210      33.049  10.310  61.904  1.00  0.00           YC 
ATOM   1195  N   ACN D 210      32.745   9.208  61.934  1.00  0.00           YN 
TER
TER
ATOM   1196  C1  ACN D 211      13.750  64.133  67.351  1.00  0.00           CT 
ATOM   1197  H1  ACN D 211      14.138  64.755  68.158  1.00  0.00           HC 
ATOM   1198  H2  ACN D 211      14.531  63.460  66.985  1.00  0.00           HC 
ATOM   1199  H3  ACN D 211      13.545  64.736  66.469  1.00  0.00           HC 
ATOM   1200  C2  ACN D 211      12.596  63.388  67.874  1.00  0.00           YC 
ATOM   1201  N   ACN D 211      11.619  62.914  68.233  1.00  0.00           YN 
TER
TER
ATOM   1202  C1  ACN D 212      48.458  34.591  65.466  1.00  0.00           CT 
ATOM   1203  H1  ACN D 212      48.188  34.858  64.444  1.00  0.00           HC 
ATOM   1204  H2  ACN D 212      48.428  35.476  66.107  1.00  0.00           HC 
ATOM   1205  H3  ACN D 212      49.508  34.311  65.522  1.00  0.00           HC 
ATOM   1206  C2  ACN D 212      47.518  33.558  65.924  1.00  0.00           YC 
ATOM   1207  N   ACN D 212      46.879  32.662  66.235  1.00  0.00           YN 
TER
TER
ATOM   1208  C1  ACN D 213      69.075  41.439  35.348  1.00  0.00           CT 
ATOM   1209  H1  ACN D 213      68.235  41.083  34.751  1.00  0.00           HC 
ATOM   1210  H2  ACN D 213      69.276  42.491  35.127  1.00  0.00           HC 
ATOM   1211  H3  ACN D 213      70.000  40.964  35.027  1.00  0.00           HC 
ATOM   1212  C2  ACN D 213      68.737  41.239  36.764  1.00  0.00           YC 
ATOM   1213  N   ACN D 213      68.538  40.960  37.855  1.00  0.00           YN 
TER
TER
ATOM   1214  C1  ACN D 214      13.364  43.957  30.135  1.00  0.00           CT 
ATOM   1215  H1  ACN D 214      13.541  42.935  29.799  1.00  0.00           HC 
ATOM   1216  H2  ACN D 214      13.601  44.049  31.200  1.00  0.00           HC 
ATOM   1217  H3  ACN D 214      12.300  44.184  30.124  1.00  0.00           HC 
ATOM   1218  C2  ACN D 214      14.197  44.849  29.316  1.00  0.00           YC 
ATOM   1219  N   ACN D 214      14.734  45.556  28.595  1.00  0.00           YN 
TER
TER
ATOM   1220  C1  ACN D 215      16.610  30.308  60.047  1.00  0.00           CT 
ATOM   1221  H1  ACN D 215      15.616  30.700  60.263  1.00  0.00           HC 
ATOM   1222  H2  ACN D 215      17.311  30.605  60.833  1.00  0.00           HC 
ATOM   1223  H3  ACN D 215      17.034  30.800  59.174  1.00  0.00           HC 
ATOM   1224  C2  ACN D 215      16.503  28.846  59.942  1.00  0.00           YC 
ATOM   1225  N   ACN D 215      16.401  27.728  59.723  1.00  0.00           YN 
TER
TER
ATOM   1226  C1  ACN D 216      16.525  34.315  54.638  1.00  0.00           CT 
ATOM   1227  H1  ACN D 216      17.021  34.679  55.538  1.00  0.00           HC 
ATOM   1228  H2  ACN D 216      16.550  35.083  53.858  1.00  0.00           HC 
ATOM   1229  H3  ACN D 216      15.456  34.206  54.808  1.00  0.00           HC 
ATOM   1230  C2  ACN D 216      17.212  33.088  54.211  1.00  0.00           YC 
ATOM   1231  N   ACN D 216      17.652  32.064  53.956  1.00  0.00           YN 
TER
TER
ATOM   1232  C1  ACN D 217      18.076  18.073  55.579  1.00  0.00           CT 
ATOM   1233  H1  ACN D 217      18.278  18.906  56.253  1.00  0.00           HC 
ATOM   1234  H2  ACN D 217      17.492  17.304  56.095  1.00  0.00           HC 
ATOM   1235  H3  ACN D 217      18.994  17.536  55.348  1.00  0.00           HC 
ATOM   1236  C2  ACN D 217      17.358  18.604  54.411  1.00  0.00           YC 
ATOM   1237  N   ACN D 217      16.926  19.031  53.443  1.00  0.00           YN 
TER
TER
ATOM   1238  C1  ACN D 218       7.254  20.833   2.643  1.00  0.00           CT 
ATOM   1239  H1  ACN D 218       6.567  20.359   1.942  1.00  0.00           HC 
ATOM   1240  H2  ACN D 218       8.163  20.232   2.745  1.00  0.00           HC 
ATOM   1241  H3  ACN D 218       6.852  20.801   3.654  1.00  0.00           HC 
ATOM   1242  C2  ACN D 218       7.551  22.181   2.137  1.00  0.00           YC 
ATOM   1243  N   ACN D 218       7.675  23.274   1.823  1.00  0.00           YN 
TER
TER
ATOM   1244  C1  ACN D 219      20.746  58.947  53.852  1.00  0.00           CT 
ATOM   1245  H1  ACN D 219      20.843  58.227  54.665  1.00  0.00           HC 
ATOM   1246  H2  ACN D 219      21.339  58.625  52.991  1.00  0.00           HC 
ATOM   1247  H3  ACN D 219      21.226  59.887  54.114  1.00  0.00           HC 
ATOM   1248  C2  ACN D 219      19.319  59.054  53.516  1.00  0.00           YC 
ATOM   1249  N   ACN D 219      18.204  59.243  53.344  1.00  0.00           YN 
TER
TER
ATOM   1250  C1  ACN D 220      45.788   8.582  28.171  1.00  0.00           CT 
ATOM   1251  H1  ACN D 220      45.121   9.262  27.640  1.00  0.00           HC 
ATOM   1252  H2  ACN D 220      45.290   7.624  28.346  1.00  0.00           HC 
ATOM   1253  H3  ACN D 220      45.961   8.932  29.187  1.00  0.00           HC 
ATOM   1254  C2  ACN D 220      47.003   8.420  27.358  1.00  0.00           YC 
ATOM   1255  N   ACN D 220      48.000   8.399  26.800  1.00  0.00           YN 
TER
TER
ATOM   1256  C1  ACN D 221      53.027  34.034   3.738  1.00  0.00           CT 
ATOM   1257  H1  ACN D 221      53.773  34.385   3.024  1.00  0.00           HC 
ATOM   1258  H2  ACN D 221      53.019  34.679   4.622  1.00  0.00           HC 
ATOM   1259  H3  ACN D 221      53.324  33.078   4.162  1.00  0.00           HC 
ATOM   1260  C2  ACN D 221      51.723  34.031   3.059  1.00  0.00           YC 
ATOM   1261  N   ACN D 221      50.735  33.896   2.499  1.00  0.00           YN 
TER
TER
ATOM   1262  C1  ACN D 222      48.056  14.990  40.360  1.00  0.00           CT 
ATOM   1263  H1  ACN D 222      48.035  14.800  39.286  1.00  0.00           HC 
ATOM   1264  H2  ACN D 222      48.992  15.482  40.638  1.00  0.00           HC 
ATOM   1265  H3  ACN D 222      48.123  14.055  40.912  1.00  0.00           HC 
ATOM   1266  C2  ACN D 222      46.888  15.820  40.691  1.00  0.00           YC 
ATOM   1267  N   ACN D 222      45.914  16.346  40.974  1.00  0.00           YN 
TER
TER
ATOM   1268  C1  ACN D 223      40.314  67.664  17.397  1.00  0.00           CT 
ATOM   1269  H1  ACN D 223      39.814  67.988  16.484  1.00  0.00           HC 
ATOM   1270  H2  ACN D 223      39.864  66.737  17.764  1.00  0.00           HC 
ATOM   1271  H3  ACN D 223      40.102  68.352  18.213  1.00  0.00           HC 
ATOM   1272  C2  ACN D 223      41.741  67.489  17.091  1.00  0.00           YC 
ATOM   1273  N   ACN D 223      42.867  67.485  16.894  1.00  0.00           YN 
TER
TER
ATOM   1274  C1  ACN D 224      58.566  38.932  23.387  1.00  0.00           CT 
ATOM   1275  H1  ACN D 224      58.563  38.098  22.685  1.00  0.00           HC 
ATOM   1276  H2  ACN D 224      57.632  39.496  23.307  1.00  0.00           HC 
ATOM   1277  H3  ACN D 224      59.302  39.678  23.092  1.00  0.00           HC 
ATOM   1278  C2  ACN D 224      58.752  38.381  24.737  1.00  0.00           YC 
ATOM   1279  N   ACN D 224      59.033  37.973  25.768  1.00  0.00           YN 
TER
TER
ATOM   1280  C1  ACN D 225      62.009  35.214  17.749  1.00  0.00           CT 
ATOM   1281  H1  ACN D 225      63.027  35.576  17.602  1.00  0.00           HC 
ATOM   1282  H2  ACN D 225      61.667  34.679  16.859  1.00  0.00           HC 
ATOM   1283  H3  ACN D 225      61.310  36.046  17.792  1.00  0.00           HC 
ATOM   1284  C2  ACN D 225      62.010  34.345  18.935  1.00  0.00           YC 
ATOM   1285  N   ACN D 225      61.977  33.783  19.931  1.00  0.00           YN 
TER
TER
ATOM   1286  C1  ACN D 226      16.209  24.036  31.650  1.00  0.00           CT 
ATOM   1287  H1  ACN D 226      16.694  24.335  30.719  1.00  0.00           HC 
ATOM   1288  H2  ACN D 226      15.550  24.834  32.004  1.00  0.00           HC 
ATOM   1289  H3  ACN D 226      16.937  23.974  32.456  1.00  0.00           HC 
ATOM   1290  C2  ACN D 226      15.466  22.795  31.391  1.00  0.00           YC 
ATOM   1291  N   ACN D 226      15.002  21.762  31.231  1.00  0.00           YN 
TER
TER
ATOM   1292  C1  ACN D 227      21.295  61.873  28.426  1.00  0.00           CT 
ATOM   1293  H1  ACN D 227      21.378  61.199  29.279  1.00  0.00           HC 
ATOM   1294  H2  ACN D 227      20.306  61.781  27.968  1.00  0.00           HC 
ATOM   1295  H3  ACN D 227      21.946  61.547  27.617  1.00  0.00           HC 
ATOM   1296  C2  ACN D 227      21.544  63.239  28.908  1.00  0.00           YC 
ATOM   1297  N   ACN D 227      21.871  64.280  29.249  1.00  0.00           YN 
TER
TER
ATOM   1298  C1  ACN D 228      22.028  18.948   3.405  1.00  0.00           CT 
ATOM   1299  H1  ACN D 228      23.025  18.510   3.461  1.00  0.00           HC 
ATOM   1300  H2  ACN D 228      21.845  19.343   2.402  1.00  0.00           HC 
ATOM   1301  H3  ACN D 228      21.971  19.849   4.013  1.00  0.00           HC 
ATOM   1302  C2  ACN D 228      21.058  17.901   3.760  1.00  0.00           YC 
ATOM   1303  N   ACN D 228      20.313  17.134   4.166  1.00  0.00           YN 
TER
TER
ATOM   1304  C1  ACN D 229      11.361  51.855  54.346  1.00  0.00           CT 
ATOM   1305  H1  ACN D 229      11.833  51.604  53.396  1.00  0.00           HC 
ATOM   1306  H2  ACN D 229      10.577  51.128  54.581  1.00  0.00           HC 
ATOM   1307  H3  ACN D 229      10.790  52.777  54.257  1.00  0.00           HC 
ATOM   1308  C2  ACN D 229      12.408  51.872  55.378  1.00  0.00           YC 
ATOM   1309  N   ACN D 229      13.234  52.022  56.154  1.00  0.00           YN 
TER
TER
ATOM   1310  C1  ACN D 230      47.767  43.083  13.809  1.00  0.00           CT 
ATOM   1311  H1  ACN D 230      47.240  42.431  14.507  1.00  0.00           HC 
ATOM   1312  H2  ACN D 230      47.358  44.096  13.857  1.00  0.00           HC 
ATOM   1313  H3  ACN D 230      47.544  42.801  12.781  1.00  0.00           HC 
ATOM   1314  C2  ACN D 230      49.194  43.058  14.162  1.00  0.00           YC 
ATOM   1315  N   ACN D 230      50.316  42.934  14.344  1.00  0.00           YN 
TER
TER
ATOM   1316  C1  ACN D 231      61.896  25.125  26.539  1.00  0.00           CT 
ATOM   1317  H1  ACN D 231      60.894  25.515  26.359  1.00  0.00           HC 
ATOM   1318  H2  ACN D 231      62.396  25.713  27.314  1.00  0.00           HC 
ATOM   1319  H3  ACN D 231      62.535  25.302  25.677  1.00  0.00           HC 
ATOM   1320  C2  ACN D 231      61.764  23.714  26.932  1.00  0.00           YC 
ATOM   1321  N   ACN D 231      61.677  22.587  27.102  1.00  0.00           YN 
TER
TER
ATOM   1322  C1  ACN D 232      46.292  16.109  35.324  1.00  0.00           CT 
ATOM   1323  H1  ACN D 232      45.454  16.025  34.632  1.00  0.00           HC 
ATOM   1324  H2  ACN D 232      45.986  16.655  36.222  1.00  0.00           HC 
ATOM   1325  H3  ACN D 232      47.060  16.764  34.916  1.00  0.00           HC 
ATOM   1326  C2  ACN D 232      46.746  14.749  35.646  1.00  0.00           YC 
ATOM   1327  N   ACN D 232      47.189  13.705  35.791  1.00  0.00           YN 
TER
TER
ATOM   1328  C1  ACN D 233      69.216  18.924  22.383  1.00  0.00           CT 
ATOM   1329  H1  ACN D 233      69.772  19.123  21.467  1.00  0.00           HC 
ATOM   1330  H2  ACN D 233      68.153  19.135  22.233  1.00  0.00           HC 
ATOM   1331  H3  ACN D 233      69.479  19.645  23.154  1.00  0.00           HC 
ATOM   1332  C2  ACN D 233      69.442  17.518  22.748  1.00  0.00           YC 
ATOM   1333  N   ACN D 233      69.724  16.471  23.111  1.00  0.00           YN 
TER
TER
ATOM   1334  C1  ACN D 234      41.916  21.635  63.494  1.00  0.00           CT 
ATOM   1335  H1  ACN D 234      41.418  21.773  64.454  1.00  0.00           HC 
ATOM   1336  H2  ACN D 234      42.472  22.538  63.225  1.00  0.00           HC 
ATOM   1337  H3  ACN D 234      41.186  21.575  62.690  1.00  0.00           HC 
ATOM   1338  C2  ACN D 234      42.803  20.469  63.613  1.00  0.00           YC 
ATOM   1339  N   ACN D 234      43.386  19.486  63.657  1.00  0.00           YN 
TER
TER
ATOM   1340  C1  ACN D 235      21.283  42.753  62.562  1.00  0.00           CT 
ATOM   1341  H1  ACN D 235      22.036  42.113  63.025  1.00  0.00           HC 
ATOM   1342  H2  ACN D 235      21.218  43.705  63.096  1.00  0.00           HC 
ATOM   1343  H3  ACN D 235      20.287  42.343  62.716  1.00  0.00           HC 
ATOM   1344  C2  ACN D 235      21.663  42.946  61.155  1.00  0.00           YC 
ATOM   1345  N   ACN D 235      21.878  42.986  60.033  1.00  0.00           YN 
TER
TER
ATOM   1346  C1  ACN D 236      11.064  39.290  10.681  1.00  0.00           CT 
ATOM   1347  H1  ACN D 236      10.001  39.520  10.611  1.00  0.00           HC 
ATOM   1348  H2  ACN D 236      11.388  38.733   9.797  1.00  0.00           HC 
ATOM   1349  H3  ACN D 236      11.248  38.571  11.476  1.00  0.00           HC 
ATOM   1350  C2  ACN D 236      11.790  40.561  10.816  1.00  0.00           YC 
ATOM   1351  N   ACN D 236      12.346  41.531  11.059  1.00  0.00           YN 
TER
TER
ATOM   1352  C1  ACN D 237      15.123  62.379  62.436  1.00  0.00           CT 
ATOM   1353  H1  ACN D 237      14.998  62.661  61.390  1.00  0.00           HC 
ATOM   1354  H2  ACN D 237      14.148  62.197  62.896  1.00  0.00           HC 
ATOM   1355  H3  ACN D 237      15.490  63.222  63.017  1.00  0.00           HC 
ATOM   1356  C2  ACN D 237      15.974  61.180  62.478  1.00  0.00           YC 
ATOM   1357  N   ACN D 237      16.743  60.336  62.526  1.00  0.00           YN 
TER
TER
ATOM   1358  C1  ACN D 238      29.051  58.878  36.471  1.00  0.00           CT 
ATOM   1359  H1  ACN D 238      29.073  58.104  35.703  1.00  0.00           HC 
ATOM   1360  H2  ACN D 238      30.060  59.262  36.648  1.00  0.00           HC 
ATOM   1361  H3  ACN D 238      28.803  58.449  37.440  1.00  0.00           HC 
ATOM   1362  C2  ACN D 238      28.140  59.938  36.013  1.00  0.00           YC 
ATOM   1363  N   ACN D 238      27.332  60.694  35.727  1.00  0.00           YN 
TER
TER
ATOM   1364  C1  ACN D 239      65.324  26.028  10.571  1.00  0.00           CT 
ATOM   1365  H1  ACN D 239      65.327  26.747  11.391  1.00  0.00           HC 
ATOM   1366  H2  ACN D 239      66.115  26.271   9.855  1.00  0.00           HC 
ATOM   1367  H3  ACN D 239      64.430  26.145   9.963  1.00  0.00           HC 
ATOM   1368  C2  ACN D 239      65.510  24.689  11.148  1.00  0.00           YC 
ATOM   1369  N   ACN D 239      65.514  23.638  11.600  1.00  0.00           YN 
TER
TER
ATOM   1370  C1  ACN D 240      38.078  26.270  25.069  1.00  0.00           CT 
ATOM   1371  H1  ACN D 240      37.090  25.914  24.775  1.00  0.00           HC 
ATOM   1372  H2  ACN D 240      38.274  27.249  24.623  1.00  0.00           HC 
ATOM   1373  H3  ACN D 240      38.855  25.659  24.616  1.00  0.00           HC 
ATOM   1374  C2  ACN D 240      38.114  26.328  26.538  1.00  0.00           YC 
ATOM   1375  N   ACN D 240      38.194  26.243  27.675  1.00  0.00           YN 
TER
TER
ATOM   1376  C1  ACN D 241      26.235   3.043   1.814  1.00  0.00           CT 
ATOM   1377  H1  ACN D 241      25.248   2.853   2.237  1.00  0.00           HC 
ATOM   1378  H2  ACN D 241      26.252   4.020   1.322  1.00  0.00           HC 
ATOM   1379  H3  ACN D 241      26.429   2.371   0.980  1.00  0.00           HC 
ATOM   1380  C2  ACN D 241      27.214   2.970   2.908  1.00  0.00           YC 
ATOM   1381  N   ACN D 241      27.990   2.779   3.726  1.00  0.00           YN 
TER
TER
ATOM   1382  C1  ACN D 242       2.912  36.709  40.665  1.00  0.00           CT 
ATOM   1383  H1  ACN D 242       3.209  35.662  40.599  1.00  0.00           HC 
ATOM   1384  H2  ACN D 242       1.868  36.825  40.360  1.00  0.00           HC 
ATOM   1385  H3  ACN D 242       3.430  37.301  39.913  1.00  0.00           HC 
ATOM   1386  C2  ACN D 242       3.123  37.149  42.052  1.00  0.00           YC 
ATOM   1387  N   ACN D 242       3.413  37.532  43.089  1.00  0.00           YN 
TER
TER
ATOM   1388  C1  ACN D 243      65.965  24.442  23.022  1.00  0.00           CT 
ATOM   1389  H1  ACN D 243      65.731  25.334  22.440  1.00  0.00           HC 
ATOM   1390  H2  ACN D 243      65.082  24.113  23.578  1.00  0.00           HC 
ATOM   1391  H3  ACN D 243      66.658  24.680  23.826  1.00  0.00           HC 
ATOM   1392  C2  ACN D 243      66.432  23.407  22.088  1.00  0.00           YC 
ATOM   1393  N   ACN D 243      66.925  22.649  21.387  1.00  0.00           YN 
TER
TER
ATOM   1394  C1  ACN D 244      12.627  57.681  55.170  1.00  0.00           CT 
ATOM   1395  H1  ACN D 244      13.140  57.466  54.232  1.00  0.00           HC 
ATOM   1396  H2  ACN D 244      12.992  58.622  55.592  1.00  0.00           HC 
ATOM   1397  H3  ACN D 244      12.917  56.966  55.937  1.00  0.00           HC 
ATOM   1398  C2  ACN D 244      11.185  57.737  54.890  1.00  0.00           YC 
ATOM   1399  N   ACN D 244      10.060  57.645  54.705  1.00  0.00           YN 
TER
TER
ATOM   1400  C1  ACN D 245      43.100  27.644  67.806  1.00  0.00           CT 
ATOM   1401  H1  ACN D 245      44.133  27.390  68.049  1.00  0.00           HC 
ATOM   1402  H2  ACN D 245      42.736  27.008  66.994  1.00  0.00           HC 
ATOM   1403  H3  ACN D 245      43.047  28.633  67.355  1.00  0.00           HC 
ATOM   1404  C2  ACN D 245      42.298  27.477  69.026  1.00  0.00           YC 
ATOM   1405  N   ACN D 245      41.698  27.482  70.000  1.00  0.00           YN 
TER
TER
ATOM   1406  C1  ACN D 246      56.825  10.268  32.304  1.00  0.00           CT 
ATOM   1407  H1  ACN D 246      55.858  10.120  32.786  1.00  0.00           HC 
ATOM   1408  H2  ACN D 246      57.218  11.261  32.543  1.00  0.00           HC 
ATOM   1409  H3  ACN D 246      56.709  10.328  31.224  1.00  0.00           HC 
ATOM   1410  C2  ACN D 246      57.726   9.204  32.771  1.00  0.00           YC 
ATOM   1411  N   ACN D 246      58.385   8.304  33.022  1.00  0.00           YN 
TER
TER
ATOM   1412  C1  ACN D 247      59.198  13.809  42.637  1.00  0.00           CT 
ATOM   1413  H1  ACN D 247      59.303  13.300  43.596  1.00  0.00           HC 
ATOM   1414  H2  ACN D 247      59.976  13.474  41.946  1.00  0.00           HC 
ATOM   1415  H3  ACN D 247      59.431  14.867  42.739  1.00  0.00           HC 
ATOM   1416  C2  ACN D 247      57.853  13.519  42.120  1.00  0.00           YC 
ATOM   1417  N   ACN D 247      56.766  13.411  41.781  1.00  0.00           YN 
TER
TER
ATOM   1418  C1  ACN D 248      63.089  50.821  35.399  1.00  0.00           CT 
ATOM   1419  H1  ACN D 248      62.804  49.971  36.019  1.00  0.00           HC 
ATOM   1420  H2  ACN D 248      64.162  50.789  35.186  1.00  0.00           HC 
ATOM   1421  H3  ACN D 248      63.002  51.749  35.961  1.00  0.00           HC 
ATOM   1422  C2  ACN D 248      62.290  50.766  34.167  1.00  0.00           YC 
ATOM   1423  N   ACN D 248      61.578  50.806  33.273  1.00  0.00           YN 
TER
TER
ATOM   1424  C1  ACN D 249      51.827  13.495  66.181  1.00  0.00           CT 
ATOM   1425  H1  ACN D 249      51.240  13.283  67.075  1.00  0.00           HC 
ATOM   1426  H2  ACN D 249      51.188  13.922  65.403  1.00  0.00           HC 
ATOM   1427  H3  ACN D 249      52.159  12.570  65.714  1.00  0.00           HC 
ATOM   1428  C2  ACN D 249      52.907  14.418  66.560  1.00  0.00           YC 
ATOM   1429  N   ACN D 249      53.825  15.022  66.876  1.00  0.00           YN 
TER
TER
ATOM   1430  C1  ACN D 250      46.772  56.980  21.560  1.00  0.00           CT 
ATOM   1431  H1  ACN D 250      47.750  57.003  21.078  1.00  0.00           HC 
ATOM   1432  H2  ACN D 250      46.670  57.828  22.244  1.00  0.00           HC 
ATOM   1433  H3  ACN D 250      46.701  56.135  22.241  1.00  0.00           HC 
ATOM   1434  C2  ACN D 250      45.750  57.012  20.504  1.00  0.00           YC 
ATOM   1435  N   ACN D 250      44.957  56.897  19.688  1.00  0.00           YN 
TER
TER
ATOM   1436  C1  ACN D 251      19.110  68.672  47.519  1.00  0.00           CT 
ATOM   1437  H1  ACN D 251      19.288  68.970  46.485  1.00  0.00           HC 
ATOM   1438  H2  ACN D 251      18.311  69.279  47.954  1.00  0.00           HC 
ATOM   1439  H3  ACN D 251      19.959  68.939  48.145  1.00  0.00           HC 
ATOM   1440  C2  ACN D 251      18.765  67.243  47.521  1.00  0.00           YC 
ATOM   1441  N   ACN D 251      18.633  66.107  47.542  1.00  0.00           YN 
TER
TER
ATOM   1442  C1  ACN D 252      41.359  43.624  27.984  1.00  0.00           CT 
ATOM   1443  H1  ACN D 252      41.367  42.629  27.538  1.00  0.00           HC 
ATOM   1444  H2  ACN D 252      42.306  43.814  28.499  1.00  0.00           HC 
ATOM   1445  H3  ACN D 252      40.647  43.669  28.805  1.00  0.00           HC 
ATOM   1446  C2  ACN D 252      41.124  44.596  26.907  1.00  0.00           YC 
ATOM   1447  N   ACN D 252      40.806  45.341  26.100  1.00  0.00           YN 
TER
TER
ATOM   1448  C1  ACN D 253      10.971  24.182  50.652  1.00  0.00           CT 
ATOM   1449  H1  ACN D 253      11.309  23.906  51.652  1.00  0.00           HC 
ATOM   1450  H2  ACN D 253       9.913  23.928  50.529  1.00  0.00           HC 
ATOM   1451  H3  ACN D 253      11.440  23.548  49.902  1.00  0.00           HC 
ATOM   1452  C2  ACN D 253      11.205  25.623  50.480  1.00  0.00           YC 
ATOM   1453  N   ACN D 253      11.511  26.708  50.291  1.00  0.00           YN 
TER
TER
ATOM   1454  C1  ACN D 254      51.249  16.517  41.019  1.00  0.00           CT 
ATOM   1455  H1  ACN D 254      50.581  17.279  40.616  1.00  0.00           HC 
ATOM   1456  H2  ACN D 254      51.387  15.713  40.290  1.00  0.00           HC 
ATOM   1457  H3  ACN D 254      50.773  15.991  41.844  1.00  0.00           HC 
ATOM   1458  C2  ACN D 254      52.524  17.168  41.354  1.00  0.00           YC 
ATOM   1459  N   ACN D 254      53.463  17.692  41.742  1.00  0.00           YN 
TER
TER
ATOM   1460  C1  ACN D 255      13.531   8.261  30.318  1.00  0.00           CT 
ATOM   1461  H1  ACN D 255      13.695   8.807  31.248  1.00  0.00           HC 
ATOM   1462  H2  ACN D 255      14.478   7.857  29.947  1.00  0.00           HC 
ATOM   1463  H3  ACN D 255      13.252   8.943  29.518  1.00  0.00           HC 
ATOM   1464  C2  ACN D 255      12.558   7.194  30.590  1.00  0.00           YC 
ATOM   1465  N   ACN D 255      11.702   6.455  30.762  1.00  0.00           YN 
TER
TER
ATOM   1466  C1  ACN D 256      45.044  33.466  42.975  1.00  0.00           CT 
ATOM   1467  H1  ACN D 256      44.964  32.999  43.957  1.00  0.00           HC 
ATOM   1468  H2  ACN D 256      45.578  34.418  43.053  1.00  0.00           HC 
ATOM   1469  H3  ACN D 256      44.066  33.788  42.624  1.00  0.00           HC 
ATOM   1470  C2  ACN D 256      45.742  32.526  42.086  1.00  0.00           YC 
ATOM   1471  N   ACN D 256      46.158  31.748  41.359  1.00  0.00           YN 
TER
TER
ATOM   1472  C1  ACN D 257      54.216  25.462  52.721  1.00  0.00           CT 
ATOM   1473  H1  ACN D 257      54.330  24.616  52.043  1.00  0.00           HC 
ATOM   1474  H2  ACN D 257      54.099  25.107  53.750  1.00  0.00           HC 
ATOM   1475  H3  ACN D 257      53.267  25.965  52.550  1.00  0.00           HC 
ATOM   1476  C2  ACN D 257      55.404  26.317  52.576  1.00  0.00           YC 
ATOM   1477  N   ACN D 257      56.254  27.052  52.368  1.00  0.00           YN 
TER
TER
ATOM   1478  C1  ACN D 258      63.238   8.802  69.056  1.00  0.00           CT 
ATOM   1479  H1  ACN D 258      63.003   9.294  70.000  1.00  0.00           HC 
ATOM   1480  H2  ACN D 258      64.307   8.571  69.007  1.00  0.00           HC 
ATOM   1481  H3  ACN D 258      63.122   9.493  68.225  1.00  0.00           HC 
ATOM   1482  C2  ACN D 258      62.418   7.585  68.968  1.00  0.00           YC 
ATOM   1483  N   ACN D 258      61.686   6.717  68.832  1.00  0.00           YN 
TER
TER
ATOM   1484  C1  ACN D 259      19.050  46.167  41.442  1.00  0.00           CT 
ATOM   1485  H1  ACN D 259      18.423  46.321  42.320  1.00  0.00           HC 
ATOM   1486  H2  ACN D 259      19.569  47.095  41.183  1.00  0.00           HC 
ATOM   1487  H3  ACN D 259      18.436  46.001  40.558  1.00  0.00           HC 
ATOM   1488  C2  ACN D 259      19.996  45.085  41.749  1.00  0.00           YC 
ATOM   1489  N   ACN D 259      20.638  44.157  41.933  1.00  0.00           YN 
TER
TER
ATOM   1490  C1  ACN D 260      26.180  68.937  38.521  1.00  0.00           CT 
ATOM   1491  H1  ACN D 260      26.064  69.502  39.447  1.00  0.00           HC 
ATOM   1492  H2  ACN D 260      27.092  69.247  38.003  1.00  0.00           HC 
ATOM   1493  H3  ACN D 260      25.411  69.215  37.804  1.00  0.00           HC 
ATOM   1494  C2  ACN D 260      26.215  67.509  38.868  1.00  0.00           YC 
ATOM   1495  N   ACN D 260      26.105  66.398  39.117  1.00  0.00           YN 
TER
TER
ATOM   1496  C1  ACN D 261      52.604  66.193  43.516  1.00  0.00           CT 
ATOM   1497  H1  ACN D 261      53.462  66.534  44.096  1.00  0.00           HC 
ATOM   1498  H2  ACN D 261      52.477  66.819  42.628  1.00  0.00           HC 
ATOM   1499  H3  ACN D 261      51.678  66.384  44.056  1.00  0.00           HC 
ATOM   1500  C2  ACN D 261      52.833  64.786  43.159  1.00  0.00           YC 
ATOM   1501  N   ACN D 261      52.942  63.659  42.997  1.00  0.00           YN 
TER
TER
ATOM   1502  C1  ACN D 262      47.490  10.261  66.888  1.00  0.00           CT 
ATOM   1503  H1  ACN D 262      48.455  10.464  67.353  1.00  0.00           HC 
ATOM   1504  H2  ACN D 262      47.414   9.201  66.626  1.00  0.00           HC 
ATOM   1505  H3  ACN D 262      47.429  10.736  65.911  1.00  0.00           HC 
ATOM   1506  C2  ACN D 262      46.441  10.660  67.837  1.00  0.00           YC 
ATOM   1507  N   ACN D 262      45.626  11.095  68.511  1.00  0.00           YN 
TER
TER
ATOM   1508  C1  ACN D 263      39.855  58.107  53.308  1.00  0.00           CT 
ATOM   1509  H1  ACN D 263      40.463  57.515  52.624  1.00  0.00           HC 
ATOM   1510  H2  ACN D 263      38.936  58.432  52.810  1.00  0.00           HC 
ATOM   1511  H3  ACN D 263      40.338  59.058  53.524  1.00  0.00           HC 
ATOM   1512  C2  ACN D 263      39.567  57.277  54.486  1.00  0.00           YC 
ATOM   1513  N   ACN D 263      39.457  56.687  55.459  1.00  0.00           YN 
TER
TER
ATOM   1514  C1  ACN D 264      43.189  27.081   5.695  1.00  0.00           CT 
ATOM   1515  H1  ACN D 264      43.272  28.158   5.547  1.00  0.00           HC 
ATOM   1516  H2  ACN D 264      43.658  26.793   6.640  1.00  0.00           HC 
ATOM   1517  H3  ACN D 264      43.802  26.548   4.971  1.00  0.00           HC 
ATOM   1518  C2  ACN D 264      41.761  26.733   5.672  1.00  0.00           YC 
ATOM   1519  N   ACN D 264      40.667  26.440   5.517  1.00  0.00           YN 
TER
TER
ATOM   1520  C1  ACN D 265      34.149  65.850  34.052  1.00  0.00           CT 
ATOM   1521  H1  ACN D 265      34.898  65.186  34.484  1.00  0.00           HC 
ATOM   1522  H2  ACN D 265      34.407  66.894  34.257  1.00  0.00           HC 
ATOM   1523  H3  ACN D 265      33.201  65.748  34.576  1.00  0.00           HC 
ATOM   1524  C2  ACN D 265      34.090  65.582  32.608  1.00  0.00           YC 
ATOM   1525  N   ACN D 265      33.942  65.282  31.515  1.00  0.00           YN 
TER
TER
ATOM   1526  C1  ACN D 266      58.470  54.642  43.207  1.00  0.00           CT 
ATOM   1527  H1  ACN D 266      59.175  54.087  43.827  1.00  0.00           HC 
ATOM   1528  H2  ACN D 266      58.080  54.000  42.412  1.00  0.00           HC 
ATOM   1529  H3  ACN D 266      58.987  55.412  42.637  1.00  0.00           HC 
ATOM   1530  C2  ACN D 266      57.395  55.135  44.080  1.00  0.00           YC 
ATOM   1531  N   ACN D 266      56.635  55.635  44.772  1.00  0.00           YN 
TER
TER
ATOM   1532  C1  ACN D 267      17.187   6.434  13.671  1.00  0.00           CT 
ATOM   1533  H1  ACN D 267      17.905   6.211  14.461  1.00  0.00           HC 
ATOM   1534  H2  ACN D 267      17.115   5.590  12.979  1.00  0.00           HC 
ATOM   1535  H3  ACN D 267      17.565   7.222  13.023  1.00  0.00           HC 
ATOM   1536  C2  ACN D 267      15.894   6.723  14.308  1.00  0.00           YC 
ATOM   1537  N   ACN D 267      14.927   7.082  14.802  1.00  0.00           YN 
TER
TER
ATOM   1538  C1  ACN D 268      20.595  55.653  68.150  1.00  0.00           CT 
ATOM   1539  H1  ACN D 268      20.592  56.390  68.953  1.00  0.00           HC 
ATOM   1540  H2  ACN D 268      20.446  54.649  68.559  1.00  0.00           HC 
ATOM   1541  H3  ACN D 268      21.588  55.569  67.713  1.00  0.00           HC 
ATOM   1542  C2  ACN D 268      19.531  56.015  67.204  1.00  0.00           YC 
ATOM   1543  N   ACN D 268      18.800  56.368  66.398  1.00  0.00           YN 
TER
TER
ATOM   1544  C1  ACN D 269      57.189  49.003  41.838  1.00  0.00           CT 
ATOM   1545  H1  ACN D 269      58.109  49.155  41.272  1.00  0.00           HC 
ATOM   1546  H2  ACN D 269      56.519  49.857  41.703  1.00  0.00           HC 
ATOM   1547  H3  ACN D 269      57.388  49.042  42.907  1.00  0.00           HC 
ATOM   1548  C2  ACN D 269      56.575  47.753  41.368  1.00  0.00           YC 
ATOM   1549  N   ACN D 269      56.167  46.717  41.106  1.00  0.00           YN 
TER
TER
ATOM   1550  C1  ACN D 270      61.058  12.633   8.054  1.00  0.00           CT 
ATOM   1551  H1  ACN D 270      60.699  11.987   8.855  1.00  0.00           HC 
ATOM   1552  H2  ACN D 270      62.115  12.433   7.853  1.00  0.00           HC 
ATOM   1553  H3  ACN D 270      61.087  13.670   8.383  1.00  0.00           HC 
ATOM   1554  C2  ACN D 270      60.225  12.383   6.869  1.00  0.00           YC 
ATOM   1555  N   ACN D 270      59.497  12.294   5.991  1.00  0.00           YN 
TER
TER
ATOM   1556  C1  ACN D 271      12.077  16.833  51.992  1.00  0.00           CT 
ATOM   1557  H1  ACN D 271      11.880  16.287  51.069  1.00  0.00           HC 
ATOM   1558  H2  ACN D 271      13.035  16.521  52.418  1.00  0.00           HC 
ATOM   1559  H3  ACN D 271      11.378  16.533  52.770  1.00  0.00           HC 
ATOM   1560  C2  ACN D 271      12.068  18.269  51.674  1.00  0.00           YC 
ATOM   1561  N   ACN D 271      11.927  19.383  51.461  1.00  0.00           YN 
TER
TER
ATOM   1562  C1  ACN D 272      28.929  38.718  18.315  1.00  0.00           CT 
ATOM   1563  H1  ACN D 272      29.354  38.196  19.173  1.00  0.00           HC 
ATOM   1564  H2  ACN D 272      27.962  38.280  18.048  1.00  0.00           HC 
ATOM   1565  H3  ACN D 272      29.516  38.523  17.420  1.00  0.00           HC 
ATOM   1566  C2  ACN D 272      28.799  40.138  18.672  1.00  0.00           YC 
ATOM   1567  N   ACN D 272      28.824  41.259  18.894  1.00  0.00           YN 
TER
TER
ATOM   1568  C1  ACN D 273      35.669  11.201  38.115  1.00  0.00           CT 
ATOM   1569  H1  ACN D 273      35.324  10.210  37.819  1.00  0.00           HC 
ATOM   1570  H2  ACN D 273      35.995  11.190  39.160  1.00  0.00           HC 
ATOM   1571  H3  ACN D 273      34.837  11.901  38.149  1.00  0.00           HC 
ATOM   1572  C2  ACN D 273      36.764  11.583  37.211  1.00  0.00           YC 
ATOM   1573  N   ACN D 273      37.517  11.942  36.429  1.00  0.00           YN 
TER
TER
ATOM   1574  C1  ACN D 274      62.929  16.789   8.063  1.00  0.00           CT 
ATOM   1575  H1  ACN D 274      63.816  17.417   8.159  1.00  0.00           HC 
ATOM   1576  H2  ACN D 274      63.135  15.786   8.447  1.00  0.00           HC 
ATOM   1577  H3  ACN D 274      62.716  16.588   7.015  1.00  0.00           HC 
ATOM   1578  C2  ACN D 274      61.837  17.439   8.803  1.00  0.00           YC 
ATOM   1579  N   ACN D 274      60.954  18.005   9.258  1.00  0.00           YN 
TER
TER
ATOM   1580  C1  ACN D 275      19.919   7.158  58.419  1.00  0.00           CT 
ATOM   1581  H1  ACN D 275      20.697   6.602  58.945  1.00  0.00           HC 
ATOM   1582  H2  ACN D 275      19.253   7.645  59.138  1.00  0.00           HC 
ATOM   1583  H3  ACN D 275      19.239   6.476  57.913  1.00  0.00           HC 
ATOM   1584  C2  ACN D 275      20.580   8.137  57.544  1.00  0.00           YC 
ATOM   1585  N   ACN D 275      21.087   8.801  56.764  1.00  0.00           YN 
TER
TER
ATOM   1586  C1  ACN D 276      22.795  19.004  16.070  1.00  0.00           CT 
ATOM   1587  H1  ACN D 276      22.581  18.037  16.528  1.00  0.00           HC 
ATOM   1588  H2  ACN D 276      22.934  19.765  16.844  1.00  0.00           HC 
ATOM   1589  H3  ACN D 276      21.920  19.379  15.544  1.00  0.00           HC 
ATOM   1590  C2  ACN D 276      23.998  18.851  15.240  1.00  0.00           YC 
ATOM   1591  N   ACN D 276      24.847  18.704  14.488  1.00  0.00           YN 
TER
TER
ATOM   1592  C1  ACN D 277      44.438  67.241  12.061  1.00  0.00           CT 
ATOM   1593  H1  ACN D 277      45.133  67.793  11.428  1.00  0.00           HC 
ATOM   1594  H2  ACN D 277      43.440  67.686  12.003  1.00  0.00           HC 
ATOM   1595  H3  ACN D 277      44.684  67.383  13.112  1.00  0.00           HC 
ATOM   1596  C2  ACN D 277      44.433  65.842  11.610  1.00  0.00           YC 
ATOM   1597  N   ACN D 277      44.530  64.732  11.354  1.00  0.00           YN 
TER
TER
ATOM   1598  C1  ACN D 278      48.100  24.514   1.698  1.00  0.00           CT 
ATOM   1599  H1  ACN D 278      49.145  24.283   1.903  1.00  0.00           HC 
ATOM   1600  H2  ACN D 278      47.517  23.591   1.626  1.00  0.00           HC 
ATOM   1601  H3  ACN D 278      47.988  24.925   0.697  1.00  0.00           HC 
ATOM   1602  C2  ACN D 278      47.611  25.379   2.781  1.00  0.00           YC 
ATOM   1603  N   ACN D 278      47.267  26.160   3.542  1.00  0.00           YN 
TER
TER
ATOM   1604  C1  ACN D 279      18.970  25.462  19.049  1.00  0.00           CT 
ATOM   1605  H1  ACN D 279      18.850  26.109  18.179  1.00  0.00           HC 
ATOM   1606  H2  ACN D 279      17.998  25.077  19.370  1.00  0.00           HC 
ATOM   1607  H3  ACN D 279      19.277  26.042  19.917  1.00  0.00           HC 
ATOM   1608  C2  ACN D 279      19.887  24.375  18.676  1.00  0.00           YC 
ATOM   1609  N   ACN D 279      20.702  23.610  18.436  1.00  0.00           YN 
TER
TER
ATOM   1610  C1  ACN D 280      48.701  41.832  28.322  1.00  0.00           CT 
ATOM   1611  H1  ACN D 280      48.290  40.853  28.570  1.00  0.00           HC 
ATOM   1612  H2  ACN D 280      48.153  42.616  28.854  1.00  0.00           HC 
ATOM   1613  H3  ACN D 280      48.494  42.081  27.284  1.00  0.00           HC 
ATOM   1614  C2  ACN D 280      50.125  41.826  28.685  1.00  0.00           YC 
ATOM   1615  N   ACN D 280      51.258  41.780  28.836  1.00  0.00           YN 
TER
TER
ATOM   1616  C1  ACN D 281      64.663  17.222  60.624  1.00  0.00           CT 
ATOM   1617  H1  ACN D 281      64.386  16.722  59.696  1.00  0.00           HC 
ATOM   1618  H2  ACN D 281      65.554  16.754  61.053  1.00  0.00           HC 
ATOM   1619  H3  ACN D 281      63.920  17.034  61.396  1.00  0.00           HC 
ATOM   1620  C2  ACN D 281      64.892  18.641  60.318  1.00  0.00           YC 
ATOM   1621  N   ACN D 281      64.936  19.765  60.113  1.00  0.00           YN 
TER
TER
ATOM   1622  C1  ACN D 282      11.258  23.956   7.494  1.00  0.00           CT 
ATOM   1623  H1  ACN D 282      10.434  23.536   8.071  1.00  0.00           HC 
ATOM   1624  H2  ACN D 282      12.164  23.361   7.642  1.00  0.00           HC 
ATOM   1625  H3  ACN D 282      11.556  24.920   7.900  1.00  0.00           HC 
ATOM   1626  C2  ACN D 282      10.850  23.979   6.082  1.00  0.00           YC 
ATOM   1627  N   ACN D 282      10.488  24.126   5.007  1.00  0.00           YN 
TER
TER
ATOM   1628  C1  ACN D 283      33.711  63.447  45.887  1.00  0.00           CT 
ATOM   1629  H1  ACN D 283      33.589  64.352  45.291  1.00  0.00           HC 
ATOM   1630  H2  ACN D 283      32.745  62.950  46.020  1.00  0.00           HC 
ATOM   1631  H3  ACN D 283      33.976  63.697  46.912  1.00  0.00           HC 
ATOM   1632  C2  ACN D 283      34.673  62.579  45.193  1.00  0.00           YC 
ATOM   1633  N   ACN D 283      35.521  61.965  44.731  1.00  0.00           YN 
TER
TER
ATOM   1634  C1  ACN D 284      47.199  16.839  56.202  1.00  0.00           CT 
ATOM   1635  H1  ACN D 284      46.905  17.053  55.174  1.00  0.00           HC 
ATOM   1636  H2  ACN D 284      46.919  15.815  56.468  1.00  0.00           HC 
ATOM   1637  H3  ACN D 284      46.601  17.422  56.900  1.00  0.00           HC 
ATOM   1638  C2  ACN D 284      48.650  17.048  56.307  1.00  0.00           YC 
ATOM   1639  N   ACN D 284      49.749  17.340  56.428  1.00  0.00           YN 
TER
TER
ATOM   1640  C1  ACN D 285      45.189  24.679  37.343  1.00  0.00           CT 
ATOM   1641  H1  ACN D 285      45.756  25.197  38.117  1.00  0.00           HC 
ATOM   1642  H2  ACN D 285      45.219  23.599  37.513  1.00  0.00           HC 
ATOM   1643  H3  ACN D 285      45.690  24.767  36.381  1.00  0.00           HC 
ATOM   1644  C2  ACN D 285      43.813  25.195  37.373  1.00  0.00           YC 
ATOM   1645  N   ACN D 285      42.784  25.688  37.300  1.00  0.00           YN 
TER
TER
ATOM   1646  C1  ACN D 286      55.479  21.019  30.244  1.00  0.00           CT 
ATOM   1647  H1  ACN D 286      55.200  21.509  31.177  1.00  0.00           HC 
ATOM   1648  H2  ACN D 286      56.524  21.234  30.003  1.00  0.00           HC 
ATOM   1649  H3  ACN D 286      54.959  21.474  29.404  1.00  0.00           HC 
ATOM   1650  C2  ACN D 286      55.246  19.577  30.408  1.00  0.00           YC 
ATOM   1651  N   ACN D 286      54.939  18.478  30.481  1.00  0.00           YN 
TER
TER
ATOM   1652  C1  ACN D 287      43.522  59.610  40.783  1.00  0.00           CT 
ATOM   1653  H1  ACN D 287      44.185  59.610  41.649  1.00  0.00           HC 
ATOM   1654  H2  ACN D 287      43.821  60.391  40.078  1.00  0.00           HC 
ATOM   1655  H3  ACN D 287      42.524  59.937  41.068  1.00  0.00           HC 
ATOM   1656  C2  ACN D 287      43.584  58.275  40.171  1.00  0.00           YC 
ATOM   1657  N   ACN D 287      43.523  57.205  39.774  1.00  0.00           YN 
TER
TER
ATOM   1658  C1  ACN D 288      43.583  47.924  22.858  1.00  0.00           CT 
ATOM   1659  H1  ACN D 288      42.782  48.537  22.442  1.00  0.00           HC 
ATOM   1660  H2  ACN D 288      44.511  48.090  22.302  1.00  0.00           HC 
ATOM   1661  H3  ACN D 288      43.395  46.870  22.668  1.00  0.00           HC 
ATOM   1662  C2  ACN D 288      43.730  48.282  24.276  1.00  0.00           YC 
ATOM   1663  N   ACN D 288      43.755  48.455  25.406  1.00  0.00           YN 
TER
TER
ATOM   1664  C1  ACN D 289      12.274  64.241  23.302  1.00  0.00           CT 
ATOM   1665  H1  ACN D 289      11.642  64.432  24.170  1.00  0.00           HC 
ATOM   1666  H2  ACN D 289      11.710  63.697  22.538  1.00  0.00           HC 
ATOM   1667  H3  ACN D 289      13.058  63.528  23.549  1.00  0.00           HC 
ATOM   1668  C2  ACN D 289      12.752  65.537  22.801  1.00  0.00           YC 
ATOM   1669  N   ACN D 289      13.235  66.527  22.492  1.00  0.00           YN 
TER
TER
ATOM   1670  C1  ACN D 290      64.794  14.365  15.756  1.00  0.00           CT 
ATOM   1671  H1  ACN D 290      64.645  14.857  14.795  1.00  0.00           HC 
ATOM   1672  H2  ACN D 290      63.904  13.788  16.027  1.00  0.00           HC 
ATOM   1673  H3  ACN D 290      64.836  15.099  16.558  1.00  0.00           HC 
ATOM   1674  C2  ACN D 290      65.981  13.506  15.642  1.00  0.00           YC 
ATOM   1675  N   ACN D 290      66.978  12.946  15.600  1.00  0.00           YN 
TER
TER
ATOM   1676  C1  ACN D 291      36.872  28.991  26.673  1.00  0.00           CT 
ATOM   1677  H1  ACN D 291      37.062  29.304  27.700  1.00  0.00           HC 
ATOM   1678  H2  ACN D 291      36.608  27.929  26.646  1.00  0.00           HC 
ATOM   1679  H3  ACN D 291      37.792  29.006  26.092  1.00  0.00           HC 
ATOM   1680  C2  ACN D 291      35.790  29.831  26.141  1.00  0.00           YC 
ATOM   1681  N   ACN D 291      35.048  30.569  25.679  1.00  0.00           YN 
TER
TER
ATOM   1682  C1  ACN D 292      51.650  59.692  46.263  1.00  0.00           CT 
ATOM   1683  H1  ACN D 292      51.660  60.239  45.320  1.00  0.00           HC 
ATOM   1684  H2  ACN D 292      52.196  58.749  46.158  1.00  0.00           HC 
ATOM   1685  H3  ACN D 292      50.645  59.343  46.491  1.00  0.00           HC 
ATOM   1686  C2  ACN D 292      52.253  60.555  47.289  1.00  0.00           YC 
ATOM   1687  N   ACN D 292      52.592  61.270  48.114  1.00  0.00           YN 
TER
TER
ATOM   1688  C1  ACN D 293      40.550  49.279  10.087  1.00  0.00           CT 
ATOM   1689  H1  ACN D 293      41.256  49.485  10.891  1.00  0.00           HC 
ATOM   1690  H2  ACN D 293      39.592  48.950  10.501  1.00  0.00           HC 
ATOM   1691  H3  ACN D 293      40.861  48.403   9.521  1.00  0.00           HC 
ATOM   1692  C2  ACN D 293      40.402  50.508   9.293  1.00  0.00           YC 
ATOM   1693  N   ACN D 293      40.389  51.413   8.595  1.00  0.00           YN 
TER
TER
ATOM   1694  C1  ACN D 294      44.612  48.480  14.991  1.00  0.00           CT 
ATOM   1695  H1  ACN D 294      45.680  48.266  15.049  1.00  0.00           HC 
ATOM   1696  H2  ACN D 294      44.065  47.857  15.705  1.00  0.00           HC 
ATOM   1697  H3  ACN D 294      44.206  48.140  14.041  1.00  0.00           HC 
ATOM   1698  C2  ACN D 294      44.425  49.911  15.267  1.00  0.00           YC 
ATOM   1699  N   ACN D 294      44.288  51.044  15.344  1.00  0.00           YN 
TER
TER
ATOM   1700  C1  ACN D 295      41.470  52.326  47.577  1.00  0.00           CT 
ATOM   1701  H1  ACN D 295      40.450  51.961  47.459  1.00  0.00           HC 
ATOM   1702  H2  ACN D 295      41.599  52.771  48.568  1.00  0.00           HC 
ATOM   1703  H3  ACN D 295      41.649  53.178  46.925  1.00  0.00           HC 
ATOM   1704  C2  ACN D 295      42.380  51.189  47.372  1.00  0.00           YC 
ATOM   1705  N   ACN D 295      43.092  50.344  47.079  1.00  0.00           YN 
TER
TER
ATOM   1706  C1  ACN D 296       2.527  24.086  57.120  1.00  0.00           CT 
ATOM   1707  H1  ACN D 296       1.744  23.341  57.262  1.00  0.00           HC 
ATOM   1708  H2  ACN D 296       3.214  24.078  57.972  1.00  0.00           HC 
ATOM   1709  H3  ACN D 296       2.114  25.091  57.178  1.00  0.00           HC 
ATOM   1710  C2  ACN D 296       3.221  23.774  55.862  1.00  0.00           YC 
ATOM   1711  N   ACN D 296       3.671  23.619  54.823  1.00  0.00           YN 
TER
TER
ATOM   1712  C1  ACN D 297      60.623  30.554  53.666  1.00  0.00           CT 
ATOM   1713  H1  ACN D 297      60.635  29.678  54.314  1.00  0.00           HC 
ATOM   1714  H2  ACN D 297      60.167  30.304  52.703  1.00  0.00           HC 
ATOM   1715  H3  ACN D 297      61.635  30.824  53.370  1.00  0.00           HC 
ATOM   1716  C2  ACN D 297      59.877  31.615  54.358  1.00  0.00           YC 
ATOM   1717  N   ACN D 297      59.420  32.482  54.946  1.00  0.00           YN 
TER
TER
ATOM   1718  C1  ACN D 298      52.629  37.365   5.035  1.00  0.00           CT 
ATOM   1719  H1  ACN D 298      52.977  37.289   4.005  1.00  0.00           HC 
ATOM   1720  H2  ACN D 298      52.252  38.373   5.232  1.00  0.00           HC 
ATOM   1721  H3  ACN D 298      53.466  37.301   5.727  1.00  0.00           HC 
ATOM   1722  C2  ACN D 298      51.584  36.349   5.232  1.00  0.00           YC 
ATOM   1723  N   ACN D 298      50.874  35.475   5.429  1.00  0.00           YN 
TER
TER
ATOM   1724  C1  ACN D 299       6.201  58.196  48.707  1.00  0.00           CT 
ATOM   1725  H1  ACN D 299       6.795  58.874  48.093  1.00  0.00           HC 
ATOM   1726  H2  ACN D 299       6.844  57.676  49.424  1.00  0.00           HC 
ATOM   1727  H3  ACN D 299       5.823  57.370  48.109  1.00  0.00           HC 
ATOM   1728  C2  ACN D 299       5.169  58.994  49.385  1.00  0.00           YC 
ATOM   1729  N   ACN D 299       4.284  59.583  49.804  1.00  0.00           YN 
TER
TER
ATOM   1730  C1  ACN D 300      24.308   9.974  19.249  1.00  0.00           CT 
ATOM   1731  H1  ACN D 300      23.862   9.594  20.169  1.00  0.00           HC 
ATOM   1732  H2  ACN D 300      23.707   9.671  18.387  1.00  0.00           HC 
ATOM   1733  H3  ACN D 300      25.254   9.475  19.049  1.00  0.00           HC 
ATOM   1734  C2  ACN D 300      24.392  11.437  19.362  1.00  0.00           YC 
ATOM   1735  N   ACN D 300      24.586  12.556  19.500  1.00  0.00           YN 
TER
TER
ATOM   1736  C1  ACN D 301      26.613  26.365  54.891  1.00  0.00           CT 
ATOM   1737  H1  ACN D 301      26.350  25.451  55.424  1.00  0.00           HC 
ATOM   1738  H2  ACN D 301      25.900  27.159  55.131  1.00  0.00           HC 
ATOM   1739  H3  ACN D 301      26.457  26.242  53.821  1.00  0.00           HC 
ATOM   1740  C2  ACN D 301      27.983  26.732  55.278  1.00  0.00           YC 
ATOM   1741  N   ACN D 301      29.090  26.945  55.468  1.00  0.00           YN 
TER
TER
ATOM   1742  C1  ACN D 302      54.664  40.972  60.088  1.00  0.00           CT 
ATOM   1743  H1  ACN D 302      54.579  40.849  61.168  1.00  0.00           HC 
ATOM   1744  H2  ACN D 302      54.250  41.938  59.785  1.00  0.00           HC 
ATOM   1745  H3  ACN D 302      54.006  40.276  59.572  1.00  0.00           HC 
ATOM   1746  C2  ACN D 302      56.086  40.858  59.734  1.00  0.00           YC 
ATOM   1747  N   ACN D 302      57.168  40.633  59.438  1.00  0.00           YN 
TER
TER
ATOM   1748  C1  ACN D 303      14.648  61.273  29.508  1.00  0.00           CT 
ATOM   1749  H1  ACN D 303      15.096  60.359  29.115  1.00  0.00           HC 
ATOM   1750  H2  ACN D 303      15.383  61.831  30.095  1.00  0.00           HC 
ATOM   1751  H3  ACN D 303      13.896  61.038  30.258  1.00  0.00           HC 
ATOM   1752  C2  ACN D 303      14.158  62.059  28.366  1.00  0.00           YC 
ATOM   1753  N   ACN D 303      13.654  62.606  27.497  1.00  0.00           YN 
TER
TER
ATOM   1754  C1  ACN D 304      14.636  16.754  15.283  1.00  0.00           CT 
ATOM   1755  H1  ACN D 304      14.869  15.930  15.959  1.00  0.00           HC 
ATOM   1756  H2  ACN D 304      13.675  17.202  15.553  1.00  0.00           HC 
ATOM   1757  H3  ACN D 304      14.435  16.381  14.281  1.00  0.00           HC 
ATOM   1758  C2  ACN D 304      15.731  17.731  15.372  1.00  0.00           YC 
ATOM   1759  N   ACN D 304      16.641  18.422  15.333  1.00  0.00           YN 
TER
TER
ATOM   1760  C1  ACN D 305      37.055  43.327  19.806  1.00  0.00           CT 
ATOM   1761  H1  ACN D 305      36.278  42.566  19.734  1.00  0.00           HC 
ATOM   1762  H2  ACN D 305      36.622  44.322  19.675  1.00  0.00           HC 
ATOM   1763  H3  ACN D 305      37.731  43.264  18.956  1.00  0.00           HC 
ATOM   1764  C2  ACN D 305      37.700  43.187  21.120  1.00  0.00           YC 
ATOM   1765  N   ACN D 305      38.293  42.995  22.079  1.00  0.00           YN 
TER
TER
ATOM   1766  C1  ACN D 306      49.459  46.995  55.372  1.00  0.00           CT 
ATOM   1767  H1  ACN D 306      49.263  47.021  56.444  1.00  0.00           HC 
ATOM   1768  H2  ACN D 306      49.318  45.980  54.988  1.00  0.00           HC 
ATOM   1769  H3  ACN D 306      50.515  47.164  55.172  1.00  0.00           HC 
ATOM   1770  C2  ACN D 306      48.546  47.949  54.725  1.00  0.00           YC 
ATOM   1771  N   ACN D 306      47.939  48.785  54.236  1.00  0.00           YN 
TER
TER
ATOM   1772  C1  ACN D 307      19.946  49.537  49.910  1.00  0.00           CT 
ATOM   1773  H1  ACN D 307      20.046  49.404  50.987  1.00  0.00           HC 
ATOM   1774  H2  ACN D 307      20.828  50.045  49.509  1.00  0.00           HC 
ATOM   1775  H3  ACN D 307      19.157  50.251  49.685  1.00  0.00           HC 
ATOM   1776  C2  ACN D 307      19.766  48.208  49.308  1.00  0.00           YC 
ATOM   1777  N   ACN D 307      19.490  47.196  48.852  1.00  0.00           YN 
TER
TER
ATOM   1778  C1  ACN D 308      13.643   7.196   8.898  1.00  0.00           CT 
ATOM   1779  H1  ACN D 308      14.108   6.252   8.614  1.00  0.00           HC 
ATOM   1780  H2  ACN D 308      14.409   7.923   9.184  1.00  0.00           HC 
ATOM   1781  H3  ACN D 308      13.085   7.084   9.825  1.00  0.00           HC 
ATOM   1782  C2  ACN D 308      12.852   7.668   7.752  1.00  0.00           YC 
ATOM   1783  N   ACN D 308      12.128   7.968   6.919  1.00  0.00           YN 
TER
TER
ATOM   1784  C1  ACN D 309      25.514  36.850  38.075  1.00  0.00           CT 
ATOM   1785  H1  ACN D 309      26.173  36.219  38.672  1.00  0.00           HC 
ATOM   1786  H2  ACN D 309      24.752  37.309  38.713  1.00  0.00           HC 
ATOM   1787  H3  ACN D 309      24.908  36.244  37.405  1.00  0.00           HC 
ATOM   1788  C2  ACN D 309      26.345  37.864  37.410  1.00  0.00           YC 
ATOM   1789  N   ACN D 309      26.999  38.564  36.786  1.00  0.00           YN 
TER
TER
ATOM   1790  C1  ACN D 310      20.495  21.363  16.648  1.00  0.00           CT 
ATOM   1791  H1  ACN D 310      19.704  22.113  16.663  1.00  0.00           HC 
ATOM   1792  H2  ACN D 310      20.892  21.214  17.657  1.00  0.00           HC 
ATOM   1793  H3  ACN D 310      21.368  21.737  16.118  1.00  0.00           HC 
ATOM   1794  C2  ACN D 310      19.926  20.122  16.103  1.00  0.00           YC 
ATOM   1795  N   ACN D 310      19.527  19.201  15.555  1.00  0.00           YN 
TER
TER
ATOM   1796  C1  ACN D 311       3.459  50.154  26.745  1.00  0.00           CT 
ATOM   1797  H1  ACN D 311       3.660  50.780  27.615  1.00  0.00           HC 
ATOM   1798  H2  ACN D 311       4.396  49.757  26.343  1.00  0.00           HC 
ATOM   1799  H3  ACN D 311       3.099  50.758  25.915  1.00  0.00           HC 
ATOM   1800  C2  ACN D 311       2.552  49.077  27.167  1.00  0.00           YC 
ATOM   1801  N   ACN D 311       1.742  48.323  27.455  1.00  0.00           YN 
TER
TER
ATOM   1802  C1  ACN D 312      61.645  20.643  11.427  1.00  0.00           CT 
ATOM   1803  H1  ACN D 312      62.704  20.629  11.170  1.00  0.00           HC 
ATOM   1804  H2  ACN D 312      61.091  21.259  10.712  1.00  0.00           HC 
ATOM   1805  H3  ACN D 312      61.484  21.182  12.358  1.00  0.00           HC 
ATOM   1806  C2  ACN D 312      61.166  19.253  11.427  1.00  0.00           YC 
ATOM   1807  N   ACN D 312      60.823  18.171  11.564  1.00  0.00           YN 
TER
TER
ATOM   1808  C1  ACN D 313      64.113  18.246   5.122  1.00  0.00           CT 
ATOM   1809  H1  ACN D 313      64.786  17.398   4.998  1.00  0.00           HC 
ATOM   1810  H2  ACN D 313      64.658  19.184   4.979  1.00  0.00           HC 
ATOM   1811  H3  ACN D 313      63.792  18.331   6.158  1.00  0.00           HC 
ATOM   1812  C2  ACN D 313      63.023  18.100   4.146  1.00  0.00           YC 
ATOM   1813  N   ACN D 313      62.105  17.921   3.488  1.00  0.00           YN 
TER
TER
ATOM   1814  C1  ACN D 314      16.173  14.060  44.339  1.00  0.00           CT 
ATOM   1815  H1  ACN D 314      16.650  14.675  43.575  1.00  0.00           HC 
ATOM   1816  H2  ACN D 314      15.531  13.308  43.870  1.00  0.00           HC 
ATOM   1817  H3  ACN D 314      15.453  14.645  44.906  1.00  0.00           HC 
ATOM   1818  C2  ACN D 314      17.235  13.438  45.143  1.00  0.00           YC 
ATOM   1819  N   ACN D 314      18.049  13.065  45.853  1.00  0.00           YN 
TER
TER
ATOM   1820  C1  ACN D 315       7.231  61.737   4.033  1.00  0.00           CT 
ATOM   1821  H1  ACN D 315       7.189  62.010   2.978  1.00  0.00           HC 
ATOM   1822  H2  ACN D 315       7.859  60.851   4.168  1.00  0.00           HC 
ATOM   1823  H3  ACN D 315       6.263  61.377   4.374  1.00  0.00           HC 
ATOM   1824  C2  ACN D 315       7.758  62.892   4.775  1.00  0.00           YC 
ATOM   1825  N   ACN D 315       8.035  63.828   5.370  1.00  0.00           YN 
TER
TER
ATOM   1826  C1  ACN D 316      42.149  49.622   2.613  1.00  0.00           CT 
ATOM   1827  H1  ACN D 316      41.944  49.497   1.550  1.00  0.00           HC 
ATOM   1828  H2  ACN D 316      42.863  48.864   2.951  1.00  0.00           HC 
ATOM   1829  H3  ACN D 316      41.269  49.377   3.204  1.00  0.00           HC 
ATOM   1830  C2  ACN D 316      42.670  50.982   2.813  1.00  0.00           YC 
ATOM   1831  N   ACN D 316      42.942  52.078   2.992  1.00  0.00           YN 
TER
TER
ATOM   1832  C1  ACN D 317      38.620  26.548  32.843  1.00  0.00           CT 
ATOM   1833  H1  ACN D 317      38.555  26.748  31.773  1.00  0.00           HC 
ATOM   1834  H2  ACN D 317      37.989  25.694  33.106  1.00  0.00           HC 
ATOM   1835  H3  ACN D 317      38.155  27.351  33.411  1.00  0.00           HC 
ATOM   1836  C2  ACN D 317      40.032  26.298  33.168  1.00  0.00           YC 
ATOM   1837  N   ACN D 317      41.139  26.240  33.448  1.00  0.00           YN 
TER
TER
ATOM   1838  C1  ACN D 318      16.841  45.425  27.053  1.00  0.00           CT 
ATOM   1839  H1  ACN D 318      17.492  45.579  26.193  1.00  0.00           HC 
ATOM   1840  H2  ACN D 318      15.893  44.981  26.734  1.00  0.00           HC 
ATOM   1841  H3  ACN D 318      16.513  46.380  27.460  1.00  0.00           HC 
ATOM   1842  C2  ACN D 318      17.552  44.559  28.005  1.00  0.00           YC 
ATOM   1843  N   ACN D 318      18.150  44.003  28.805  1.00  0.00           YN 
TER
TER
ATOM   1844  C1  ACN D 319       2.223  67.971  48.399  1.00  0.00           CT 
ATOM   1845  H1  ACN D 319       1.585  68.282  49.227  1.00  0.00           HC 
ATOM   1846  H2  ACN D 319       3.115  68.603  48.354  1.00  0.00           HC 
ATOM   1847  H3  ACN D 319       1.746  68.190  47.446  1.00  0.00           HC 
ATOM   1848  C2  ACN D 319       2.571  66.558  48.608  1.00  0.00           YC 
ATOM   1849  N   ACN D 319       2.730  65.429  48.691  1.00  0.00           YN 
TER
TER
ATOM   1850  C1  ACN D 320      60.769  57.284  67.520  1.00  0.00           CT 
ATOM   1851  H1  ACN D 320      61.828  57.542  67.543  1.00  0.00           HC 
ATOM   1852  H2  ACN D 320      60.602  56.438  66.847  1.00  0.00           HC 
ATOM   1853  H3  ACN D 320      60.195  58.070  67.036  1.00  0.00           HC 
ATOM   1854  C2  ACN D 320      60.354  56.971  68.895  1.00  0.00           YC 
ATOM   1855  N   ACN D 320      59.995  56.862  69.975  1.00  0.00           YN 
TER
TER
ATOM   1856  C1  ACN D 321      29.316   1.223  43.462  1.00  0.00           CT 
ATOM   1857  H1  ACN D 321      29.069   1.700  42.513  1.00  0.00           HC 
ATOM   1858  H2  ACN D 321      28.497   0.571  43.780  1.00  0.00           HC 
ATOM   1859  H3  ACN D 321      29.340   1.958  44.264  1.00  0.00           HC 
ATOM   1860  C2  ACN D 321      30.564   0.470  43.275  1.00  0.00           YC 
ATOM   1861  N   ACN D 321      31.602   0.000  43.173  1.00  0.00           YN 
TER
TER
ATOM   1862  C1  ACN D 322      55.603  28.658  69.183  1.00  0.00           CT 
ATOM   1863  H1  ACN D 322      54.753  28.571  68.506  1.00  0.00           HC 
ATOM   1864  H2  ACN D 322      55.510  27.936  70.000  1.00  0.00           HC 
ATOM   1865  H3  ACN D 322      55.569  29.605  69.719  1.00  0.00           HC 
ATOM   1866  C2  ACN D 322      56.827  28.434  68.400  1.00  0.00           YC 
ATOM   1867  N   ACN D 322      57.782  28.398  67.773  1.00  0.00           YN 
TER
TER
ATOM   1868  C1  ACN D 323      16.011  57.276   6.657  1.00  0.00           CT 
ATOM   1869  H1  ACN D 323      17.014  56.998   6.982  1.00  0.00           HC 
ATOM   1870  H2  ACN D 323      15.278  57.008   7.424  1.00  0.00           HC 
ATOM   1871  H3  ACN D 323      15.694  56.656   5.821  1.00  0.00           HC 
ATOM   1872  C2  ACN D 323      16.011  58.722   6.390  1.00  0.00           YC 
ATOM   1873  N   ACN D 323      16.041  59.813   6.051  1.00  0.00           YN 
TER
TER
ATOM   1874  C1  ACN D 324      10.976  19.141  13.927  1.00  0.00           CT 
ATOM   1875  H1  ACN D 324      10.794  19.595  12.952  1.00  0.00           HC 
ATOM   1876  H2  ACN D 324      10.027  18.939  14.432  1.00  0.00           HC 
ATOM   1877  H3  ACN D 324      11.439  19.858  14.601  1.00  0.00           HC 
ATOM   1878  C2  ACN D 324      11.746  17.908  13.710  1.00  0.00           YC 
ATOM   1879  N   ACN D 324      12.459  17.027  13.560  1.00  0.00           YN 
TER
TER
ATOM   1880  C1  ACN D 325      39.212  38.198  16.293  1.00  0.00           CT 
ATOM   1881  H1  ACN D 325      38.413  38.176  15.551  1.00  0.00           HC 
ATOM   1882  H2  ACN D 325      40.187  38.158  15.797  1.00  0.00           HC 
ATOM   1883  H3  ACN D 325      39.220  37.278  16.873  1.00  0.00           HC 
ATOM   1884  C2  ACN D 325      39.057  39.427  17.083  1.00  0.00           YC 
ATOM   1885  N   ACN D 325      38.860  40.307  17.787  1.00  0.00           YN 
TER
TER
ATOM   1886  C1  ACN D 326      66.198  65.566  43.913  1.00  0.00           CT 
ATOM   1887  H1  ACN D 326      67.190  65.688  44.349  1.00  0.00           HC 
ATOM   1888  H2  ACN D 326      66.003  66.364  43.191  1.00  0.00           HC 
ATOM   1889  H3  ACN D 326      65.428  65.748  44.660  1.00  0.00           HC 
ATOM   1890  C2  ACN D 326      66.146  64.240  43.281  1.00  0.00           YC 
ATOM   1891  N   ACN D 326      66.055  63.162  42.910  1.00  0.00           YN 
TER
TER
ATOM   1892  C1  ACN D 327      38.034  52.758  62.861  1.00  0.00           CT 
ATOM   1893  H1  ACN D 327      37.974  53.604  62.175  1.00  0.00           HC 
ATOM   1894  H2  ACN D 327      37.696  51.844  62.364  1.00  0.00           HC 
ATOM   1895  H3  ACN D 327      37.301  52.861  63.659  1.00  0.00           HC 
ATOM   1896  C2  ACN D 327      39.428  52.644  63.313  1.00  0.00           YC 
ATOM   1897  N   ACN D 327      40.475  52.637  63.772  1.00  0.00           YN 
TER
TER
ATOM   1898  C1  ACN D 328      48.239  28.933  60.364  1.00  0.00           CT 
ATOM   1899  H1  ACN D 328      47.824  28.542  59.435  1.00  0.00           HC 
ATOM   1900  H2  ACN D 328      49.293  28.655  60.453  1.00  0.00           HC 
ATOM   1901  H3  ACN D 328      47.802  28.425  61.221  1.00  0.00           HC 
ATOM   1902  C2  ACN D 328      48.064  30.393  60.355  1.00  0.00           YC 
ATOM   1903  N   ACN D 328      47.808  31.505  60.414  1.00  0.00           YN 
TER
TER
ATOM   1904  C1  ACN D 329      67.277  35.323  16.428  1.00  0.00           CT 
ATOM   1905  H1  ACN D 329      67.387  34.929  17.439  1.00  0.00           HC 
ATOM   1906  H2  ACN D 329      66.489  34.781  15.896  1.00  0.00           HC 
ATOM   1907  H3  ACN D 329      68.154  35.085  15.828  1.00  0.00           HC 
ATOM   1908  C2  ACN D 329      66.971  36.757  16.535  1.00  0.00           YC 
ATOM   1909  N   ACN D 329      66.870  37.893  16.608  1.00  0.00           YN 
TER
TER
ATOM   1910  C1  ACN D 330      60.155  67.923  49.818  1.00  0.00           CT 
ATOM   1911  H1  ACN D 330      59.093  67.906  50.066  1.00  0.00           HC 
ATOM   1912  H2  ACN D 330      60.534  66.901  49.716  1.00  0.00           HC 
ATOM   1913  H3  ACN D 330      60.737  68.293  50.660  1.00  0.00           HC 
ATOM   1914  C2  ACN D 330      60.314  68.686  48.572  1.00  0.00           YC 
ATOM   1915  N   ACN D 330      60.458  69.392  47.684  1.00  0.00           YN 
TER
TER
ATOM   1916  C1  ACN D 331      47.783  40.305  11.941  1.00  0.00           CT 
ATOM   1917  H1  ACN D 331      47.508  41.158  11.319  1.00  0.00           HC 
ATOM   1918  H2  ACN D 331      48.864  40.290  12.104  1.00  0.00           HC 
ATOM   1919  H3  ACN D 331      47.626  39.373  11.402  1.00  0.00           HC 
ATOM   1920  C2  ACN D 331      47.046  40.419  13.208  1.00  0.00           YC 
ATOM   1921  N   ACN D 331      46.375  40.428  14.134  1.00  0.00           YN 
TER
TER
ATOM   1922  C1  ACN D 332      24.698  60.458   5.994  1.00  0.00           CT 
ATOM   1923  H1  ACN D 332      24.005  59.636   5.809  1.00  0.00           HC 
ATOM   1924  H2  ACN D 332      25.624  60.077   6.437  1.00  0.00           HC 
ATOM   1925  H3  ACN D 332      24.323  61.103   6.785  1.00  0.00           HC 
ATOM   1926  C2  ACN D 332      24.949  61.131   4.712  1.00  0.00           YC 
ATOM   1927  N   ACN D 332      25.039  61.740   3.748  1.00  0.00           YN 
TER
TER
ATOM   1928  C1  ACN D 333      13.102  55.029  49.072  1.00  0.00           CT 
ATOM   1929  H1  ACN D 333      12.907  54.988  50.144  1.00  0.00           HC 
ATOM   1930  H2  ACN D 333      12.466  54.311  48.546  1.00  0.00           HC 
ATOM   1931  H3  ACN D 333      14.097  54.650  48.849  1.00  0.00           HC 
ATOM   1932  C2  ACN D 333      12.850  56.406  48.622  1.00  0.00           YC 
ATOM   1933  N   ACN D 333      12.790  57.500  48.295  1.00  0.00           YN 
TER
TER
ATOM   1934  C1  ACN D 334      13.367  28.266   9.591  1.00  0.00           CT 
ATOM   1935  H1  ACN D 334      13.381  27.874   8.573  1.00  0.00           HC 
ATOM   1936  H2  ACN D 334      14.388  28.379   9.966  1.00  0.00           HC 
ATOM   1937  H3  ACN D 334      12.958  27.529  10.278  1.00  0.00           HC 
ATOM   1938  C2  ACN D 334      12.654  29.551   9.566  1.00  0.00           YC 
ATOM   1939  N   ACN D 334      11.984  30.478   9.576  1.00  0.00           YN 
TER
TER
ATOM   1940  C1  ACN D 335      36.172  21.686  27.353  1.00  0.00           CT 
ATOM   1941  H1  ACN D 335      35.827  21.270  28.300  1.00  0.00           HC 
ATOM   1942  H2  ACN D 335      35.938  22.754  27.304  1.00  0.00           HC 
ATOM   1943  H3  ACN D 335      35.586  21.292  26.526  1.00  0.00           HC 
ATOM   1944  C2  ACN D 335      37.619  21.444  27.258  1.00  0.00           YC 
ATOM   1945  N   ACN D 335      38.711  21.138  27.117  1.00  0.00           YN 
TER
TER
ATOM   1946  C1  ACN D 336      54.767  66.273  67.586  1.00  0.00           CT 
ATOM   1947  H1  ACN D 336      53.920  66.959  67.562  1.00  0.00           HC 
ATOM   1948  H2  ACN D 336      55.672  66.780  67.241  1.00  0.00           HC 
ATOM   1949  H3  ACN D 336      54.649  65.494  66.835  1.00  0.00           HC 
ATOM   1950  C2  ACN D 336      54.911  65.785  68.965  1.00  0.00           YC 
ATOM   1951  N   ACN D 336      54.943  65.300  70.000  1.00  0.00           YN 
TER
TER
ATOM   1952  C1  ACN D 337      61.237   3.676   0.844  1.00  0.00           CT 
ATOM   1953  H1  ACN D 337      60.397   3.217   1.366  1.00  0.00           HC 
ATOM   1954  H2  ACN D 337      60.916   4.595   0.345  1.00  0.00           HC 
ATOM   1955  H3  ACN D 337      61.544   3.061   0.000  1.00  0.00           HC 
ATOM   1956  C2  ACN D 337      62.292   3.937   1.834  1.00  0.00           YC 
ATOM   1957  N   ACN D 337      63.163   4.016   2.570  1.00  0.00           YN 
TER
TER
ATOM   1958  C1  ACN D 338      63.815  10.072  52.706  1.00  0.00           CT 
ATOM   1959  H1  ACN D 338      63.008  10.690  52.311  1.00  0.00           HC 
ATOM   1960  H2  ACN D 338      63.832  10.128  53.799  1.00  0.00           HC 
ATOM   1961  H3  ACN D 338      64.783  10.495  52.447  1.00  0.00           HC 
ATOM   1962  C2  ACN D 338      63.596   8.696  52.239  1.00  0.00           YC 
ATOM   1963  N   ACN D 338      63.507   7.658  51.767  1.00  0.00           YN 
TER
TER
ATOM   1964  C1  ACN D 339      24.573  63.216  12.247  1.00  0.00           CT 
ATOM   1965  H1  ACN D 339      25.327  63.837  12.731  1.00  0.00           HC 
ATOM   1966  H2  ACN D 339      25.052  62.397  11.702  1.00  0.00           HC 
ATOM   1967  H3  ACN D 339      24.085  63.763  11.444  1.00  0.00           HC 
ATOM   1968  C2  ACN D 339      23.668  62.713  13.292  1.00  0.00           YC 
ATOM   1969  N   ACN D 339      22.885  62.433  14.077  1.00  0.00           YN 
TER
TER
ATOM   1970  C1  ACN D 340      26.069   9.702  56.168  1.00  0.00           CT 
ATOM   1971  H1  ACN D 340      26.698   8.992  56.707  1.00  0.00           HC 
ATOM   1972  H2  ACN D 340      25.059   9.299  56.053  1.00  0.00           HC 
ATOM   1973  H3  ACN D 340      26.393   9.789  55.133  1.00  0.00           HC 
ATOM   1974  C2  ACN D 340      26.067  10.963  56.923  1.00  0.00           YC 
ATOM   1975  N   ACN D 340      26.172  11.982  57.430  1.00  0.00           YN 
TER
TER
ATOM   1976  C1  ACN D 341      66.490  44.774   4.969  1.00  0.00           CT 
ATOM   1977  H1  ACN D 341      66.387  44.545   3.908  1.00  0.00           HC 
ATOM   1978  H2  ACN D 341      67.548  44.823   5.243  1.00  0.00           HC 
ATOM   1979  H3  ACN D 341      66.141  43.941   5.575  1.00  0.00           HC 
ATOM   1980  C2  ACN D 341      65.807  46.051   5.221  1.00  0.00           YC 
ATOM   1981  N   ACN D 341      65.162  46.968   5.447  1.00  0.00           YN 
TER
TER
ATOM   1982  C1  ACN D 342      65.660  24.293   0.880  1.00  0.00           CT 
ATOM   1983  H1  ACN D 342      66.409  25.073   1.016  1.00  0.00           HC 
ATOM   1984  H2  ACN D 342      64.943  24.589   0.108  1.00  0.00           HC 
ATOM   1985  H3  ACN D 342      65.022  24.219   1.759  1.00  0.00           HC 
ATOM   1986  C2  ACN D 342      66.362  23.054   0.518  1.00  0.00           YC 
ATOM   1987  N   ACN D 342      66.910  22.061   0.374  1.00  0.00           YN 
TER
TER
ATOM   1988  C1  ACN D 343       8.335  36.378  57.347  1.00  0.00           CT 
ATOM   1989  H1  ACN D 343       8.030  35.847  56.444  1.00  0.00           HC 
ATOM   1990  H2  ACN D 343       8.834  35.692  58.037  1.00  0.00           HC 
ATOM   1991  H3  ACN D 343       7.464  36.681  57.924  1.00  0.00           HC 
ATOM   1992  C2  ACN D 343       9.222  37.478  56.942  1.00  0.00           YC 
ATOM   1993  N   ACN D 343       9.798  38.413  56.624  1.00  0.00           YN 
TER
TER
ATOM   1994  C1  ACN D 344      12.543  55.643  30.721  1.00  0.00           CT 
ATOM   1995  H1  ACN D 344      13.075  55.589  29.771  1.00  0.00           HC 
ATOM   1996  H2  ACN D 344      13.203  55.345  31.540  1.00  0.00           HC 
ATOM   1997  H3  ACN D 344      11.770  54.879  30.769  1.00  0.00           HC 
ATOM   1998  C2  ACN D 344      12.061  57.022  30.888  1.00  0.00           YC 
ATOM   1999  N   ACN D 344      11.568  58.051  30.957  1.00  0.00           YN 
TER
TER
ATOM   2000  C1  ACN D 345      22.487  35.857  40.914  1.00  0.00           CT 
ATOM   2001  H1  ACN D 345      22.952  36.243  41.822  1.00  0.00           HC 
ATOM   2002  H2  ACN D 345      22.006  34.895  41.117  1.00  0.00           HC 
ATOM   2003  H3  ACN D 345      23.245  35.577  40.186  1.00  0.00           HC 
ATOM   2004  C2  ACN D 345      21.518  36.858  40.445  1.00  0.00           YC 
ATOM   2005  N   ACN D 345      20.868  37.687  40.002  1.00  0.00           YN 
TER
TER
ATOM   2006  C1  ACN D 346      53.228  46.487  33.904  1.00  0.00           CT 
ATOM   2007  H1  ACN D 346      53.261  46.314  32.828  1.00  0.00           HC 
ATOM   2008  H2  ACN D 346      53.748  45.682  34.432  1.00  0.00           HC 
ATOM   2009  H3  ACN D 346      52.212  46.377  34.277  1.00  0.00           HC 
ATOM   2010  C2  ACN D 346      53.846  47.795  34.168  1.00  0.00           YC 
ATOM   2011  N   ACN D 346      54.198  48.865  34.363  1.00  0.00           YN 
TER
TER
ATOM   2012  C1  ACN D 347      22.303  25.775  48.717  1.00  0.00           CT 
ATOM   2013  H1  ACN D 347      22.662  25.351  49.656  1.00  0.00           HC 
ATOM   2014  H2  ACN D 347      22.798  25.289  47.871  1.00  0.00           HC 
ATOM   2015  H3  ACN D 347      22.639  26.804  48.610  1.00  0.00           HC 
ATOM   2016  C2  ACN D 347      20.846  25.590  48.670  1.00  0.00           YC 
ATOM   2017  N   ACN D 347      19.703  25.574  48.691  1.00  0.00           YN 
TER
TER
ATOM   2018  C1  ACN D 348      69.395  66.328  28.174  1.00  0.00           CT 
ATOM   2019  H1  ACN D 348      69.332  66.261  29.260  1.00  0.00           HC 
ATOM   2020  H2  ACN D 348      70.000  65.506  27.780  1.00  0.00           HC 
ATOM   2021  H3  ACN D 348      69.981  67.196  27.878  1.00  0.00           HC 
ATOM   2022  C2  ACN D 348      68.026  66.296  27.642  1.00  0.00           YC 
ATOM   2023  N   ACN D 348      66.964  66.410  27.233  1.00  0.00           YN 
TER
TER
ATOM   2024  C1  ACN D 349      54.671  12.447  58.107  1.00  0.00           CT 
ATOM   2025  H1  ACN D 349      55.088  11.612  57.544  1.00  0.00           HC 
ATOM   2026  H2  ACN D 349      54.147  12.080  58.994  1.00  0.00           HC 
ATOM   2027  H3  ACN D 349      53.863  12.918  57.550  1.00  0.00           HC 
ATOM   2028  C2  ACN D 349      55.780  13.344  58.465  1.00  0.00           YC 
ATOM   2029  N   ACN D 349      56.613  14.110  58.626  1.00  0.00           YN 
TER
TER
ATOM   2030  C1  ACN D 350       3.888  56.245  46.868  1.00  0.00           CT 
ATOM   2031  H1  ACN D 350       3.822  56.374  47.948  1.00  0.00           HC 
ATOM   2032  H2  ACN D 350       2.905  55.998  46.457  1.00  0.00           HC 
ATOM   2033  H3  ACN D 350       4.462  55.353  46.623  1.00  0.00           HC 
ATOM   2034  C2  ACN D 350       4.415  57.494  46.298  1.00  0.00           YC 
ATOM   2035  N   ACN D 350       4.951  58.407  45.867  1.00  0.00           YN 
TER
TER
ATOM   2036  C1  ACN D 351      66.277  62.124  15.962  1.00  0.00           CT 
ATOM   2037  H1  ACN D 351      65.687  62.324  16.858  1.00  0.00           HC 
ATOM   2038  H2  ACN D 351      66.659  63.061  15.546  1.00  0.00           HC 
ATOM   2039  H3  ACN D 351      65.639  61.766  15.157  1.00  0.00           HC 
ATOM   2040  C2  ACN D 351      67.368  61.214  16.338  1.00  0.00           YC 
ATOM   2041  N   ACN D 351      68.132  60.402  16.594  1.00  0.00           YN 
TER
TER
ATOM   2042  C1  ACN D 352      45.572  35.679   9.289  1.00  0.00           CT 
ATOM   2043  H1  ACN D 352      45.117  36.476   8.698  1.00  0.00           HC 
ATOM   2044  H2  ACN D 352      45.850  34.842   8.641  1.00  0.00           HC 
ATOM   2045  H3  ACN D 352      44.834  35.219   9.942  1.00  0.00           HC 
ATOM   2046  C2  ACN D 352      46.742  36.243   9.977  1.00  0.00           YC 
ATOM   2047  N   ACN D 352      47.566  36.708  10.619  1.00  0.00           YN 
TER
TER
ATOM   2048  C1  ACN D 353      32.698  21.081  13.709  1.00  0.00           CT 
ATOM   2049  H1  ACN D 353      31.628  20.888  13.795  1.00  0.00           HC 
ATOM   2050  H2  ACN D 353      33.234  20.149  13.508  1.00  0.00           HC 
ATOM   2051  H3  ACN D 353      33.111  21.372  14.672  1.00  0.00           HC 
ATOM   2052  C2  ACN D 353      32.892  22.060  12.630  1.00  0.00           YC 
ATOM   2053  N   ACN D 353      33.037  22.920  11.890  1.00  0.00           YN 
TER
TER
ATOM   2054  C1  ACN D 354      47.454  34.995  41.205  1.00  0.00           CT 
ATOM   2055  H1  ACN D 354      48.458  34.763  40.848  1.00  0.00           HC 
ATOM   2056  H2  ACN D 354      46.785  34.148  41.025  1.00  0.00           HC 
ATOM   2057  H3  ACN D 354      47.000  35.771  40.592  1.00  0.00           HC 
ATOM   2058  C2  ACN D 354      47.549  35.314  42.637  1.00  0.00           YC 
ATOM   2059  N   ACN D 354      47.636  35.696  43.711  1.00  0.00           YN 
TER
TER
ATOM   2060  C1  ACN D 355      31.789  47.201  44.859  1.00  0.00           CT 
ATOM   2061  H1  ACN D 355      31.703  46.419  45.614  1.00  0.00           HC 
ATOM   2062  H2  ACN D 355      30.796  47.571  44.585  1.00  0.00           HC 
ATOM   2063  H3  ACN D 355      32.139  46.785  43.917  1.00  0.00           HC 
ATOM   2064  C2  ACN D 355      32.630  48.271  45.414  1.00  0.00           YC 
ATOM   2065  N   ACN D 355      33.393  49.037  45.786  1.00  0.00           YN 
TER
TER
ATOM   2066  C1  ACN D 356      63.073  30.002  10.669  1.00  0.00           CT 
ATOM   2067  H1  ACN D 356      63.190  29.430  11.590  1.00  0.00           HC 
ATOM   2068  H2  ACN D 356      62.244  30.709  10.767  1.00  0.00           HC 
ATOM   2069  H3  ACN D 356      62.723  29.360   9.863  1.00  0.00           HC 
ATOM   2070  C2  ACN D 356      64.344  30.691  10.403  1.00  0.00           YC 
ATOM   2071  N   ACN D 356      65.367  31.115  10.120  1.00  0.00           YN 
TER
TER
ATOM   2072  C1  ACN D 357      42.496  41.830  36.219  1.00  0.00           CT 
ATOM   2073  H1  ACN D 357      41.770  42.272  35.535  1.00  0.00           HC 
ATOM   2074  H2  ACN D 357      42.524  40.745  36.088  1.00  0.00           HC 
ATOM   2075  H3  ACN D 357      42.155  41.922  37.248  1.00  0.00           HC 
ATOM   2076  C2  ACN D 357      43.803  42.442  35.943  1.00  0.00           YC 
ATOM   2077  N   ACN D 357      44.789  43.011  35.827  1.00  0.00           YN 
TER
TER
ATOM   2078  C1  ACN D 358       9.104  22.958  19.301  1.00  0.00           CT 
ATOM   2079  H1  ACN D 358      10.082  23.131  19.752  1.00  0.00           HC 
ATOM   2080  H2  ACN D 358       8.662  22.041  19.702  1.00  0.00           HC 
ATOM   2081  H3  ACN D 358       9.208  22.712  18.246  1.00  0.00           HC 
ATOM   2082  C2  ACN D 358       8.265  24.131  19.583  1.00  0.00           YC 
ATOM   2083  N   ACN D 358       7.656  25.094  19.680  1.00  0.00           YN 
TER
TER
ATOM   2084  C1  ACN D 359      39.117  39.574   2.068  1.00  0.00           CT 
ATOM   2085  H1  ACN D 359      39.434  40.589   1.827  1.00  0.00           HC 
ATOM   2086  H2  ACN D 359      38.111  39.391   1.679  1.00  0.00           HC 
ATOM   2087  H3  ACN D 359      38.965  39.465   3.140  1.00  0.00           HC 
ATOM   2088  C2  ACN D 359      40.098  38.647   1.485  1.00  0.00           YC 
ATOM   2089  N   ACN D 359      40.927  37.932   1.154  1.00  0.00           YN 
TER
TER
ATOM   2090  C1  ACN D 360       7.948  41.388  32.210  1.00  0.00           CT 
ATOM   2091  H1  ACN D 360       8.838  41.841  31.774  1.00  0.00           HC 
ATOM   2092  H2  ACN D 360       8.125  40.328  32.414  1.00  0.00           HC 
ATOM   2093  H3  ACN D 360       7.144  41.342  31.478  1.00  0.00           HC 
ATOM   2094  C2  ACN D 360       7.624  42.128  33.439  1.00  0.00           YC 
ATOM   2095  N   ACN D 360       7.290  42.782  34.314  1.00  0.00           YN 
TER
TER
ATOM   2096  C1  ACN D 361      47.482  31.371  44.795  1.00  0.00           CT 
ATOM   2097  H1  ACN D 361      47.556  30.285  44.745  1.00  0.00           HC 
ATOM   2098  H2  ACN D 361      46.988  31.758  43.899  1.00  0.00           HC 
ATOM   2099  H3  ACN D 361      48.467  31.826  44.720  1.00  0.00           HC 
ATOM   2100  C2  ACN D 361      46.734  31.714  46.014  1.00  0.00           YC 
ATOM   2101  N   ACN D 361      46.277  31.988  47.025  1.00  0.00           YN 
TER
TER
ATOM   2102  C1  ACN D 362      11.138  10.276   7.939  1.00  0.00           CT 
ATOM   2103  H1  ACN D 362      11.570  10.278   6.938  1.00  0.00           HC 
ATOM   2104  H2  ACN D 362      11.634  11.024   8.565  1.00  0.00           HC 
ATOM   2105  H3  ACN D 362      11.384   9.352   8.459  1.00  0.00           HC 
ATOM   2106  C2  ACN D 362       9.699  10.548   7.808  1.00  0.00           YC 
ATOM   2107  N   ACN D 362       8.563  10.621   7.702  1.00  0.00           YN 
TER
TER
ATOM   2108  C1  ACN D 363      62.632  31.223  26.387  1.00  0.00           CT 
ATOM   2109  H1  ACN D 363      63.153  31.477  25.464  1.00  0.00           HC 
ATOM   2110  H2  ACN D 363      62.723  30.151  26.589  1.00  0.00           HC 
ATOM   2111  H3  ACN D 363      61.557  31.336  26.263  1.00  0.00           HC 
ATOM   2112  C2  ACN D 363      63.217  32.028  27.469  1.00  0.00           YC 
ATOM   2113  N   ACN D 363      63.573  32.748  28.283  1.00  0.00           YN 
TER
TER
ATOM   2114  C1  ACN D 364      54.382  32.864  69.192  1.00  0.00           CT 
ATOM   2115  H1  ACN D 364      54.333  31.934  68.625  1.00  0.00           HC 
ATOM   2116  H2  ACN D 364      53.644  32.852  70.000  1.00  0.00           HC 
ATOM   2117  H3  ACN D 364      54.035  33.699  68.587  1.00  0.00           HC 
ATOM   2118  C2  ACN D 364      55.750  33.002  69.712  1.00  0.00           YC 
ATOM   2119  N   ACN D 364      56.842  33.181  70.000  1.00  0.00           YN 
TER
TER
ATOM   2120  C1  ACN D 365      66.499  24.158  56.799  1.00  0.00           CT 
ATOM   2121  H1  ACN D 365      67.271  23.549  57.271  1.00  0.00           HC 
ATOM   2122  H2  ACN D 365      65.507  23.775  57.057  1.00  0.00           HC 
ATOM   2123  H3  ACN D 365      66.515  24.026  55.719  1.00  0.00           HC 
ATOM   2124  C2  ACN D 365      66.679  25.543  57.256  1.00  0.00           YC 
ATOM   2125  N   ACN D 365      66.899  26.639  57.498  1.00  0.00           YN 
TER
TER
ATOM   2126  C1  ACN D 366      26.163  37.223  69.323  1.00  0.00           CT 
ATOM   2127  H1  ACN D 366      26.594  37.962  70.000  1.00  0.00           HC 
ATOM   2128  H2  ACN D 366      25.091  37.118  69.512  1.00  0.00           HC 
ATOM   2129  H3  ACN D 366      26.530  36.227  69.561  1.00  0.00           HC 
ATOM   2130  C2  ACN D 366      26.428  37.668  67.947  1.00  0.00           YC 
ATOM   2131  N   ACN D 366      26.750  37.936  66.883  1.00  0.00           YN 
TER
TER
ATOM   2132  C1  ACN D 367      59.579  64.755  20.215  1.00  0.00           CT 
ATOM   2133  H1  ACN D 367      59.444  64.312  21.202  1.00  0.00           HC 
ATOM   2134  H2  ACN D 367      60.568  64.503  19.821  1.00  0.00           HC 
ATOM   2135  H3  ACN D 367      59.637  65.839  20.287  1.00  0.00           HC 
ATOM   2136  C2  ACN D 367      58.506  64.250  19.346  1.00  0.00           YC 
ATOM   2137  N   ACN D 367      57.600  63.971  18.707  1.00  0.00           YN 
TER
TER
ATOM   2138  C1  ACN D 368      15.062  38.149  15.952  1.00  0.00           CT 
ATOM   2139  H1  ACN D 368      15.660  38.763  16.626  1.00  0.00           HC 
ATOM   2140  H2  ACN D 368      14.035  38.074  16.322  1.00  0.00           HC 
ATOM   2141  H3  ACN D 368      15.388  37.112  15.990  1.00  0.00           HC 
ATOM   2142  C2  ACN D 368      15.113  38.765  14.618  1.00  0.00           YC 
ATOM   2143  N   ACN D 368      15.262  39.161  13.556  1.00  0.00           YN 
TER
TER
ATOM   2144  C1  ACN D 369      51.144  39.386  49.959  1.00  0.00           CT 
ATOM   2145  H1  ACN D 369      51.808  39.697  50.766  1.00  0.00           HC 
ATOM   2146  H2  ACN D 369      51.720  39.207  49.046  1.00  0.00           HC 
ATOM   2147  H3  ACN D 369      50.498  40.207  49.657  1.00  0.00           HC 
ATOM   2148  C2  ACN D 369      50.439  38.174  50.399  1.00  0.00           YC 
ATOM   2149  N   ACN D 369      49.790  37.316  50.787  1.00  0.00           YN 
TER
TER
ATOM   2150  C1  ACN D 370       5.526  35.358  13.319  1.00  0.00           CT 
ATOM   2151  H1  ACN D 370       4.617  34.756  13.331  1.00  0.00           HC 
ATOM   2152  H2  ACN D 370       5.642  35.884  14.271  1.00  0.00           HC 
ATOM   2153  H3  ACN D 370       5.427  36.185  12.619  1.00  0.00           HC 
ATOM   2154  C2  ACN D 370       6.657  34.457  13.057  1.00  0.00           YC 
ATOM   2155  N   ACN D 370       7.519  33.787  12.718  1.00  0.00           YN 
TER
TER
ATOM   2156  C1  ACN D 371      47.381  34.289  46.357  1.00  0.00           CT 
ATOM   2157  H1  ACN D 371      48.074  34.619  45.582  1.00  0.00           HC 
ATOM   2158  H2  ACN D 371      46.466  33.899  45.902  1.00  0.00           HC 
ATOM   2159  H3  ACN D 371      47.005  35.140  46.921  1.00  0.00           HC 
ATOM   2160  C2  ACN D 371      48.063  33.266  47.163  1.00  0.00           YC 
ATOM   2161  N   ACN D 371      48.633  32.575  47.873  1.00  0.00           YN 
TER
TER
ATOM   2162  C1  ACN D 372      50.787  58.858  42.528  1.00  0.00           CT 
ATOM   2163  H1  ACN D 372      50.407  59.425  43.378  1.00  0.00           HC 
ATOM   2164  H2  ACN D 372      51.532  59.448  41.985  1.00  0.00           HC 
ATOM   2165  H3  ACN D 372      50.012  58.732  41.775  1.00  0.00           HC 
ATOM   2166  C2  ACN D 372      51.360  57.606  43.043  1.00  0.00           YC 
ATOM   2167  N   ACN D 372      51.679  56.576  43.421  1.00  0.00           YN 
TER
TER
ATOM   2168  C1  ACN D 373       0.997  57.365  50.897  1.00  0.00           CT 
ATOM   2169  H1  ACN D 373       1.755  56.892  51.522  1.00  0.00           HC 
ATOM   2170  H2  ACN D 373       0.984  58.445  51.074  1.00  0.00           HC 
ATOM   2171  H3  ACN D 373       0.000  57.075  51.221  1.00  0.00           HC 
ATOM   2172  C2  ACN D 373       1.310  57.049  49.496  1.00  0.00           YC 
ATOM   2173  N   ACN D 373       1.468  56.694  48.421  1.00  0.00           YN 
TER
TER
ATOM   2174  C1  ACN D 374      39.807  28.925  54.666  1.00  0.00           CT 
ATOM   2175  H1  ACN D 374      40.053  29.894  54.231  1.00  0.00           HC 
ATOM   2176  H2  ACN D 374      39.035  28.429  54.070  1.00  0.00           HC 
ATOM   2177  H3  ACN D 374      39.302  29.052  55.621  1.00  0.00           HC 
ATOM   2178  C2  ACN D 374      41.042  28.130  54.720  1.00  0.00           YC 
ATOM   2179  N   ACN D 374      42.020  27.563  54.892  1.00  0.00           YN 
TER
TER
ATOM   2180  C1  ACN D 375      24.276  65.958  13.898  1.00  0.00           CT 
ATOM   2181  H1  ACN D 375      24.550  65.527  14.862  1.00  0.00           HC 
ATOM   2182  H2  ACN D 375      23.675  65.247  13.324  1.00  0.00           HC 
ATOM   2183  H3  ACN D 375      25.155  66.067  13.265  1.00  0.00           HC 
ATOM   2184  C2  ACN D 375      23.541  67.204  14.156  1.00  0.00           YC 
ATOM   2185  N   ACN D 375      23.093  68.239  14.347  1.00  0.00           YN 
TER
TER
ATOM   2186  C1  ACN D 376      32.071  11.797  69.172  1.00  0.00           CT 
ATOM   2187  H1  ACN D 376      33.090  11.531  69.455  1.00  0.00           HC 
ATOM   2188  H2  ACN D 376      31.572  12.309  70.000  1.00  0.00           HC 
ATOM   2189  H3  ACN D 376      31.460  10.904  69.061  1.00  0.00           HC 
ATOM   2190  C2  ACN D 376      32.146  12.649  67.976  1.00  0.00           YC 
ATOM   2191  N   ACN D 376      32.190  13.194  66.972  1.00  0.00           YN 
TER
TER
ATOM   2192  C1  ACN D 377       0.810  52.086  34.667  1.00  0.00           CT 
ATOM   2193  H1  ACN D 377       1.451  52.189  33.791  1.00  0.00           HC 
ATOM   2194  H2  ACN D 377       0.000  52.821  34.629  1.00  0.00           HC 
ATOM   2195  H3  ACN D 377       1.342  52.389  35.567  1.00  0.00           HC 
ATOM   2196  C2  ACN D 377       0.293  50.711  34.687  1.00  0.00           YC 
ATOM   2197  N   ACN D 377       0.001  49.609  34.782  1.00  0.00           YN 
TER
TER
ATOM   2198  C1  ACN D 378      57.312  11.669  67.197  1.00  0.00           CT 
ATOM   2199  H1  ACN D 378      56.671  11.312  66.390  1.00  0.00           HC 
ATOM   2200  H2  ACN D 378      57.493  10.867  67.918  1.00  0.00           HC 
ATOM   2201  H3  ACN D 378      56.787  12.403  67.805  1.00  0.00           HC 
ATOM   2202  C2  ACN D 378      58.565  12.148  66.595  1.00  0.00           YC 
ATOM   2203  N   ACN D 378      59.480  12.647  66.123  1.00  0.00           YN 
TER
TER
ATOM   2204  C1  ACN D 379      37.586   8.014  68.033  1.00  0.00           CT 
ATOM   2205  H1  ACN D 379      37.182   7.210  67.418  1.00  0.00           HC 
ATOM   2206  H2  ACN D 379      37.847   7.635  69.025  1.00  0.00           HC 
ATOM   2207  H3  ACN D 379      36.811   8.740  68.269  1.00  0.00           HC 
ATOM   2208  C2  ACN D 379      38.759   8.565  67.338  1.00  0.00           YC 
ATOM   2209  N   ACN D 379      39.583   9.086  66.740  1.00  0.00           YN 
TER
TER
ATOM   2210  C1  ACN D 380       5.984  38.923  40.235  1.00  0.00           CT 
ATOM   2211  H1  ACN D 380       6.561  38.388  39.479  1.00  0.00           HC 
ATOM   2212  H2  ACN D 380       6.571  39.754  40.637  1.00  0.00           HC 
ATOM   2213  H3  ACN D 380       5.843  38.303  41.117  1.00  0.00           HC 
ATOM   2214  C2  ACN D 380       4.743  39.393  39.603  1.00  0.00           YC 
ATOM   2215  N   ACN D 380       3.720  39.639  39.156  1.00  0.00           YN 
TER
TER
ATOM   2216  C1  ACN D 381      33.276   3.588  36.621  1.00  0.00           CT 
ATOM   2217  H1  ACN D 381      34.283   3.330  36.293  1.00  0.00           HC 
ATOM   2218  H2  ACN D 381      33.074   4.644  36.422  1.00  0.00           HC 
ATOM   2219  H3  ACN D 381      33.206   3.548  37.706  1.00  0.00           HC 
ATOM   2220  C2  ACN D 381      32.334   2.712  35.908  1.00  0.00           YC 
ATOM   2221  N   ACN D 381      31.612   1.946  35.464  1.00  0.00           YN 
TER
TER
ATOM   2222  C1  ACN D 382      22.142  20.527   9.923  1.00  0.00           CT 
ATOM   2223  H1  ACN D 382      22.771  21.260  10.428  1.00  0.00           HC 
ATOM   2224  H2  ACN D 382      21.086  20.738  10.118  1.00  0.00           HC 
ATOM   2225  H3  ACN D 382      22.259  19.545  10.377  1.00  0.00           HC 
ATOM   2226  C2  ACN D 382      22.448  20.585   8.487  1.00  0.00           YC 
ATOM   2227  N   ACN D 382      22.780  20.530   7.394  1.00  0.00           YN 
TER
TER
ATOM   2228  C1  ACN D 383      45.167  44.917   0.631  1.00  0.00           CT 
ATOM   2229  H1  ACN D 383      45.745  44.240   0.000  1.00  0.00           HC 
ATOM   2230  H2  ACN D 383      44.295  45.289   0.085  1.00  0.00           HC 
ATOM   2231  H3  ACN D 383      45.722  45.834   0.816  1.00  0.00           HC 
ATOM   2232  C2  ACN D 383      44.774  44.177   1.839  1.00  0.00           YC 
ATOM   2233  N   ACN D 383      44.585  43.652   2.837  1.00  0.00           YN 
TER
TER
ATOM   2234  C1  ACN D 384       5.018  34.543  49.972  1.00  0.00           CT 
ATOM   2235  H1  ACN D 384       5.984  34.680  50.459  1.00  0.00           HC 
ATOM   2236  H2  ACN D 384       4.925  33.519  49.600  1.00  0.00           HC 
ATOM   2237  H3  ACN D 384       4.970  35.119  49.050  1.00  0.00           HC 
ATOM   2238  C2  ACN D 384       3.971  34.860  50.954  1.00  0.00           YC 
ATOM   2239  N   ACN D 384       3.161  35.236  51.667  1.00  0.00           YN 
TER
TER
ATOM   2240  C1  ACN D 385      52.681  49.311   9.949  1.00  0.00           CT 
ATOM   2241  H1  ACN D 385      52.876  49.380   8.879  1.00  0.00           HC 
ATOM   2242  H2  ACN D 385      52.244  48.338  10.191  1.00  0.00           HC 
ATOM   2243  H3  ACN D 385      51.882  49.991  10.236  1.00  0.00           HC 
ATOM   2244  C2  ACN D 385      53.954  49.522  10.653  1.00  0.00           YC 
ATOM   2245  N   ACN D 385      54.910  49.820  11.205  1.00  0.00           YN 
TER
TER
ATOM   2246  C1  ACN D 386      19.121  67.485  38.879  1.00  0.00           CT 
ATOM   2247  H1  ACN D 386      18.862  66.929  37.978  1.00  0.00           HC 
ATOM   2248  H2  ACN D 386      20.163  67.294  39.153  1.00  0.00           HC 
ATOM   2249  H3  ACN D 386      18.588  67.087  39.740  1.00  0.00           HC 
ATOM   2250  C2  ACN D 386      18.885  68.911  38.610  1.00  0.00           YC 
ATOM   2251  N   ACN D 386      18.573  70.000  38.454  1.00  0.00           YN 
TER
TER
ATOM   2252  C1  ACN D 387       5.249  65.714  16.247  1.00  0.00           CT 
ATOM   2253  H1  ACN D 387       5.462  65.278  17.224  1.00  0.00           HC 
ATOM   2254  H2  ACN D 387       4.903  66.746  16.362  1.00  0.00           HC 
ATOM   2255  H3  ACN D 387       4.381  65.237  15.797  1.00  0.00           HC 
ATOM   2256  C2  ACN D 387       6.480  65.642  15.446  1.00  0.00           YC 
ATOM   2257  N   ACN D 387       7.388  65.465  14.775  1.00  0.00           YN 
TER
TER
ATOM   2258  C1  ACN D 388      63.633  14.255   0.598  1.00  0.00           CT 
ATOM   2259  H1  ACN D 388      64.094  14.099   1.574  1.00  0.00           HC 
ATOM   2260  H2  ACN D 388      63.700  13.341   0.000  1.00  0.00           HC 
ATOM   2261  H3  ACN D 388      64.221  14.952   0.005  1.00  0.00           HC 
ATOM   2262  C2  ACN D 388      62.237  14.655   0.820  1.00  0.00           YC 
ATOM   2263  N   ACN D 388      61.196  15.098   0.988  1.00  0.00           YN 
TER
TER
ATOM   2264  C1  ACN D 389      31.155  67.409  48.873  1.00  0.00           CT 
ATOM   2265  H1  ACN D 389      31.421  66.613  49.569  1.00  0.00           HC 
ATOM   2266  H2  ACN D 389      30.822  66.983  47.922  1.00  0.00           HC 
ATOM   2267  H3  ACN D 389      32.040  67.964  48.571  1.00  0.00           HC 
ATOM   2268  C2  ACN D 389      30.100  68.219  49.500  1.00  0.00           YC 
ATOM   2269  N   ACN D 389      29.383  68.930  50.036  1.00  0.00           YN 
TER
TER
ATOM   2270  C1  ACN D 390      36.761  21.977  37.999  1.00  0.00           CT 
ATOM   2271  H1  ACN D 390      37.413  22.665  38.538  1.00  0.00           HC 
ATOM   2272  H2  ACN D 390      37.321  21.089  37.692  1.00  0.00           HC 
ATOM   2273  H3  ACN D 390      36.470  22.400  37.039  1.00  0.00           HC 
ATOM   2274  C2  ACN D 390      35.641  21.630  38.886  1.00  0.00           YC 
ATOM   2275  N   ACN D 390      34.702  21.466  39.517  1.00  0.00           YN 
TER
TER
ATOM   2276  C1  ACN D 391      40.126  60.710   6.929  1.00  0.00           CT 
ATOM   2277  H1  ACN D 391      41.078  60.697   7.461  1.00  0.00           HC 
ATOM   2278  H2  ACN D 391      40.098  59.907   6.187  1.00  0.00           HC 
ATOM   2279  H3  ACN D 391      40.051  61.596   6.302  1.00  0.00           HC 
ATOM   2280  C2  ACN D 391      39.054  60.564   7.925  1.00  0.00           YC 
ATOM   2281  N   ACN D 391      38.216  60.589   8.703  1.00  0.00           YN 
TER
TER
ATOM   2282  C1  ACN D 392      24.707  23.965  57.816  1.00  0.00           CT 
ATOM   2283  H1  ACN D 392      24.809  24.486  56.864  1.00  0.00           HC 
ATOM   2284  H2  ACN D 392      23.762  24.238  58.295  1.00  0.00           HC 
ATOM   2285  H3  ACN D 392      25.435  24.335  58.534  1.00  0.00           HC 
ATOM   2286  C2  ACN D 392      24.780  22.522  57.548  1.00  0.00           YC 
ATOM   2287  N   ACN D 392      24.974  21.410  57.364  1.00  0.00           YN 
TER
TER
ATOM   2288  C1  ACN D 393      18.649   3.500  67.511  1.00  0.00           CT 
ATOM   2289  H1  ACN D 393      19.027   3.689  68.516  1.00  0.00           HC 
ATOM   2290  H2  ACN D 393      19.216   2.691  67.041  1.00  0.00           HC 
ATOM   2291  H3  ACN D 393      18.872   4.338  66.854  1.00  0.00           HC 
ATOM   2292  C2  ACN D 393      17.222   3.166  67.624  1.00  0.00           YC 
ATOM   2293  N   ACN D 393      16.087   3.042  67.692  1.00  0.00           YN 
TER
TER
ATOM   2294  C1  ACN D 394      64.813   1.464  65.179  1.00  0.00           CT 
ATOM   2295  H1  ACN D 394      65.654   1.049  64.621  1.00  0.00           HC 
ATOM   2296  H2  ACN D 394      65.147   1.811  66.161  1.00  0.00           HC 
ATOM   2297  H3  ACN D 394      64.109   0.679  65.447  1.00  0.00           HC 
ATOM   2298  C2  ACN D 394      64.243   2.560  64.383  1.00  0.00           YC 
ATOM   2299  N   ACN D 394      63.714   3.318  63.710  1.00  0.00           YN 
TER
TER
ATOM   2300  C1  ACN D 395      41.258  30.145  38.382  1.00  0.00           CT 
ATOM   2301  H1  ACN D 395      41.306  30.552  39.393  1.00  0.00           HC 
ATOM   2302  H2  ACN D 395      42.255  29.842  38.050  1.00  0.00           HC 
ATOM   2303  H3  ACN D 395      41.014  30.928  37.667  1.00  0.00           HC 
ATOM   2304  C2  ACN D 395      40.324  29.010  38.399  1.00  0.00           YC 
ATOM   2305  N   ACN D 395      39.499  28.219  38.376  1.00  0.00           YN 
TER
TER
ATOM   2306  C1  ACN D 396      55.826  48.105  32.002  1.00  0.00           CT 
ATOM   2307  H1  ACN D 396      54.829  47.673  32.096  1.00  0.00           HC 
ATOM   2308  H2  ACN D 396      55.757  49.143  31.664  1.00  0.00           HC 
ATOM   2309  H3  ACN D 396      56.368  47.639  31.181  1.00  0.00           HC 
ATOM   2310  C2  ACN D 396      56.484  48.005  33.312  1.00  0.00           YC 
ATOM   2311  N   ACN D 396      57.048  47.806  34.287  1.00  0.00           YN 
TER
TER
ATOM   2312  C1  ACN D 397      19.408  12.616  17.423  1.00  0.00           CT 
ATOM   2313  H1  ACN D 397      19.334  12.997  16.404  1.00  0.00           HC 
ATOM   2314  H2  ACN D 397      19.346  13.440  18.139  1.00  0.00           HC 
ATOM   2315  H3  ACN D 397      20.406  12.229  17.614  1.00  0.00           HC 
ATOM   2316  C2  ACN D 397      18.321  11.646  17.618  1.00  0.00           YC 
ATOM   2317  N   ACN D 397      17.566  10.794  17.731  1.00  0.00           YN 
TER
TER
ATOM   2318  C1  ACN D 398      60.578  44.308  50.733  1.00  0.00           CT 
ATOM   2319  H1  ACN D 398      60.986  43.999  49.770  1.00  0.00           HC 
ATOM   2320  H2  ACN D 398      59.516  44.049  50.792  1.00  0.00           HC 
ATOM   2321  H3  ACN D 398      60.547  45.393  50.805  1.00  0.00           HC 
ATOM   2322  C2  ACN D 398      61.357  43.640  51.786  1.00  0.00           YC 
ATOM   2323  N   ACN D 398      62.043  43.234  52.606  1.00  0.00           YN 
TER
TER
ATOM   2324  C1  ACN D 399      52.034  39.282  65.791  1.00  0.00           CT 
ATOM   2325  H1  ACN D 399      52.910  38.882  66.302  1.00  0.00           HC 
ATOM   2326  H2  ACN D 399      52.131  40.365  65.668  1.00  0.00           HC 
ATOM   2327  H3  ACN D 399      51.154  39.208  66.426  1.00  0.00           HC 
ATOM   2328  C2  ACN D 399      51.920  38.599  64.494  1.00  0.00           YC 
ATOM   2329  N   ACN D 399      51.748  37.976  63.551  1.00  0.00           YN 
TER
TER
ATOM   2330  C1  ACN D 400      29.216  42.947  13.089  1.00  0.00           CT 
ATOM   2331  H1  ACN D 400      29.089  44.030  13.073  1.00  0.00           HC 
ATOM   2332  H2  ACN D 400      28.251  42.457  13.249  1.00  0.00           HC 
ATOM   2333  H3  ACN D 400      29.771  42.641  13.973  1.00  0.00           HC 
ATOM   2334  C2  ACN D 400      29.821  42.547  11.810  1.00  0.00           YC 
ATOM   2335  N   ACN D 400      30.415  42.249  10.879  1.00  0.00           YN 
TER
TER
ATOM   2336  C1  ACN D 401      32.036  46.693  14.074  1.00  0.00           CT 
ATOM   2337  H1  ACN D 401      31.995  46.355  15.110  1.00  0.00           HC 
ATOM   2338  H2  ACN D 401      31.301  46.151  13.472  1.00  0.00           HC 
ATOM   2339  H3  ACN D 401      32.972  46.389  13.609  1.00  0.00           HC 
ATOM   2340  C2  ACN D 401      31.781  48.141  14.063  1.00  0.00           YC 
ATOM   2341  N   ACN D 401      31.721  49.283  14.062  1.00  0.00           YN 
TER
TER
ATOM   2342  C1  ACN D 402      30.938  59.780  59.819  1.00  0.00           CT 
ATOM   2343  H1  ACN D 402      31.597  58.917  59.918  1.00  0.00           HC 
ATOM   2344  H2  ACN D 402      30.236  59.816  60.658  1.00  0.00           HC 
ATOM   2345  H3  ACN D 402      30.266  59.652  58.972  1.00  0.00           HC 
ATOM   2346  C2  ACN D 402      31.780  60.983  59.765  1.00  0.00           YC 
ATOM   2347  N   ACN D 402      32.432  61.905  59.584  1.00  0.00           YN 
TER
TER
ATOM   2348  C1  ACN D 403      41.172  16.296   8.435  1.00  0.00           CT 
ATOM   2349  H1  ACN D 403      40.481  16.812   7.768  1.00  0.00           HC 
ATOM   2350  H2  ACN D 403      40.785  15.304   8.685  1.00  0.00           HC 
ATOM   2351  H3  ACN D 403      41.194  16.778   9.410  1.00  0.00           HC 
ATOM   2352  C2  ACN D 403      42.474  16.213   7.756  1.00  0.00           YC 
ATOM   2353  N   ACN D 403      43.518  16.268   7.293  1.00  0.00           YN 
TER
TER
ATOM   2354  C1  ACN D 404      30.794  23.515  14.598  1.00  0.00           CT 
ATOM   2355  H1  ACN D 404      29.895  23.072  14.168  1.00  0.00           HC 
ATOM   2356  H2  ACN D 404      30.900  24.551  14.264  1.00  0.00           HC 
ATOM   2357  H3  ACN D 404      31.686  23.054  14.179  1.00  0.00           HC 
ATOM   2358  C2  ACN D 404      30.681  23.428  16.061  1.00  0.00           YC 
ATOM   2359  N   ACN D 404      30.662  23.238  17.188  1.00  0.00           YN 
TER
TER
ATOM   2360  C1  ACN D 405       2.305  51.099  40.671  1.00  0.00           CT 
ATOM   2361  H1  ACN D 405       3.117  51.827  40.644  1.00  0.00           HC 
ATOM   2362  H2  ACN D 405       2.207  50.607  39.699  1.00  0.00           HC 
ATOM   2363  H3  ACN D 405       1.345  51.601  40.765  1.00  0.00           HC 
ATOM   2364  C2  ACN D 405       2.606  50.133  41.738  1.00  0.00           YC 
ATOM   2365  N   ACN D 405       2.764  49.464  42.652  1.00  0.00           YN 
TER
TER
ATOM   2366  C1  ACN D 406      67.551  53.184  36.067  1.00  0.00           CT 
ATOM   2367  H1  ACN D 406      67.575  52.158  36.436  1.00  0.00           HC 
ATOM   2368  H2  ACN D 406      66.856  53.783  36.663  1.00  0.00           HC 
ATOM   2369  H3  ACN D 406      67.090  53.224  35.082  1.00  0.00           HC 
ATOM   2370  C2  ACN D 406      68.919  53.717  36.133  1.00  0.00           YC 
ATOM   2371  N   ACN D 406      69.998  54.087  36.052  1.00  0.00           YN 
TER
TER
ATOM   2372  C1  ACN D 407      30.289  31.014  33.004  1.00  0.00           CT 
ATOM   2373  H1  ACN D 407      29.871  30.607  32.082  1.00  0.00           HC 
ATOM   2374  H2  ACN D 407      31.096  30.372  33.368  1.00  0.00           HC 
ATOM   2375  H3  ACN D 407      29.566  30.944  33.814  1.00  0.00           HC 
ATOM   2376  C2  ACN D 407      30.767  32.374  32.717  1.00  0.00           YC 
ATOM   2377  N   ACN D 407      31.013  33.476  32.536  1.00  0.00           YN 
TER
TER
ATOM   2378  C1  ACN D 408       7.663  56.650  63.677  1.00  0.00           CT 
ATOM   2379  H1  ACN D 408       8.016  56.102  62.803  1.00  0.00           HC 
ATOM   2380  H2  ACN D 408       8.245  57.567  63.808  1.00  0.00           HC 
ATOM   2381  H3  ACN D 408       7.896  56.106  64.590  1.00  0.00           HC 
ATOM   2382  C2  ACN D 408       6.235  56.940  63.477  1.00  0.00           YC 
ATOM   2383  N   ACN D 408       5.100  57.047  63.390  1.00  0.00           YN 
TER
TER
ATOM   2384  C1  ACN D 409      18.323  40.417   6.721  1.00  0.00           CT 
ATOM   2385  H1  ACN D 409      18.688  40.735   5.744  1.00  0.00           HC 
ATOM   2386  H2  ACN D 409      17.532  39.670   6.603  1.00  0.00           HC 
ATOM   2387  H3  ACN D 409      17.791  41.229   7.213  1.00  0.00           HC 
ATOM   2388  C2  ACN D 409      19.466  39.881   7.474  1.00  0.00           YC 
ATOM   2389  N   ACN D 409      20.371  39.592   8.111  1.00  0.00           YN 
TER
TER
ATOM   2390  C1  ACN D 410       2.073   6.123  66.277  1.00  0.00           CT 
ATOM   2391  H1  ACN D 410       1.882   5.651  67.242  1.00  0.00           HC 
ATOM   2392  H2  ACN D 410       1.504   7.054  66.194  1.00  0.00           HC 
ATOM   2393  H3  ACN D 410       1.648   5.530  65.471  1.00  0.00           HC 
ATOM   2394  C2  ACN D 410       3.520   6.362  66.174  1.00  0.00           YC 
ATOM   2395  N   ACN D 410       4.652   6.423  66.030  1.00  0.00           YN 
TER
TER
ATOM   2396  C1  ACN D 411      51.927  10.515  47.175  1.00  0.00           CT 
ATOM   2397  H1  ACN D 411      52.732  10.940  46.573  1.00  0.00           HC 
ATOM   2398  H2  ACN D 411      52.289  10.288  48.182  1.00  0.00           HC 
ATOM   2399  H3  ACN D 411      51.657   9.527  46.808  1.00  0.00           HC 
ATOM   2400  C2  ACN D 411      50.826  11.488  47.202  1.00  0.00           YC 
ATOM   2401  N   ACN D 411      49.917  12.176  47.112  1.00  0.00           YN 
TER
TER
ATOM   2402  C1  ACN D 412      59.778   9.947   3.927  1.00  0.00           CT 
ATOM   2403  H1  ACN D 412      59.122   9.527   3.164  1.00  0.00           HC 
ATOM   2404  H2  ACN D 412      59.220  10.637   4.566  1.00  0.00           HC 
ATOM   2405  H3  ACN D 412      60.515  10.608   3.475  1.00  0.00           HC 
ATOM   2406  C2  ACN D 412      60.341   8.829   4.699  1.00  0.00           YC 
ATOM   2407  N   ACN D 412      60.885   7.963   5.210  1.00  0.00           YN 
TER
TER
ATOM   2408  C1  ACN D 413      68.950  31.863  56.243  1.00  0.00           CT 
ATOM   2409  H1  ACN D 413      68.645  32.758  56.786  1.00  0.00           HC 
ATOM   2410  H2  ACN D 413      70.000  31.636  56.449  1.00  0.00           HC 
ATOM   2411  H3  ACN D 413      68.970  32.054  55.172  1.00  0.00           HC 
ATOM   2412  C2  ACN D 413      68.067  30.763  56.659  1.00  0.00           YC 
ATOM   2413  N   ACN D 413      67.300  29.943  56.873  1.00  0.00           YN 
TER
TER
ATOM   2414  C1  ACN D 414       3.618  24.242  51.393  1.00  0.00           CT 
ATOM   2415  H1  ACN D 414       3.022  24.311  52.303  1.00  0.00           HC 
ATOM   2416  H2  ACN D 414       3.778  25.238  50.970  1.00  0.00           HC 
ATOM   2417  H3  ACN D 414       3.053  23.753  50.602  1.00  0.00           HC 
ATOM   2418  C2  ACN D 414       4.890  23.590  51.738  1.00  0.00           YC 
ATOM   2419  N   ACN D 414       5.817  22.963  51.972  1.00  0.00           YN 
TER
TER
ATOM   2420  C1  ACN D 415      44.437  32.504  12.327  1.00  0.00           CT 
ATOM   2421  H1  ACN D 415      45.397  32.655  12.821  1.00  0.00           HC 
ATOM   2422  H2  ACN D 415      44.507  31.681  11.609  1.00  0.00           HC 
ATOM   2423  H3  ACN D 415      44.205  33.346  11.678  1.00  0.00           HC 
ATOM   2424  C2  ACN D 415      43.435  32.230  13.367  1.00  0.00           YC 
ATOM   2425  N   ACN D 415      42.631  32.155  14.176  1.00  0.00           YN 
TER
TER
ATOM   2426  C1  ACN D 416      49.501  48.465  37.225  1.00  0.00           CT 
ATOM   2427  H1  ACN D 416      49.585  47.555  37.821  1.00  0.00           HC 
ATOM   2428  H2  ACN D 416      49.012  49.252  37.806  1.00  0.00           HC 
ATOM   2429  H3  ACN D 416      48.798  48.322  36.408  1.00  0.00           HC 
ATOM   2430  C2  ACN D 416      50.856  48.859  36.814  1.00  0.00           YC 
ATOM   2431  N   ACN D 416      51.888  49.091  36.378  1.00  0.00           YN 
TER
TER
ATOM   2432  C1  ACN D 417      17.210  21.048  56.401  1.00  0.00           CT 
ATOM   2433  H1  ACN D 417      17.073  20.689  55.381  1.00  0.00           HC 
ATOM   2434  H2  ACN D 417      18.274  21.074  56.652  1.00  0.00           HC 
ATOM   2435  H3  ACN D 417      16.830  20.321  57.116  1.00  0.00           HC 
ATOM   2436  C2  ACN D 417      16.599  22.383  56.493  1.00  0.00           YC 
ATOM   2437  N   ACN D 417      16.009  23.355  56.606  1.00  0.00           YN 
TER
TER
ATOM   2438  C1  ACN D 418      66.903  50.316  11.419  1.00  0.00           CT 
ATOM   2439  H1  ACN D 418      66.654  49.319  11.781  1.00  0.00           HC 
ATOM   2440  H2  ACN D 418      66.254  50.586  10.580  1.00  0.00           HC 
ATOM   2441  H3  ACN D 418      67.885  50.318  10.950  1.00  0.00           HC 
ATOM   2442  C2  ACN D 418      66.752  51.253  12.542  1.00  0.00           YC 
ATOM   2443  N   ACN D 418      66.770  51.959  13.440  1.00  0.00           YN 
TER
TER
ATOM   2444  C1  ACN D 419      55.108  57.347  15.446  1.00  0.00           CT 
ATOM   2445  H1  ACN D 419      55.908  57.833  14.885  1.00  0.00           HC 
ATOM   2446  H2  ACN D 419      55.416  57.195  16.485  1.00  0.00           HC 
ATOM   2447  H3  ACN D 419      54.969  56.324  15.103  1.00  0.00           HC 
ATOM   2448  C2  ACN D 419      53.914  58.199  15.354  1.00  0.00           YC 
ATOM   2449  N   ACN D 419      52.949  58.785  15.171  1.00  0.00           YN 
TER
TER
ATOM   2450  C1  ACN D 420      28.936  19.702  27.177  1.00  0.00           CT 
ATOM   2451  H1  ACN D 420      29.306  19.564  26.161  1.00  0.00           HC 
ATOM   2452  H2  ACN D 420      29.027  20.752  27.472  1.00  0.00           HC 
ATOM   2453  H3  ACN D 420      29.593  19.213  27.893  1.00  0.00           HC 
ATOM   2454  C2  ACN D 420      27.538  19.249  27.211  1.00  0.00           YC 
ATOM   2455  N   ACN D 420      26.500  18.773  27.275  1.00  0.00           YN 
TER
TER
ATOM   2456  C1  ACN D 421       1.117  20.546  63.548  1.00  0.00           CT 
ATOM   2457  H1  ACN D 421       1.433  20.323  64.568  1.00  0.00           HC 
ATOM   2458  H2  ACN D 421       0.609  21.514  63.514  1.00  0.00           HC 
ATOM   2459  H3  ACN D 421       0.326  19.868  63.237  1.00  0.00           HC 
ATOM   2460  C2  ACN D 421       2.314  20.534  62.694  1.00  0.00           YC 
ATOM   2461  N   ACN D 421       3.216  20.389  62.007  1.00  0.00           YN 
TER
TER
ATOM   2462  C1  ACN D 422      43.669  41.121  32.583  1.00  0.00           CT 
ATOM   2463  H1  ACN D 422      43.987  41.996  33.151  1.00  0.00           HC 
ATOM   2464  H2  ACN D 422      44.498  40.743  31.977  1.00  0.00           HC 
ATOM   2465  H3  ACN D 422      42.946  41.402  31.821  1.00  0.00           HC 
ATOM   2466  C2  ACN D 422      43.196  40.112  33.542  1.00  0.00           YC 
ATOM   2467  N   ACN D 422      42.701  39.382  34.270  1.00  0.00           YN 
TER
TER
ATOM   2468  C1  ACN D 423      63.822  38.879  16.363  1.00  0.00           CT 
ATOM   2469  H1  ACN D 423      63.816  39.345  17.349  1.00  0.00           HC 
ATOM   2470  H2  ACN D 423      64.745  38.311  16.220  1.00  0.00           HC 
ATOM   2471  H3  ACN D 423      63.903  39.635  15.584  1.00  0.00           HC 
ATOM   2472  C2  ACN D 423      62.635  38.017  16.267  1.00  0.00           YC 
ATOM   2473  N   ACN D 423      61.647  37.456  16.137  1.00  0.00           YN 
TER
TER
ATOM   2474  C1  ACN D 424      48.826  49.034  30.898  1.00  0.00           CT 
ATOM   2475  H1  ACN D 424      48.682  48.456  31.812  1.00  0.00           HC 
ATOM   2476  H2  ACN D 424      47.899  49.548  30.626  1.00  0.00           HC 
ATOM   2477  H3  ACN D 424      48.972  48.373  30.047  1.00  0.00           HC 
ATOM   2478  C2  ACN D 424      49.921  49.986  31.137  1.00  0.00           YC 
ATOM   2479  N   ACN D 424      50.857  50.628  31.271  1.00  0.00           YN 
TER
TER
ATOM   2480  C1  ACN D 425      66.151  43.035  37.003  1.00  0.00           CT 
ATOM   2481  H1  ACN D 425      67.056  43.346  37.526  1.00  0.00           HC 
ATOM   2482  H2  ACN D 425      66.402  42.658  36.007  1.00  0.00           HC 
ATOM   2483  H3  ACN D 425      65.533  43.898  36.764  1.00  0.00           HC 
ATOM   2484  C2  ACN D 425      65.490  42.007  37.820  1.00  0.00           YC 
ATOM   2485  N   ACN D 425      64.904  41.312  38.513  1.00  0.00           YN 
TER
TER
ATOM   2486  C1  ACN D 426      11.413  28.859  52.072  1.00  0.00           CT 
ATOM   2487  H1  ACN D 426      11.443  29.355  53.043  1.00  0.00           HC 
ATOM   2488  H2  ACN D 426      12.419  28.812  51.643  1.00  0.00           HC 
ATOM   2489  H3  ACN D 426      10.890  29.476  51.344  1.00  0.00           HC 
ATOM   2490  C2  ACN D 426      10.845  27.518  52.269  1.00  0.00           YC 
ATOM   2491  N   ACN D 426      10.280  26.532  52.394  1.00  0.00           YN 
TER
TER
ATOM   2492  C1  ACN D 427      42.916  26.925  14.650  1.00  0.00           CT 
ATOM   2493  H1  ACN D 427      42.229  27.006  13.807  1.00  0.00           HC 
ATOM   2494  H2  ACN D 427      42.889  25.911  15.061  1.00  0.00           HC 
ATOM   2495  H3  ACN D 427      42.559  27.515  15.491  1.00  0.00           HC 
ATOM   2496  C2  ACN D 427      44.259  27.279  14.171  1.00  0.00           YC 
ATOM   2497  N   ACN D 427      45.275  27.685  13.839  1.00  0.00           YN 
TER
TER
ATOM   2498  C1  ACN D 428      35.804  54.169  38.484  1.00  0.00           CT 
ATOM   2499  H1  ACN D 428      35.138  54.990  38.751  1.00  0.00           HC 
ATOM   2500  H2  ACN D 428      35.871  53.454  39.310  1.00  0.00           HC 
ATOM   2501  H3  ACN D 428      36.831  54.519  38.408  1.00  0.00           HC 
ATOM   2502  C2  ACN D 428      35.273  53.539  37.266  1.00  0.00           YC 
ATOM   2503  N   ACN D 428      34.944  53.136  36.248  1.00  0.00           YN 
TER
TER
ATOM   2504  C1  ACN D 429       8.554  66.521  31.166  1.00  0.00           CT 
ATOM   2505  H1  ACN D 429       7.823  67.075  30.576  1.00  0.00           HC 
ATOM   2506  H2  ACN D 429       9.564  66.879  30.946  1.00  0.00           HC 
ATOM   2507  H3  ACN D 429       8.607  65.486  30.834  1.00  0.00           HC 
ATOM   2508  C2  ACN D 429       8.214  66.699  32.585  1.00  0.00           YC 
ATOM   2509  N   ACN D 429       7.875  66.721  33.676  1.00  0.00           YN 
TER
TER
ATOM   2510  C1  ACN D 430      46.039  21.406  58.518  1.00  0.00           CT 
ATOM   2511  H1  ACN D 430      46.791  21.632  59.275  1.00  0.00           HC 
ATOM   2512  H2  ACN D 430      46.522  21.103  57.585  1.00  0.00           HC 
ATOM   2513  H3  ACN D 430      45.518  22.312  58.215  1.00  0.00           HC 
ATOM   2514  C2  ACN D 430      45.173  20.344  59.050  1.00  0.00           YC 
ATOM   2515  N   ACN D 430      44.418  19.620  59.510  1.00  0.00           YN 
TER
TER
ATOM   2516  C1  ACN D 431       2.225  46.547  61.889  1.00  0.00           CT 
ATOM   2517  H1  ACN D 431       2.705  45.764  62.476  1.00  0.00           HC 
ATOM   2518  H2  ACN D 431       2.040  46.194  60.870  1.00  0.00           HC 
ATOM   2519  H3  ACN D 431       2.913  47.372  61.717  1.00  0.00           HC 
ATOM   2520  C2  ACN D 431       0.974  46.915  62.568  1.00  0.00           YC 
ATOM   2521  N   ACN D 431       0.076  47.300  63.162  1.00  0.00           YN 
TER
TER
ATOM   2522  C1  ACN D 432      28.940  47.114  31.606  1.00  0.00           CT 
ATOM   2523  H1  ACN D 432      28.372  47.378  30.713  1.00  0.00           HC 
ATOM   2524  H2  ACN D 432      29.862  46.597  31.326  1.00  0.00           HC 
ATOM   2525  H3  ACN D 432      28.419  46.349  32.177  1.00  0.00           HC 
ATOM   2526  C2  ACN D 432      29.217  48.355  32.343  1.00  0.00           YC 
ATOM   2527  N   ACN D 432      29.316  49.294  32.988  1.00  0.00           YN 
TER
TER
ATOM   2528  C1  ACN D 433      15.324  45.910   2.802  1.00  0.00           CT 
ATOM   2529  H1  ACN D 433      14.741  45.082   2.398  1.00  0.00           HC 
ATOM   2530  H2  ACN D 433      16.158  45.529   3.398  1.00  0.00           HC 
ATOM   2531  H3  ACN D 433      14.748  46.454   3.548  1.00  0.00           HC 
ATOM   2532  C2  ACN D 433      15.794  46.722   1.670  1.00  0.00           YC 
ATOM   2533  N   ACN D 433      16.044  47.430   0.808  1.00  0.00           YN 
TER
TER
ATOM   2534  C1  ACN D 434      45.427  40.920  68.216  1.00  0.00           CT 
ATOM   2535  H1  ACN D 434      45.612  39.969  67.716  1.00  0.00           HC 
ATOM   2536  H2  ACN D 434      44.411  40.939  68.623  1.00  0.00           HC 
ATOM   2537  H3  ACN D 434      45.392  41.731  67.492  1.00  0.00           HC 
ATOM   2538  C2  ACN D 434      46.436  41.076  69.273  1.00  0.00           YC 
ATOM   2539  N   ACN D 434      47.298  41.266  70.000  1.00  0.00           YN 
TER
TER
ATOM   2540  C1  ACN D 435      67.700  25.892  25.635  1.00  0.00           CT 
ATOM   2541  H1  ACN D 435      67.612  26.511  24.742  1.00  0.00           HC 
ATOM   2542  H2  ACN D 435      66.730  25.456  25.889  1.00  0.00           HC 
ATOM   2543  H3  ACN D 435      67.902  26.509  26.508  1.00  0.00           HC 
ATOM   2544  C2  ACN D 435      68.706  24.855  25.365  1.00  0.00           YC 
ATOM   2545  N   ACN D 435      69.581  24.135  25.210  1.00  0.00           YN 
TER
TER
ATOM   2546  C1  ACN D 436      40.609  64.843  29.256  1.00  0.00           CT 
ATOM   2547  H1  ACN D 436      40.080  63.890  29.283  1.00  0.00           HC 
ATOM   2548  H2  ACN D 436      40.386  65.424  30.156  1.00  0.00           HC 
ATOM   2549  H3  ACN D 436      40.205  65.483  28.474  1.00  0.00           HC 
ATOM   2550  C2  ACN D 436      42.046  64.556  29.140  1.00  0.00           YC 
ATOM   2551  N   ACN D 436      43.145  64.342  28.911  1.00  0.00           YN 
TER
TER
ATOM   2552  C1  ACN D 437      66.324  20.620  66.870  1.00  0.00           CT 
ATOM   2553  H1  ACN D 437      67.006  20.865  66.055  1.00  0.00           HC 
ATOM   2554  H2  ACN D 437      65.836  21.526  67.239  1.00  0.00           HC 
ATOM   2555  H3  ACN D 437      66.879  20.294  67.748  1.00  0.00           HC 
ATOM   2556  C2  ACN D 437      65.347  19.647  66.360  1.00  0.00           YC 
ATOM   2557  N   ACN D 437      64.673  18.792  66.010  1.00  0.00           YN 
TER
TER
ATOM   2558  C1  ACN D 438      18.610  24.523  53.528  1.00  0.00           CT 
ATOM   2559  H1  ACN D 438      17.733  25.135  53.740  1.00  0.00           HC 
ATOM   2560  H2  ACN D 438      19.435  25.153  53.182  1.00  0.00           HC 
ATOM   2561  H3  ACN D 438      18.434  23.891  52.660  1.00  0.00           HC 
ATOM   2562  C2  ACN D 438      18.961  23.800  54.759  1.00  0.00           YC 
ATOM   2563  N   ACN D 438      19.154  23.134  55.668  1.00  0.00           YN 
TER
TER
ATOM   2564  C1  ACN D 439      62.783  25.198  12.227  1.00  0.00           CT 
ATOM   2565  H1  ACN D 439      62.063  25.968  11.947  1.00  0.00           HC 
ATOM   2566  H2  ACN D 439      63.588  25.635  12.827  1.00  0.00           HC 
ATOM   2567  H3  ACN D 439      63.325  24.845  11.352  1.00  0.00           HC 
ATOM   2568  C2  ACN D 439      62.060  24.156  12.970  1.00  0.00           YC 
ATOM   2569  N   ACN D 439      61.482  23.281  13.425  1.00  0.00           YN 
TER
TER
ATOM   2570  C1  ACN D 440      52.629  54.437  34.620  1.00  0.00           CT 
ATOM   2571  H1  ACN D 440      52.245  54.315  35.633  1.00  0.00           HC 
ATOM   2572  H2  ACN D 440      52.272  55.378  34.192  1.00  0.00           HC 
ATOM   2573  H3  ACN D 440      52.182  53.704  33.951  1.00  0.00           HC 
ATOM   2574  C2  ACN D 440      54.097  54.396  34.689  1.00  0.00           YC 
ATOM   2575  N   ACN D 440      55.228  54.228  34.719  1.00  0.00           YN 
TER
TER
ATOM   2576  C1  ACN D 441      37.264  56.891  31.107  1.00  0.00           CT 
ATOM   2577  H1  ACN D 441      36.882  55.876  30.996  1.00  0.00           HC 
ATOM   2578  H2  ACN D 441      36.855  57.351  32.012  1.00  0.00           HC 
ATOM   2579  H3  ACN D 441      36.862  57.537  30.329  1.00  0.00           HC 
ATOM   2580  C2  ACN D 441      38.731  56.817  31.153  1.00  0.00           YC 
ATOM   2581  N   ACN D 441      39.869  56.778  31.051  1.00  0.00           YN 
TER
TER
ATOM   2582  C1  ACN D 442      34.146  68.341  31.632  1.00  0.00           CT 
ATOM   2583  H1  ACN D 442      34.867  67.680  32.114  1.00  0.00           HC 
ATOM   2584  H2  ACN D 442      34.386  68.451  30.571  1.00  0.00           HC 
ATOM   2585  H3  ACN D 442      34.263  69.361  31.993  1.00  0.00           HC 
ATOM   2586  C2  ACN D 442      32.808  67.766  31.829  1.00  0.00           YC 
ATOM   2587  N   ACN D 442      31.759  67.397  32.095  1.00  0.00           YN 
TER
TER
ATOM   2588  C1  ACN D 443      25.156  53.308  40.581  1.00  0.00           CT 
ATOM   2589  H1  ACN D 443      25.849  53.144  41.407  1.00  0.00           HC 
ATOM   2590  H2  ACN D 443      24.952  52.364  40.067  1.00  0.00           HC 
ATOM   2591  H3  ACN D 443      25.630  53.892  39.795  1.00  0.00           HC 
ATOM   2592  C2  ACN D 443      23.929  53.897  41.136  1.00  0.00           YC 
ATOM   2593  N   ACN D 443      23.032  54.480  41.540  1.00  0.00           YN 
TER
TER
ATOM   2594  C1  ACN D 444      56.415  59.250  66.723  1.00  0.00           CT 
ATOM   2595  H1  ACN D 444      56.870  58.665  67.524  1.00  0.00           HC 
ATOM   2596  H2  ACN D 444      56.344  60.301  67.018  1.00  0.00           HC 
ATOM   2597  H3  ACN D 444      55.368  58.981  66.602  1.00  0.00           HC 
ATOM   2598  C2  ACN D 444      57.241  59.080  65.519  1.00  0.00           YC 
ATOM   2599  N   ACN D 444      57.799  58.843  64.550  1.00  0.00           YN 
TER
TER
ATOM   2600  C1  ACN D 445       4.891   3.946   7.311  1.00  0.00           CT 
ATOM   2601  H1  ACN D 445       4.712   4.706   6.550  1.00  0.00           HC 
ATOM   2602  H2  ACN D 445       4.037   3.265   7.372  1.00  0.00           HC 
ATOM   2603  H3  ACN D 445       4.891   4.393   8.304  1.00  0.00           HC 
ATOM   2604  C2  ACN D 445       6.126   3.235   6.953  1.00  0.00           YC 
ATOM   2605  N   ACN D 445       7.154   2.774   6.755  1.00  0.00           YN 
TER
TER
ATOM   2606  C1  ACN D 446      49.176  35.639  20.605  1.00  0.00           CT 
ATOM   2607  H1  ACN D 446      49.357  36.190  19.682  1.00  0.00           HC 
ATOM   2608  H2  ACN D 446      48.171  35.855  20.982  1.00  0.00           HC 
ATOM   2609  H3  ACN D 446      49.801  36.023  21.408  1.00  0.00           HC 
ATOM   2610  C2  ACN D 446      49.349  34.209  20.316  1.00  0.00           YC 
ATOM   2611  N   ACN D 446      49.617  33.113  20.130  1.00  0.00           YN 
TER
TER
ATOM   2612  C1  ACN D 447      28.005  27.628  52.538  1.00  0.00           CT 
ATOM   2613  H1  ACN D 447      28.460  26.836  53.133  1.00  0.00           HC 
ATOM   2614  H2  ACN D 447      27.154  27.233  51.975  1.00  0.00           HC 
ATOM   2615  H3  ACN D 447      28.675  27.939  51.739  1.00  0.00           HC 
ATOM   2616  C2  ACN D 447      27.596  28.701  53.456  1.00  0.00           YC 
ATOM   2617  N   ACN D 447      27.402  29.592  54.145  1.00  0.00           YN 
TER
TER
ATOM   2618  C1  ACN D 448       8.042  13.671  41.025  1.00  0.00           CT 
ATOM   2619  H1  ACN D 448       8.176  12.911  40.254  1.00  0.00           HC 
ATOM   2620  H2  ACN D 448       8.998  14.155  41.247  1.00  0.00           HC 
ATOM   2621  H3  ACN D 448       7.800  13.208  41.979  1.00  0.00           HC 
ATOM   2622  C2  ACN D 448       7.048  14.636  40.535  1.00  0.00           YC 
ATOM   2623  N   ACN D 448       6.179  15.308  40.219  1.00  0.00           YN 
TER
TER
ATOM   2624  C1  ACN D 449      52.143  18.745  54.695  1.00  0.00           CT 
ATOM   2625  H1  ACN D 449      52.096  18.308  53.697  1.00  0.00           HC 
ATOM   2626  H2  ACN D 449      52.987  18.326  55.251  1.00  0.00           HC 
ATOM   2627  H3  ACN D 449      51.297  18.419  55.296  1.00  0.00           HC 
ATOM   2628  C2  ACN D 449      52.267  20.202  54.541  1.00  0.00           YC 
ATOM   2629  N   ACN D 449      52.223  21.339  54.429  1.00  0.00           YN 
TER
TER
ATOM   2630  C1  ACN D 450      12.633  54.615  58.048  1.00  0.00           CT 
ATOM   2631  H1  ACN D 450      12.301  55.051  57.105  1.00  0.00           HC 
ATOM   2632  H2  ACN D 450      13.049  53.618  57.876  1.00  0.00           HC 
ATOM   2633  H3  ACN D 450      11.781  54.394  58.688  1.00  0.00           HC 
ATOM   2634  C2  ACN D 450      13.629  55.523  58.636  1.00  0.00           YC 
ATOM   2635  N   ACN D 450      14.297  56.287  59.162  1.00  0.00           YN 
TER
TER
ATOM   2636  C1  ACN D 451      35.179  43.181  26.930  1.00  0.00           CT 
ATOM   2637  H1  ACN D 451      34.947  43.929  27.689  1.00  0.00           HC 
ATOM   2638  H2  ACN D 451      35.735  43.639  26.107  1.00  0.00           HC 
ATOM   2639  H3  ACN D 451      34.271  42.851  26.430  1.00  0.00           HC 
ATOM   2640  C2  ACN D 451      35.952  42.111  27.576  1.00  0.00           YC 
ATOM   2641  N   ACN D 451      36.432  41.214  28.100  1.00  0.00           YN 
TER
TER
ATOM   2642  C1  ACN D 452      21.469  32.775  38.322  1.00  0.00           CT 
ATOM   2643  H1  ACN D 452      22.300  32.861  37.621  1.00  0.00           HC 
ATOM   2644  H2  ACN D 452      20.702  33.521  38.091  1.00  0.00           HC 
ATOM   2645  H3  ACN D 452      21.779  33.077  39.321  1.00  0.00           HC 
ATOM   2646  C2  ACN D 452      20.939  31.408  38.225  1.00  0.00           YC 
ATOM   2647  N   ACN D 452      20.614  30.312  38.254  1.00  0.00           YN 
TER
TER
ATOM   2648  C1  ACN D 453      27.321  25.973   8.814  1.00  0.00           CT 
ATOM   2649  H1  ACN D 453      27.192  25.445   7.869  1.00  0.00           HC 
ATOM   2650  H2  ACN D 453      28.231  25.629   9.316  1.00  0.00           HC 
ATOM   2651  H3  ACN D 453      26.551  25.680   9.524  1.00  0.00           HC 
ATOM   2652  C2  ACN D 453      27.377  27.412   8.520  1.00  0.00           YC 
ATOM   2653  N   ACN D 453      27.283  28.533   8.313  1.00  0.00           YN 
TER
TER
ATOM   2654  C1  ACN D 454      21.388  59.278   9.805  1.00  0.00           CT 
ATOM   2655  H1  ACN D 454      20.303  59.207   9.888  1.00  0.00           HC 
ATOM   2656  H2  ACN D 454      21.744  60.193  10.288  1.00  0.00           HC 
ATOM   2657  H3  ACN D 454      21.681  59.444   8.771  1.00  0.00           HC 
ATOM   2658  C2  ACN D 454      21.965  58.078  10.427  1.00  0.00           YC 
ATOM   2659  N   ACN D 454      22.411  57.087  10.784  1.00  0.00           YN 
TER
TER
ATOM   2660  C1  ACN D 455      25.195  53.258  15.966  1.00  0.00           CT 
ATOM   2661  H1  ACN D 455      24.380  53.247  16.690  1.00  0.00           HC 
ATOM   2662  H2  ACN D 455      25.202  54.206  15.421  1.00  0.00           HC 
ATOM   2663  H3  ACN D 455      25.007  52.543  15.167  1.00  0.00           HC 
ATOM   2664  C2  ACN D 455      26.451  53.048  16.700  1.00  0.00           YC 
ATOM   2665  N   ACN D 455      27.411  52.748  17.245  1.00  0.00           YN 
TER
TER
ATOM   2666  C1  ACN D 456      68.338  62.654  44.350  1.00  0.00           CT 
ATOM   2667  H1  ACN D 456      68.209  63.056  43.344  1.00  0.00           HC 
ATOM   2668  H2  ACN D 456      69.224  62.015  44.389  1.00  0.00           HC 
ATOM   2669  H3  ACN D 456      67.544  61.948  44.583  1.00  0.00           HC 
ATOM   2670  C2  ACN D 456      68.448  63.790  45.277  1.00  0.00           YC 
ATOM   2671  N   ACN D 456      68.396  64.662  46.014  1.00  0.00           YN 
TER
TER
ATOM   2672  C1  ACN D 457      68.269  40.309  13.447  1.00  0.00           CT 
ATOM   2673  H1  ACN D 457      67.709  40.370  14.380  1.00  0.00           HC 
ATOM   2674  H2  ACN D 457      68.714  41.280  13.210  1.00  0.00           HC 
ATOM   2675  H3  ACN D 457      67.595  40.161  12.606  1.00  0.00           HC 
ATOM   2676  C2  ACN D 457      69.295  39.269  13.608  1.00  0.00           YC 
ATOM   2677  N   ACN D 457      70.000  38.371  13.679  1.00  0.00           YN 
TER
TER
ATOM   2678  C1  ACN D 458      20.515  44.562  16.176  1.00  0.00           CT 
ATOM   2679  H1  ACN D 458      20.612  44.511  17.261  1.00  0.00           HC 
ATOM   2680  H2  ACN D 458      21.502  44.515  15.707  1.00  0.00           HC 
ATOM   2681  H3  ACN D 458      20.169  45.546  15.870  1.00  0.00           HC 
ATOM   2682  C2  ACN D 458      19.660  43.445  15.749  1.00  0.00           YC 
ATOM   2683  N   ACN D 458      18.888  42.665  15.428  1.00  0.00           YN 
TER
TER
ATOM   2684  C1  ACN D 459      35.261   2.885  19.573  1.00  0.00           CT 
ATOM   2685  H1  ACN D 459      35.139   3.399  18.619  1.00  0.00           HC 
ATOM   2686  H2  ACN D 459      34.585   3.311  20.320  1.00  0.00           HC 
ATOM   2687  H3  ACN D 459      36.236   3.104  20.003  1.00  0.00           HC 
ATOM   2688  C2  ACN D 459      34.990   1.457  19.350  1.00  0.00           YC 
ATOM   2689  N   ACN D 459      34.916   0.333  19.155  1.00  0.00           YN 
TER
TER
ATOM   2690  C1  ACN D 460      28.079  65.487  18.487  1.00  0.00           CT 
ATOM   2691  H1  ACN D 460      27.454  65.772  19.334  1.00  0.00           HC 
ATOM   2692  H2  ACN D 460      28.049  66.265  17.718  1.00  0.00           HC 
ATOM   2693  H3  ACN D 460      27.646  64.639  17.961  1.00  0.00           HC 
ATOM   2694  C2  ACN D 460      29.444  65.274  18.988  1.00  0.00           YC 
ATOM   2695  N   ACN D 460      30.471  64.974  19.393  1.00  0.00           YN 
TER
TER
ATOM   2696  C1  ACN D 461      40.734  48.713  27.009  1.00  0.00           CT 
ATOM   2697  H1  ACN D 461      40.020  48.213  26.354  1.00  0.00           HC 
ATOM   2698  H2  ACN D 461      41.717  48.760  26.530  1.00  0.00           HC 
ATOM   2699  H3  ACN D 461      40.943  48.100  27.884  1.00  0.00           HC 
ATOM   2700  C2  ACN D 461      40.211  50.054  27.304  1.00  0.00           YC 
ATOM   2701  N   ACN D 461      39.744  51.041  27.646  1.00  0.00           YN 
TER
TER
ATOM   2702  C1  ACN D 462      56.909   6.421  11.144  1.00  0.00           CT 
ATOM   2703  H1  ACN D 462      57.110   6.600  12.201  1.00  0.00           HC 
ATOM   2704  H2  ACN D 462      57.819   6.572  10.557  1.00  0.00           HC 
ATOM   2705  H3  ACN D 462      56.255   7.193  10.744  1.00  0.00           HC 
ATOM   2706  C2  ACN D 462      56.400   5.048  11.011  1.00  0.00           YC 
ATOM   2707  N   ACN D 462      55.876   4.036  10.918  1.00  0.00           YN 
TER
TER
ATOM   2708  C1  ACN D 463       9.669  12.895  68.869  1.00  0.00           CT 
ATOM   2709  H1  ACN D 463       8.974  13.395  68.194  1.00  0.00           HC 
ATOM   2710  H2  ACN D 463       9.699  13.415  69.831  1.00  0.00           HC 
ATOM   2711  H3  ACN D 463      10.693  13.015  68.520  1.00  0.00           HC 
ATOM   2712  C2  ACN D 463       9.226  11.502  69.020  1.00  0.00           YC 
ATOM   2713  N   ACN D 463       8.966  10.389  69.032  1.00  0.00           YN 
TER
TER
ATOM   2714  C1  ACN D 464      12.244  15.326   6.566  1.00  0.00           CT 
ATOM   2715  H1  ACN D 464      12.789  14.966   7.439  1.00  0.00           HC 
ATOM   2716  H2  ACN D 464      11.178  15.098   6.666  1.00  0.00           HC 
ATOM   2717  H3  ACN D 464      12.513  14.750   5.683  1.00  0.00           HC 
ATOM   2718  C2  ACN D 464      12.479  16.773   6.455  1.00  0.00           YC 
ATOM   2719  N   ACN D 464      12.769  17.866   6.286  1.00  0.00           YN 
TER
TER
ATOM   2720  C1  ACN D 465      20.040  52.101  16.081  1.00  0.00           CT 
ATOM   2721  H1  ACN D 465      19.545  53.023  16.390  1.00  0.00           HC 
ATOM   2722  H2  ACN D 465      21.028  52.324  15.669  1.00  0.00           HC 
ATOM   2723  H3  ACN D 465      19.533  51.665  15.223  1.00  0.00           HC 
ATOM   2724  C2  ACN D 465      20.130  51.225  17.258  1.00  0.00           YC 
ATOM   2725  N   ACN D 465      20.078  50.489  18.131  1.00  0.00           YN 
TER
TER
ATOM   2726  C1  ACN D 466      35.243  28.386  30.073  1.00  0.00           CT 
ATOM   2727  H1  ACN D 466      35.596  28.829  31.005  1.00  0.00           HC 
ATOM   2728  H2  ACN D 466      35.977  27.668  29.695  1.00  0.00           HC 
ATOM   2729  H3  ACN D 466      35.229  29.129  29.278  1.00  0.00           HC 
ATOM   2730  C2  ACN D 466      33.949  27.745  30.343  1.00  0.00           YC 
ATOM   2731  N   ACN D 466      32.883  27.366  30.515  1.00  0.00           YN 
TER
TER
ATOM   2732  C1  ACN D 467      51.150  58.584  52.114  1.00  0.00           CT 
ATOM   2733  H1  ACN D 467      52.074  58.384  52.657  1.00  0.00           HC 
ATOM   2734  H2  ACN D 467      50.304  58.609  52.807  1.00  0.00           HC 
ATOM   2735  H3  ACN D 467      50.891  57.741  51.477  1.00  0.00           HC 
ATOM   2736  C2  ACN D 467      51.311  59.864  51.410  1.00  0.00           YC 
ATOM   2737  N   ACN D 467      51.481  60.785  50.754  1.00  0.00           YN 
TER
TER
ATOM   2738  C1  ACN D 468      52.916  65.802  47.670  1.00  0.00           CT 
ATOM   2739  H1  ACN D 468      52.066  66.357  47.270  1.00  0.00           HC 
ATOM   2740  H2  ACN D 468      52.873  64.759  47.341  1.00  0.00           HC 
ATOM   2741  H3  ACN D 468      52.829  65.697  48.750  1.00  0.00           HC 
ATOM   2742  C2  ACN D 468      54.143  66.466  47.209  1.00  0.00           YC 
ATOM   2743  N   ACN D 468      55.094  67.055  46.970  1.00  0.00           YN 
TER
TER
ATOM   2744  C1  ACN D 469      60.753  13.007  37.319  1.00  0.00           CT 
ATOM   2745  H1  ACN D 469      61.024  13.121  38.369  1.00  0.00           HC 
ATOM   2746  H2  ACN D 469      60.716  13.985  36.830  1.00  0.00           HC 
ATOM   2747  H3  ACN D 469      59.721  12.673  37.226  1.00  0.00           HC 
ATOM   2748  C2  ACN D 469      61.748  12.125  36.692  1.00  0.00           YC 
ATOM   2749  N   ACN D 469      62.435  11.334  36.235  1.00  0.00           YN 
TER
TER
ATOM   2750  C1  ACN D 470      65.074  37.481  55.247  1.00  0.00           CT 
ATOM   2751  H1  ACN D 470      65.286  38.394  55.804  1.00  0.00           HC 
ATOM   2752  H2  ACN D 470      65.987  37.110  54.771  1.00  0.00           HC 
ATOM   2753  H3  ACN D 470      64.446  37.697  54.385  1.00  0.00           HC 
ATOM   2754  C2  ACN D 470      64.517  36.499  56.189  1.00  0.00           YC 
ATOM   2755  N   ACN D 470      63.959  35.784  56.884  1.00  0.00           YN 
TER
TER
ATOM   2756  C1  ACN D 471       3.070  21.840  21.951  1.00  0.00           CT 
ATOM   2757  H1  ACN D 471       2.341  22.404  22.534  1.00  0.00           HC 
ATOM   2758  H2  ACN D 471       3.248  20.864  22.412  1.00  0.00           HC 
ATOM   2759  H3  ACN D 471       4.053  22.302  22.019  1.00  0.00           HC 
ATOM   2760  C2  ACN D 471       2.543  21.705  20.585  1.00  0.00           YC 
ATOM   2761  N   ACN D 471       2.204  21.717  19.493  1.00  0.00           YN 
TER
TER
ATOM   2762  C1  ACN D 472       6.971  29.924   1.111  1.00  0.00           CT 
ATOM   2763  H1  ACN D 472       6.962  30.016   2.198  1.00  0.00           HC 
ATOM   2764  H2  ACN D 472       6.172  29.252   0.783  1.00  0.00           HC 
ATOM   2765  H3  ACN D 472       7.860  29.390   0.780  1.00  0.00           HC 
ATOM   2766  C2  ACN D 472       6.812  31.271   0.545  1.00  0.00           YC 
ATOM   2767  N   ACN D 472       6.827  32.325   0.102  1.00  0.00           YN 
TER
TER
ATOM   2768  C1  ACN D 473       8.800   2.494  41.590  1.00  0.00           CT 
ATOM   2769  H1  ACN D 473       9.645   2.968  42.090  1.00  0.00           HC 
ATOM   2770  H2  ACN D 473       9.136   1.986  40.681  1.00  0.00           HC 
ATOM   2771  H3  ACN D 473       8.124   3.246  41.186  1.00  0.00           HC 
ATOM   2772  C2  ACN D 473       8.185   1.555  42.539  1.00  0.00           YC 
ATOM   2773  N   ACN D 473       7.622   0.930  43.314  1.00  0.00           YN 
TER
TER
ATOM   2774  C1  ACN D 474      24.577  12.556   6.845  1.00  0.00           CT 
ATOM   2775  H1  ACN D 474      23.877  12.280   6.056  1.00  0.00           HC 
ATOM   2776  H2  ACN D 474      24.810  13.623   6.786  1.00  0.00           HC 
ATOM   2777  H3  ACN D 474      25.551  12.105   6.667  1.00  0.00           HC 
ATOM   2778  C2  ACN D 474      23.961  12.207   8.134  1.00  0.00           YC 
ATOM   2779  N   ACN D 474      23.547  11.813   9.124  1.00  0.00           YN 
TER
TER
ATOM   2780  C1  ACN D 475      27.210   3.968   8.942  1.00  0.00           CT 
ATOM   2781  H1  ACN D 475      27.683   3.431   8.118  1.00  0.00           HC 
ATOM   2782  H2  ACN D 475      27.739   4.906   9.133  1.00  0.00           HC 
ATOM   2783  H3  ACN D 475      27.357   3.435   9.879  1.00  0.00           HC 
ATOM   2784  C2  ACN D 475      25.806   4.203   8.577  1.00  0.00           YC 
ATOM   2785  N   ACN D 475      24.685   4.267   8.359  1.00  0.00           YN 
TER
TER
ATOM   2786  C1  ACN D 476      11.089  66.009  49.931  1.00  0.00           CT 
ATOM   2787  H1  ACN D 476      10.028  66.051  50.180  1.00  0.00           HC 
ATOM   2788  H2  ACN D 476      11.294  66.634  49.056  1.00  0.00           HC 
ATOM   2789  H3  ACN D 476      11.357  65.020  49.566  1.00  0.00           HC 
ATOM   2790  C2  ACN D 476      11.845  66.461  51.108  1.00  0.00           YC 
ATOM   2791  N   ACN D 476      12.439  66.678  52.060  1.00  0.00           YN 
TER
TER
ATOM   2792  C1  ACN D 477      50.792   6.104  25.570  1.00  0.00           CT 
ATOM   2793  H1  ACN D 477      51.819   5.829  25.329  1.00  0.00           HC 
ATOM   2794  H2  ACN D 477      50.486   5.633  26.509  1.00  0.00           HC 
ATOM   2795  H3  ACN D 477      50.100   5.655  24.860  1.00  0.00           HC 
ATOM   2796  C2  ACN D 477      50.727   7.570  25.654  1.00  0.00           YC 
ATOM   2797  N   ACN D 477      50.641   8.708  25.584  1.00  0.00           YN 
TER
TER
ATOM   2798  C1  ACN D 478       0.665  26.810  68.586  1.00  0.00           CT 
ATOM   2799  H1  ACN D 478       0.942  26.830  67.531  1.00  0.00           HC 
ATOM   2800  H2  ACN D 478       0.027  25.946  68.792  1.00  0.00           HC 
ATOM   2801  H3  ACN D 478       0.000  27.638  68.822  1.00  0.00           HC 
ATOM   2802  C2  ACN D 478       1.905  26.768  69.375  1.00  0.00           YC 
ATOM   2803  N   ACN D 478       2.861  26.874  69.992  1.00  0.00           YN 
TER
TER
ATOM   2804  C1  ACN D 479      53.180  28.317  12.482  1.00  0.00           CT 
ATOM   2805  H1  ACN D 479      53.827  27.575  12.013  1.00  0.00           HC 
ATOM   2806  H2  ACN D 479      53.279  29.280  11.972  1.00  0.00           HC 
ATOM   2807  H3  ACN D 479      53.536  28.557  13.482  1.00  0.00           HC 
ATOM   2808  C2  ACN D 479      51.800  27.812  12.421  1.00  0.00           YC 
ATOM   2809  N   ACN D 479      50.751  27.365  12.500  1.00  0.00           YN 
TER
TER
ATOM   2810  C1  ACN D 480       5.797  67.149  36.099  1.00  0.00           CT 
ATOM   2811  H1  ACN D 480       5.183  68.036  35.935  1.00  0.00           HC 
ATOM   2812  H2  ACN D 480       6.670  67.403  36.709  1.00  0.00           HC 
ATOM   2813  H3  ACN D 480       6.262  66.829  35.168  1.00  0.00           HC 
ATOM   2814  C2  ACN D 480       4.956  66.136  36.751  1.00  0.00           YC 
ATOM   2815  N   ACN D 480       4.274  65.300  37.131  1.00  0.00           YN 
TER
TER
ATOM   2816  C1  ACN D 481      23.168  67.249  30.100  1.00  0.00           CT 
ATOM   2817  H1  ACN D 481      23.576  67.057  31.092  1.00  0.00           HC 
ATOM   2818  H2  ACN D 481      22.977  66.305  29.581  1.00  0.00           HC 
ATOM   2819  H3  ACN D 481      23.920  67.706  29.460  1.00  0.00           HC 
ATOM   2820  C2  ACN D 481      21.936  68.034  30.265  1.00  0.00           YC 
ATOM   2821  N   ACN D 481      21.059  68.759  30.379  1.00  0.00           YN 
TER
TER
ATOM   2822  C1  ACN D 482      49.755  31.311  39.386  1.00  0.00           CT 
ATOM   2823  H1  ACN D 482      49.719  32.400  39.433  1.00  0.00           HC 
ATOM   2824  H2  ACN D 482      49.643  30.975  38.350  1.00  0.00           HC 
ATOM   2825  H3  ACN D 482      48.873  30.879  39.856  1.00  0.00           HC 
ATOM   2826  C2  ACN D 482      51.037  30.878  39.960  1.00  0.00           YC 
ATOM   2827  N   ACN D 482      51.966  30.531  40.528  1.00  0.00           YN 
TER
TER
ATOM   2828  C1  ACN D 483      47.303  35.394  27.995  1.00  0.00           CT 
ATOM   2829  H1  ACN D 483      47.252  35.269  26.913  1.00  0.00           HC 
ATOM   2830  H2  ACN D 483      47.582  34.449  28.471  1.00  0.00           HC 
ATOM   2831  H3  ACN D 483      46.311  35.566  28.407  1.00  0.00           HC 
ATOM   2832  C2  ACN D 483      48.283  36.453  28.279  1.00  0.00           YC 
ATOM   2833  N   ACN D 483      48.937  37.365  28.497  1.00  0.00           YN 
TER
TER
ATOM   2834  C1  ACN D 484       6.891  52.524  35.210  1.00  0.00           CT 
ATOM   2835  H1  ACN D 484       7.422  52.901  34.336  1.00  0.00           HC 
ATOM   2836  H2  ACN D 484       6.351  53.339  35.703  1.00  0.00           HC 
ATOM   2837  H3  ACN D 484       7.594  52.224  35.984  1.00  0.00           HC 
ATOM   2838  C2  ACN D 484       5.978  51.465  34.759  1.00  0.00           YC 
ATOM   2839  N   ACN D 484       5.371  50.551  34.436  1.00  0.00           YN 
TER
TER
ATOM   2840  C1  ACN D 485      34.430  37.922  65.210  1.00  0.00           CT 
ATOM   2841  H1  ACN D 485      34.506  38.570  66.084  1.00  0.00           HC 
ATOM   2842  H2  ACN D 485      33.439  38.018  64.755  1.00  0.00           HC 
ATOM   2843  H3  ACN D 485      34.437  36.876  65.509  1.00  0.00           HC 
ATOM   2844  C2  ACN D 485      35.495  38.306  64.273  1.00  0.00           YC 
ATOM   2845  N   ACN D 485      36.402  38.506  63.606  1.00  0.00           YN 
TER
TER
ATOM   2846  C1  ACN D 486      39.127  47.672  23.831  1.00  0.00           CT 
ATOM   2847  H1  ACN D 486      39.677  47.645  22.889  1.00  0.00           HC 
ATOM   2848  H2  ACN D 486      39.244  48.650  24.307  1.00  0.00           HC 
ATOM   2849  H3  ACN D 486      39.589  47.012  24.562  1.00  0.00           HC 
ATOM   2850  C2  ACN D 486      37.717  47.379  23.536  1.00  0.00           YC 
ATOM   2851  N   ACN D 486      36.652  47.017  23.332  1.00  0.00           YN 
TER
TER
ATOM   2852  C1  ACN D 487      30.266  67.502  66.022  1.00  0.00           CT 
ATOM   2853  H1  ACN D 487      29.714  67.272  65.110  1.00  0.00           HC 
ATOM   2854  H2  ACN D 487      30.777  66.607  66.389  1.00  0.00           HC 
ATOM   2855  H3  ACN D 487      29.581  67.719  66.839  1.00  0.00           HC 
ATOM   2856  C2  ACN D 487      31.218  68.578  65.710  1.00  0.00           YC 
ATOM   2857  N   ACN D 487      31.859  69.503  65.509  1.00  0.00           YN 
TER
TER
ATOM   2858  C1  ACN D 488       9.866  52.725  49.058  1.00  0.00           CT 
ATOM   2859  H1  ACN D 488       9.903  53.791  48.831  1.00  0.00           HC 
ATOM   2860  H2  ACN D 488      10.845  52.268  48.887  1.00  0.00           HC 
ATOM   2861  H3  ACN D 488       9.247  52.201  48.333  1.00  0.00           HC 
ATOM   2862  C2  ACN D 488       9.438  52.579  50.457  1.00  0.00           YC 
ATOM   2863  N   ACN D 488       8.975  52.456  51.495  1.00  0.00           YN 
TER
TER
ATOM   2864  C1  ACN D 489       7.918  23.338  60.846  1.00  0.00           CT 
ATOM   2865  H1  ACN D 489       8.106  23.033  59.816  1.00  0.00           HC 
ATOM   2866  H2  ACN D 489       8.860  23.594  61.341  1.00  0.00           HC 
ATOM   2867  H3  ACN D 489       7.578  22.492  61.440  1.00  0.00           HC 
ATOM   2868  C2  ACN D 489       6.996  24.482  60.815  1.00  0.00           YC 
ATOM   2869  N   ACN D 489       6.175  25.278  60.803  1.00  0.00           YN 
TER
TER
ATOM   2870  C1  ACN D 490       6.220  65.482  23.046  1.00  0.00           CT 
ATOM   2871  H1  ACN D 490       6.700  64.506  22.963  1.00  0.00           HC 
ATOM   2872  H2  ACN D 490       5.813  65.617  24.053  1.00  0.00           HC 
ATOM   2873  H3  ACN D 490       5.320  65.518  22.436  1.00  0.00           HC 
ATOM   2874  C2  ACN D 490       7.226  66.505  22.727  1.00  0.00           YC 
ATOM   2875  N   ACN D 490       7.962  67.293  22.347  1.00  0.00           YN 
TER
TER
ATOM   2876  C1  ACN D 491      35.872  11.894   1.797  1.00  0.00           CT 
ATOM   2877  H1  ACN D 491      35.764  11.789   0.717  1.00  0.00           HC 
ATOM   2878  H2  ACN D 491      35.635  10.949   2.293  1.00  0.00           HC 
ATOM   2879  H3  ACN D 491      35.104  12.554   2.195  1.00  0.00           HC 
ATOM   2880  C2  ACN D 491      37.253  12.317   2.070  1.00  0.00           YC 
ATOM   2881  N   ACN D 491      38.279  12.777   2.277  1.00  0.00           YN 
TER
TER
ATOM   2882  C1  ACN D 492      29.958  59.441   1.095  1.00  0.00           CT 
ATOM   2883  H1  ACN D 492      30.183  59.817   2.094  1.00  0.00           HC 
ATOM   2884  H2  ACN D 492      29.413  60.197   0.522  1.00  0.00           HC 
ATOM   2885  H3  ACN D 492      29.231  58.633   1.146  1.00  0.00           HC 
ATOM   2886  C2  ACN D 492      31.232  59.088   0.451  1.00  0.00           YC 
ATOM   2887  N   ACN D 492      32.202  58.685   0.000  1.00  0.00           YN 
TER
TER
ATOM   2888  C1  ACN D 493      20.238  23.015  48.071  1.00  0.00           CT 
ATOM   2889  H1  ACN D 493      20.203  23.374  49.101  1.00  0.00           HC 
ATOM   2890  H2  ACN D 493      21.073  22.319  47.943  1.00  0.00           HC 
ATOM   2891  H3  ACN D 493      20.516  23.822  47.396  1.00  0.00           HC 
ATOM   2892  C2  ACN D 493      18.949  22.375  47.774  1.00  0.00           YC 
ATOM   2893  N   ACN D 493      17.905  22.002  47.494  1.00  0.00           YN 
TER
TER
ATOM   2894  C1  ACN D 494      39.756  23.959   5.243  1.00  0.00           CT 
ATOM   2895  H1  ACN D 494      39.182  24.348   4.401  1.00  0.00           HC 
ATOM   2896  H2  ACN D 494      39.375  22.977   5.537  1.00  0.00           HC 
ATOM   2897  H3  ACN D 494      39.569  24.548   6.138  1.00  0.00           HC 
ATOM   2898  C2  ACN D 494      41.166  23.891   4.831  1.00  0.00           YC 
ATOM   2899  N   ACN D 494      42.275  23.966   4.565  1.00  0.00           YN 
TER
TER
ATOM   2900  C1  ACN D 495      50.683   7.493  12.549  1.00  0.00           CT 
ATOM   2901  H1  ACN D 495      49.831   7.666  11.891  1.00  0.00           HC 
ATOM   2902  H2  ACN D 495      51.479   8.210  12.331  1.00  0.00           HC 
ATOM   2903  H3  ACN D 495      51.164   6.547  12.311  1.00  0.00           HC 
ATOM   2904  C2  ACN D 495      50.210   7.616  13.936  1.00  0.00           YC 
ATOM   2905  N   ACN D 495      49.821   7.573  15.010  1.00  0.00           YN 
TER
TER
ATOM   2906  C1  ACN D 496      32.488  64.695  42.863  1.00  0.00           CT 
ATOM   2907  H1  ACN D 496      32.017  64.847  43.834  1.00  0.00           HC 
ATOM   2908  H2  ACN D 496      32.442  65.615  42.273  1.00  0.00           HC 
ATOM   2909  H3  ACN D 496      31.899  64.012  42.255  1.00  0.00           HC 
ATOM   2910  C2  ACN D 496      33.876  64.273  43.099  1.00  0.00           YC 
ATOM   2911  N   ACN D 496      34.908  63.813  43.277  1.00  0.00           YN 
TER
TER
ATOM   2912  C1  ACN D 497      28.986  14.997  43.542  1.00  0.00           CT 
ATOM   2913  H1  ACN D 497      28.932  14.164  42.841  1.00  0.00           HC 
ATOM   2914  H2  ACN D 497      30.028  15.193  43.815  1.00  0.00           HC 
ATOM   2915  H3  ACN D 497      28.553  14.719  44.500  1.00  0.00           HC 
ATOM   2916  C2  ACN D 497      28.367  16.165  42.898  1.00  0.00           YC 
ATOM   2917  N   ACN D 497      27.767  17.034  42.460  1.00  0.00           YN 
TER
TER
ATOM   2918  C1  ACN D 498      40.687  50.827  23.115  1.00  0.00           CT 
ATOM   2919  H1  ACN D 498      40.054  50.332  22.378  1.00  0.00           HC 
ATOM   2920  H2  ACN D 498      41.662  50.333  23.168  1.00  0.00           HC 
ATOM   2921  H3  ACN D 498      40.302  50.666  24.120  1.00  0.00           HC 
ATOM   2922  C2  ACN D 498      40.816  52.237  22.721  1.00  0.00           YC 
ATOM   2923  N   ACN D 498      40.807  53.358  22.496  1.00  0.00           YN 
TER
TER
ATOM   2924  C1  ACN D 499      40.651  61.243  65.965  1.00  0.00           CT 
ATOM   2925  H1  ACN D 499      40.036  60.358  66.128  1.00  0.00           HC 
ATOM   2926  H2  ACN D 499      41.475  61.267  66.684  1.00  0.00           HC 
ATOM   2927  H3  ACN D 499      40.101  62.145  66.227  1.00  0.00           HC 
ATOM   2928  C2  ACN D 499      41.143  61.200  64.580  1.00  0.00           YC 
ATOM   2929  N   ACN D 499      41.414  61.241  63.470  1.00  0.00           YN 
TER
TER
ATOM   2930  C1  ACN D 500      54.775   4.292  43.471  1.00  0.00           CT 
ATOM   2931  H1  ACN D 500      53.780   4.665  43.226  1.00  0.00           HC 
ATOM   2932  H2  ACN D 500      54.845   4.079  44.542  1.00  0.00           HC 
ATOM   2933  H3  ACN D 500      55.518   5.077  43.351  1.00  0.00           HC 
ATOM   2934  C2  ACN D 500      55.013   3.087  42.663  1.00  0.00           YC 
ATOM   2935  N   ACN D 500      55.257   2.235  41.941  1.00  0.00           YN 
TER
TER
ATOM   2936  C1  ACN D 501      41.939  49.070  56.450  1.00  0.00           CT 
ATOM   2937  H1  ACN D 501      42.099  48.766  55.415  1.00  0.00           HC 
ATOM   2938  H2  ACN D 501      42.695  48.614  57.097  1.00  0.00           HC 
ATOM   2939  H3  ACN D 501      41.021  48.633  56.838  1.00  0.00           HC 
ATOM   2940  C2  ACN D 501      41.997  50.537  56.501  1.00  0.00           YC 
ATOM   2941  N   ACN D 501      41.903  51.677  56.524  1.00  0.00           YN 
TER
TER
ATOM   2942  C1  ACN D 502      17.814  59.851  43.653  1.00  0.00           CT 
ATOM   2943  H1  ACN D 502      17.908  60.936  43.613  1.00  0.00           HC 
ATOM   2944  H2  ACN D 502      18.795  59.382  43.533  1.00  0.00           HC 
ATOM   2945  H3  ACN D 502      17.282  59.480  42.779  1.00  0.00           HC 
ATOM   2946  C2  ACN D 502      17.202  59.502  44.943  1.00  0.00           YC 
ATOM   2947  N   ACN D 502      16.603  59.235  45.881  1.00  0.00           YN 
TER
TER
ATOM   2948  C1  ACN D 503      66.834  46.441  51.305  1.00  0.00           CT 
ATOM   2949  H1  ACN D 503      66.192  46.411  52.186  1.00  0.00           HC 
ATOM   2950  H2  ACN D 503      67.868  46.217  51.584  1.00  0.00           HC 
ATOM   2951  H3  ACN D 503      66.921  47.458  50.929  1.00  0.00           HC 
ATOM   2952  C2  ACN D 503      66.312  45.466  50.336  1.00  0.00           YC 
ATOM   2953  N   ACN D 503      65.832  44.814  49.529  1.00  0.00           YN 
TER
TER
ATOM   2954  C1  ACN D 504      53.232  25.934  15.177  1.00  0.00           CT 
ATOM   2955  H1  ACN D 504      53.406  26.571  16.045  1.00  0.00           HC 
ATOM   2956  H2  ACN D 504      54.052  25.219  15.064  1.00  0.00           HC 
ATOM   2957  H3  ACN D 504      53.310  26.511  14.258  1.00  0.00           HC 
ATOM   2958  C2  ACN D 504      51.943  25.254  15.373  1.00  0.00           YC 
ATOM   2959  N   ACN D 504      50.884  24.830  15.454  1.00  0.00           YN 
TER
TER
ATOM   2960  C1  ACN D 505      39.296  34.235   1.017  1.00  0.00           CT 
ATOM   2961  H1  ACN D 505      39.176  33.715   0.066  1.00  0.00           HC 
ATOM   2962  H2  ACN D 505      40.355  34.280   1.291  1.00  0.00           HC 
ATOM   2963  H3  ACN D 505      38.880  33.645   1.830  1.00  0.00           HC 
ATOM   2964  C2  ACN D 505      38.719  35.579   0.869  1.00  0.00           YC 
ATOM   2965  N   ACN D 505      38.151  36.569   0.804  1.00  0.00           YN 
TER
TER
ATOM   2966  C1  ACN D 506      66.963  26.506  43.938  1.00  0.00           CT 
ATOM   2967  H1  ACN D 506      67.528  27.350  44.335  1.00  0.00           HC 
ATOM   2968  H2  ACN D 506      66.818  26.623  42.861  1.00  0.00           HC 
ATOM   2969  H3  ACN D 506      65.939  26.525  44.305  1.00  0.00           HC 
ATOM   2970  C2  ACN D 506      67.709  25.279  44.253  1.00  0.00           YC 
ATOM   2971  N   ACN D 506      68.213  24.318  44.614  1.00  0.00           YN 
TER
TER
ATOM   2972  C1  ACN D 507      17.047  49.298  37.620  1.00  0.00           CT 
ATOM   2973  H1  ACN D 507      17.326  50.145  38.247  1.00  0.00           HC 
ATOM   2974  H2  ACN D 507      16.331  49.615  36.855  1.00  0.00           HC 
ATOM   2975  H3  ACN D 507      16.462  48.578  38.188  1.00  0.00           HC 
ATOM   2976  C2  ACN D 507      18.276  48.760  37.019  1.00  0.00           YC 
ATOM   2977  N   ACN D 507      19.237  48.255  36.661  1.00  0.00           YN 
TER
TER
ATOM   2978  C1  ACN D 508      46.724  37.477  36.677  1.00  0.00           CT 
ATOM   2979  H1  ACN D 508      46.611  38.337  36.017  1.00  0.00           HC 
ATOM   2980  H2  ACN D 508      45.780  37.267  37.188  1.00  0.00           HC 
ATOM   2981  H3  ACN D 508      47.379  37.719  37.512  1.00  0.00           HC 
ATOM   2982  C2  ACN D 508      47.161  36.337  35.859  1.00  0.00           YC 
ATOM   2983  N   ACN D 508      47.632  35.488  35.254  1.00  0.00           YN 
TER
TER
ATOM   2984  C1  ACN D 509      69.096  46.495  13.123  1.00  0.00           CT 
ATOM   2985  H1  ACN D 509      69.233  45.638  12.464  1.00  0.00           HC 
ATOM   2986  H2  ACN D 509      68.376  47.194  12.687  1.00  0.00           HC 
ATOM   2987  H3  ACN D 509      70.000  47.099  13.157  1.00  0.00           HC 
ATOM   2988  C2  ACN D 509      68.639  45.991  14.426  1.00  0.00           YC 
ATOM   2989  N   ACN D 509      68.419  45.597  15.476  1.00  0.00           YN 
TER
TER
ATOM   2990  C1  ACN D 510      30.592  56.419  63.338  1.00  0.00           CT 
ATOM   2991  H1  ACN D 510      31.233  56.344  62.459  1.00  0.00           HC 
ATOM   2992  H2  ACN D 510      30.914  55.704  64.101  1.00  0.00           HC 
ATOM   2993  H3  ACN D 510      29.589  56.066  63.111  1.00  0.00           HC 
ATOM   2994  C2  ACN D 510      30.665  57.803  63.829  1.00  0.00           YC 
ATOM   2995  N   ACN D 510      30.610  58.904  64.131  1.00  0.00           YN 
TER
TER
ATOM   2996  C1  ACN D 511      25.495  51.611   0.885  1.00  0.00           CT 
ATOM   2997  H1  ACN D 511      25.445  52.407   1.628  1.00  0.00           HC 
ATOM   2998  H2  ACN D 511      24.745  51.775   0.106  1.00  0.00           HC 
ATOM   2999  H3  ACN D 511      25.166  50.667   1.315  1.00  0.00           HC 
ATOM   3000  C2  ACN D 511      26.856  51.598   0.332  1.00  0.00           YC 
ATOM   3001  N   ACN D 511      27.945  51.493   0.000  1.00  0.00           YN 
TER
TER
ATOM   3002  C1  ACN D 512      18.269  45.370   1.035  1.00  0.00           CT 
ATOM   3003  H1  ACN D 512      17.651  45.021   1.863  1.00  0.00           HC 
ATOM   3004  H2  ACN D 512      17.688  46.031   0.385  1.00  0.00           HC 
ATOM   3005  H3  ACN D 512      18.506  44.548   0.363  1.00  0.00           HC 
ATOM   3006  C2  ACN D 512      19.435  46.059   1.605  1.00  0.00           YC 
ATOM   3007  N   ACN D 512      20.408  46.472   2.042  1.00  0.00           YN 
TER
TER
ATOM   3008  C1  ACN D 513      11.865  22.838  13.614  1.00  0.00           CT 
ATOM   3009  H1  ACN D 513      11.174  22.156  13.117  1.00  0.00           HC 
ATOM   3010  H2  ACN D 513      12.448  22.300  14.368  1.00  0.00           HC 
ATOM   3011  H3  ACN D 513      11.321  23.556  14.224  1.00  0.00           HC 
ATOM   3012  C2  ACN D 513      12.730  23.430  12.584  1.00  0.00           YC 
ATOM   3013  N   ACN D 513      13.310  23.995  11.776  1.00  0.00           YN 
TER
TER
ATOM   3014  C1  ACN D 514      25.392  15.681  36.164  1.00  0.00           CT 
ATOM   3015  H1  ACN D 514      24.867  16.334  36.862  1.00  0.00           HC 
ATOM   3016  H2  ACN D 514      24.887  15.684  35.193  1.00  0.00           HC 
ATOM   3017  H3  ACN D 514      25.290  14.641  36.465  1.00  0.00           HC 
ATOM   3018  C2  ACN D 514      26.777  16.161  36.055  1.00  0.00           YC 
ATOM   3019  N   ACN D 514      27.885  16.444  36.072  1.00  0.00           YN 
TER
TER
ATOM   3020  C1  ACN D 515      26.353  49.880  35.389  1.00  0.00           CT 
ATOM   3021  H1  ACN D 515      26.491  50.648  36.151  1.00  0.00           HC 
ATOM   3022  H2  ACN D 515      27.199  49.186  35.397  1.00  0.00           HC 
ATOM   3023  H3  ACN D 515      26.428  50.311  34.394  1.00  0.00           HC 
ATOM   3024  C2  ACN D 515      25.085  49.191  35.671  1.00  0.00           YC 
ATOM   3025  N   ACN D 515      24.040  48.747  35.804  1.00  0.00           YN 
TER
TER
ATOM   3026  C1  ACN D 516       8.542  56.316  59.657  1.00  0.00           CT 
ATOM   3027  H1  ACN D 516       8.562  56.556  60.721  1.00  0.00           HC 
ATOM   3028  H2  ACN D 516       8.993  55.335  59.483  1.00  0.00           HC 
ATOM   3029  H3  ACN D 516       9.214  56.971  59.106  1.00  0.00           HC 
ATOM   3030  C2  ACN D 516       7.141  56.354  59.215  1.00  0.00           YC 
ATOM   3031  N   ACN D 516       6.074  56.517  58.838  1.00  0.00           YN 
TER
TER
ATOM   3032  C1  ACN D 517      21.472  58.687  65.881  1.00  0.00           CT 
ATOM   3033  H1  ACN D 517      22.004  59.279  66.627  1.00  0.00           HC 
ATOM   3034  H2  ACN D 517      20.421  58.582  66.164  1.00  0.00           HC 
ATOM   3035  H3  ACN D 517      21.812  57.654  65.899  1.00  0.00           HC 
ATOM   3036  C2  ACN D 517      21.618  59.365  64.585  1.00  0.00           YC 
ATOM   3037  N   ACN D 517      21.844  59.810  63.556  1.00  0.00           YN 
TER
TER
ATOM   3038  C1  ACN D 518      28.232  66.832  46.764  1.00  0.00           CT 
ATOM   3039  H1  ACN D 518      28.574  67.346  47.663  1.00  0.00           HC 
ATOM   3040  H2  ACN D 518      28.987  66.116  46.429  1.00  0.00           HC 
ATOM   3041  H3  ACN D 518      28.189  67.521  45.924  1.00  0.00           HC 
ATOM   3042  C2  ACN D 518      26.960  66.167  47.084  1.00  0.00           YC 
ATOM   3043  N   ACN D 518      25.909  65.766  47.287  1.00  0.00           YN 
TER
TER
ATOM   3044  C1  ACN D 519      32.844  25.544  21.056  1.00  0.00           CT 
ATOM   3045  H1  ACN D 519      33.833  25.501  20.597  1.00  0.00           HC 
ATOM   3046  H2  ACN D 519      32.783  26.396  21.740  1.00  0.00           HC 
ATOM   3047  H3  ACN D 519      32.701  24.704  21.733  1.00  0.00           HC 
ATOM   3048  C2  ACN D 519      31.852  25.645  19.976  1.00  0.00           YC 
ATOM   3049  N   ACN D 519      31.073  25.584  19.142  1.00  0.00           YN 
TER
TER
ATOM   3050  C1  ACN D 520       1.102  42.979  25.050  1.00  0.00           CT 
ATOM   3051  H1  ACN D 520       0.691  43.066  26.057  1.00  0.00           HC 
ATOM   3052  H2  ACN D 520       0.295  42.996  24.311  1.00  0.00           HC 
ATOM   3053  H3  ACN D 520       1.525  41.989  24.895  1.00  0.00           HC 
ATOM   3054  C2  ACN D 520       2.041  44.092  24.852  1.00  0.00           YC 
ATOM   3055  N   ACN D 520       2.871  44.870  24.742  1.00  0.00           YN 
TER
TER
ATOM   3056  C1  ACN D 521      57.344   9.182  44.162  1.00  0.00           CT 
ATOM   3057  H1  ACN D 521      57.576   8.912  43.131  1.00  0.00           HC 
ATOM   3058  H2  ACN D 521      57.616  10.225  44.349  1.00  0.00           HC 
ATOM   3059  H3  ACN D 521      58.000   8.653  44.851  1.00  0.00           HC 
ATOM   3060  C2  ACN D 521      55.908   8.951  44.374  1.00  0.00           YC 
ATOM   3061  N   ACN D 521      54.827   8.644  44.583  1.00  0.00           YN 
TER
TER
ATOM   3062  C1  ACN D 522      19.606   2.598  39.808  1.00  0.00           CT 
ATOM   3063  H1  ACN D 522      19.551   2.954  40.837  1.00  0.00           HC 
ATOM   3064  H2  ACN D 522      18.944   3.189  39.168  1.00  0.00           HC 
ATOM   3065  H3  ACN D 522      19.168   1.605  39.724  1.00  0.00           HC 
ATOM   3066  C2  ACN D 522      21.007   2.694  39.373  1.00  0.00           YC 
ATOM   3067  N   ACN D 522      22.110   2.638  39.078  1.00  0.00           YN 
TER
TER
ATOM   3068  C1  ACN D 523      41.781  12.126  17.237  1.00  0.00           CT 
ATOM   3069  H1  ACN D 523      42.398  11.536  17.915  1.00  0.00           HC 
ATOM   3070  H2  ACN D 523      41.009  11.495  16.785  1.00  0.00           HC 
ATOM   3071  H3  ACN D 523      42.356  12.432  16.366  1.00  0.00           HC 
ATOM   3072  C2  ACN D 523      41.193  13.229  18.010  1.00  0.00           YC 
ATOM   3073  N   ACN D 523      40.847  14.164  18.571  1.00  0.00           YN 
TER
TER
ATOM   3074  C1  ACN D 524       1.395  35.514  16.886  1.00  0.00           CT 
ATOM   3075  H1  ACN D 524       2.426  35.489  16.531  1.00  0.00           HC 
ATOM   3076  H2  ACN D 524       1.023  36.543  16.888  1.00  0.00           HC 
ATOM   3077  H3  ACN D 524       1.348  35.258  17.942  1.00  0.00           HC 
ATOM   3078  C2  ACN D 524       0.596  34.651  16.003  1.00  0.00           YC 
ATOM   3079  N   ACN D 524       0.000  33.878  15.409  1.00  0.00           YN 
TER
TER
ATOM   3080  C1  ACN D 525      52.177  56.398  21.210  1.00  0.00           CT 
ATOM   3081  H1  ACN D 525      52.266  55.940  20.224  1.00  0.00           HC 
ATOM   3082  H2  ACN D 525      51.443  55.855  21.812  1.00  0.00           HC 
ATOM   3083  H3  ACN D 525      51.719  57.382  21.134  1.00  0.00           HC 
ATOM   3084  C2  ACN D 525      53.508  56.381  21.834  1.00  0.00           YC 
ATOM   3085  N   ACN D 525      54.560  56.496  22.265  1.00  0.00           YN 
TER
TER
ATOM   3086  C1  ACN D 526      10.959  69.294  20.435  1.00  0.00           CT 
ATOM   3087  H1  ACN D 526      10.860  69.817  19.483  1.00  0.00           HC 
ATOM   3088  H2  ACN D 526       9.996  68.868  20.732  1.00  0.00           HC 
ATOM   3089  H3  ACN D 526      11.148  70.000  21.241  1.00  0.00           HC 
ATOM   3090  C2  ACN D 526      11.983  68.253  20.270  1.00  0.00           YC 
ATOM   3091  N   ACN D 526      12.871  67.538  20.188  1.00  0.00           YN 
TER
TER
ATOM   3092  C1  ACN D 527      60.638  61.609  45.913  1.00  0.00           CT 
ATOM   3093  H1  ACN D 527      60.186  61.285  44.975  1.00  0.00           HC 
ATOM   3094  H2  ACN D 527      59.866  61.748  46.675  1.00  0.00           HC 
ATOM   3095  H3  ACN D 527      61.039  62.616  45.816  1.00  0.00           HC 
ATOM   3096  C2  ACN D 527      61.618  60.589  46.314  1.00  0.00           YC 
ATOM   3097  N   ACN D 527      62.475  59.872  46.558  1.00  0.00           YN 
TER
TER
ATOM   3098  C1  ACN D 528      45.223   7.979   1.729  1.00  0.00           CT 
ATOM   3099  H1  ACN D 528      46.047   8.621   1.415  1.00  0.00           HC 
ATOM   3100  H2  ACN D 528      45.568   7.265   2.482  1.00  0.00           HC 
ATOM   3101  H3  ACN D 528      44.922   7.319   0.918  1.00  0.00           HC 
ATOM   3102  C2  ACN D 528      44.154   8.843   2.251  1.00  0.00           YC 
ATOM   3103  N   ACN D 528      43.271   9.514   2.528  1.00  0.00           YN 
TER
TER
ATOM   3104  C1  ACN D 529      56.958  22.948  39.614  1.00  0.00           CT 
ATOM   3105  H1  ACN D 529      57.427  23.632  40.322  1.00  0.00           HC 
ATOM   3106  H2  ACN D 529      55.917  22.767  39.899  1.00  0.00           HC 
ATOM   3107  H3  ACN D 529      57.389  21.953  39.702  1.00  0.00           HC 
ATOM   3108  C2  ACN D 529      57.056  23.550  38.277  1.00  0.00           YC 
ATOM   3109  N   ACN D 529      57.251  23.947  37.222  1.00  0.00           YN 
TER
TER
ATOM   3110  C1  ACN D 530       2.742  47.279  10.155  1.00  0.00           CT 
ATOM   3111  H1  ACN D 530       1.912  47.955  10.361  1.00  0.00           HC 
ATOM   3112  H2  ACN D 530       2.456  46.249  10.388  1.00  0.00           HC 
ATOM   3113  H3  ACN D 530       3.556  47.448  10.857  1.00  0.00           HC 
ATOM   3114  C2  ACN D 530       3.105  47.432   8.738  1.00  0.00           YC 
ATOM   3115  N   ACN D 530       3.480  47.647   7.680  1.00  0.00           YN 
TER
TER
ATOM   3116  C1  ACN D 531       9.589  14.617  52.368  1.00  0.00           CT 
ATOM   3117  H1  ACN D 531       9.313  15.464  52.997  1.00  0.00           HC 
ATOM   3118  H2  ACN D 531      10.661  14.416  52.455  1.00  0.00           HC 
ATOM   3119  H3  ACN D 531       9.495  14.876  51.316  1.00  0.00           HC 
ATOM   3120  C2  ACN D 531       8.786  13.462  52.795  1.00  0.00           YC 
ATOM   3121  N   ACN D 531       8.069  12.602  53.029  1.00  0.00           YN 
TER
TER
ATOM   3122  C1  ACN D 532      10.285  17.808  44.990  1.00  0.00           CT 
ATOM   3123  H1  ACN D 532       9.256  17.447  45.005  1.00  0.00           HC 
ATOM   3124  H2  ACN D 532      10.342  18.761  44.454  1.00  0.00           HC 
ATOM   3125  H3  ACN D 532      10.906  17.167  44.369  1.00  0.00           HC 
ATOM   3126  C2  ACN D 532      10.733  17.944  46.383  1.00  0.00           YC 
ATOM   3127  N   ACN D 532      11.130  17.919  47.455  1.00  0.00           YN 
TER
TER
ATOM   3128  C1  ACN D 533      28.963  58.219  54.566  1.00  0.00           CT 
ATOM   3129  H1  ACN D 533      27.949  58.622  54.557  1.00  0.00           HC 
ATOM   3130  H2  ACN D 533      29.111  57.555  53.709  1.00  0.00           HC 
ATOM   3131  H3  ACN D 533      29.095  57.535  55.402  1.00  0.00           HC 
ATOM   3132  C2  ACN D 533      29.897  59.353  54.540  1.00  0.00           YC 
ATOM   3133  N   ACN D 533      30.623  60.228  54.659  1.00  0.00           YN 
TER
TER
ATOM   3134  C1  ACN D 534      50.493   1.531   3.575  1.00  0.00           CT 
ATOM   3135  H1  ACN D 534      50.125   2.142   4.400  1.00  0.00           HC 
ATOM   3136  H2  ACN D 534      50.334   2.048   2.624  1.00  0.00           HC 
ATOM   3137  H3  ACN D 534      49.876   0.644   3.452  1.00  0.00           HC 
ATOM   3138  C2  ACN D 534      51.919   1.265   3.815  1.00  0.00           YC 
ATOM   3139  N   ACN D 534      52.986   0.941   4.065  1.00  0.00           YN 
TER
TER
ATOM   3140  C1  ACN D 535       1.776  10.981  32.925  1.00  0.00           CT 
ATOM   3141  H1  ACN D 535       2.062  11.696  33.698  1.00  0.00           HC 
ATOM   3142  H2  ACN D 535       2.664  10.478  32.531  1.00  0.00           HC 
ATOM   3143  H3  ACN D 535       1.404  11.499  32.044  1.00  0.00           HC 
ATOM   3144  C2  ACN D 535       0.834  10.026  33.526  1.00  0.00           YC 
ATOM   3145  N   ACN D 535       0.000   9.367  33.947  1.00  0.00           YN 
TER
TER
ATOM   3146  C1  ACN D 536      35.085  55.647  41.890  1.00  0.00           CT 
ATOM   3147  H1  ACN D 536      35.814  56.247  41.346  1.00  0.00           HC 
ATOM   3148  H2  ACN D 536      34.571  56.262  42.635  1.00  0.00           HC 
ATOM   3149  H3  ACN D 536      35.586  54.911  42.516  1.00  0.00           HC 
ATOM   3150  C2  ACN D 536      34.143  55.086  40.910  1.00  0.00           YC 
ATOM   3151  N   ACN D 536      33.495  54.539  40.144  1.00  0.00           YN 
TER
TER
ATOM   3152  C1  ACN D 537      50.582  30.557  34.132  1.00  0.00           CT 
ATOM   3153  H1  ACN D 537      49.693  31.039  34.541  1.00  0.00           HC 
ATOM   3154  H2  ACN D 537      50.294  29.720  33.489  1.00  0.00           HC 
ATOM   3155  H3  ACN D 537      51.138  30.052  34.919  1.00  0.00           HC 
ATOM   3156  C2  ACN D 537      51.343  31.573  33.391  1.00  0.00           YC 
ATOM   3157  N   ACN D 537      52.005  32.385  32.932  1.00  0.00           YN 
TER
TER
ATOM   3158  C1  ACN D 538      16.725  27.136  32.799  1.00  0.00           CT 
ATOM   3159  H1  ACN D 538      16.047  26.977  31.959  1.00  0.00           HC 
ATOM   3160  H2  ACN D 538      17.751  27.252  32.438  1.00  0.00           HC 
ATOM   3161  H3  ACN D 538      16.801  26.235  33.404  1.00  0.00           HC 
ATOM   3162  C2  ACN D 538      16.268  28.331  33.523  1.00  0.00           YC 
ATOM   3163  N   ACN D 538      15.839  29.173  34.166  1.00  0.00           YN 
TER
TER
ATOM   3164  C1  ACN D 539      12.931  27.431  58.213  1.00  0.00           CT 
ATOM   3165  H1  ACN D 539      13.187  26.832  57.339  1.00  0.00           HC 
ATOM   3166  H2  ACN D 539      13.333  28.443  58.107  1.00  0.00           HC 
ATOM   3167  H3  ACN D 539      13.464  27.072  59.091  1.00  0.00           HC 
ATOM   3168  C2  ACN D 539      11.467  27.440  58.338  1.00  0.00           YC 
ATOM   3169  N   ACN D 539      10.343  27.336  58.520  1.00  0.00           YN 
TER
TER
ATOM   3170  C1  ACN D 540      60.474  69.277  53.545  1.00  0.00           CT 
ATOM   3171  H1  ACN D 540      61.155  69.784  54.229  1.00  0.00           HC 
ATOM   3172  H2  ACN D 540      61.041  68.711  52.800  1.00  0.00           HC 
ATOM   3173  H3  ACN D 540      59.950  70.000  52.923  1.00  0.00           HC 
ATOM   3174  C2  ACN D 540      59.605  68.402  54.344  1.00  0.00           YC 
ATOM   3175  N   ACN D 540      58.839  67.828  54.969  1.00  0.00           YN 
TER
TER
ATOM   3176  C1  ACN D 541       2.475  63.315  53.756  1.00  0.00           CT 
ATOM   3177  H1  ACN D 541       3.437  62.973  54.137  1.00  0.00           HC 
ATOM   3178  H2  ACN D 541       1.795  62.467  53.632  1.00  0.00           HC 
ATOM   3179  H3  ACN D 541       2.573  63.672  52.733  1.00  0.00           HC 
ATOM   3180  C2  ACN D 541       1.941  64.301  54.707  1.00  0.00           YC 
ATOM   3181  N   ACN D 541       1.589  65.165  55.368  1.00  0.00           YN 
TER
TER
ATOM   3182  C1  ACN D 542      53.748  50.976  68.680  1.00  0.00           CT 
ATOM   3183  H1  ACN D 542      53.335  50.291  67.939  1.00  0.00           HC 
ATOM   3184  H2  ACN D 542      54.790  51.206  68.440  1.00  0.00           HC 
ATOM   3185  H3  ACN D 542      53.846  50.482  69.645  1.00  0.00           HC 
ATOM   3186  C2  ACN D 542      52.914  52.186  68.686  1.00  0.00           YC 
ATOM   3187  N   ACN D 542      52.192  53.067  68.793  1.00  0.00           YN 
TER
TER
ATOM   3188  C1  ACN D 543      48.811  41.334  17.558  1.00  0.00           CT 
ATOM   3189  H1  ACN D 543      48.970  41.251  16.482  1.00  0.00           HC 
ATOM   3190  H2  ACN D 543      49.695  40.981  18.098  1.00  0.00           HC 
ATOM   3191  H3  ACN D 543      48.053  40.627  17.887  1.00  0.00           HC 
ATOM   3192  C2  ACN D 543      48.518  42.742  17.861  1.00  0.00           YC 
ATOM   3193  N   ACN D 543      48.155  43.803  18.082  1.00  0.00           YN 
TER
TER
ATOM   3194  C1  ACN D 544       3.963  27.865  48.281  1.00  0.00           CT 
ATOM   3195  H1  ACN D 544       4.833  28.097  47.666  1.00  0.00           HC 
ATOM   3196  H2  ACN D 544       4.013  28.412  49.227  1.00  0.00           HC 
ATOM   3197  H3  ACN D 544       3.998  26.832  48.619  1.00  0.00           HC 
ATOM   3198  C2  ACN D 544       2.762  28.224  47.513  1.00  0.00           YC 
ATOM   3199  N   ACN D 544       1.827  28.370  46.870  1.00  0.00           YN 
TER
TER
ATOM   3200  C1  ACN D 545       9.833  29.683  23.106  1.00  0.00           CT 
ATOM   3201  H1  ACN D 545       9.121  29.565  22.288  1.00  0.00           HC 
ATOM   3202  H2  ACN D 545       9.681  30.645  23.603  1.00  0.00           HC 
ATOM   3203  H3  ACN D 545      10.844  29.789  22.719  1.00  0.00           HC 
ATOM   3204  C2  ACN D 545       9.640  28.559  24.033  1.00  0.00           YC 
ATOM   3205  N   ACN D 545       9.589  27.618  24.682  1.00  0.00           YN 
TER
TER
ATOM   3206  C1  ACN D 546      16.014  20.663  37.504  1.00  0.00           CT 
ATOM   3207  H1  ACN D 546      15.890  21.160  36.541  1.00  0.00           HC 
ATOM   3208  H2  ACN D 546      15.078  20.698  38.069  1.00  0.00           HC 
ATOM   3209  H3  ACN D 546      16.683  21.234  38.145  1.00  0.00           HC 
ATOM   3210  C2  ACN D 546      16.438  19.280  37.243  1.00  0.00           YC 
ATOM   3211  N   ACN D 546      16.898  18.251  37.051  1.00  0.00           YN 
TER
TER
ATOM   3212  C1  ACN D 547      14.658  58.707  19.903  1.00  0.00           CT 
ATOM   3213  H1  ACN D 547      14.168  59.239  20.720  1.00  0.00           HC 
ATOM   3214  H2  ACN D 547      15.669  58.411  20.199  1.00  0.00           HC 
ATOM   3215  H3  ACN D 547      14.857  59.382  19.073  1.00  0.00           HC 
ATOM   3216  C2  ACN D 547      13.829  57.541  19.567  1.00  0.00           YC 
ATOM   3217  N   ACN D 547      13.122  56.716  19.211  1.00  0.00           YN 
TER
TER
ATOM   3218  C1  ACN D 548      33.907  27.733  27.081  1.00  0.00           CT 
ATOM   3219  H1  ACN D 548      34.267  27.592  26.061  1.00  0.00           HC 
ATOM   3220  H2  ACN D 548      34.404  27.030  27.756  1.00  0.00           HC 
ATOM   3221  H3  ACN D 548      32.867  27.426  27.165  1.00  0.00           HC 
ATOM   3222  C2  ACN D 548      34.173  29.128  27.462  1.00  0.00           YC 
ATOM   3223  N   ACN D 548      34.251  30.241  27.713  1.00  0.00           YN 
TER
TER
ATOM   3224  C1  ACN D 549      21.948  63.456  64.205  1.00  0.00           CT 
ATOM   3225  H1  ACN D 549      21.683  62.939  63.282  1.00  0.00           HC 
ATOM   3226  H2  ACN D 549      22.922  63.111  64.564  1.00  0.00           HC 
ATOM   3227  H3  ACN D 549      21.291  63.150  65.016  1.00  0.00           HC 
ATOM   3228  C2  ACN D 549      21.955  64.899  63.925  1.00  0.00           YC 
ATOM   3229  N   ACN D 549      21.827  66.021  63.749  1.00  0.00           YN 
TER
TER
ATOM   3230  C1  ACN D 550      32.882  14.569  53.562  1.00  0.00           CT 
ATOM   3231  H1  ACN D 550      33.728  15.256  53.598  1.00  0.00           HC 
ATOM   3232  H2  ACN D 550      33.191  13.573  53.895  1.00  0.00           HC 
ATOM   3233  H3  ACN D 550      32.589  14.378  52.532  1.00  0.00           HC 
ATOM   3234  C2  ACN D 550      31.820  15.119  54.416  1.00  0.00           YC 
ATOM   3235  N   ACN D 550      30.944  15.609  54.965  1.00  0.00           YN 
TER
TER
ATOM   3236  C1  ACN D 551       8.558  18.322  32.657  1.00  0.00           CT 
ATOM   3237  H1  ACN D 551       8.406  17.253  32.508  1.00  0.00           HC 
ATOM   3238  H2  ACN D 551       9.469  18.648  32.147  1.00  0.00           HC 
ATOM   3239  H3  ACN D 551       8.798  18.533  33.697  1.00  0.00           HC 
ATOM   3240  C2  ACN D 551       7.371  19.020  32.142  1.00  0.00           YC 
ATOM   3241  N   ACN D 551       6.397  19.555  31.872  1.00  0.00           YN 
TER
TER
ATOM   3242  C1  ACN D 552      35.027  49.146  12.783  1.00  0.00           CT 
ATOM   3243  H1  ACN D 552      34.592  48.462  12.053  1.00  0.00           HC 
ATOM   3244  H2  ACN D 552      34.293  49.903  13.075  1.00  0.00           HC 
ATOM   3245  H3  ACN D 552      35.802  49.754  12.321  1.00  0.00           HC 
ATOM   3246  C2  ACN D 552      35.470  48.349  13.936  1.00  0.00           YC 
ATOM   3247  N   ACN D 552      35.939  47.723  14.770  1.00  0.00           YN 
TER
TER
ATOM   3248  C1  ACN D 553      39.162  35.454  53.697  1.00  0.00           CT 
ATOM   3249  H1  ACN D 553      38.978  34.590  53.057  1.00  0.00           HC 
ATOM   3250  H2  ACN D 553      39.857  35.189  54.499  1.00  0.00           HC 
ATOM   3251  H3  ACN D 553      38.265  35.713  54.256  1.00  0.00           HC 
ATOM   3252  C2  ACN D 553      39.696  36.532  52.852  1.00  0.00           YC 
ATOM   3253  N   ACN D 553      39.980  37.413  52.181  1.00  0.00           YN 
TER
TER
ATOM   3254  C1  ACN D 554      59.328  23.171  32.108  1.00  0.00           CT 
ATOM   3255  H1  ACN D 554      58.671  22.611  32.775  1.00  0.00           HC 
ATOM   3256  H2  ACN D 554      59.001  23.054  31.071  1.00  0.00           HC 
ATOM   3257  H3  ACN D 554      60.318  22.721  32.082  1.00  0.00           HC 
ATOM   3258  C2  ACN D 554      59.300  24.579  32.529  1.00  0.00           YC 
ATOM   3259  N   ACN D 554      59.388  25.645  32.934  1.00  0.00           YN 
TER
TER
ATOM   3260  C1  ACN D 555      19.452  46.050  65.288  1.00  0.00           CT 
ATOM   3261  H1  ACN D 555      19.907  45.971  64.300  1.00  0.00           HC 
ATOM   3262  H2  ACN D 555      19.556  47.069  65.671  1.00  0.00           HC 
ATOM   3263  H3  ACN D 555      20.022  45.479  66.018  1.00  0.00           HC 
ATOM   3264  C2  ACN D 555      18.040  45.660  65.164  1.00  0.00           YC 
ATOM   3265  N   ACN D 555      16.984  45.227  65.100  1.00  0.00           YN 
TER
TER
ATOM   3266  C1  ACN D 556      45.585  51.388  42.911  1.00  0.00           CT 
ATOM   3267  H1  ACN D 556      46.622  51.575  42.630  1.00  0.00           HC 
ATOM   3268  H2  ACN D 556      45.254  52.127  43.647  1.00  0.00           HC 
ATOM   3269  H3  ACN D 556      45.504  50.461  43.475  1.00  0.00           HC 
ATOM   3270  C2  ACN D 556      44.772  51.441  41.688  1.00  0.00           YC 
ATOM   3271  N   ACN D 556      44.159  51.344  40.727  1.00  0.00           YN 
TER
TER
ATOM   3272  C1  ACN D 557      23.820   9.675   0.704  1.00  0.00           CT 
ATOM   3273  H1  ACN D 557      24.014  10.576   0.123  1.00  0.00           HC 
ATOM   3274  H2  ACN D 557      22.865   9.232   0.405  1.00  0.00           HC 
ATOM   3275  H3  ACN D 557      23.632   9.926   1.746  1.00  0.00           HC 
ATOM   3276  C2  ACN D 557      24.938   8.748   0.483  1.00  0.00           YC 
ATOM   3277  N   ACN D 557      25.867   8.083   0.425  1.00  0.00           YN 
TER
TER
ATOM   3278  C1  ACN D 558       7.149   6.626  66.063  1.00  0.00           CT 
ATOM   3279  H1  ACN D 558       6.669   6.213  65.175  1.00  0.00           HC 
ATOM   3280  H2  ACN D 558       7.121   5.898  66.879  1.00  0.00           HC 
ATOM   3281  H3  ACN D 558       6.558   7.442  66.472  1.00  0.00           HC 
ATOM   3282  C2  ACN D 558       8.529   6.981  65.702  1.00  0.00           YC 
ATOM   3283  N   ACN D 558       9.553   7.385  65.392  1.00  0.00           YN 
TER
TER
ATOM   3284  C1  ACN D 559      14.264  38.129  36.955  1.00  0.00           CT 
ATOM   3285  H1  ACN D 559      13.606  38.189  36.088  1.00  0.00           HC 
ATOM   3286  H2  ACN D 559      14.585  37.095  37.114  1.00  0.00           HC 
ATOM   3287  H3  ACN D 559      13.711  38.333  37.870  1.00  0.00           HC 
ATOM   3288  C2  ACN D 559      15.409  39.019  36.713  1.00  0.00           YC 
ATOM   3289  N   ACN D 559      16.225  39.810  36.590  1.00  0.00           YN 
TER
TER
ATOM   3290  C1  ACN D 560       6.914  62.156  67.087  1.00  0.00           CT 
ATOM   3291  H1  ACN D 560       6.433  62.157  66.109  1.00  0.00           HC 
ATOM   3292  H2  ACN D 560       7.293  61.157  67.321  1.00  0.00           HC 
ATOM   3293  H3  ACN D 560       6.178  62.305  67.875  1.00  0.00           HC 
ATOM   3294  C2  ACN D 560       7.996  63.151  67.056  1.00  0.00           YC 
ATOM   3295  N   ACN D 560       8.744  64.016  67.080  1.00  0.00           YN 
TER
TER
ATOM   3296  C1  ACN D 561      39.908  36.649   9.171  1.00  0.00           CT 
ATOM   3297  H1  ACN D 561      40.427  35.700   9.034  1.00  0.00           HC 
ATOM   3298  H2  ACN D 561      39.350  36.907   8.266  1.00  0.00           HC 
ATOM   3299  H3  ACN D 561      40.621  37.468   9.234  1.00  0.00           HC 
ATOM   3300  C2  ACN D 561      39.020  36.510  10.333  1.00  0.00           YC 
ATOM   3301  N   ACN D 561      38.434  36.453  11.314  1.00  0.00           YN 
TER
TER
ATOM   3302  C1  ACN D 562      56.296  42.905  47.987  1.00  0.00           CT 
ATOM   3303  H1  ACN D 562      56.292  43.302  49.003  1.00  0.00           HC 
ATOM   3304  H2  ACN D 562      55.763  41.950  47.954  1.00  0.00           HC 
ATOM   3305  H3  ACN D 562      57.301  42.609  47.696  1.00  0.00           HC 
ATOM   3306  C2  ACN D 562      55.667  43.906  47.112  1.00  0.00           YC 
ATOM   3307  N   ACN D 562      55.308  44.733  46.409  1.00  0.00           YN 
TER
TER
ATOM   3308  C1  ACN D 563      11.265  46.068  33.112  1.00  0.00           CT 
ATOM   3309  H1  ACN D 563      10.178  46.140  33.163  1.00  0.00           HC 
ATOM   3310  H2  ACN D 563      11.679  46.959  32.632  1.00  0.00           HC 
ATOM   3311  H3  ACN D 563      11.563  45.283  32.421  1.00  0.00           HC 
ATOM   3312  C2  ACN D 563      11.769  45.909  34.484  1.00  0.00           YC 
ATOM   3313  N   ACN D 563      12.154  45.648  35.528  1.00  0.00           YN 
TER
TER
ATOM   3314  C1  ACN D 564      65.264  32.816  35.542  1.00  0.00           CT 
ATOM   3315  H1  ACN D 564      65.032  32.283  36.464  1.00  0.00           HC 
ATOM   3316  H2  ACN D 564      64.351  32.976  34.960  1.00  0.00           HC 
ATOM   3317  H3  ACN D 564      65.847  32.187  34.873  1.00  0.00           HC 
ATOM   3318  C2  ACN D 564      65.902  34.089  35.907  1.00  0.00           YC 
ATOM   3319  N   ACN D 564      66.520  35.011  36.179  1.00  0.00           YN 
TER
TER
ATOM   3320  C1  ACN D 565       3.535  55.458  34.055  1.00  0.00           CT 
ATOM   3321  H1  ACN D 565       3.455  54.501  33.538  1.00  0.00           HC 
ATOM   3322  H2  ACN D 565       3.395  56.281  33.348  1.00  0.00           HC 
ATOM   3323  H3  ACN D 565       4.556  55.626  34.392  1.00  0.00           HC 
ATOM   3324  C2  ACN D 565       2.520  55.480  35.118  1.00  0.00           YC 
ATOM   3325  N   ACN D 565       1.831  55.447  36.030  1.00  0.00           YN 
TER
TER
ATOM   3326  C1  ACN D 566      56.931  67.654  11.454  1.00  0.00           CT 
ATOM   3327  H1  ACN D 566      56.781  67.457  12.516  1.00  0.00           HC 
ATOM   3328  H2  ACN D 566      55.983  67.931  10.984  1.00  0.00           HC 
ATOM   3329  H3  ACN D 566      57.181  66.735  10.927  1.00  0.00           HC 
ATOM   3330  C2  ACN D 566      57.929  68.726  11.334  1.00  0.00           YC 
ATOM   3331  N   ACN D 566      58.801  69.460  11.232  1.00  0.00           YN 
TER
TER
ATOM   3332  C1  ACN D 567      52.577  30.329  30.622  1.00  0.00           CT 
ATOM   3333  H1  ACN D 567      52.042  30.689  31.501  1.00  0.00           HC 
ATOM   3334  H2  ACN D 567      53.272  31.095  30.264  1.00  0.00           HC 
ATOM   3335  H3  ACN D 567      51.900  30.232  29.776  1.00  0.00           HC 
ATOM   3336  C2  ACN D 567      53.280  29.094  30.997  1.00  0.00           YC 
ATOM   3337  N   ACN D 567      53.713  28.065  31.244  1.00  0.00           YN 
TER
TER
ATOM   3338  C1  ACN D 568      60.937  46.629  33.568  1.00  0.00           CT 
ATOM   3339  H1  ACN D 568      61.305  47.249  32.751  1.00  0.00           HC 
ATOM   3340  H2  ACN D 568      59.896  46.346  33.387  1.00  0.00           HC 
ATOM   3341  H3  ACN D 568      60.853  47.212  34.483  1.00  0.00           HC 
ATOM   3342  C2  ACN D 568      61.809  45.449  33.665  1.00  0.00           YC 
ATOM   3343  N   ACN D 568      62.561  44.604  33.832  1.00  0.00           YN 
TER
TER
ATOM   3344  C1  ACN D 569      51.175  64.074  32.079  1.00  0.00           CT 
ATOM   3345  H1  ACN D 569      51.043  65.051  31.615  1.00  0.00           HC 
ATOM   3346  H2  ACN D 569      50.910  64.121  33.140  1.00  0.00           HC 
ATOM   3347  H3  ACN D 569      52.231  63.813  32.126  1.00  0.00           HC 
ATOM   3348  C2  ACN D 569      50.333  63.113  31.353  1.00  0.00           YC 
ATOM   3349  N   ACN D 569      49.789  62.340  30.709  1.00  0.00           YN 
TER
TER
ATOM   3350  C1  ACN D 570      47.989  60.249  34.775  1.00  0.00           CT 
ATOM   3351  H1  ACN D 570      47.741  60.803  35.681  1.00  0.00           HC 
ATOM   3352  H2  ACN D 570      48.977  60.546  34.409  1.00  0.00           HC 
ATOM   3353  H3  ACN D 570      47.346  60.556  33.952  1.00  0.00           HC 
ATOM   3354  C2  ACN D 570      47.940  58.816  35.097  1.00  0.00           YC 
ATOM   3355  N   ACN D 570      47.768  57.705  35.306  1.00  0.00           YN 
TER
TER
ATOM   3356  C1  ACN D 571      69.079  51.088  40.930  1.00  0.00           CT 
ATOM   3357  H1  ACN D 571      68.325  50.301  40.916  1.00  0.00           HC 
ATOM   3358  H2  ACN D 571      70.000  50.719  41.391  1.00  0.00           HC 
ATOM   3359  H3  ACN D 571      68.790  51.882  41.615  1.00  0.00           HC 
ATOM   3360  C2  ACN D 571      69.304  51.519  39.542  1.00  0.00           YC 
ATOM   3361  N   ACN D 571      69.381  51.951  38.486  1.00  0.00           YN 
TER
TER
ATOM   3362  C1  ACN D 572      31.135  59.944  30.474  1.00  0.00           CT 
ATOM   3363  H1  ACN D 572      30.705  59.317  31.255  1.00  0.00           HC 
ATOM   3364  H2  ACN D 572      30.927  60.998  30.680  1.00  0.00           HC 
ATOM   3365  H3  ACN D 572      30.612  59.794  29.532  1.00  0.00           HC 
ATOM   3366  C2  ACN D 572      32.580  59.677  30.429  1.00  0.00           YC 
ATOM   3367  N   ACN D 572      33.674  59.373  30.296  1.00  0.00           YN 
TER
TER
ATOM   3368  C1  ACN D 573      64.020  50.474  43.262  1.00  0.00           CT 
ATOM   3369  H1  ACN D 573      63.806  50.368  44.326  1.00  0.00           HC 
ATOM   3370  H2  ACN D 573      63.833  49.529  42.744  1.00  0.00           HC 
ATOM   3371  H3  ACN D 573      65.087  50.610  43.099  1.00  0.00           HC 
ATOM   3372  C2  ACN D 573      63.172  51.555  42.739  1.00  0.00           YC 
ATOM   3373  N   ACN D 573      62.619  52.481  42.359  1.00  0.00           YN 
TER
TER
ATOM   3374  C1  ACN D 574      39.717  36.595  13.635  1.00  0.00           CT 
ATOM   3375  H1  ACN D 574      39.559  37.673  13.659  1.00  0.00           HC 
ATOM   3376  H2  ACN D 574      40.475  36.309  14.371  1.00  0.00           HC 
ATOM   3377  H3  ACN D 574      40.191  36.299  12.701  1.00  0.00           HC 
ATOM   3378  C2  ACN D 574      38.427  35.945  13.907  1.00  0.00           YC 
ATOM   3379  N   ACN D 574      37.405  35.437  13.980  1.00  0.00           YN 
TER
TER
ATOM   3380  C1  ACN D 575      59.724  45.577  45.613  1.00  0.00           CT 
ATOM   3381  H1  ACN D 575      60.425  46.108  46.258  1.00  0.00           HC 
ATOM   3382  H2  ACN D 575      58.820  45.317  46.172  1.00  0.00           HC 
ATOM   3383  H3  ACN D 575      60.114  44.596  45.351  1.00  0.00           HC 
ATOM   3384  C2  ACN D 575      59.420  46.447  44.468  1.00  0.00           YC 
ATOM   3385  N   ACN D 575      59.288  47.060  43.511  1.00  0.00           YN 
TER
TER
ATOM   3386  C1  ACN D 576       9.847  59.505  63.399  1.00  0.00           CT 
ATOM   3387  H1  ACN D 576       8.826  59.867  63.523  1.00  0.00           HC 
ATOM   3388  H2  ACN D 576      10.516  60.339  63.167  1.00  0.00           HC 
ATOM   3389  H3  ACN D 576       9.929  58.897  62.500  1.00  0.00           HC 
ATOM   3390  C2  ACN D 576      10.237  58.826  64.642  1.00  0.00           YC 
ATOM   3391  N   ACN D 576      10.495  58.180  65.550  1.00  0.00           YN 
TER
TER
ATOM   3392  C1  ACN D 577       2.571  10.503  10.780  1.00  0.00           CT 
ATOM   3393  H1  ACN D 577       2.090  10.385   9.808  1.00  0.00           HC 
ATOM   3394  H2  ACN D 577       2.896   9.530  11.160  1.00  0.00           HC 
ATOM   3395  H3  ACN D 577       1.845  10.804  11.532  1.00  0.00           HC 
ATOM   3396  C2  ACN D 577       3.705  11.423  10.611  1.00  0.00           YC 
ATOM   3397  N   ACN D 577       4.498  12.240  10.514  1.00  0.00           YN 
TER
TER
ATOM   3398  C1  ACN D 578      67.436  59.488  55.023  1.00  0.00           CT 
ATOM   3399  H1  ACN D 578      66.899  60.298  54.529  1.00  0.00           HC 
ATOM   3400  H2  ACN D 578      68.342  59.240  54.463  1.00  0.00           HC 
ATOM   3401  H3  ACN D 578      66.873  58.560  54.958  1.00  0.00           HC 
ATOM   3402  C2  ACN D 578      67.750  59.926  56.391  1.00  0.00           YC 
ATOM   3403  N   ACN D 578      67.873  60.207  57.493  1.00  0.00           YN 
TER
TER
ATOM   3404  C1  ACN D 579       6.060  66.836  65.888  1.00  0.00           CT 
ATOM   3405  H1  ACN D 579       5.820  67.356  66.816  1.00  0.00           HC 
ATOM   3406  H2  ACN D 579       5.965  65.755  66.026  1.00  0.00           HC 
ATOM   3407  H3  ACN D 579       7.117  66.939  65.654  1.00  0.00           HC 
ATOM   3408  C2  ACN D 579       5.146  67.331  64.848  1.00  0.00           YC 
ATOM   3409  N   ACN D 579       4.534  67.809  64.009  1.00  0.00           YN 
TER
TER
ATOM   3410  C1  ACN D 580      60.557   7.748  22.439  1.00  0.00           CT 
ATOM   3411  H1  ACN D 580      61.048   8.519  21.845  1.00  0.00           HC 
ATOM   3412  H2  ACN D 580      59.676   8.161  22.939  1.00  0.00           HC 
ATOM   3413  H3  ACN D 580      61.180   7.462  23.284  1.00  0.00           HC 
ATOM   3414  C2  ACN D 580      60.199   6.646  21.534  1.00  0.00           YC 
ATOM   3415  N   ACN D 580      60.043   5.732  20.865  1.00  0.00           YN 
TER
TER
ATOM   3416  C1  ACN D 581      30.333   2.362  20.352  1.00  0.00           CT 
ATOM   3417  H1  ACN D 581      31.286   2.028  20.763  1.00  0.00           HC 
ATOM   3418  H2  ACN D 581      29.650   1.515  20.246  1.00  0.00           HC 
ATOM   3419  H3  ACN D 581      30.454   2.682  19.319  1.00  0.00           HC 
ATOM   3420  C2  ACN D 581      29.789   3.386  21.256  1.00  0.00           YC 
ATOM   3421  N   ACN D 581      29.430   4.275  21.878  1.00  0.00           YN 
TER
TER
ATOM   3422  C1  ACN D 582      36.961  33.680  46.215  1.00  0.00           CT 
ATOM   3423  H1  ACN D 582      36.003  33.217  46.454  1.00  0.00           HC 
ATOM   3424  H2  ACN D 582      37.778  33.108  46.663  1.00  0.00           HC 
ATOM   3425  H3  ACN D 582      37.058  34.639  46.720  1.00  0.00           HC 
ATOM   3426  C2  ACN D 582      37.079  33.737  44.751  1.00  0.00           YC 
ATOM   3427  N   ACN D 582      37.115  33.909  43.621  1.00  0.00           YN 
TER
TER
ATOM   3428  C1  ACN D 583      29.999  29.722  52.801  1.00  0.00           CT 
ATOM   3429  H1  ACN D 583      30.698  30.493  53.129  1.00  0.00           HC 
ATOM   3430  H2  ACN D 583      29.013  30.160  52.619  1.00  0.00           HC 
ATOM   3431  H3  ACN D 583      29.788  29.028  53.612  1.00  0.00           HC 
ATOM   3432  C2  ACN D 583      30.551  29.104  51.587  1.00  0.00           YC 
ATOM   3433  N   ACN D 583      31.038  28.530  50.726  1.00  0.00           YN 
TER
TER
ATOM   3434  C1  ACN D 584      59.806  29.209  45.179  1.00  0.00           CT 
ATOM   3435  H1  ACN D 584      58.906  29.780  44.947  1.00  0.00           HC 
ATOM   3436  H2  ACN D 584      60.332  29.662  46.024  1.00  0.00           HC 
ATOM   3437  H3  ACN D 584      60.538  29.309  44.381  1.00  0.00           HC 
ATOM   3438  C2  ACN D 584      59.397  27.828  45.474  1.00  0.00           YC 
ATOM   3439  N   ACN D 584      59.101  26.728  45.568  1.00  0.00           YN 
TER
TER
ATOM   3440  C1  ACN D 585      30.806   4.319  24.408  1.00  0.00           CT 
ATOM   3441  H1  ACN D 585      31.283   4.720  23.513  1.00  0.00           HC 
ATOM   3442  H2  ACN D 585      30.217   3.433  24.156  1.00  0.00           HC 
ATOM   3443  H3  ACN D 585      30.040   5.001  24.770  1.00  0.00           HC 
ATOM   3444  C2  ACN D 585      31.865   4.007  25.379  1.00  0.00           YC 
ATOM   3445  N   ACN D 585      32.668   3.892  26.185  1.00  0.00           YN 
TER
TER
ATOM   3446  C1  ACN D 586      20.426  36.195  43.429  1.00  0.00           CT 
ATOM   3447  H1  ACN D 586      20.488  35.216  42.953  1.00  0.00           HC 
ATOM   3448  H2  ACN D 586      21.273  36.817  43.122  1.00  0.00           HC 
ATOM   3449  H3  ACN D 586      20.589  36.110  44.501  1.00  0.00           HC 
ATOM   3450  C2  ACN D 586      19.143  36.801  43.044  1.00  0.00           YC 
ATOM   3451  N   ACN D 586      18.094  37.216  42.862  1.00  0.00           YN 
TER
TER
ATOM   3452  C1  ACN D 587      69.285  26.021  20.305  1.00  0.00           CT 
ATOM   3453  H1  ACN D 587      70.000  26.002  19.482  1.00  0.00           HC 
ATOM   3454  H2  ACN D 587      68.267  25.901  19.923  1.00  0.00           HC 
ATOM   3455  H3  ACN D 587      69.241  27.013  20.749  1.00  0.00           HC 
ATOM   3456  C2  ACN D 587      69.645  24.942  21.236  1.00  0.00           YC 
ATOM   3457  N   ACN D 587      70.000  24.198  22.028  1.00  0.00           YN 
TER
TER
ATOM   3458  C1  ACN D 588       1.041  25.111  54.192  1.00  0.00           CT 
ATOM   3459  H1  ACN D 588       1.706  24.256  54.066  1.00  0.00           HC 
ATOM   3460  H2  ACN D 588       0.305  25.139  53.383  1.00  0.00           HC 
ATOM   3461  H3  ACN D 588       1.582  26.042  54.032  1.00  0.00           HC 
ATOM   3462  C2  ACN D 588       0.397  24.988  55.507  1.00  0.00           YC 
ATOM   3463  N   ACN D 588       0.000  24.971  56.579  1.00  0.00           YN 
TER
TER
ATOM   3464  C1  ACN D 589      36.890   8.227  44.176  1.00  0.00           CT 
ATOM   3465  H1  ACN D 589      36.555   7.912  43.187  1.00  0.00           HC 
ATOM   3466  H2  ACN D 589      36.734   7.422  44.900  1.00  0.00           HC 
ATOM   3467  H3  ACN D 589      36.241   9.008  44.569  1.00  0.00           HC 
ATOM   3468  C2  ACN D 589      38.309   8.595  44.073  1.00  0.00           YC 
ATOM   3469  N   ACN D 589      39.369   9.012  43.970  1.00  0.00           YN 
TER
TER
ATOM   3470  C1  ACN D 590      39.130  18.594  16.027  1.00  0.00           CT 
ATOM   3471  H1  ACN D 590      38.523  18.932  16.867  1.00  0.00           HC 
ATOM   3472  H2  ACN D 590      39.687  19.434  15.602  1.00  0.00           HC 
ATOM   3473  H3  ACN D 590      38.497  18.302  15.191  1.00  0.00           HC 
ATOM   3474  C2  ACN D 590      40.030  17.541  16.518  1.00  0.00           YC 
ATOM   3475  N   ACN D 590      40.632  16.631  16.862  1.00  0.00           YN 
TER
TER
ATOM   3476  C1  ACN D 591      16.149  24.363  47.263  1.00  0.00           CT 
ATOM   3477  H1  ACN D 591      15.444  24.762  46.534  1.00  0.00           HC 
ATOM   3478  H2  ACN D 591      16.651  25.180  47.789  1.00  0.00           HC 
ATOM   3479  H3  ACN D 591      16.983  23.876  46.761  1.00  0.00           HC 
ATOM   3480  C2  ACN D 591      15.398  23.504  48.190  1.00  0.00           YC 
ATOM   3481  N   ACN D 591      14.847  22.730  48.826  1.00  0.00           YN 
TER
TER
ATOM   3482  C1  ACN D 592      23.917  57.586  52.093  1.00  0.00           CT 
ATOM   3483  H1  ACN D 592      24.686  58.259  52.476  1.00  0.00           HC 
ATOM   3484  H2  ACN D 592      24.375  56.790  51.500  1.00  0.00           HC 
ATOM   3485  H3  ACN D 592      23.303  58.092  51.351  1.00  0.00           HC 
ATOM   3486  C2  ACN D 592      23.179  57.048  53.245  1.00  0.00           YC 
ATOM   3487  N   ACN D 592      22.516  56.735  54.122  1.00  0.00           YN 
TER
TER
ATOM   3488  C1  ACN D 593      68.328  41.891  48.627  1.00  0.00           CT 
ATOM   3489  H1  ACN D 593      67.831  42.074  47.673  1.00  0.00           HC 
ATOM   3490  H2  ACN D 593      68.980  41.016  48.551  1.00  0.00           HC 
ATOM   3491  H3  ACN D 593      67.608  41.568  49.376  1.00  0.00           HC 
ATOM   3492  C2  ACN D 593      69.085  43.101  48.978  1.00  0.00           YC 
ATOM   3493  N   ACN D 593      69.561  44.082  49.321  1.00  0.00           YN 
TER
TER
ATOM   3494  C1  ACN D 594      60.166  38.159  11.780  1.00  0.00           CT 
ATOM   3495  H1  ACN D 594      59.873  37.801  10.793  1.00  0.00           HC 
ATOM   3496  H2  ACN D 594      61.121  37.713  12.075  1.00  0.00           HC 
ATOM   3497  H3  ACN D 594      59.494  37.771  12.543  1.00  0.00           HC 
ATOM   3498  C2  ACN D 594      60.250  39.625  11.719  1.00  0.00           YC 
ATOM   3499  N   ACN D 594      60.182  40.767  11.713  1.00  0.00           YN 
TER
TER
ATOM   3500  C1  ACN D 595      62.058  12.821   4.224  1.00  0.00           CT 
ATOM   3501  H1  ACN D 595      62.595  13.746   4.011  1.00  0.00           HC 
ATOM   3502  H2  ACN D 595      61.244  12.683   3.506  1.00  0.00           HC 
ATOM   3503  H3  ACN D 595      61.514  12.903   5.163  1.00  0.00           HC 
ATOM   3504  C2  ACN D 595      63.025  11.716   4.164  1.00  0.00           YC 
ATOM   3505  N   ACN D 595      63.794  10.875   4.255  1.00  0.00           YN 
TER
TER
ATOM   3506  C1  ACN D 596      42.779  32.956   8.215  1.00  0.00           CT 
ATOM   3507  H1  ACN D 596      43.291  33.127   7.268  1.00  0.00           HC 
ATOM   3508  H2  ACN D 596      42.388  33.900   8.607  1.00  0.00           HC 
ATOM   3509  H3  ACN D 596      43.490  32.672   8.988  1.00  0.00           HC 
ATOM   3510  C2  ACN D 596      41.703  31.983   7.975  1.00  0.00           YC 
ATOM   3511  N   ACN D 596      40.959  31.128   7.823  1.00  0.00           YN 
TER
TER
ATOM   3512  C1  ACN D 597      12.732   4.234   9.633  1.00  0.00           CT 
ATOM   3513  H1  ACN D 597      12.105   5.081   9.915  1.00  0.00           HC 
ATOM   3514  H2  ACN D 597      12.952   4.269   8.562  1.00  0.00           HC 
ATOM   3515  H3  ACN D 597      12.175   3.303   9.716  1.00  0.00           HC 
ATOM   3516  C2  ACN D 597      13.959   4.295  10.439  1.00  0.00           YC 
ATOM   3517  N   ACN D 597      14.848   4.259  11.158  1.00  0.00           YN 
TER
TER
ATOM   3518  C1  ACN D 598      41.844  18.367  68.985  1.00  0.00           CT 
ATOM   3519  H1  ACN D 598      41.153  17.677  68.500  1.00  0.00           HC 
ATOM   3520  H2  ACN D 598      42.830  18.307  68.515  1.00  0.00           HC 
ATOM   3521  H3  ACN D 598      42.061  18.040  70.000  1.00  0.00           HC 
ATOM   3522  C2  ACN D 598      41.275  19.719  68.879  1.00  0.00           YC 
ATOM   3523  N   ACN D 598      40.775  20.746  68.920  1.00  0.00           YN 
TER
TER
ATOM   3524  C1  ACN D 599      25.836  36.239  41.453  1.00  0.00           CT 
ATOM   3525  H1  ACN D 599      26.433  35.619  40.782  1.00  0.00           HC 
ATOM   3526  H2  ACN D 599      25.002  36.689  40.908  1.00  0.00           HC 
ATOM   3527  H3  ACN D 599      26.399  37.116  41.764  1.00  0.00           HC 
ATOM   3528  C2  ACN D 599      25.365  35.384  42.552  1.00  0.00           YC 
ATOM   3529  N   ACN D 599      25.113  34.760  43.477  1.00  0.00           YN 
TER
TER
ATOM   3530  C1  ACN D 600      13.120   8.905  47.297  1.00  0.00           CT 
ATOM   3531  H1  ACN D 600      12.866   7.969  47.796  1.00  0.00           HC 
ATOM   3532  H2  ACN D 600      14.153   8.872  46.938  1.00  0.00           HC 
ATOM   3533  H3  ACN D 600      13.160   9.722  48.014  1.00  0.00           HC 
ATOM   3534  C2  ACN D 600      12.170   9.096  46.192  1.00  0.00           YC 
ATOM   3535  N   ACN D 600      11.353   9.318  45.423  1.00  0.00           YN 
TER
TER
ATOM   3536  C1  ACN D 601      29.245  32.213  37.246  1.00  0.00           CT 
ATOM   3537  H1  ACN D 601      28.515  31.561  36.765  1.00  0.00           HC 
ATOM   3538  H2  ACN D 601      30.087  32.398  36.572  1.00  0.00           HC 
ATOM   3539  H3  ACN D 601      29.731  31.698  38.072  1.00  0.00           HC 
ATOM   3540  C2  ACN D 601      28.561  33.461  37.612  1.00  0.00           YC 
ATOM   3541  N   ACN D 601      28.004  34.373  38.020  1.00  0.00           YN 
TER
TER
ATOM   3542  C1  ACN D 602      16.803  49.265  47.971  1.00  0.00           CT 
ATOM   3543  H1  ACN D 602      17.419  49.719  47.194  1.00  0.00           HC 
ATOM   3544  H2  ACN D 602      17.327  49.290  48.931  1.00  0.00           HC 
ATOM   3545  H3  ACN D 602      16.700  48.196  47.801  1.00  0.00           HC 
ATOM   3546  C2  ACN D 602      15.535  50.008  48.028  1.00  0.00           YC 
ATOM   3547  N   ACN D 602      14.499  50.490  47.982  1.00  0.00           YN 
TER
TER
ATOM   3548  C1  ACN D 603      50.447  56.201  56.325  1.00  0.00           CT 
ATOM   3549  H1  ACN D 603      51.027  55.732  55.529  1.00  0.00           HC 
ATOM   3550  H2  ACN D 603      51.078  56.372  57.201  1.00  0.00           HC 
ATOM   3551  H3  ACN D 603      49.705  55.508  56.716  1.00  0.00           HC 
ATOM   3552  C2  ACN D 603      49.899  57.460  55.798  1.00  0.00           YC 
ATOM   3553  N   ACN D 603      49.360  58.365  55.354  1.00  0.00           YN 
TER
TER
ATOM   3554  C1  ACN D 604      53.203  65.399   5.356  1.00  0.00           CT 
ATOM   3555  H1  ACN D 604      53.565  65.640   6.356  1.00  0.00           HC 
ATOM   3556  H2  ACN D 604      52.249  64.868   5.419  1.00  0.00           HC 
ATOM   3557  H3  ACN D 604      53.842  64.654   4.887  1.00  0.00           HC 
ATOM   3558  C2  ACN D 604      53.072  66.660   4.611  1.00  0.00           YC 
ATOM   3559  N   ACN D 604      53.100  67.617   3.987  1.00  0.00           YN 
TER
TER
ATOM   3560  C1  ACN D 605      65.327  16.416  20.049  1.00  0.00           CT 
ATOM   3561  H1  ACN D 605      65.890  17.073  19.385  1.00  0.00           HC 
ATOM   3562  H2  ACN D 605      64.681  17.007  20.705  1.00  0.00           HC 
ATOM   3563  H3  ACN D 605      65.992  15.936  20.764  1.00  0.00           HC 
ATOM   3564  C2  ACN D 605      64.548  15.492  19.212  1.00  0.00           YC 
ATOM   3565  N   ACN D 605      64.050  14.686  18.572  1.00  0.00           YN 
TER
TER
ATOM   3566  C1  ACN D 606      21.566  60.449   5.266  1.00  0.00           CT 
ATOM   3567  H1  ACN D 606      22.265  61.004   4.640  1.00  0.00           HC 
ATOM   3568  H2  ACN D 606      21.645  60.782   6.305  1.00  0.00           HC 
ATOM   3569  H3  ACN D 606      21.868  59.406   5.343  1.00  0.00           HC 
ATOM   3570  C2  ACN D 606      20.214  60.664   4.730  1.00  0.00           YC 
ATOM   3571  N   ACN D 606      19.183  60.715   4.239  1.00  0.00           YN 
TER
TER
ATOM   3572  C1  ACN D 607       7.113  45.276   7.984  1.00  0.00           CT 
ATOM   3573  H1  ACN D 607       6.567  44.945   8.868  1.00  0.00           HC 
ATOM   3574  H2  ACN D 607       7.483  44.411   7.425  1.00  0.00           HC 
ATOM   3575  H3  ACN D 607       8.040  45.769   8.270  1.00  0.00           HC 
ATOM   3576  C2  ACN D 607       6.201  46.094   7.173  1.00  0.00           YC 
ATOM   3577  N   ACN D 607       5.542  46.841   6.611  1.00  0.00           YN 
TER
TER
ATOM   3578  C1  ACN D 608      19.992  20.300   7.449  1.00  0.00           CT 
ATOM   3579  H1  ACN D 608      19.838  19.945   8.469  1.00  0.00           HC 
ATOM   3580  H2  ACN D 608      19.122  20.059   6.831  1.00  0.00           HC 
ATOM   3581  H3  ACN D 608      20.778  19.727   6.960  1.00  0.00           HC 
ATOM   3582  C2  ACN D 608      20.229  21.749   7.509  1.00  0.00           YC 
ATOM   3583  N   ACN D 608      20.549  22.846   7.562  1.00  0.00           YN 
TER
TER
ATOM   3584  C1  ACN D 609      59.082  40.539  43.279  1.00  0.00           CT 
ATOM   3585  H1  ACN D 609      58.633  39.896  44.036  1.00  0.00           HC 
ATOM   3586  H2  ACN D 609      58.303  41.070  42.724  1.00  0.00           HC 
ATOM   3587  H3  ACN D 609      59.545  39.942  42.496  1.00  0.00           HC 
ATOM   3588  C2  ACN D 609      59.989  41.471  43.964  1.00  0.00           YC 
ATOM   3589  N   ACN D 609      60.795  42.103  44.472  1.00  0.00           YN 
TER
TER
ATOM   3590  C1  ACN D 610      65.648  33.994  27.951  1.00  0.00           CT 
ATOM   3591  H1  ACN D 610      65.690  33.728  29.007  1.00  0.00           HC 
ATOM   3592  H2  ACN D 610      64.725  34.541  27.736  1.00  0.00           HC 
ATOM   3593  H3  ACN D 610      65.527  33.104  27.337  1.00  0.00           HC 
ATOM   3594  C2  ACN D 610      66.838  34.800  27.643  1.00  0.00           YC 
ATOM   3595  N   ACN D 610      67.825  35.307  27.367  1.00  0.00           YN 
TER
TER
ATOM   3596  C1  ACN D 611      24.786  26.865  49.959  1.00  0.00           CT 
ATOM   3597  H1  ACN D 611      24.212  26.435  50.780  1.00  0.00           HC 
ATOM   3598  H2  ACN D 611      24.841  26.157  49.127  1.00  0.00           HC 
ATOM   3599  H3  ACN D 611      25.833  26.966  50.236  1.00  0.00           HC 
ATOM   3600  C2  ACN D 611      24.127  28.117  49.559  1.00  0.00           YC 
ATOM   3601  N   ACN D 611      23.702  29.155  49.338  1.00  0.00           YN 
TER
TER
ATOM   3602  C1  ACN D 612      39.755  68.602  38.028  1.00  0.00           CT 
ATOM   3603  H1  ACN D 612      39.247  69.531  38.287  1.00  0.00           HC 
ATOM   3604  H2  ACN D 612      40.684  68.508  38.599  1.00  0.00           HC 
ATOM   3605  H3  ACN D 612      40.126  68.641  37.006  1.00  0.00           HC 
ATOM   3606  C2  ACN D 612      38.833  67.492  38.309  1.00  0.00           YC 
ATOM   3607  N   ACN D 612      38.075  66.640  38.394  1.00  0.00           YN 
TER
TER
ATOM   3608  C1  ACN D 613       7.790   7.252  30.829  1.00  0.00           CT 
ATOM   3609  H1  ACN D 613       8.112   6.793  29.894  1.00  0.00           HC 
ATOM   3610  H2  ACN D 613       8.596   7.863  31.246  1.00  0.00           HC 
ATOM   3611  H3  ACN D 613       7.661   6.496  31.601  1.00  0.00           HC 
ATOM   3612  C2  ACN D 613       6.593   8.056  30.544  1.00  0.00           YC 
ATOM   3613  N   ACN D 613       5.588   8.568  30.357  1.00  0.00           YN 
TER
TER
ATOM   3614  C1  ACN D 614      37.994  56.036  12.705  1.00  0.00           CT 
ATOM   3615  H1  ACN D 614      38.839  56.207  13.373  1.00  0.00           HC 
ATOM   3616  H2  ACN D 614      38.145  55.115  12.135  1.00  0.00           HC 
ATOM   3617  H3  ACN D 614      37.974  56.785  11.915  1.00  0.00           HC 
ATOM   3618  C2  ACN D 614      36.777  55.971  13.527  1.00  0.00           YC 
ATOM   3619  N   ACN D 614      35.818  56.058  14.143  1.00  0.00           YN 
TER
TER
ATOM   3620  C1  ACN D 615      56.543  49.203   0.507  1.00  0.00           CT 
ATOM   3621  H1  ACN D 615      56.686  49.258   1.586  1.00  0.00           HC 
ATOM   3622  H2  ACN D 615      57.510  49.144   0.000  1.00  0.00           HC 
ATOM   3623  H3  ACN D 615      56.148  50.142   0.125  1.00  0.00           HC 
ATOM   3624  C2  ACN D 615      55.712  48.023   0.225  1.00  0.00           YC 
ATOM   3625  N   ACN D 615      54.956  47.192   0.013  1.00  0.00           YN 
TER
TER
ATOM   3626  C1  ACN D 616      26.663  21.364  47.527  1.00  0.00           CT 
ATOM   3627  H1  ACN D 616      27.111  20.884  48.398  1.00  0.00           HC 
ATOM   3628  H2  ACN D 616      25.846  22.022  47.838  1.00  0.00           HC 
ATOM   3629  H3  ACN D 616      26.139  20.633  46.916  1.00  0.00           HC 
ATOM   3630  C2  ACN D 616      27.722  22.108  46.830  1.00  0.00           YC 
ATOM   3631  N   ACN D 616      28.564  22.572  46.211  1.00  0.00           YN 
TER
TER
ATOM   3632  C1  ACN D 617       2.372   0.906  42.028  1.00  0.00           CT 
ATOM   3633  H1  ACN D 617       1.966   1.080  41.032  1.00  0.00           HC 
ATOM   3634  H2  ACN D 617       3.434   0.652  41.963  1.00  0.00           HC 
ATOM   3635  H3  ACN D 617       1.952   0.000  42.460  1.00  0.00           HC 
ATOM   3636  C2  ACN D 617       2.156   2.126  42.820  1.00  0.00           YC 
ATOM   3637  N   ACN D 617       1.868   3.016  43.478  1.00  0.00           YN 
TER
TER
ATOM   3638  C1  ACN D 618      67.605  33.595  46.751  1.00  0.00           CT 
ATOM   3639  H1  ACN D 618      68.378  33.059  46.199  1.00  0.00           HC 
ATOM   3640  H2  ACN D 618      67.784  34.674  46.698  1.00  0.00           HC 
ATOM   3641  H3  ACN D 618      67.697  33.407  47.818  1.00  0.00           HC 
ATOM   3642  C2  ACN D 618      66.305  33.233  46.168  1.00  0.00           YC 
ATOM   3643  N   ACN D 618      65.288  32.851  45.812  1.00  0.00           YN 
TER
TER
ATOM   3644  C1  ACN D 619      49.172  22.945  33.118  1.00  0.00           CT 
ATOM   3645  H1  ACN D 619      48.720  22.029  33.501  1.00  0.00           HC 
ATOM   3646  H2  ACN D 619      49.070  23.750  33.852  1.00  0.00           HC 
ATOM   3647  H3  ACN D 619      48.596  23.334  32.281  1.00  0.00           HC 
ATOM   3648  C2  ACN D 619      50.582  22.659  32.821  1.00  0.00           YC 
ATOM   3649  N   ACN D 619      51.638  22.408  32.459  1.00  0.00           YN 
TER
TER
ATOM   3650  C1  ACN D 620      36.398   2.579  37.066  1.00  0.00           CT 
ATOM   3651  H1  ACN D 620      36.506   2.109  36.087  1.00  0.00           HC 
ATOM   3652  H2  ACN D 620      37.252   2.325  37.701  1.00  0.00           HC 
ATOM   3653  H3  ACN D 620      35.572   2.133  37.615  1.00  0.00           HC 
ATOM   3654  C2  ACN D 620      36.291   4.030  36.857  1.00  0.00           YC 
ATOM   3655  N   ACN D 620      36.070   5.139  36.692  1.00  0.00           YN 
TER
TER
ATOM   3656  C1  ACN D 621       6.516  48.564  23.878  1.00  0.00           CT 
ATOM   3657  H1  ACN D 621       7.248  48.055  23.250  1.00  0.00           HC 
ATOM   3658  H2  ACN D 621       6.282  49.549  23.462  1.00  0.00           HC 
ATOM   3659  H3  ACN D 621       6.954  48.827  24.839  1.00  0.00           HC 
ATOM   3660  C2  ACN D 621       5.321  47.712  23.955  1.00  0.00           YC 
ATOM   3661  N   ACN D 621       4.448  46.995  24.131  1.00  0.00           YN 
TER
TER
ATOM   3662  C1  ACN D 622      56.565  12.678  29.781  1.00  0.00           CT 
ATOM   3663  H1  ACN D 622      57.501  12.299  30.193  1.00  0.00           HC 
ATOM   3664  H2  ACN D 622      56.477  12.400  28.727  1.00  0.00           HC 
ATOM   3665  H3  ACN D 622      56.585  13.765  29.723  1.00  0.00           HC 
ATOM   3666  C2  ACN D 622      55.464  12.122  30.581  1.00  0.00           YC 
ATOM   3667  N   ACN D 622      54.617  11.805  31.281  1.00  0.00           YN 
TER
TER
ATOM   3668  C1  ACN D 623      28.688  19.587  16.914  1.00  0.00           CT 
ATOM   3669  H1  ACN D 623      28.284  19.762  15.916  1.00  0.00           HC 
ATOM   3670  H2  ACN D 623      27.972  19.913  17.673  1.00  0.00           HC 
ATOM   3671  H3  ACN D 623      29.531  20.248  17.105  1.00  0.00           HC 
ATOM   3672  C2  ACN D 623      28.987  18.153  17.031  1.00  0.00           YC 
ATOM   3673  N   ACN D 623      29.348  17.069  17.079  1.00  0.00           YN 
TER
TER
ATOM   3674  C1  ACN D 624      30.629  43.740  58.442  1.00  0.00           CT 
ATOM   3675  H1  ACN D 624      30.096  44.163  57.590  1.00  0.00           HC 
ATOM   3676  H2  ACN D 624      30.600  44.434  59.287  1.00  0.00           HC 
ATOM   3677  H3  ACN D 624      31.696  43.684  58.237  1.00  0.00           HC 
ATOM   3678  C2  ACN D 624      29.995  42.456  58.775  1.00  0.00           YC 
ATOM   3679  N   ACN D 624      29.596  41.399  58.950  1.00  0.00           YN 
TER
TER
ATOM   3680  C1  ACN D 625      39.580  33.466  13.886  1.00  0.00           CT 
ATOM   3681  H1  ACN D 625      40.140  32.533  13.966  1.00  0.00           HC 
ATOM   3682  H2  ACN D 625      40.241  34.276  13.563  1.00  0.00           HC 
ATOM   3683  H3  ACN D 625      39.270  33.811  14.871  1.00  0.00           HC 
ATOM   3684  C2  ACN D 625      38.482  33.250  12.933  1.00  0.00           YC 
ATOM   3685  N   ACN D 625      37.550  33.048  12.302  1.00  0.00           YN 
TER
TER
ATOM   3686  C1  ACN D 626      67.597  49.675  64.504  1.00  0.00           CT 
ATOM   3687  H1  ACN D 626      67.953  49.169  65.402  1.00  0.00           HC 
ATOM   3688  H2  ACN D 626      66.677  49.205  64.145  1.00  0.00           HC 
ATOM   3689  H3  ACN D 626      68.276  49.499  63.672  1.00  0.00           HC 
ATOM   3690  C2  ACN D 626      67.387  51.091  64.841  1.00  0.00           YC 
ATOM   3691  N   ACN D 626      67.354  52.213  65.059  1.00  0.00           YN 
TER
TER
ATOM   3692  C1  ACN D 627      38.964  50.294  56.194  1.00  0.00           CT 
ATOM   3693  H1  ACN D 627      38.477  51.235  55.937  1.00  0.00           HC 
ATOM   3694  H2  ACN D 627      39.824  50.479  56.844  1.00  0.00           HC 
ATOM   3695  H3  ACN D 627      39.437  49.857  55.317  1.00  0.00           HC 
ATOM   3696  C2  ACN D 627      37.965  49.437  56.850  1.00  0.00           YC 
ATOM   3697  N   ACN D 627      37.162  48.719  57.233  1.00  0.00           YN 
TER
TER
ATOM   3698  C1  ACN D 628      43.996  27.741   2.468  1.00  0.00           CT 
ATOM   3699  H1  ACN D 628      43.891  28.621   1.833  1.00  0.00           HC 
ATOM   3700  H2  ACN D 628      44.797  27.895   3.197  1.00  0.00           HC 
ATOM   3701  H3  ACN D 628      44.377  26.899   1.894  1.00  0.00           HC 
ATOM   3702  C2  ACN D 628      42.703  27.506   3.127  1.00  0.00           YC 
ATOM   3703  N   ACN D 628      41.668  27.239   3.533  1.00  0.00           YN 
TER
TER
ATOM   3704  C1  ACN D 629      61.574   1.717  65.704  1.00  0.00           CT 
ATOM   3705  H1  ACN D 629      60.798   2.473  65.578  1.00  0.00           HC 
ATOM   3706  H2  ACN D 629      62.180   1.646  64.796  1.00  0.00           HC 
ATOM   3707  H3  ACN D 629      61.135   0.723  65.757  1.00  0.00           HC 
ATOM   3708  C2  ACN D 629      62.386   2.098  66.868  1.00  0.00           YC 
ATOM   3709  N   ACN D 629      62.933   2.315  67.849  1.00  0.00           YN 
TER
TER
ATOM   3710  C1  ACN D 630       8.206  36.817  25.677  1.00  0.00           CT 
ATOM   3711  H1  ACN D 630       8.023  35.894  26.228  1.00  0.00           HC 
ATOM   3712  H2  ACN D 630       7.547  36.872  24.806  1.00  0.00           HC 
ATOM   3713  H3  ACN D 630       9.189  36.795  25.211  1.00  0.00           HC 
ATOM   3714  C2  ACN D 630       7.982  37.941  26.597  1.00  0.00           YC 
ATOM   3715  N   ACN D 630       7.945  38.809  27.341  1.00  0.00           YN 
TER
TER
ATOM   3716  C1  ACN D 631      35.235  14.272  40.192  1.00  0.00           CT 
ATOM   3717  H1  ACN D 631      34.314  14.720  39.817  1.00  0.00           HC 
ATOM   3718  H2  ACN D 631      36.088  14.615  39.599  1.00  0.00           HC 
ATOM   3719  H3  ACN D 631      35.245  13.202  39.998  1.00  0.00           HC 
ATOM   3720  C2  ACN D 631      35.373  14.647  41.607  1.00  0.00           YC 
ATOM   3721  N   ACN D 631      35.414  14.818  42.736  1.00  0.00           YN 
TER
TER
ATOM   3722  C1  ACN D 632      59.592  40.121  50.751  1.00  0.00           CT 
ATOM   3723  H1  ACN D 632      59.593  39.666  49.760  1.00  0.00           HC 
ATOM   3724  H2  ACN D 632      58.565  40.312  51.077  1.00  0.00           HC 
ATOM   3725  H3  ACN D 632      60.003  41.128  50.710  1.00  0.00           HC 
ATOM   3726  C2  ACN D 632      60.288  39.206  51.666  1.00  0.00           YC 
ATOM   3727  N   ACN D 632      60.946  38.566  52.349  1.00  0.00           YN 
TER
TER
ATOM   3728  C1  ACN D 633      19.728  28.692  16.196  1.00  0.00           CT 
ATOM   3729  H1  ACN D 633      20.401  28.149  16.860  1.00  0.00           HC 
ATOM   3730  H2  ACN D 633      18.755  28.831  16.677  1.00  0.00           HC 
ATOM   3731  H3  ACN D 633      19.464  28.080  15.336  1.00  0.00           HC 
ATOM   3732  C2  ACN D 633      20.359  29.978  15.869  1.00  0.00           YC 
ATOM   3733  N   ACN D 633      20.903  30.915  15.504  1.00  0.00           YN 
TER
TER
ATOM   3734  C1  ACN D 634      53.700  23.350  64.446  1.00  0.00           CT 
ATOM   3735  H1  ACN D 634      54.554  23.707  65.023  1.00  0.00           HC 
ATOM   3736  H2  ACN D 634      52.985  22.846  65.103  1.00  0.00           HC 
ATOM   3737  H3  ACN D 634      53.998  22.543  63.780  1.00  0.00           HC 
ATOM   3738  C2  ACN D 634      53.094  24.512  63.778  1.00  0.00           YC 
ATOM   3739  N   ACN D 634      52.705  25.384  63.150  1.00  0.00           YN 
TER
TER
ATOM   3740  C1  ACN D 635       2.545   4.574  51.600  1.00  0.00           CT 
ATOM   3741  H1  ACN D 635       2.940   5.476  51.133  1.00  0.00           HC 
ATOM   3742  H2  ACN D 635       2.770   4.575  52.671  1.00  0.00           HC 
ATOM   3743  H3  ACN D 635       3.090   3.696  51.259  1.00  0.00           HC 
ATOM   3744  C2  ACN D 635       1.097   4.537  51.352  1.00  0.00           YC 
ATOM   3745  N   ACN D 635       0.000   4.433  51.045  1.00  0.00           YN 
TER
TER
ATOM   3746  C1  ACN D 636      67.625   6.478  54.335  1.00  0.00           CT 
ATOM   3747  H1  ACN D 636      67.826   7.165  53.512  1.00  0.00           HC 
ATOM   3748  H2  ACN D 636      66.778   6.837  54.927  1.00  0.00           HC 
ATOM   3749  H3  ACN D 636      68.433   6.507  55.062  1.00  0.00           HC 
ATOM   3750  C2  ACN D 636      67.359   5.152  53.758  1.00  0.00           YC 
ATOM   3751  N   ACN D 636      67.289   4.096  53.326  1.00  0.00           YN 
TER
TER
ATOM   3752  C1  ACN D 637       8.298  43.022  51.764  1.00  0.00           CT 
ATOM   3753  H1  ACN D 637       9.218  43.571  51.969  1.00  0.00           HC 
ATOM   3754  H2  ACN D 637       8.511  41.954  51.663  1.00  0.00           HC 
ATOM   3755  H3  ACN D 637       7.920  43.268  50.773  1.00  0.00           HC 
ATOM   3756  C2  ACN D 637       7.362  43.286  52.866  1.00  0.00           YC 
ATOM   3757  N   ACN D 637       6.585  43.596  53.645  1.00  0.00           YN 
TER
TER
ATOM   3758  C1  ACN D 638      52.306  37.651  69.312  1.00  0.00           CT 
ATOM   3759  H1  ACN D 638      52.271  38.532  68.671  1.00  0.00           HC 
ATOM   3760  H2  ACN D 638      51.455  37.652  70.000  1.00  0.00           HC 
ATOM   3761  H3  ACN D 638      53.147  37.713  70.000  1.00  0.00           HC 
ATOM   3762  C2  ACN D 638      52.301  36.464  68.446  1.00  0.00           YC 
ATOM   3763  N   ACN D 638      52.436  35.546  67.777  1.00  0.00           YN 
TER
TER
ATOM   3764  C1  ACN D 639      23.113  37.036  54.252  1.00  0.00           CT 
ATOM   3765  H1  ACN D 639      23.373  36.628  53.275  1.00  0.00           HC 
ATOM   3766  H2  ACN D 639      22.510  36.315  54.813  1.00  0.00           HC 
ATOM   3767  H3  ACN D 639      22.422  37.870  54.147  1.00  0.00           HC 
ATOM   3768  C2  ACN D 639      24.366  37.354  54.953  1.00  0.00           YC 
ATOM   3769  N   ACN D 639      25.327  37.730  55.445  1.00  0.00           YN 
TER
TER
ATOM   3770  C1  ACN D 640      54.043  19.704  33.657  1.00  0.00           CT 
ATOM   3771  H1  ACN D 640      54.305  19.144  34.555  1.00  0.00           HC 
ATOM   3772  H2  ACN D 640      53.631  19.031  32.899  1.00  0.00           HC 
ATOM   3773  H3  ACN D 640      54.939  20.073  33.162  1.00  0.00           HC 
ATOM   3774  C2  ACN D 640      53.077  20.743  34.042  1.00  0.00           YC 
ATOM   3775  N   ACN D 640      52.435  21.634  34.358  1.00  0.00           YN 
TER
TER
ATOM   3776  C1  ACN D 641      20.834  11.443  50.970  1.00  0.00           CT 
ATOM   3777  H1  ACN D 641      20.810  12.500  50.705  1.00  0.00           HC 
ATOM   3778  H2  ACN D 641      21.563  10.915  50.348  1.00  0.00           HC 
ATOM   3779  H3  ACN D 641      19.904  10.956  50.683  1.00  0.00           HC 
ATOM   3780  C2  ACN D 641      21.169  11.346  52.398  1.00  0.00           YC 
ATOM   3781  N   ACN D 641      21.291  11.270  53.532  1.00  0.00           YN 
TER
TER
ATOM   3782  C1  ACN D 642      53.777  17.843  36.990  1.00  0.00           CT 
ATOM   3783  H1  ACN D 642      53.215  17.966  36.063  1.00  0.00           HC 
ATOM   3784  H2  ACN D 642      54.622  18.538  37.013  1.00  0.00           HC 
ATOM   3785  H3  ACN D 642      54.282  16.879  37.005  1.00  0.00           HC 
ATOM   3786  C2  ACN D 642      52.854  18.075  38.109  1.00  0.00           YC 
ATOM   3787  N   ACN D 642      52.113  18.118  38.979  1.00  0.00           YN 
TER
TER
ATOM   3788  C1  ACN D 643      54.061  60.428  64.185  1.00  0.00           CT 
ATOM   3789  H1  ACN D 643      54.174  60.332  65.265  1.00  0.00           HC 
ATOM   3790  H2  ACN D 643      54.199  61.471  63.883  1.00  0.00           HC 
ATOM   3791  H3  ACN D 643      53.029  60.247  63.891  1.00  0.00           HC 
ATOM   3792  C2  ACN D 643      55.049  59.546  63.549  1.00  0.00           YC 
ATOM   3793  N   ACN D 643      55.718  58.762  63.053  1.00  0.00           YN 
TER
TER
ATOM   3794  C1  ACN D 644      20.705  53.309  47.466  1.00  0.00           CT 
ATOM   3795  H1  ACN D 644      21.613  52.731  47.293  1.00  0.00           HC 
ATOM   3796  H2  ACN D 644      20.513  53.971  46.616  1.00  0.00           HC 
ATOM   3797  H3  ACN D 644      20.855  54.022  48.274  1.00  0.00           HC 
ATOM   3798  C2  ACN D 644      19.601  52.361  47.674  1.00  0.00           YC 
ATOM   3799  N   ACN D 644      18.771  51.634  47.971  1.00  0.00           YN 
TER
TER
ATOM   3800  C1  ACN D 645      38.911  68.946  34.526  1.00  0.00           CT 
ATOM   3801  H1  ACN D 645      39.550  68.071  34.652  1.00  0.00           HC 
ATOM   3802  H2  ACN D 645      39.281  69.567  33.705  1.00  0.00           HC 
ATOM   3803  H3  ACN D 645      39.012  69.617  35.376  1.00  0.00           HC 
ATOM   3804  C2  ACN D 645      37.544  68.470  34.271  1.00  0.00           YC 
ATOM   3805  N   ACN D 645      36.461  68.110  34.210  1.00  0.00           YN 
TER
TER
ATOM   3806  C1  ACN D 646      57.659  30.827  48.309  1.00  0.00           CT 
ATOM   3807  H1  ACN D 646      57.401  30.795  49.368  1.00  0.00           HC 
ATOM   3808  H2  ACN D 646      56.979  30.190  47.736  1.00  0.00           HC 
ATOM   3809  H3  ACN D 646      58.618  30.342  48.134  1.00  0.00           HC 
ATOM   3810  C2  ACN D 646      57.586  32.228  47.871  1.00  0.00           YC 
ATOM   3811  N   ACN D 646      57.665  33.326  47.561  1.00  0.00           YN 
TER
TER
ATOM   3812  C1  ACN D 647      25.203  37.703   8.789  1.00  0.00           CT 
ATOM   3813  H1  ACN D 647      25.614  37.613   9.796  1.00  0.00           HC 
ATOM   3814  H2  ACN D 647      24.947  36.714   8.397  1.00  0.00           HC 
ATOM   3815  H3  ACN D 647      25.971  38.028   8.091  1.00  0.00           HC 
ATOM   3816  C2  ACN D 647      24.024  38.578   8.863  1.00  0.00           YC 
ATOM   3817  N   ACN D 647      23.194  39.364   8.891  1.00  0.00           YN 
TER
TER
ATOM   3818  C1  ACN D 648      36.138  18.013  44.696  1.00  0.00           CT 
ATOM   3819  H1  ACN D 648      36.347  18.440  45.678  1.00  0.00           HC 
ATOM   3820  H2  ACN D 648      37.074  17.795  44.174  1.00  0.00           HC 
ATOM   3821  H3  ACN D 648      35.687  18.757  44.044  1.00  0.00           HC 
ATOM   3822  C2  ACN D 648      35.336  16.797  44.897  1.00  0.00           YC 
ATOM   3823  N   ACN D 648      34.600  15.934  45.039  1.00  0.00           YN 
TER
TER
ATOM   3824  C1  ACN D 649      56.231  10.659  16.161  1.00  0.00           CT 
ATOM   3825  H1  ACN D 649      56.209  11.249  17.078  1.00  0.00           HC 
ATOM   3826  H2  ACN D 649      57.020  11.025  15.497  1.00  0.00           HC 
ATOM   3827  H3  ACN D 649      55.337  10.843  15.567  1.00  0.00           HC 
ATOM   3828  C2  ACN D 649      56.447   9.254  16.535  1.00  0.00           YC 
ATOM   3829  N   ACN D 649      56.476   8.149  16.827  1.00  0.00           YN 
TER
TER
ATOM   3830  C1  ACN D 650       4.206  46.352  38.031  1.00  0.00           CT 
ATOM   3831  H1  ACN D 650       4.817  45.955  37.220  1.00  0.00           HC 
ATOM   3832  H2  ACN D 650       4.060  45.588  38.801  1.00  0.00           HC 
ATOM   3833  H3  ACN D 650       3.186  46.523  37.691  1.00  0.00           HC 
ATOM   3834  C2  ACN D 650       4.887  47.539  38.567  1.00  0.00           YC 
ATOM   3835  N   ACN D 650       5.340  48.536  38.894  1.00  0.00           YN 
TER
TER
ATOM   3836  C1  ACN D 651      42.065  53.666  37.087  1.00  0.00           CT 
ATOM   3837  H1  ACN D 651      42.527  53.708  36.100  1.00  0.00           HC 
ATOM   3838  H2  ACN D 651      42.539  54.390  37.756  1.00  0.00           HC 
ATOM   3839  H3  ACN D 651      42.297  52.724  37.578  1.00  0.00           HC 
ATOM   3840  C2  ACN D 651      40.630  53.940  36.921  1.00  0.00           YC 
ATOM   3841  N   ACN D 651      39.497  54.016  36.783  1.00  0.00           YN 
TER
TER
ATOM   3842  C1  ACN D 652      16.917  19.837  34.025  1.00  0.00           CT 
ATOM   3843  H1  ACN D 652      15.938  19.758  33.552  1.00  0.00           HC 
ATOM   3844  H2  ACN D 652      17.516  18.948  33.803  1.00  0.00           HC 
ATOM   3845  H3  ACN D 652      16.824  19.777  35.108  1.00  0.00           HC 
ATOM   3846  C2  ACN D 652      17.560  21.061  33.526  1.00  0.00           YC 
ATOM   3847  N   ACN D 652      18.004  22.077  33.249  1.00  0.00           YN 
TER
TER
ATOM   3848  C1  ACN D 653      23.876  22.972  43.884  1.00  0.00           CT 
ATOM   3849  H1  ACN D 653      23.634  22.133  44.538  1.00  0.00           HC 
ATOM   3850  H2  ACN D 653      22.964  23.508  43.607  1.00  0.00           HC 
ATOM   3851  H3  ACN D 653      24.226  22.614  42.918  1.00  0.00           HC 
ATOM   3852  C2  ACN D 653      24.819  23.842  44.601  1.00  0.00           YC 
ATOM   3853  N   ACN D 653      25.654  24.446  45.096  1.00  0.00           YN 
TER
TER
ATOM   3854  C1  ACN D 654       1.709  34.264   6.929  1.00  0.00           CT 
ATOM   3855  H1  ACN D 654       1.677  34.596   5.890  1.00  0.00           HC 
ATOM   3856  H2  ACN D 654       0.967  34.807   7.521  1.00  0.00           HC 
ATOM   3857  H3  ACN D 654       2.640  34.575   7.400  1.00  0.00           HC 
ATOM   3858  C2  ACN D 654       1.461  32.816   6.945  1.00  0.00           YC 
ATOM   3859  N   ACN D 654       1.406  31.674   6.953  1.00  0.00           YN 
TER
TER
ATOM   3860  C1  ACN D 655      51.116  22.560  62.281  1.00  0.00           CT 
ATOM   3861  H1  ACN D 655      51.039  22.979  61.278  1.00  0.00           HC 
ATOM   3862  H2  ACN D 655      50.865  23.320  63.027  1.00  0.00           HC 
ATOM   3863  H3  ACN D 655      52.154  22.343  62.526  1.00  0.00           HC 
ATOM   3864  C2  ACN D 655      50.208  21.407  62.357  1.00  0.00           YC 
ATOM   3865  N   ACN D 655      49.611  20.432  62.379  1.00  0.00           YN 
TER
TER
ATOM   3866  C1  ACN D 656      25.272  61.940  15.940  1.00  0.00           CT 
ATOM   3867  H1  ACN D 656      25.899  61.301  16.564  1.00  0.00           HC 
ATOM   3868  H2  ACN D 656      24.216  61.774  16.173  1.00  0.00           HC 
ATOM   3869  H3  ACN D 656      25.322  61.625  14.900  1.00  0.00           HC 
ATOM   3870  C2  ACN D 656      25.668  63.334  16.185  1.00  0.00           YC 
ATOM   3871  N   ACN D 656      26.063  64.404  16.267  1.00  0.00           YN 
TER
TER
ATOM   3872  C1  ACN D 657      39.452  54.374  53.621  1.00  0.00           CT 
ATOM   3873  H1  ACN D 657      39.183  55.312  53.133  1.00  0.00           HC 
ATOM   3874  H2  ACN D 657      39.983  53.723  52.920  1.00  0.00           HC 
ATOM   3875  H3  ACN D 657      38.562  53.788  53.838  1.00  0.00           HC 
ATOM   3876  C2  ACN D 657      40.280  54.699  54.792  1.00  0.00           YC 
ATOM   3877  N   ACN D 657      40.805  54.953  55.775  1.00  0.00           YN 
TER
TER
ATOM   3878  C1  ACN D 658      69.298  18.036  25.903  1.00  0.00           CT 
ATOM   3879  H1  ACN D 658      70.000  17.867  26.721  1.00  0.00           HC 
ATOM   3880  H2  ACN D 658      69.091  17.095  25.385  1.00  0.00           HC 
ATOM   3881  H3  ACN D 658      69.763  18.626  25.116  1.00  0.00           HC 
ATOM   3882  C2  ACN D 658      68.076  18.620  26.474  1.00  0.00           YC 
ATOM   3883  N   ACN D 658      67.182  19.199  26.891  1.00  0.00           YN 
TER
TER
ATOM   3884  C1  ACN D 659      25.090  27.914  41.906  1.00  0.00           CT 
ATOM   3885  H1  ACN D 659      25.124  26.831  42.031  1.00  0.00           HC 
ATOM   3886  H2  ACN D 659      24.489  28.367  42.699  1.00  0.00           HC 
ATOM   3887  H3  ACN D 659      24.520  28.178  41.017  1.00  0.00           HC 
ATOM   3888  C2  ACN D 659      26.473  28.412  41.924  1.00  0.00           YC 
ATOM   3889  N   ACN D 659      27.547  28.785  41.800  1.00  0.00           YN 
TER
TER
ATOM   3890  C1  ACN D 660      13.188  27.651  33.084  1.00  0.00           CT 
ATOM   3891  H1  ACN D 660      14.136  27.125  33.204  1.00  0.00           HC 
ATOM   3892  H2  ACN D 660      12.539  27.105  32.392  1.00  0.00           HC 
ATOM   3893  H3  ACN D 660      13.336  28.591  32.557  1.00  0.00           HC 
ATOM   3894  C2  ACN D 660      12.574  27.777  34.414  1.00  0.00           YC 
ATOM   3895  N   ACN D 660      12.161  28.000  35.457  1.00  0.00           YN 
TER
TER
ATOM   3896  C1  ACN D 661       9.732  53.909  64.282  1.00  0.00           CT 
ATOM   3897  H1  ACN D 661       9.737  54.905  64.727  1.00  0.00           HC 
ATOM   3898  H2  ACN D 661       9.439  53.164  65.027  1.00  0.00           HC 
ATOM   3899  H3  ACN D 661      10.745  53.595  64.039  1.00  0.00           HC 
ATOM   3900  C2  ACN D 661       8.801  53.932  63.144  1.00  0.00           YC 
ATOM   3901  N   ACN D 661       8.188  53.980  62.180  1.00  0.00           YN 
TER
TER
ATOM   3902  C1  ACN D 662      60.887  21.312  48.429  1.00  0.00           CT 
ATOM   3903  H1  ACN D 662      60.248  21.377  49.310  1.00  0.00           HC 
ATOM   3904  H2  ACN D 662      61.717  20.623  48.615  1.00  0.00           HC 
ATOM   3905  H3  ACN D 662      61.411  22.252  48.267  1.00  0.00           HC 
ATOM   3906  C2  ACN D 662      60.055  20.865  47.302  1.00  0.00           YC 
ATOM   3907  N   ACN D 662      59.388  20.653  46.398  1.00  0.00           YN 
TER
TER
ATOM   3908  C1  ACN D 663      48.039  58.031  65.638  1.00  0.00           CT 
ATOM   3909  H1  ACN D 663      48.827  57.493  66.166  1.00  0.00           HC 
ATOM   3910  H2  ACN D 663      47.522  58.710  66.323  1.00  0.00           HC 
ATOM   3911  H3  ACN D 663      47.238  57.352  65.352  1.00  0.00           HC 
ATOM   3912  C2  ACN D 663      48.661  58.758  64.523  1.00  0.00           YC 
ATOM   3913  N   ACN D 663      49.117  59.212  63.577  1.00  0.00           YN 
TER
TER
ATOM   3914  C1  ACN D 664       5.950  67.097  26.501  1.00  0.00           CT 
ATOM   3915  H1  ACN D 664       6.313  67.482  27.454  1.00  0.00           HC 
ATOM   3916  H2  ACN D 664       6.727  67.189  25.736  1.00  0.00           HC 
ATOM   3917  H3  ACN D 664       5.168  67.740  26.102  1.00  0.00           HC 
ATOM   3918  C2  ACN D 664       5.554  65.696  26.705  1.00  0.00           YC 
ATOM   3919  N   ACN D 664       5.118  64.655  26.889  1.00  0.00           YN 
TER
TER
ATOM   3920  C1  ACN D 665       0.753  56.754  54.932  1.00  0.00           CT 
ATOM   3921  H1  ACN D 665       0.194  56.719  55.868  1.00  0.00           HC 
ATOM   3922  H2  ACN D 665       0.109  57.109  54.122  1.00  0.00           HC 
ATOM   3923  H3  ACN D 665       0.998  55.748  54.596  1.00  0.00           HC 
ATOM   3924  C2  ACN D 665       1.909  57.638  55.133  1.00  0.00           YC 
ATOM   3925  N   ACN D 665       2.880  58.212  55.324  1.00  0.00           YN 
TER
TER
ATOM   3926  C1  ACN D 666      54.566  15.995  59.080  1.00  0.00           CT 
ATOM   3927  H1  ACN D 666      55.423  16.543  58.687  1.00  0.00           HC 
ATOM   3928  H2  ACN D 666      54.785  15.622  60.084  1.00  0.00           HC 
ATOM   3929  H3  ACN D 666      54.418  15.070  58.526  1.00  0.00           HC 
ATOM   3930  C2  ACN D 666      53.413  16.907  59.081  1.00  0.00           YC 
ATOM   3931  N   ACN D 666      52.486  17.565  58.956  1.00  0.00           YN 
TER
TER
ATOM   3932  C1  ACN D 667      17.430  40.248   3.320  1.00  0.00           CT 
ATOM   3933  H1  ACN D 667      18.449  39.999   3.621  1.00  0.00           HC 
ATOM   3934  H2  ACN D 667      17.020  41.017   3.981  1.00  0.00           HC 
ATOM   3935  H3  ACN D 667      16.761  39.412   3.510  1.00  0.00           HC 
ATOM   3936  C2  ACN D 667      17.474  40.702   1.923  1.00  0.00           YC 
ATOM   3937  N   ACN D 667      17.482  40.922   0.801  1.00  0.00           YN 
TER
TER
ATOM   3938  C1  ACN D 668      16.999  51.320  15.860  1.00  0.00           CT 
ATOM   3939  H1  ACN D 668      17.629  51.946  16.493  1.00  0.00           HC 
ATOM   3940  H2  ACN D 668      17.349  50.284  15.888  1.00  0.00           HC 
ATOM   3941  H3  ACN D 668      17.140  51.574  14.811  1.00  0.00           HC 
ATOM   3942  C2  ACN D 668      15.617  51.438  16.346  1.00  0.00           YC 
ATOM   3943  N   ACN D 668      14.527  51.633  16.631  1.00  0.00           YN 
TER
TER
ATOM   3944  C1  ACN D 669      26.539  18.795  39.041  1.00  0.00           CT 
ATOM   3945  H1  ACN D 669      26.218  18.683  40.077  1.00  0.00           HC 
ATOM   3946  H2  ACN D 669      27.266  19.608  38.957  1.00  0.00           HC 
ATOM   3947  H3  ACN D 669      25.720  19.163  38.426  1.00  0.00           HC 
ATOM   3948  C2  ACN D 669      27.110  17.511  38.607  1.00  0.00           YC 
ATOM   3949  N   ACN D 669      27.426  16.482  38.223  1.00  0.00           YN 
TER
TER
ATOM   3950  C1  ACN D 670      39.168  20.292  29.859  1.00  0.00           CT 
ATOM   3951  H1  ACN D 670      39.059  19.508  30.608  1.00  0.00           HC 
ATOM   3952  H2  ACN D 670      38.275  20.924  29.842  1.00  0.00           HC 
ATOM   3953  H3  ACN D 670      39.160  19.868  28.857  1.00  0.00           HC 
ATOM   3954  C2  ACN D 670      40.372  21.067  30.193  1.00  0.00           YC 
ATOM   3955  N   ACN D 670      41.378  21.583  30.367  1.00  0.00           YN 
TER
TER
ATOM   3956  C1  ACN D 671       1.714  33.437  41.838  1.00  0.00           CT 
ATOM   3957  H1  ACN D 671       1.189  32.867  42.605  1.00  0.00           HC 
ATOM   3958  H2  ACN D 671       2.162  34.334  42.275  1.00  0.00           HC 
ATOM   3959  H3  ACN D 671       1.008  33.864  41.129  1.00  0.00           HC 
ATOM   3960  C2  ACN D 671       2.732  32.558  41.244  1.00  0.00           YC 
ATOM   3961  N   ACN D 671       3.428  31.841  40.687  1.00  0.00           YN 
TER
TER
ATOM   3962  C1  ACN D 672       5.156  26.263  44.194  1.00  0.00           CT 
ATOM   3963  H1  ACN D 672       5.045  25.686  45.113  1.00  0.00           HC 
ATOM   3964  H2  ACN D 672       4.173  26.550  43.808  1.00  0.00           HC 
ATOM   3965  H3  ACN D 672       5.535  25.634  43.392  1.00  0.00           HC 
ATOM   3966  C2  ACN D 672       5.981  27.440  44.501  1.00  0.00           YC 
ATOM   3967  N   ACN D 672       6.733  28.278  44.700  1.00  0.00           YN 
TER
TER
ATOM   3968  C1  ACN D 673      40.041  57.614  16.731  1.00  0.00           CT 
ATOM   3969  H1  ACN D 673      39.273  58.349  16.488  1.00  0.00           HC 
ATOM   3970  H2  ACN D 673      39.796  56.649  16.279  1.00  0.00           HC 
ATOM   3971  H3  ACN D 673      40.018  57.375  17.792  1.00  0.00           HC 
ATOM   3972  C2  ACN D 673      41.327  58.130  16.241  1.00  0.00           YC 
ATOM   3973  N   ACN D 673      42.344  58.587  15.987  1.00  0.00           YN 
TER
TER
ATOM   3974  C1  ACN D 674      18.330  49.275  54.182  1.00  0.00           CT 
ATOM   3975  H1  ACN D 674      18.647  49.912  53.355  1.00  0.00           HC 
ATOM   3976  H2  ACN D 674      17.662  49.829  54.849  1.00  0.00           HC 
ATOM   3977  H3  ACN D 674      19.169  49.055  54.838  1.00  0.00           HC 
ATOM   3978  C2  ACN D 674      17.666  48.095  53.609  1.00  0.00           YC 
ATOM   3979  N   ACN D 674      17.275  47.115  53.168  1.00  0.00           YN 
TER
TER
ATOM   3980  C1  ACN D 675      20.146  65.780  55.446  1.00  0.00           CT 
ATOM   3981  H1  ACN D 675      19.974  64.852  54.902  1.00  0.00           HC 
ATOM   3982  H2  ACN D 675      21.140  66.175  55.215  1.00  0.00           HC 
ATOM   3983  H3  ACN D 675      20.226  65.588  56.514  1.00  0.00           HC 
ATOM   3984  C2  ACN D 675      19.087  66.726  55.066  1.00  0.00           YC 
ATOM   3985  N   ACN D 675      18.192  67.414  54.881  1.00  0.00           YN 
TER
TER
ATOM   3986  C1  ACN D 676      24.301  60.721  66.501  1.00  0.00           CT 
ATOM   3987  H1  ACN D 676      23.574  61.066  65.766  1.00  0.00           HC 
ATOM   3988  H2  ACN D 676      24.835  59.845  66.121  1.00  0.00           HC 
ATOM   3989  H3  ACN D 676      23.797  60.312  67.374  1.00  0.00           HC 
ATOM   3990  C2  ACN D 676      25.219  61.835  66.782  1.00  0.00           YC 
ATOM   3991  N   ACN D 676      25.846  62.734  67.105  1.00  0.00           YN 
TER
TER
ATOM   3992  C1  ACN D 677      44.110  45.007  34.339  1.00  0.00           CT 
ATOM   3993  H1  ACN D 677      43.940  45.741  33.551  1.00  0.00           HC 
ATOM   3994  H2  ACN D 677      44.868  45.374  35.039  1.00  0.00           HC 
ATOM   3995  H3  ACN D 677      44.592  44.119  33.936  1.00  0.00           HC 
ATOM   3996  C2  ACN D 677      42.826  44.764  35.011  1.00  0.00           YC 
ATOM   3997  N   ACN D 677      41.809  44.470  35.444  1.00  0.00           YN 
TER
TER
ATOM   3998  C1  ACN D 678      45.191  55.135  44.256  1.00  0.00           CT 
ATOM   3999  H1  ACN D 678      44.546  56.008  44.147  1.00  0.00           HC 
ATOM   4000  H2  ACN D 678      44.653  54.230  43.960  1.00  0.00           HC 
ATOM   4001  H3  ACN D 678      45.395  54.940  45.307  1.00  0.00           HC 
ATOM   4002  C2  ACN D 678      46.384  55.352  43.425  1.00  0.00           YC 
ATOM   4003  N   ACN D 678      47.371  55.575  42.892  1.00  0.00           YN 
TER
TER
ATOM   4004  C1  ACN D 679      50.162  59.580   2.248  1.00  0.00           CT 
ATOM   4005  H1  ACN D 679      51.070  60.046   1.864  1.00  0.00           HC 
ATOM   4006  H2  ACN D 679      49.279  60.071   1.826  1.00  0.00           HC 
ATOM   4007  H3  ACN D 679      50.045  59.788   3.310  1.00  0.00           HC 
ATOM   4008  C2  ACN D 679      50.207  58.153   1.898  1.00  0.00           YC 
ATOM   4009  N   ACN D 679      50.302  57.024   1.750  1.00  0.00           YN 
TER
TER
ATOM   4010  C1  ACN D 680      53.915  60.257  29.817  1.00  0.00           CT 
ATOM   4011  H1  ACN D 680      54.316  59.284  29.530  1.00  0.00           HC 
ATOM   4012  H2  ACN D 680      54.370  60.591  30.754  1.00  0.00           HC 
ATOM   4013  H3  ACN D 680      52.867  60.170  30.096  1.00  0.00           HC 
ATOM   4014  C2  ACN D 680      54.186  61.195  28.718  1.00  0.00           YC 
ATOM   4015  N   ACN D 680      54.271  61.891  27.815  1.00  0.00           YN 
TER
TER
ATOM   4016  C1  ACN D 681      14.820  11.899  26.838  1.00  0.00           CT 
ATOM   4017  H1  ACN D 681      15.371  11.905  27.779  1.00  0.00           HC 
ATOM   4018  H2  ACN D 681      14.440  10.894  26.631  1.00  0.00           HC 
ATOM   4019  H3  ACN D 681      15.494  12.060  25.999  1.00  0.00           HC 
ATOM   4020  C2  ACN D 681      13.729  12.877  26.952  1.00  0.00           YC 
ATOM   4021  N   ACN D 681      12.968  13.730  26.983  1.00  0.00           YN 
TER
TER
ATOM   4022  C1  ACN D 682      40.072  34.099  29.778  1.00  0.00           CT 
ATOM   4023  H1  ACN D 682      40.242  34.513  30.773  1.00  0.00           HC 
ATOM   4024  H2  ACN D 682      40.764  33.274  29.590  1.00  0.00           HC 
ATOM   4025  H3  ACN D 682      40.364  34.814  29.012  1.00  0.00           HC 
ATOM   4026  C2  ACN D 682      38.671  33.657  29.710  1.00  0.00           YC 
ATOM   4027  N   ACN D 682      37.554  33.440  29.606  1.00  0.00           YN 
TER
TER
ATOM   4028  C1  ACN D 683      27.003  57.425  11.853  1.00  0.00           CT 
ATOM   4029  H1  ACN D 683      26.586  57.722  10.891  1.00  0.00           HC 
ATOM   4030  H2  ACN D 683      26.536  56.497  12.196  1.00  0.00           HC 
ATOM   4031  H3  ACN D 683      26.706  58.124  12.632  1.00  0.00           HC 
ATOM   4032  C2  ACN D 683      28.455  57.269  11.684  1.00  0.00           YC 
ATOM   4033  N   ACN D 683      29.595  57.281  11.592  1.00  0.00           YN 
TER
TER
ATOM   4034  C1  ACN D 684      23.566  22.836  48.397  1.00  0.00           CT 
ATOM   4035  H1  ACN D 684      22.760  23.253  49.001  1.00  0.00           HC 
ATOM   4036  H2  ACN D 684      24.350  23.583  48.246  1.00  0.00           HC 
ATOM   4037  H3  ACN D 684      23.227  22.660  47.378  1.00  0.00           HC 
ATOM   4038  C2  ACN D 684      24.078  21.646  49.092  1.00  0.00           YC 
ATOM   4039  N   ACN D 684      24.385  20.647  49.556  1.00  0.00           YN 
TER
TER
ATOM   4040  C1  ACN D 685      15.125  59.659  48.238  1.00  0.00           CT 
ATOM   4041  H1  ACN D 685      14.234  59.252  48.717  1.00  0.00           HC 
ATOM   4042  H2  ACN D 685      15.632  60.355  48.913  1.00  0.00           HC 
ATOM   4043  H3  ACN D 685      14.851  60.311  47.411  1.00  0.00           HC 
ATOM   4044  C2  ACN D 685      15.994  58.531  47.874  1.00  0.00           YC 
ATOM   4045  N   ACN D 685      16.606  57.655  47.466  1.00  0.00           YN 
TER
TER
ATOM   4046  C1  ACN D 686      66.681  26.985  21.221  1.00  0.00           CT 
ATOM   4047  H1  ACN D 686      65.942  27.495  21.839  1.00  0.00           HC 
ATOM   4048  H2  ACN D 686      67.162  27.697  20.544  1.00  0.00           HC 
ATOM   4049  H3  ACN D 686      66.194  26.308  20.523  1.00  0.00           HC 
ATOM   4050  C2  ACN D 686      67.656  26.350  22.120  1.00  0.00           YC 
ATOM   4051  N   ACN D 686      68.334  25.742  22.811  1.00  0.00           YN 
TER
TER
ATOM   4052  C1  ACN D 687      50.100  29.077  19.334  1.00  0.00           CT 
ATOM   4053  H1  ACN D 687      49.582  28.834  20.263  1.00  0.00           HC 
ATOM   4054  H2  ACN D 687      51.170  29.208  19.523  1.00  0.00           HC 
ATOM   4055  H3  ACN D 687      49.813  30.066  18.984  1.00  0.00           HC 
ATOM   4056  C2  ACN D 687      49.848  27.986  18.381  1.00  0.00           YC 
ATOM   4057  N   ACN D 687      49.544  27.213  17.596  1.00  0.00           YN 
TER
TER
ATOM   4058  C1  ACN D 688      59.080  38.249  40.574  1.00  0.00           CT 
ATOM   4059  H1  ACN D 688      60.134  38.153  40.309  1.00  0.00           HC 
ATOM   4060  H2  ACN D 688      58.935  38.013  41.632  1.00  0.00           HC 
ATOM   4061  H3  ACN D 688      58.492  37.473  40.089  1.00  0.00           HC 
ATOM   4062  C2  ACN D 688      58.664  39.625  40.265  1.00  0.00           YC 
ATOM   4063  N   ACN D 688      58.300  40.646  39.900  1.00  0.00           YN 
TER
TER
ATOM   4064  C1  ACN D 689      28.409  61.105  14.039  1.00  0.00           CT 
ATOM   4065  H1  ACN D 689      27.879  61.291  14.974  1.00  0.00           HC 
ATOM   4066  H2  ACN D 689      29.019  61.974  13.773  1.00  0.00           HC 
ATOM   4067  H3  ACN D 689      27.710  61.060  13.207  1.00  0.00           HC 
ATOM   4068  C2  ACN D 689      29.233  59.901  14.222  1.00  0.00           YC 
ATOM   4069  N   ACN D 689      29.765  58.893  14.312  1.00  0.00           YN 
TER
TER
ATOM   4070  C1  ACN D 690      25.101  59.718  54.616  1.00  0.00           CT 
ATOM   4071  H1  ACN D 690      25.437  58.683  54.540  1.00  0.00           HC 
ATOM   4072  H2  ACN D 690      24.818  59.948  55.647  1.00  0.00           HC 
ATOM   4073  H3  ACN D 690      24.158  59.853  54.090  1.00  0.00           HC 
ATOM   4074  C2  ACN D 690      26.198  60.580  54.151  1.00  0.00           YC 
ATOM   4075  N   ACN D 690      26.991  61.243  53.663  1.00  0.00           YN 
TER
TER
ATOM   4076  C1  ACN D 691      66.834  37.166   1.009  1.00  0.00           CT 
ATOM   4077  H1  ACN D 691      65.943  37.762   1.206  1.00  0.00           HC 
ATOM   4078  H2  ACN D 691      66.737  36.649   0.050  1.00  0.00           HC 
ATOM   4079  H3  ACN D 691      66.898  36.332   1.706  1.00  0.00           HC 
ATOM   4080  C2  ACN D 691      67.992  38.071   1.022  1.00  0.00           YC 
ATOM   4081  N   ACN D 691      68.905  38.744   1.166  1.00  0.00           YN 
TER
TER
ATOM   4082  C1  ACN D 692      41.648  33.354  11.525  1.00  0.00           CT 
ATOM   4083  H1  ACN D 692      40.604  33.655  11.440  1.00  0.00           HC 
ATOM   4084  H2  ACN D 692      42.065  33.702  12.475  1.00  0.00           HC 
ATOM   4085  H3  ACN D 692      42.260  33.891  10.804  1.00  0.00           HC 
ATOM   4086  C2  ACN D 692      41.704  31.889  11.415  1.00  0.00           YC 
ATOM   4087  N   ACN D 692      41.767  30.770  11.192  1.00  0.00           YN 
TER
TER
ATOM   4088  C1  ACN D 693      58.178  55.620  48.415  1.00  0.00           CT 
ATOM   4089  H1  ACN D 693      57.386  55.056  48.910  1.00  0.00           HC 
ATOM   4090  H2  ACN D 693      57.901  56.676  48.343  1.00  0.00           HC 
ATOM   4091  H3  ACN D 693      58.249  55.337  47.367  1.00  0.00           HC 
ATOM   4092  C2  ACN D 693      59.412  55.436  49.191  1.00  0.00           YC 
ATOM   4093  N   ACN D 693      60.400  55.185  49.709  1.00  0.00           YN 
TER
TER
ATOM   4094  C1  ACN D 694      18.541  18.713  23.782  1.00  0.00           CT 
ATOM   4095  H1  ACN D 694      18.655  19.333  22.892  1.00  0.00           HC 
ATOM   4096  H2  ACN D 694      17.550  18.863  24.221  1.00  0.00           HC 
ATOM   4097  H3  ACN D 694      19.193  19.066  24.579  1.00  0.00           HC 
ATOM   4098  C2  ACN D 694      18.752  17.314  23.385  1.00  0.00           YC 
ATOM   4099  N   ACN D 694      19.050  16.244  23.110  1.00  0.00           YN 
TER
TER
ATOM   4100  C1  ACN D 695      64.135  52.372  15.572  1.00  0.00           CT 
ATOM   4101  H1  ACN D 695      64.110  53.366  16.020  1.00  0.00           HC 
ATOM   4102  H2  ACN D 695      63.404  51.720  16.060  1.00  0.00           HC 
ATOM   4103  H3  ACN D 695      65.071  51.871  15.806  1.00  0.00           HC 
ATOM   4104  C2  ACN D 695      63.854  52.521  14.137  1.00  0.00           YC 
ATOM   4105  N   ACN D 695      63.774  52.644  13.003  1.00  0.00           YN 
TER
TER
ATOM   4106  C1  ACN D 696      28.384  34.649  68.574  1.00  0.00           CT 
ATOM   4107  H1  ACN D 696      28.640  34.227  69.547  1.00  0.00           HC 
ATOM   4108  H2  ACN D 696      27.312  34.540  68.386  1.00  0.00           HC 
ATOM   4109  H3  ACN D 696      28.813  34.051  67.773  1.00  0.00           HC 
ATOM   4110  C2  ACN D 696      28.791  36.062  68.577  1.00  0.00           YC 
ATOM   4111  N   ACN D 696      29.229  37.117  68.526  1.00  0.00           YN 
TER
TER
ATOM   4112  C1  ACN D 697      20.381  29.763  23.743  1.00  0.00           CT 
ATOM   4113  H1  ACN D 697      19.845  30.541  24.288  1.00  0.00           HC 
ATOM   4114  H2  ACN D 697      19.768  29.391  22.917  1.00  0.00           HC 
ATOM   4115  H3  ACN D 697      20.491  28.873  24.357  1.00  0.00           HC 
ATOM   4116  C2  ACN D 697      21.643  30.342  23.261  1.00  0.00           YC 
ATOM   4117  N   ACN D 697      22.682  30.744  23.004  1.00  0.00           YN 
TER
TER
ATOM   4118  C1  ACN D 698      29.718  57.239  18.829  1.00  0.00           CT 
ATOM   4119  H1  ACN D 698      30.201  58.053  18.288  1.00  0.00           HC 
ATOM   4120  H2  ACN D 698      28.813  57.602  19.326  1.00  0.00           HC 
ATOM   4121  H3  ACN D 698      30.328  56.930  19.676  1.00  0.00           HC 
ATOM   4122  C2  ACN D 698      29.416  56.174  17.862  1.00  0.00           YC 
ATOM   4123  N   ACN D 698      29.304  55.291  17.145  1.00  0.00           YN 
TER
TER
ATOM   4124  C1  ACN D 699      38.422  54.569  28.937  1.00  0.00           CT 
ATOM   4125  H1  ACN D 699      38.730  55.023  29.879  1.00  0.00           HC 
ATOM   4126  H2  ACN D 699      39.210  53.911  28.560  1.00  0.00           HC 
ATOM   4127  H3  ACN D 699      38.365  55.320  28.151  1.00  0.00           HC 
ATOM   4128  C2  ACN D 699      37.173  53.833  29.180  1.00  0.00           YC 
ATOM   4129  N   ACN D 699      36.135  53.377  29.331  1.00  0.00           YN 
TER
TER
ATOM   4130  C1  ACN D 700      23.205  40.924  54.378  1.00  0.00           CT 
ATOM   4131  H1  ACN D 700      24.029  40.268  54.657  1.00  0.00           HC 
ATOM   4132  H2  ACN D 700      23.084  41.715  55.124  1.00  0.00           HC 
ATOM   4133  H3  ACN D 700      22.255  40.398  54.455  1.00  0.00           HC 
ATOM   4134  C2  ACN D 700      23.500  41.475  53.047  1.00  0.00           YC 
ATOM   4135  N   ACN D 700      23.657  41.796  51.961  1.00  0.00           YN 
TER
TER
ATOM   4136  C1  ACN D 701      53.311  17.495  62.603  1.00  0.00           CT 
ATOM   4137  H1  ACN D 701      52.225  17.416  62.547  1.00  0.00           HC 
ATOM   4138  H2  ACN D 701      53.766  17.081  61.698  1.00  0.00           HC 
ATOM   4139  H3  ACN D 701      53.703  16.834  63.372  1.00  0.00           HC 
ATOM   4140  C2  ACN D 701      53.650  18.915  62.776  1.00  0.00           YC 
ATOM   4141  N   ACN D 701      53.911  19.995  63.049  1.00  0.00           YN 
TER
TER
ATOM   4142  C1  ACN D 702      24.652  23.544  26.039  1.00  0.00           CT 
ATOM   4143  H1  ACN D 702      23.909  22.750  26.118  1.00  0.00           HC 
ATOM   4144  H2  ACN D 702      24.502  24.109  25.114  1.00  0.00           HC 
ATOM   4145  H3  ACN D 702      25.644  23.125  25.885  1.00  0.00           HC 
ATOM   4146  C2  ACN D 702      24.519  24.402  27.225  1.00  0.00           YC 
ATOM   4147  N   ACN D 702      24.513  24.989  28.206  1.00  0.00           YN 
TER
TER
ATOM   4148  C1  ACN D 703       7.571  32.921  49.394  1.00  0.00           CT 
ATOM   4149  H1  ACN D 703       6.777  32.370  49.900  1.00  0.00           HC 
ATOM   4150  H2  ACN D 703       8.427  32.265  49.210  1.00  0.00           HC 
ATOM   4151  H3  ACN D 703       8.002  33.667  50.058  1.00  0.00           HC 
ATOM   4152  C2  ACN D 703       7.019  33.454  48.140  1.00  0.00           YC 
ATOM   4153  N   ACN D 703       6.560  33.983  47.237  1.00  0.00           YN 
TER
TER
ATOM   4154  C1  ACN D 704      35.370  34.157  42.342  1.00  0.00           CT 
ATOM   4155  H1  ACN D 704      35.959  35.072  42.411  1.00  0.00           HC 
ATOM   4156  H2  ACN D 704      35.901  33.411  41.744  1.00  0.00           HC 
ATOM   4157  H3  ACN D 704      34.475  34.323  41.746  1.00  0.00           HC 
ATOM   4158  C2  ACN D 704      35.123  33.678  43.710  1.00  0.00           YC 
ATOM   4159  N   ACN D 704      34.812  33.379  44.769  1.00  0.00           YN 
TER
TER
ATOM   4160  C1  ACN D 705      56.665  41.984  37.181  1.00  0.00           CT 
ATOM   4161  H1  ACN D 705      56.578  41.512  38.161  1.00  0.00           HC 
ATOM   4162  H2  ACN D 705      55.839  41.669  36.537  1.00  0.00           HC 
ATOM   4163  H3  ACN D 705      57.527  41.593  36.644  1.00  0.00           HC 
ATOM   4164  C2  ACN D 705      56.670  43.440  37.383  1.00  0.00           YC 
ATOM   4165  N   ACN D 705      56.813  44.563  37.544  1.00  0.00           YN 
TER
TER
ATOM   4166  C1  ACN D 706      22.331  40.637  65.683  1.00  0.00           CT 
ATOM   4167  H1  ACN D 706      22.472  39.927  64.868  1.00  0.00           HC 
ATOM   4168  H2  ACN D 706      23.295  41.044  66.000  1.00  0.00           HC 
ATOM   4169  H3  ACN D 706      21.999  40.123  66.583  1.00  0.00           HC 
ATOM   4170  C2  ACN D 706      21.428  41.694  65.206  1.00  0.00           YC 
ATOM   4171  N   ACN D 706      20.621  42.440  64.888  1.00  0.00           YN 
TER
TER
ATOM   4172  C1  ACN D 707      46.466  59.925  38.037  1.00  0.00           CT 
ATOM   4173  H1  ACN D 707      47.554  59.937  38.109  1.00  0.00           HC 
ATOM   4174  H2  ACN D 707      46.059  60.901  38.317  1.00  0.00           HC 
ATOM   4175  H3  ACN D 707      46.040  59.279  38.802  1.00  0.00           HC 
ATOM   4176  C2  ACN D 707      46.112  59.567  36.656  1.00  0.00           YC 
ATOM   4177  N   ACN D 707      45.831  59.156  35.627  1.00  0.00           YN 
TER
TER
ATOM   4178  C1  ACN D 708      42.327   6.709  54.604  1.00  0.00           CT 
ATOM   4179  H1  ACN D 708      42.687   6.881  53.589  1.00  0.00           HC 
ATOM   4180  H2  ACN D 708      42.273   7.656  55.149  1.00  0.00           HC 
ATOM   4181  H3  ACN D 708      43.067   6.161  55.183  1.00  0.00           HC 
ATOM   4182  C2  ACN D 708      41.010   6.062  54.510  1.00  0.00           YC 
ATOM   4183  N   ACN D 708      40.055   5.438  54.445  1.00  0.00           YN 
TER
TER
ATOM   4184  C1  ACN D 709      40.567  26.895  60.490  1.00  0.00           CT 
ATOM   4185  H1  ACN D 709      41.583  27.159  60.786  1.00  0.00           HC 
ATOM   4186  H2  ACN D 709      40.588  26.105  59.734  1.00  0.00           HC 
ATOM   4187  H3  ACN D 709      40.104  27.714  59.942  1.00  0.00           HC 
ATOM   4188  C2  ACN D 709      39.843  26.471  61.697  1.00  0.00           YC 
ATOM   4189  N   ACN D 709      39.239  26.274  62.648  1.00  0.00           YN 
TER
TER
ATOM   4190  C1  ACN D 710      51.165  44.763  10.139  1.00  0.00           CT 
ATOM   4191  H1  ACN D 710      50.862  44.566  11.168  1.00  0.00           HC 
ATOM   4192  H2  ACN D 710      51.381  45.828  10.007  1.00  0.00           HC 
ATOM   4193  H3  ACN D 710      50.327  44.620   9.460  1.00  0.00           HC 
ATOM   4194  C2  ACN D 710      52.343  43.932   9.851  1.00  0.00           YC 
ATOM   4195  N   ACN D 710      53.170  43.191   9.580  1.00  0.00           YN 
TER
TER
ATOM   4196  C1  ACN D 711      56.584  51.396  36.271  1.00  0.00           CT 
ATOM   4197  H1  ACN D 711      56.671  51.759  35.246  1.00  0.00           HC 
ATOM   4198  H2  ACN D 711      55.705  51.835  36.753  1.00  0.00           HC 
ATOM   4199  H3  ACN D 711      57.393  51.787  36.885  1.00  0.00           HC 
ATOM   4200  C2  ACN D 711      56.498  49.929  36.222  1.00  0.00           YC 
ATOM   4201  N   ACN D 711      56.571  48.788  36.199  1.00  0.00           YN 
TER
TER
ATOM   4202  C1  ACN D 712       8.531  33.512  56.671  1.00  0.00           CT 
ATOM   4203  H1  ACN D 712       8.674  32.456  56.904  1.00  0.00           HC 
ATOM   4204  H2  ACN D 712       8.267  33.633  55.617  1.00  0.00           HC 
ATOM   4205  H3  ACN D 712       9.477  34.046  56.727  1.00  0.00           HC 
ATOM   4206  C2  ACN D 712       7.477  34.028  57.556  1.00  0.00           YC 
ATOM   4207  N   ACN D 712       6.759  34.466  58.331  1.00  0.00           YN 
TER
TER
ATOM   4208  C1  ACN D 713      60.147  18.284  58.284  1.00  0.00           CT 
ATOM   4209  H1  ACN D 713      59.982  17.551  59.075  1.00  0.00           HC 
ATOM   4210  H2  ACN D 713      59.595  17.998  57.384  1.00  0.00           HC 
ATOM   4211  H3  ACN D 713      61.177  18.243  57.936  1.00  0.00           HC 
ATOM   4212  C2  ACN D 713      59.716  19.595  58.790  1.00  0.00           YC 
ATOM   4213  N   ACN D 713      59.513  20.633  59.223  1.00  0.00           YN 
TER
TER
ATOM   4214  C1  ACN D 714      54.093  16.327   2.100  1.00  0.00           CT 
ATOM   4215  H1  ACN D 714      54.832  15.627   2.491  1.00  0.00           HC 
ATOM   4216  H2  ACN D 714      53.990  16.202   1.018  1.00  0.00           HC 
ATOM   4217  H3  ACN D 714      54.461  17.349   2.171  1.00  0.00           HC 
ATOM   4218  C2  ACN D 714      52.824  16.077   2.797  1.00  0.00           YC 
ATOM   4219  N   ACN D 714      51.876  15.980   3.431  1.00  0.00           YN 
TER
TER
ATOM   4220  C1  ACN D 715      55.316  30.445  44.743  1.00  0.00           CT 
ATOM   4221  H1  ACN D 715      55.167  31.420  44.276  1.00  0.00           HC 
ATOM   4222  H2  ACN D 715      55.876  30.556  45.676  1.00  0.00           HC 
ATOM   4223  H3  ACN D 715      55.992  29.836  44.148  1.00  0.00           HC 
ATOM   4224  C2  ACN D 715      53.991  29.853  44.975  1.00  0.00           YC 
ATOM   4225  N   ACN D 715      52.975  29.331  45.030  1.00  0.00           YN 
TER
TER
ATOM   4226  C1  ACN D 716       3.843  32.965   5.246  1.00  0.00           CT 
ATOM   4227  H1  ACN D 716       4.351  33.711   5.857  1.00  0.00           HC 
ATOM   4228  H2  ACN D 716       3.305  32.258   5.884  1.00  0.00           HC 
ATOM   4229  H3  ACN D 716       4.566  32.316   4.755  1.00  0.00           HC 
ATOM   4230  C2  ACN D 716       2.932  33.674   4.336  1.00  0.00           YC 
ATOM   4231  N   ACN D 716       2.328  34.225   3.536  1.00  0.00           YN 
TER
TER
ATOM   4232  C1  ACN D 717      17.942  13.710  10.128  1.00  0.00           CT 
ATOM   4233  H1  ACN D 717      18.338  14.707   9.930  1.00  0.00           HC 
ATOM   4234  H2  ACN D 717      18.279  13.011   9.357  1.00  0.00           HC 
ATOM   4235  H3  ACN D 717      16.863  13.693   9.989  1.00  0.00           HC 
ATOM   4236  C2  ACN D 717      18.400  13.303  11.465  1.00  0.00           YC 
ATOM   4237  N   ACN D 717      18.636  13.040  12.552  1.00  0.00           YN 
TER
TER
ATOM   4238  C1  ACN D 718      32.240   1.824  27.755  1.00  0.00           CT 
ATOM   4239  H1  ACN D 718      32.357   1.115  26.935  1.00  0.00           HC 
ATOM   4240  H2  ACN D 718      33.117   2.475  27.818  1.00  0.00           HC 
ATOM   4241  H3  ACN D 718      32.277   1.309  28.713  1.00  0.00           HC 
ATOM   4242  C2  ACN D 718      31.010   2.592  27.513  1.00  0.00           YC 
ATOM   4243  N   ACN D 718      29.989   3.094  27.402  1.00  0.00           YN 
TER
TER
ATOM   4244  C1  ACN D 719      20.458  42.461  10.020  1.00  0.00           CT 
ATOM   4245  H1  ACN D 719      21.022  42.749  10.908  1.00  0.00           HC 
ATOM   4246  H2  ACN D 719      20.170  41.407  10.082  1.00  0.00           HC 
ATOM   4247  H3  ACN D 719      21.100  42.465   9.141  1.00  0.00           HC 
ATOM   4248  C2  ACN D 719      19.282  43.339   9.932  1.00  0.00           YC 
ATOM   4249  N   ACN D 719      18.446  44.104   9.782  1.00  0.00           YN 
TER
TER
ATOM   4250  C1  ACN D 720      10.581  11.665  65.996  1.00  0.00           CT 
ATOM   4251  H1  ACN D 720       9.564  12.013  65.810  1.00  0.00           HC 
ATOM   4252  H2  ACN D 720      10.945  11.089  65.140  1.00  0.00           HC 
ATOM   4253  H3  ACN D 720      10.590  10.918  66.787  1.00  0.00           HC 
ATOM   4254  C2  ACN D 720      11.419  12.845  66.250  1.00  0.00           YC 
ATOM   4255  N   ACN D 720      12.043  13.744  66.583  1.00  0.00           YN 
TER
TER
ATOM   4256  C1  ACN D 721       1.517   8.527   8.333  1.00  0.00           CT 
ATOM   4257  H1  ACN D 721       2.558   8.848   8.280  1.00  0.00           HC 
ATOM   4258  H2  ACN D 721       1.342   7.967   9.257  1.00  0.00           HC 
ATOM   4259  H3  ACN D 721       1.310   7.774   7.575  1.00  0.00           HC 
ATOM   4260  C2  ACN D 721       0.672   9.728   8.260  1.00  0.00           YC 
ATOM   4261  N   ACN D 721       0.012  10.640   8.065  1.00  0.00           YN 
TER
TER
ATOM   4262  C1  ACN D 722      51.215  26.220  54.834  1.00  0.00           CT 
ATOM   4263  H1  ACN D 722      50.596  25.324  54.882  1.00  0.00           HC 
ATOM   4264  H2  ACN D 722      50.856  26.884  54.042  1.00  0.00           HC 
ATOM   4265  H3  ACN D 722      52.215  25.975  54.482  1.00  0.00           HC 
ATOM   4266  C2  ACN D 722      51.164  26.872  56.150  1.00  0.00           YC 
ATOM   4267  N   ACN D 722      51.239  27.305  57.206  1.00  0.00           YN 
TER
TER
ATOM   4268  C1  ACN D 723      68.723  38.240  62.760  1.00  0.00           CT 
ATOM   4269  H1  ACN D 723      69.571  38.647  62.208  1.00  0.00           HC 
ATOM   4270  H2  ACN D 723      68.467  38.896  63.597  1.00  0.00           HC 
ATOM   4271  H3  ACN D 723      69.007  37.324  63.274  1.00  0.00           HC 
ATOM   4272  C2  ACN D 723      67.602  38.099  61.820  1.00  0.00           YC 
ATOM   4273  N   ACN D 723      66.775  37.860  61.067  1.00  0.00           YN 
TER
TER
ATOM   4274  C1  ACN D 724      58.151  46.530  39.052  1.00  0.00           CT 
ATOM   4275  H1  ACN D 724      57.950  45.939  39.946  1.00  0.00           HC 
ATOM   4276  H2  ACN D 724      57.216  46.913  38.634  1.00  0.00           HC 
ATOM   4277  H3  ACN D 724      58.511  45.893  38.246  1.00  0.00           HC 
ATOM   4278  C2  ACN D 724      59.061  47.620  39.431  1.00  0.00           YC 
ATOM   4279  N   ACN D 724      59.873  48.383  39.689  1.00  0.00           YN 
TER
TER
ATOM   4280  C1  ACN D 725      13.672  21.352  24.839  1.00  0.00           CT 
ATOM   4281  H1  ACN D 725      14.219  22.197  24.421  1.00  0.00           HC 
ATOM   4282  H2  ACN D 725      12.672  21.295  24.399  1.00  0.00           HC 
ATOM   4283  H3  ACN D 725      13.444  21.526  25.888  1.00  0.00           HC 
ATOM   4284  C2  ACN D 725      14.452  20.135  24.570  1.00  0.00           YC 
ATOM   4285  N   ACN D 725      15.117  19.209  24.486  1.00  0.00           YN 
TER
TER
ATOM   4286  C1  ACN D 726       5.130  53.235  43.710  1.00  0.00           CT 
ATOM   4287  H1  ACN D 726       4.797  53.674  42.768  1.00  0.00           HC 
ATOM   4288  H2  ACN D 726       4.645  52.267  43.866  1.00  0.00           HC 
ATOM   4289  H3  ACN D 726       4.755  53.811  44.553  1.00  0.00           HC 
ATOM   4290  C2  ACN D 726       6.593  53.104  43.651  1.00  0.00           YC 
ATOM   4291  N   ACN D 726       7.736  53.128  43.666  1.00  0.00           YN 
TER
TER
ATOM   4292  C1  ACN D 727      32.484  10.257  64.842  1.00  0.00           CT 
ATOM   4293  H1  ACN D 727      32.237   9.552  64.047  1.00  0.00           HC 
ATOM   4294  H2  ACN D 727      33.357  10.852  64.560  1.00  0.00           HC 
ATOM   4295  H3  ACN D 727      32.848   9.729  65.721  1.00  0.00           HC 
ATOM   4296  C2  ACN D 727      31.304  11.103  65.072  1.00  0.00           YC 
ATOM   4297  N   ACN D 727      30.350  11.669  65.349  1.00  0.00           YN 
TER
TER
ATOM   4298  C1  ACN D 728       4.198  40.067  19.751  1.00  0.00           CT 
ATOM   4299  H1  ACN D 728       4.088  39.685  20.767  1.00  0.00           HC 
ATOM   4300  H2  ACN D 728       3.227  40.084  19.248  1.00  0.00           HC 
ATOM   4301  H3  ACN D 728       4.754  39.362  19.137  1.00  0.00           HC 
ATOM   4302  C2  ACN D 728       4.786  41.411  19.838  1.00  0.00           YC 
ATOM   4303  N   ACN D 728       5.367  42.394  19.892  1.00  0.00           YN 
TER
TER
ATOM   4304  C1  ACN D 729      20.810  66.455  17.412  1.00  0.00           CT 
ATOM   4305  H1  ACN D 729      20.581  66.506  16.347  1.00  0.00           HC 
ATOM   4306  H2  ACN D 729      20.368  65.554  17.849  1.00  0.00           HC 
ATOM   4307  H3  ACN D 729      20.290  67.243  17.952  1.00  0.00           HC 
ATOM   4308  C2  ACN D 729      22.273  66.465  17.557  1.00  0.00           YC 
ATOM   4309  N   ACN D 729      23.400  66.612  17.682  1.00  0.00           YN 
TER
TER
ATOM   4310  C1  ACN D 730      39.891  16.511  32.402  1.00  0.00           CT 
ATOM   4311  H1  ACN D 730      40.091  17.156  33.258  1.00  0.00           HC 
ATOM   4312  H2  ACN D 730      39.231  17.021  31.693  1.00  0.00           HC 
ATOM   4313  H3  ACN D 730      39.282  15.660  32.699  1.00  0.00           HC 
ATOM   4314  C2  ACN D 730      41.181  16.166  31.788  1.00  0.00           YC 
ATOM   4315  N   ACN D 730      42.183  15.784  31.392  1.00  0.00           YN 
TER
TER
ATOM   4316  C1  ACN D 731      33.699  24.746  29.539  1.00  0.00           CT 
ATOM   4317  H1  ACN D 731      33.592  25.153  30.545  1.00  0.00           HC 
ATOM   4318  H2  ACN D 731      34.729  24.870  29.190  1.00  0.00           HC 
ATOM   4319  H3  ACN D 731      33.147  25.350  28.822  1.00  0.00           HC 
ATOM   4320  C2  ACN D 731      33.310  23.330  29.584  1.00  0.00           YC 
ATOM   4321  N   ACN D 731      32.879  22.271  29.585  1.00  0.00           YN 
TER
TER
ATOM   4322  C1  ACN D 732      12.000  41.949  39.870  1.00  0.00           CT 
ATOM   4323  H1  ACN D 732      11.455  42.882  39.728  1.00  0.00           HC 
ATOM   4324  H2  ACN D 732      11.351  41.096  39.652  1.00  0.00           HC 
ATOM   4325  H3  ACN D 732      12.225  41.794  40.923  1.00  0.00           HC 
ATOM   4326  C2  ACN D 732      13.174  41.976  38.984  1.00  0.00           YC 
ATOM   4327  N   ACN D 732      14.156  42.050  38.404  1.00  0.00           YN 
TER
TER
ATOM   4328  C1  ACN D 733      42.095  67.338   1.763  1.00  0.00           CT 
ATOM   4329  H1  ACN D 733      41.399  67.675   2.531  1.00  0.00           HC 
ATOM   4330  H2  ACN D 733      43.109  67.673   2.000  1.00  0.00           HC 
ATOM   4331  H3  ACN D 733      41.906  67.853   0.823  1.00  0.00           HC 
ATOM   4332  C2  ACN D 733      42.012  65.872   1.692  1.00  0.00           YC 
ATOM   4333  N   ACN D 733      41.852  64.751   1.538  1.00  0.00           YN 
TER
TER
ATOM   4334  C1  ACN D 734      33.503  33.391  12.379  1.00  0.00           CT 
ATOM   4335  H1  ACN D 734      34.298  33.322  13.122  1.00  0.00           HC 
ATOM   4336  H2  ACN D 734      33.656  32.646  11.593  1.00  0.00           HC 
ATOM   4337  H3  ACN D 734      33.581  34.322  11.821  1.00  0.00           HC 
ATOM   4338  C2  ACN D 734      32.223  33.191  13.073  1.00  0.00           YC 
ATOM   4339  N   ACN D 734      31.222  33.174  13.626  1.00  0.00           YN 
TER
TER
ATOM   4340  C1  ACN D 735      62.555  22.303  37.835  1.00  0.00           CT 
ATOM   4341  H1  ACN D 735      62.340  23.060  38.590  1.00  0.00           HC 
ATOM   4342  H2  ACN D 735      63.051  21.443  38.295  1.00  0.00           HC 
ATOM   4343  H3  ACN D 735      63.317  22.657  37.145  1.00  0.00           HC 
ATOM   4344  C2  ACN D 735      61.281  21.921  37.208  1.00  0.00           YC 
ATOM   4345  N   ACN D 735      60.318  21.722  36.625  1.00  0.00           YN 
TER
TER
ATOM   4346  C1  ACN D 736       4.591  11.809   7.465  1.00  0.00           CT 
ATOM   4347  H1  ACN D 736       5.389  12.486   7.158  1.00  0.00           HC 
ATOM   4348  H2  ACN D 736       4.830  11.360   8.434  1.00  0.00           HC 
ATOM   4349  H3  ACN D 736       4.560  10.936   6.817  1.00  0.00           HC 
ATOM   4350  C2  ACN D 736       3.343  12.584   7.520  1.00  0.00           YC 
ATOM   4351  N   ACN D 736       2.351  13.146   7.431  1.00  0.00           YN 
TER
TER
ATOM   4352  C1  ACN D 737       5.592  43.409  46.686  1.00  0.00           CT 
ATOM   4353  H1  ACN D 737       4.759  44.046  46.383  1.00  0.00           HC 
ATOM   4354  H2  ACN D 737       5.315  42.821  47.566  1.00  0.00           HC 
ATOM   4355  H3  ACN D 737       6.413  44.011  47.069  1.00  0.00           HC 
ATOM   4356  C2  ACN D 737       5.936  42.548  45.545  1.00  0.00           YC 
ATOM   4357  N   ACN D 737       6.296  41.976  44.623  1.00  0.00           YN 
TER
TER
ATOM   4358  C1  ACN D 738      59.509  68.079  59.574  1.00  0.00           CT 
ATOM   4359  H1  ACN D 738      59.734  69.112  59.843  1.00  0.00           HC 
ATOM   4360  H2  ACN D 738      59.484  67.453  60.471  1.00  0.00           HC 
ATOM   4361  H3  ACN D 738      60.336  67.640  59.019  1.00  0.00           HC 
ATOM   4362  C2  ACN D 738      58.219  68.069  58.871  1.00  0.00           YC 
ATOM   4363  N   ACN D 738      57.288  68.073  58.206  1.00  0.00           YN 
TER
TER
ATOM   4364  C1  ACN D 739      48.755  43.521  46.198  1.00  0.00           CT 
ATOM   4365  H1  ACN D 739      49.446  43.449  47.038  1.00  0.00           HC 
ATOM   4366  H2  ACN D 739      48.555  42.527  45.788  1.00  0.00           HC 
ATOM   4367  H3  ACN D 739      49.230  44.018  45.355  1.00  0.00           HC 
ATOM   4368  C2  ACN D 739      47.525  44.164  46.682  1.00  0.00           YC 
ATOM   4369  N   ACN D 739      46.626  44.785  47.018  1.00  0.00           YN 
TER
TER
ATOM   4370  C1  ACN D 740      57.583  21.979  22.777  1.00  0.00           CT 
ATOM   4371  H1  ACN D 740      57.236  22.399  21.833  1.00  0.00           HC 
ATOM   4372  H2  ACN D 740      56.905  21.187  23.109  1.00  0.00           HC 
ATOM   4373  H3  ACN D 740      57.483  22.708  23.579  1.00  0.00           HC 
ATOM   4374  C2  ACN D 740      58.947  21.472  22.569  1.00  0.00           YC 
ATOM   4375  N   ACN D 740      60.052  21.203  22.449  1.00  0.00           YN 
TER
TER
ATOM   4376  C1  ACN D 741       7.706  52.423  23.778  1.00  0.00           CT 
ATOM   4377  H1  ACN D 741       7.659  51.365  23.518  1.00  0.00           HC 
ATOM   4378  H2  ACN D 741       7.258  53.026  22.983  1.00  0.00           HC 
ATOM   4379  H3  ACN D 741       8.736  52.773  23.770  1.00  0.00           HC 
ATOM   4380  C2  ACN D 741       7.001  52.603  25.056  1.00  0.00           YC 
ATOM   4381  N   ACN D 741       6.577  52.726  26.111  1.00  0.00           YN 
TER
TER
ATOM   4382  C1  ACN D 742      53.438  12.337  36.726  1.00  0.00           CT 
ATOM   4383  H1  ACN D 742      54.442  12.599  36.391  1.00  0.00           HC 
ATOM   4384  H2  ACN D 742      53.407  11.288  37.038  1.00  0.00           HC 
ATOM   4385  H3  ACN D 742      52.742  12.342  35.890  1.00  0.00           HC 
ATOM   4386  C2  ACN D 742      53.084  13.240  37.831  1.00  0.00           YC 
ATOM   4387  N   ACN D 742      52.752  14.024  38.594  1.00  0.00           YN 
TER
TER
ATOM   4388  C1  ACN D 743      62.492  37.848  57.427  1.00  0.00           CT 
ATOM   4389  H1  ACN D 743      63.054  37.438  58.267  1.00  0.00           HC 
ATOM   4390  H2  ACN D 743      61.932  37.054  56.925  1.00  0.00           HC 
ATOM   4391  H3  ACN D 743      63.167  38.177  56.640  1.00  0.00           HC 
ATOM   4392  C2  ACN D 743      61.599  38.891  57.952  1.00  0.00           YC 
ATOM   4393  N   ACN D 743      61.007  39.793  58.331  1.00  0.00           YN 
TER
TER
ATOM   4394  C1  ACN D 744      41.172  48.485  15.249  1.00  0.00           CT 
ATOM   4395  H1  ACN D 744      40.621  47.936  16.013  1.00  0.00           HC 
ATOM   4396  H2  ACN D 744      40.537  48.652  14.373  1.00  0.00           HC 
ATOM   4397  H3  ACN D 744      41.966  47.868  14.833  1.00  0.00           HC 
ATOM   4398  C2  ACN D 744      41.619  49.753  15.842  1.00  0.00           YC 
ATOM   4399  N   ACN D 744      42.086  50.673  16.336  1.00  0.00           YN 
TER
TER
ATOM   4400  C1  ACN D 745      44.313  59.942   3.415  1.00  0.00           CT 
ATOM   4401  H1  ACN D 745      45.059  59.334   2.903  1.00  0.00           HC 
ATOM   4402  H2  ACN D 745      44.150  60.877   2.871  1.00  0.00           HC 
ATOM   4403  H3  ACN D 745      44.701  60.302   4.366  1.00  0.00           HC 
ATOM   4404  C2  ACN D 745      43.078  59.150   3.511  1.00  0.00           YC 
ATOM   4405  N   ACN D 745      42.165  58.492   3.711  1.00  0.00           YN 
TER
TER
ATOM   4406  C1  ACN D 746      64.073  56.235  64.007  1.00  0.00           CT 
ATOM   4407  H1  ACN D 746      63.182  56.829  63.800  1.00  0.00           HC 
ATOM   4408  H2  ACN D 746      63.788  55.251  64.392  1.00  0.00           HC 
ATOM   4409  H3  ACN D 746      64.623  56.652  64.848  1.00  0.00           HC 
ATOM   4410  C2  ACN D 746      64.840  56.127  62.758  1.00  0.00           YC 
ATOM   4411  N   ACN D 746      65.506  56.155  61.829  1.00  0.00           YN 
TER
TER
ATOM   4412  C1  ACN D 747      16.557  40.214  21.032  1.00  0.00           CT 
ATOM   4413  H1  ACN D 747      16.044  39.639  20.261  1.00  0.00           HC 
ATOM   4414  H2  ACN D 747      16.694  41.248  20.703  1.00  0.00           HC 
ATOM   4415  H3  ACN D 747      17.586  39.876  21.140  1.00  0.00           HC 
ATOM   4416  C2  ACN D 747      15.750  40.139  22.259  1.00  0.00           YC 
ATOM   4417  N   ACN D 747      15.201  39.970  23.247  1.00  0.00           YN 
TER
TER
ATOM   4418  C1  ACN D 748      47.678   8.330  35.257  1.00  0.00           CT 
ATOM   4419  H1  ACN D 748      47.117   9.249  35.088  1.00  0.00           HC 
ATOM   4420  H2  ACN D 748      47.268   7.790  36.115  1.00  0.00           HC 
ATOM   4421  H3  ACN D 748      48.687   8.555  35.597  1.00  0.00           HC 
ATOM   4422  C2  ACN D 748      47.604   7.527  34.027  1.00  0.00           YC 
ATOM   4423  N   ACN D 748      47.666   6.965  33.034  1.00  0.00           YN 
TER
TER
ATOM   4424  C1  ACN D 749       2.069  30.741  26.984  1.00  0.00           CT 
ATOM   4425  H1  ACN D 749       2.355  31.256  26.066  1.00  0.00           HC 
ATOM   4426  H2  ACN D 749       2.911  30.158  27.367  1.00  0.00           HC 
ATOM   4427  H3  ACN D 749       1.338  29.963  26.773  1.00  0.00           HC 
ATOM   4428  C2  ACN D 749       1.628  31.757  27.951  1.00  0.00           YC 
ATOM   4429  N   ACN D 749       1.157  32.525  28.654  1.00  0.00           YN 
TER
TER
ATOM   4430  C1  ACN D 750      33.150  42.861  29.411  1.00  0.00           CT 
ATOM   4431  H1  ACN D 750      32.396  42.779  30.195  1.00  0.00           HC 
ATOM   4432  H2  ACN D 750      32.922  43.707  28.756  1.00  0.00           HC 
ATOM   4433  H3  ACN D 750      33.078  42.021  28.723  1.00  0.00           HC 
ATOM   4434  C2  ACN D 750      34.459  43.018  30.061  1.00  0.00           YC 
ATOM   4435  N   ACN D 750      35.488  43.001  30.559  1.00  0.00           YN 
TER
TER
ATOM   4436  C1  ACN D 751      67.262   9.362  64.676  1.00  0.00           CT 
ATOM   4437  H1  ACN D 751      66.341   9.564  64.128  1.00  0.00           HC 
ATOM   4438  H2  ACN D 751      67.917  10.238  64.649  1.00  0.00           HC 
ATOM   4439  H3  ACN D 751      67.862   8.620  64.152  1.00  0.00           HC 
ATOM   4440  C2  ACN D 751      66.896   9.001  66.053  1.00  0.00           YC 
ATOM   4441  N   ACN D 751      66.611   8.588  67.080  1.00  0.00           YN 
TER
TER
ATOM   4442  C1  ACN D 752      26.344  26.972  59.834  1.00  0.00           CT 
ATOM   4443  H1  ACN D 752      25.951  26.754  60.827  1.00  0.00           HC 
ATOM   4444  H2  ACN D 752      27.309  26.475  59.693  1.00  0.00           HC 
ATOM   4445  H3  ACN D 752      26.621  28.021  59.753  1.00  0.00           HC 
ATOM   4446  C2  ACN D 752      25.352  26.517  58.849  1.00  0.00           YC 
ATOM   4447  N   ACN D 752      24.529  26.293  58.088  1.00  0.00           YN 
TER
TER
ATOM   4448  C1  ACN D 753      13.578  20.271  20.772  1.00  0.00           CT 
ATOM   4449  H1  ACN D 753      13.351  21.201  20.251  1.00  0.00           HC 
ATOM   4450  H2  ACN D 753      14.461  20.399  21.404  1.00  0.00           HC 
ATOM   4451  H3  ACN D 753      13.915  19.512  20.069  1.00  0.00           HC 
ATOM   4452  C2  ACN D 753      12.396  19.900  21.563  1.00  0.00           YC 
ATOM   4453  N   ACN D 753      11.436  19.536  22.067  1.00  0.00           YN 
TER
TER
ATOM   4454  C1  ACN D 754      36.270  40.282  40.206  1.00  0.00           CT 
ATOM   4455  H1  ACN D 754      36.825  40.464  39.285  1.00  0.00           HC 
ATOM   4456  H2  ACN D 754      35.889  41.226  40.608  1.00  0.00           HC 
ATOM   4457  H3  ACN D 754      36.942  39.958  40.999  1.00  0.00           HC 
ATOM   4458  C2  ACN D 754      35.180  39.346  39.896  1.00  0.00           YC 
ATOM   4459  N   ACN D 754      34.421  38.516  39.692  1.00  0.00           YN 
TER
TER
ATOM   4460  C1  ACN D 755      33.460  38.624  54.776  1.00  0.00           CT 
ATOM   4461  H1  ACN D 755      33.844  38.328  55.752  1.00  0.00           HC 
ATOM   4462  H2  ACN D 755      32.417  38.312  54.670  1.00  0.00           HC 
ATOM   4463  H3  ACN D 755      33.944  38.054  53.986  1.00  0.00           HC 
ATOM   4464  C2  ACN D 755      33.602  40.083  54.662  1.00  0.00           YC 
ATOM   4465  N   ACN D 755      33.836  41.192  54.513  1.00  0.00           YN 
TER
TER
ATOM   4466  C1  ACN D 756      66.750  46.521  10.739  1.00  0.00           CT 
ATOM   4467  H1  ACN D 756      65.935  45.990  10.247  1.00  0.00           HC 
ATOM   4468  H2  ACN D 756      67.381  45.817  11.289  1.00  0.00           HC 
ATOM   4469  H3  ACN D 756      66.368  47.151  11.540  1.00  0.00           HC 
ATOM   4470  C2  ACN D 756      67.511  47.234   9.702  1.00  0.00           YC 
ATOM   4471  N   ACN D 756      68.020  47.897   8.922  1.00  0.00           YN 
TER
TER
ATOM   4472  C1  ACN D 757      68.288  14.322  63.455  1.00  0.00           CT 
ATOM   4473  H1  ACN D 757      68.637  14.895  62.596  1.00  0.00           HC 
ATOM   4474  H2  ACN D 757      68.997  13.522  63.688  1.00  0.00           HC 
ATOM   4475  H3  ACN D 757      67.393  13.759  63.201  1.00  0.00           HC 
ATOM   4476  C2  ACN D 757      68.134  15.253  64.583  1.00  0.00           YC 
ATOM   4477  N   ACN D 757      67.881  15.991  65.419  1.00  0.00           YN 
TER
TER
ATOM   4478  C1  ACN D 758      38.121  14.608  43.764  1.00  0.00           CT 
ATOM   4479  H1  ACN D 758      37.495  14.459  44.645  1.00  0.00           HC 
ATOM   4480  H2  ACN D 758      38.264  13.660  43.239  1.00  0.00           HC 
ATOM   4481  H3  ACN D 758      39.138  14.857  44.057  1.00  0.00           HC 
ATOM   4482  C2  ACN D 758      37.461  15.606  42.910  1.00  0.00           YC 
ATOM   4483  N   ACN D 758      37.024  16.477  42.312  1.00  0.00           YN 
TER
TER
ATOM   4484  C1  ACN D 759      68.560  19.989  49.992  1.00  0.00           CT 
ATOM   4485  H1  ACN D 759      69.389  20.428  50.548  1.00  0.00           HC 
ATOM   4486  H2  ACN D 759      67.687  20.647  50.035  1.00  0.00           HC 
ATOM   4487  H3  ACN D 759      68.192  19.097  50.494  1.00  0.00           HC 
ATOM   4488  C2  ACN D 759      69.011  19.778  48.608  1.00  0.00           YC 
ATOM   4489  N   ACN D 759      69.397  19.486  47.573  1.00  0.00           YN 
TER
TER
ATOM   4490  C1  ACN D 760      42.387  31.612  17.355  1.00  0.00           CT 
ATOM   4491  H1  ACN D 760      42.475  30.964  16.483  1.00  0.00           HC 
ATOM   4492  H2  ACN D 760      43.320  32.159  17.514  1.00  0.00           HC 
ATOM   4493  H3  ACN D 760      42.318  31.020  18.266  1.00  0.00           HC 
ATOM   4494  C2  ACN D 760      41.257  32.524  17.124  1.00  0.00           YC 
ATOM   4495  N   ACN D 760      40.301  33.140  17.010  1.00  0.00           YN 
TER
TER
ATOM   4496  C1  ACN D 761      67.694  21.608  54.742  1.00  0.00           CT 
ATOM   4497  H1  ACN D 761      67.385  22.002  55.710  1.00  0.00           HC 
ATOM   4498  H2  ACN D 761      67.705  22.408  53.995  1.00  0.00           HC 
ATOM   4499  H3  ACN D 761      66.933  20.941  54.341  1.00  0.00           HC 
ATOM   4500  C2  ACN D 761      69.023  21.002  54.907  1.00  0.00           YC 
ATOM   4501  N   ACN D 761      69.990  20.412  55.060  1.00  0.00           YN 
TER
TER
ATOM   4502  C1  ACN D 762       4.030  43.453  36.362  1.00  0.00           CT 
ATOM   4503  H1  ACN D 762       5.028  43.886  36.284  1.00  0.00           HC 
ATOM   4504  H2  ACN D 762       3.493  43.894  37.207  1.00  0.00           HC 
ATOM   4505  H3  ACN D 762       4.089  42.408  36.657  1.00  0.00           HC 
ATOM   4506  C2  ACN D 762       3.334  43.699  35.090  1.00  0.00           YC 
ATOM   4507  N   ACN D 762       2.840  43.765  34.061  1.00  0.00           YN 
TER
TER
ATOM   4508  C1  ACN D 763      54.754   2.815  38.790  1.00  0.00           CT 
ATOM   4509  H1  ACN D 763      54.782   1.729  38.689  1.00  0.00           HC 
ATOM   4510  H2  ACN D 763      55.099   3.110  39.785  1.00  0.00           HC 
ATOM   4511  H3  ACN D 763      53.727   3.172  38.796  1.00  0.00           HC 
ATOM   4512  C2  ACN D 763      55.601   3.385  37.732  1.00  0.00           YC 
ATOM   4513  N   ACN D 763      56.144   3.836  36.833  1.00  0.00           YN 
TER
TER
ATOM   4514  C1  ACN D 764      40.755  44.727  23.463  1.00  0.00           CT 
ATOM   4515  H1  ACN D 764      40.202  44.262  24.280  1.00  0.00           HC 
ATOM   4516  H2  ACN D 764      40.071  45.005  22.655  1.00  0.00           HC 
ATOM   4517  H3  ACN D 764      41.395  43.997  22.971  1.00  0.00           HC 
ATOM   4518  C2  ACN D 764      41.456  45.899  24.005  1.00  0.00           YC 
ATOM   4519  N   ACN D 764      42.110  46.726  24.448  1.00  0.00           YN 
TER
TER
ATOM   4520  C1  ACN D 765      24.299  23.658  17.417  1.00  0.00           CT 
ATOM   4521  H1  ACN D 765      24.738  23.438  18.390  1.00  0.00           HC 
ATOM   4522  H2  ACN D 765      23.242  23.918  17.531  1.00  0.00           HC 
ATOM   4523  H3  ACN D 765      24.241  22.756  16.811  1.00  0.00           HC 
ATOM   4524  C2  ACN D 765      25.065  24.759  16.816  1.00  0.00           YC 
ATOM   4525  N   ACN D 765      25.739  25.517  16.288  1.00  0.00           YN 
TER
TER
ATOM   4526  C1  ACN D 766      55.617  13.011   6.898  1.00  0.00           CT 
ATOM   4527  H1  ACN D 766      56.021  14.023   6.900  1.00  0.00           HC 
ATOM   4528  H2  ACN D 766      54.844  12.915   6.130  1.00  0.00           HC 
ATOM   4529  H3  ACN D 766      55.050  12.825   7.808  1.00  0.00           HC 
ATOM   4530  C2  ACN D 766      56.732  12.082   6.663  1.00  0.00           YC 
ATOM   4531  N   ACN D 766      57.611  11.352   6.619  1.00  0.00           YN 
TER
TER
ATOM   4532  C1  ACN D 767      38.967  51.943  30.352  1.00  0.00           CT 
ATOM   4533  H1  ACN D 767      38.946  52.934  30.806  1.00  0.00           HC 
ATOM   4534  H2  ACN D 767      39.962  51.736  29.946  1.00  0.00           HC 
ATOM   4535  H3  ACN D 767      38.352  51.920  29.455  1.00  0.00           HC 
ATOM   4536  C2  ACN D 767      38.591  50.967  31.385  1.00  0.00           YC 
ATOM   4537  N   ACN D 767      38.167  50.224  32.143  1.00  0.00           YN 
TER
TER
ATOM   4538  C1  ACN D 768      34.464  17.870  48.164  1.00  0.00           CT 
ATOM   4539  H1  ACN D 768      33.755  18.429  48.774  1.00  0.00           HC 
ATOM   4540  H2  ACN D 768      34.544  16.841  48.527  1.00  0.00           HC 
ATOM   4541  H3  ACN D 768      35.476  18.239  48.319  1.00  0.00           HC 
ATOM   4542  C2  ACN D 768      33.995  17.918  46.772  1.00  0.00           YC 
ATOM   4543  N   ACN D 768      33.711  18.068  45.674  1.00  0.00           YN 
TER
TER
ATOM   4544  C1  ACN D 769      65.873  68.039  60.610  1.00  0.00           CT 
ATOM   4545  H1  ACN D 769      66.846  67.548  60.644  1.00  0.00           HC 
ATOM   4546  H2  ACN D 769      65.998  69.110  60.425  1.00  0.00           HC 
ATOM   4547  H3  ACN D 769      65.408  68.035  61.593  1.00  0.00           HC 
ATOM   4548  C2  ACN D 769      65.083  67.396  59.550  1.00  0.00           YC 
ATOM   4549  N   ACN D 769      64.419  66.811  58.826  1.00  0.00           YN 
TER
TER
ATOM   4550  C1  ACN D 770      25.165  41.651  13.662  1.00  0.00           CT 
ATOM   4551  H1  ACN D 770      25.606  42.028  12.739  1.00  0.00           HC 
ATOM   4552  H2  ACN D 770      25.874  40.999  14.180  1.00  0.00           HC 
ATOM   4553  H3  ACN D 770      24.349  40.965  13.443  1.00  0.00           HC 
ATOM   4554  C2  ACN D 770      24.793  42.810  14.487  1.00  0.00           YC 
ATOM   4555  N   ACN D 770      24.379  43.703  15.068  1.00  0.00           YN 
TER
TER
ATOM   4556  C1  ACN D 771      16.072  38.781  50.818  1.00  0.00           CT 
ATOM   4557  H1  ACN D 771      15.825  39.286  51.752  1.00  0.00           HC 
ATOM   4558  H2  ACN D 771      17.106  38.999  50.534  1.00  0.00           HC 
ATOM   4559  H3  ACN D 771      15.517  39.218  49.990  1.00  0.00           HC 
ATOM   4560  C2  ACN D 771      15.857  37.341  51.015  1.00  0.00           YC 
ATOM   4561  N   ACN D 771      15.560  36.241  51.119  1.00  0.00           YN 
TER
TER
ATOM   4562  C1  ACN D 772      16.165  69.357  35.698  1.00  0.00           CT 
ATOM   4563  H1  ACN D 772      15.107  69.383  35.438  1.00  0.00           HC 
ATOM   4564  H2  ACN D 772      16.736  70.000  35.021  1.00  0.00           HC 
ATOM   4565  H3  ACN D 772      16.588  68.378  35.484  1.00  0.00           HC 
ATOM   4566  C2  ACN D 772      16.294  69.795  37.096  1.00  0.00           YC 
ATOM   4567  N   ACN D 772      16.386  70.000  38.217  1.00  0.00           YN 
TER
TER
ATOM   4568  C1  ACN D 773      24.677   8.542   5.336  1.00  0.00           CT 
ATOM   4569  H1  ACN D 773      25.330   7.720   5.632  1.00  0.00           HC 
ATOM   4570  H2  ACN D 773      23.700   8.155   5.030  1.00  0.00           HC 
ATOM   4571  H3  ACN D 773      25.033   9.000   4.416  1.00  0.00           HC 
ATOM   4572  C2  ACN D 773      24.562   9.458   6.480  1.00  0.00           YC 
ATOM   4573  N   ACN D 773      24.580  10.240   7.313  1.00  0.00           YN 
TER
TER
ATOM   4574  C1  ACN D 774      65.657  27.003  59.510  1.00  0.00           CT 
ATOM   4575  H1  ACN D 774      65.161  27.069  60.479  1.00  0.00           HC 
ATOM   4576  H2  ACN D 774      65.406  27.874  58.897  1.00  0.00           HC 
ATOM   4577  H3  ACN D 774      65.237  26.189  58.921  1.00  0.00           HC 
ATOM   4578  C2  ACN D 774      67.104  26.910  59.751  1.00  0.00           YC 
ATOM   4579  N   ACN D 774      68.212  26.699  59.936  1.00  0.00           YN 
TER
TER
ATOM   4580  C1  ACN D 775      60.045  64.729  15.242  1.00  0.00           CT 
ATOM   4581  H1  ACN D 775      59.387  65.491  15.661  1.00  0.00           HC 
ATOM   4582  H2  ACN D 775      59.586  63.741  15.339  1.00  0.00           HC 
ATOM   4583  H3  ACN D 775      60.939  64.620  15.853  1.00  0.00           HC 
ATOM   4584  C2  ACN D 775      60.296  65.075  13.836  1.00  0.00           YC 
ATOM   4585  N   ACN D 775      60.603  65.412  12.787  1.00  0.00           YN 
TER
TER
ATOM   4586  C1  ACN D 776      33.936  10.836  14.339  1.00  0.00           CT 
ATOM   4587  H1  ACN D 776      34.283  10.096  13.617  1.00  0.00           HC 
ATOM   4588  H2  ACN D 776      32.984  11.264  14.012  1.00  0.00           HC 
ATOM   4589  H3  ACN D 776      34.585  11.708  14.334  1.00  0.00           HC 
ATOM   4590  C2  ACN D 776      33.809  10.166  15.641  1.00  0.00           YC 
ATOM   4591  N   ACN D 776      33.841   9.686  16.679  1.00  0.00           YN 
TER
TER
ATOM   4592  C1  ACN D 777      39.301  34.405  47.951  1.00  0.00           CT 
ATOM   4593  H1  ACN D 777      39.210  35.090  47.108  1.00  0.00           HC 
ATOM   4594  H2  ACN D 777      38.328  34.271  48.434  1.00  0.00           HC 
ATOM   4595  H3  ACN D 777      39.885  34.857  48.750  1.00  0.00           HC 
ATOM   4596  C2  ACN D 777      39.831  33.133  47.441  1.00  0.00           YC 
ATOM   4597  N   ACN D 777      40.371  32.193  47.075  1.00  0.00           YN 
TER
TER
ATOM   4598  C1  ACN D 778      27.318  44.632  59.462  1.00  0.00           CT 
ATOM   4599  H1  ACN D 778      26.890  44.646  58.459  1.00  0.00           HC 
ATOM   4600  H2  ACN D 778      28.405  44.530  59.407  1.00  0.00           HC 
ATOM   4601  H3  ACN D 778      27.035  43.720  59.985  1.00  0.00           HC 
ATOM   4602  C2  ACN D 778      26.924  45.878  60.136  1.00  0.00           YC 
ATOM   4603  N   ACN D 778      26.509  46.777  60.708  1.00  0.00           YN 
TER
TER
ATOM   4604  C1  ACN D 779       3.359  68.746   1.932  1.00  0.00           CT 
ATOM   4605  H1  ACN D 779       3.095  69.391   2.771  1.00  0.00           HC 
ATOM   4606  H2  ACN D 779       4.286  69.094   1.467  1.00  0.00           HC 
ATOM   4607  H3  ACN D 779       2.645  68.863   1.120  1.00  0.00           HC 
ATOM   4608  C2  ACN D 779       3.494  67.375   2.446  1.00  0.00           YC 
ATOM   4609  N   ACN D 779       3.464  66.292   2.812  1.00  0.00           YN 
TER
TER
ATOM   4610  C1  ACN D 780      24.270  14.624  68.483  1.00  0.00           CT 
ATOM   4611  H1  ACN D 780      24.134  14.775  69.554  1.00  0.00           HC 
ATOM   4612  H2  ACN D 780      23.781  13.697  68.168  1.00  0.00           HC 
ATOM   4613  H3  ACN D 780      25.313  14.415  68.256  1.00  0.00           HC 
ATOM   4614  C2  ACN D 780      23.709  15.793  67.790  1.00  0.00           YC 
ATOM   4615  N   ACN D 780      23.401  16.756  67.257  1.00  0.00           YN 
TER
TER
ATOM   4616  C1  ACN D 781      16.220  21.724  12.293  1.00  0.00           CT 
ATOM   4617  H1  ACN D 781      16.315  22.607  12.925  1.00  0.00           HC 
ATOM   4618  H2  ACN D 781      15.729  20.917  12.844  1.00  0.00           HC 
ATOM   4619  H3  ACN D 781      17.198  21.292  12.091  1.00  0.00           HC 
ATOM   4620  C2  ACN D 781      15.454  22.107  11.098  1.00  0.00           YC 
ATOM   4621  N   ACN D 781      14.982  22.431  10.108  1.00  0.00           YN 
TER
TER
ATOM   4622  C1  ACN D 782      21.516  33.437   3.157  1.00  0.00           CT 
ATOM   4623  H1  ACN D 782      22.064  32.910   3.939  1.00  0.00           HC 
ATOM   4624  H2  ACN D 782      20.627  32.869   2.871  1.00  0.00           HC 
ATOM   4625  H3  ACN D 782      22.085  33.442   2.229  1.00  0.00           HC 
ATOM   4626  C2  ACN D 782      21.165  34.768   3.674  1.00  0.00           YC 
ATOM   4627  N   ACN D 782      21.011  35.847   4.019  1.00  0.00           YN 
TER
TER
ATOM   4628  C1  ACN D 783      69.202  39.511  26.504  1.00  0.00           CT 
ATOM   4629  H1  ACN D 783      69.966  38.752  26.332  1.00  0.00           HC 
ATOM   4630  H2  ACN D 783      68.258  39.208  26.043  1.00  0.00           HC 
ATOM   4631  H3  ACN D 783      69.436  40.421  25.955  1.00  0.00           HC 
ATOM   4632  C2  ACN D 783      69.063  39.685  27.957  1.00  0.00           YC 
ATOM   4633  N   ACN D 783      69.049  39.923  29.076  1.00  0.00           YN 
TER
TER
ATOM   4634  C1  ACN D 784      46.249  56.390  14.480  1.00  0.00           CT 
ATOM   4635  H1  ACN D 784      46.391  55.667  13.677  1.00  0.00           HC 
ATOM   4636  H2  ACN D 784      45.655  55.948  15.285  1.00  0.00           HC 
ATOM   4637  H3  ACN D 784      45.607  57.205  14.152  1.00  0.00           HC 
ATOM   4638  C2  ACN D 784      47.578  56.803  14.953  1.00  0.00           YC 
ATOM   4639  N   ACN D 784      48.603  57.229  15.230  1.00  0.00           YN 
TER
TER
ATOM   4640  C1  ACN D 785      12.084  11.285   2.078  1.00  0.00           CT 
ATOM   4641  H1  ACN D 785      11.880  10.804   3.035  1.00  0.00           HC 
ATOM   4642  H2  ACN D 785      11.166  11.718   1.670  1.00  0.00           HC 
ATOM   4643  H3  ACN D 785      12.334  10.542   1.323  1.00  0.00           HC 
ATOM   4644  C2  ACN D 785      13.113  12.310   2.301  1.00  0.00           YC 
ATOM   4645  N   ACN D 785      14.007  13.009   2.442  1.00  0.00           YN 
TER
TER
ATOM   4646  C1  ACN D 786      49.515  26.342  47.000  1.00  0.00           CT 
ATOM   4647  H1  ACN D 786      48.915  26.373  46.090  1.00  0.00           HC 
ATOM   4648  H2  ACN D 786      49.974  27.318  47.183  1.00  0.00           HC 
ATOM   4649  H3  ACN D 786      50.389  25.709  46.860  1.00  0.00           HC 
ATOM   4650  C2  ACN D 786      48.633  25.943  48.106  1.00  0.00           YC 
ATOM   4651  N   ACN D 786      47.986  25.502  48.939  1.00  0.00           YN 
TER
TER
ATOM   4652  C1  ACN D 787      58.775  42.155  23.155  1.00  0.00           CT 
ATOM   4653  H1  ACN D 787      58.303  41.515  22.409  1.00  0.00           HC 
ATOM   4654  H2  ACN D 787      58.567  41.779  24.161  1.00  0.00           HC 
ATOM   4655  H3  ACN D 787      58.295  43.132  23.180  1.00  0.00           HC 
ATOM   4656  C2  ACN D 787      60.218  42.182  22.875  1.00  0.00           YC 
ATOM   4657  N   ACN D 787      61.315  42.317  22.581  1.00  0.00           YN 
TER
TER
ATOM   4658  C1  ACN D 788      32.872  50.680  51.882  1.00  0.00           CT 
ATOM   4659  H1  ACN D 788      33.141  49.723  51.434  1.00  0.00           HC 
ATOM   4660  H2  ACN D 788      31.849  50.952  51.606  1.00  0.00           HC 
ATOM   4661  H3  ACN D 788      33.446  51.487  51.431  1.00  0.00           HC 
ATOM   4662  C2  ACN D 788      33.025  50.551  53.338  1.00  0.00           YC 
ATOM   4663  N   ACN D 788      33.273  50.500  54.453  1.00  0.00           YN 
TER
TER
ATOM   4664  C1  ACN D 789       8.073  31.359  46.715  1.00  0.00           CT 
ATOM   4665  H1  ACN D 789       7.484  31.066  47.585  1.00  0.00           HC 
ATOM   4666  H2  ACN D 789       7.663  32.271  46.271  1.00  0.00           HC 
ATOM   4667  H3  ACN D 789       7.946  30.641  45.908  1.00  0.00           HC 
ATOM   4668  C2  ACN D 789       9.462  31.551  47.159  1.00  0.00           YC 
ATOM   4669  N   ACN D 789      10.562  31.567  47.469  1.00  0.00           YN 
TER
TER
ATOM   4670  C1  ACN D 790      20.621  65.345  66.701  1.00  0.00           CT 
ATOM   4671  H1  ACN D 790      20.381  65.884  67.618  1.00  0.00           HC 
ATOM   4672  H2  ACN D 790      21.613  65.635  66.342  1.00  0.00           HC 
ATOM   4673  H3  ACN D 790      19.983  65.676  65.885  1.00  0.00           HC 
ATOM   4674  C2  ACN D 790      20.552  63.906  66.996  1.00  0.00           YC 
ATOM   4675  N   ACN D 790      20.365  62.794  67.183  1.00  0.00           YN 
TER
TER
ATOM   4676  C1  ACN D 791      62.268  41.255  19.249  1.00  0.00           CT 
ATOM   4677  H1  ACN D 791      63.275  41.483  19.601  1.00  0.00           HC 
ATOM   4678  H2  ACN D 791      62.307  40.493  18.464  1.00  0.00           HC 
ATOM   4679  H3  ACN D 791      61.849  42.104  18.714  1.00  0.00           HC 
ATOM   4680  C2  ACN D 791      61.481  40.801  20.405  1.00  0.00           YC 
ATOM   4681  N   ACN D 791      60.830  40.581  21.319  1.00  0.00           YN 
TER
TER
ATOM   4682  C1  ACN D 792      15.301   9.567  49.270  1.00  0.00           CT 
ATOM   4683  H1  ACN D 792      14.663  10.433  49.453  1.00  0.00           HC 
ATOM   4684  H2  ACN D 792      15.756   9.638  48.278  1.00  0.00           HC 
ATOM   4685  H3  ACN D 792      14.700   8.665  49.175  1.00  0.00           HC 
ATOM   4686  C2  ACN D 792      16.317   9.526  50.331  1.00  0.00           YC 
ATOM   4687  N   ACN D 792      17.020   9.410  51.225  1.00  0.00           YN 
TER
TER
ATOM   4688  C1  ACN D 793      27.733  63.796  52.303  1.00  0.00           CT 
ATOM   4689  H1  ACN D 793      27.922  64.362  51.391  1.00  0.00           HC 
ATOM   4690  H2  ACN D 793      26.734  64.025  52.688  1.00  0.00           HC 
ATOM   4691  H3  ACN D 793      28.369  64.151  53.112  1.00  0.00           HC 
ATOM   4692  C2  ACN D 793      27.876  62.368  51.984  1.00  0.00           YC 
ATOM   4693  N   ACN D 793      28.120  61.271  51.775  1.00  0.00           YN 
TER
TER
ATOM   4694  C1  ACN D 794      52.801   7.413   7.282  1.00  0.00           CT 
ATOM   4695  H1  ACN D 794      51.989   6.689   7.210  1.00  0.00           HC 
ATOM   4696  H2  ACN D 794      52.570   8.299   6.682  1.00  0.00           HC 
ATOM   4697  H3  ACN D 794      53.694   7.036   6.788  1.00  0.00           HC 
ATOM   4698  C2  ACN D 794      52.975   7.752   8.702  1.00  0.00           YC 
ATOM   4699  N   ACN D 794      53.206   7.913   9.810  1.00  0.00           YN 
TER
TER
ATOM   4700  C1  ACN D 795      68.810   8.623  37.365  1.00  0.00           CT 
ATOM   4701  H1  ACN D 795      68.790   9.280  38.234  1.00  0.00           HC 
ATOM   4702  H2  ACN D 795      69.837   8.499  37.008  1.00  0.00           HC 
ATOM   4703  H3  ACN D 795      68.335   9.103  36.512  1.00  0.00           HC 
ATOM   4704  C2  ACN D 795      68.216   7.337  37.760  1.00  0.00           YC 
ATOM   4705  N   ACN D 795      67.634   6.389  38.022  1.00  0.00           YN 
TER
TER
ATOM   4706  C1  ACN D 796      31.388  46.585  21.198  1.00  0.00           CT 
ATOM   4707  H1  ACN D 796      31.671  46.798  20.167  1.00  0.00           HC 
ATOM   4708  H2  ACN D 796      30.448  47.090  21.443  1.00  0.00           HC 
ATOM   4709  H3  ACN D 796      32.081  47.059  21.890  1.00  0.00           HC 
ATOM   4710  C2  ACN D 796      31.272  45.127  21.340  1.00  0.00           YC 
ATOM   4711  N   ACN D 796      31.315  43.994  21.491  1.00  0.00           YN 
TER
TER
ATOM   4712  C1  ACN D 797      29.934  24.244  58.395  1.00  0.00           CT 
ATOM   4713  H1  ACN D 797      29.702  23.880  59.396  1.00  0.00           HC 
ATOM   4714  H2  ACN D 797      29.150  24.923  58.049  1.00  0.00           HC 
ATOM   4715  H3  ACN D 797      29.865  23.436  57.670  1.00  0.00           HC 
ATOM   4716  C2  ACN D 797      31.242  24.913  58.453  1.00  0.00           YC 
ATOM   4717  N   ACN D 797      32.314  25.309  58.463  1.00  0.00           YN 
TER
TER
ATOM   4718  C1  ACN D 798      30.230  55.541   4.411  1.00  0.00           CT 
ATOM   4719  H1  ACN D 798      29.935  54.720   5.065  1.00  0.00           HC 
ATOM   4720  H2  ACN D 798      30.718  56.330   4.992  1.00  0.00           HC 
ATOM   4721  H3  ACN D 798      29.353  56.058   4.027  1.00  0.00           HC 
ATOM   4722  C2  ACN D 798      31.126  54.995   3.381  1.00  0.00           YC 
ATOM   4723  N   ACN D 798      31.709  54.553   2.502  1.00  0.00           YN 
TER
TER
ATOM   4724  C1  ACN D 799      50.580  12.603  31.277  1.00  0.00           CT 
ATOM   4725  H1  ACN D 799      50.429  11.586  30.912  1.00  0.00           HC 
ATOM   4726  H2  ACN D 799      51.530  12.999  30.905  1.00  0.00           HC 
ATOM   4727  H3  ACN D 799      50.745  12.603  32.352  1.00  0.00           HC 
ATOM   4728  C2  ACN D 799      49.442  13.415  30.825  1.00  0.00           YC 
ATOM   4729  N   ACN D 799      48.496  14.016  30.596  1.00  0.00           YN 
TER
TER
ATOM   4730  C1  ACN D 800      31.936  68.772  68.284  1.00  0.00           CT 
ATOM   4731  H1  ACN D 800      32.241  69.104  69.277  1.00  0.00           HC 
ATOM   4732  H2  ACN D 800      32.642  69.136  67.532  1.00  0.00           HC 
ATOM   4733  H3  ACN D 800      31.015  69.268  67.983  1.00  0.00           HC 
ATOM   4734  C2  ACN D 800      31.871  67.304  68.301  1.00  0.00           YC 
ATOM   4735  N   ACN D 800      31.687  66.177  68.347  1.00  0.00           YN 
TER
TER
ATOM   4736  C1  ACN D 801      54.158  39.981  63.487  1.00  0.00           CT 
ATOM   4737  H1  ACN D 801      53.911  39.535  64.451  1.00  0.00           HC 
ATOM   4738  H2  ACN D 801      53.314  40.572  63.118  1.00  0.00           HC 
ATOM   4739  H3  ACN D 801      54.243  39.213  62.721  1.00  0.00           HC 
ATOM   4740  C2  ACN D 801      55.359  40.809  63.670  1.00  0.00           YC 
ATOM   4741  N   ACN D 801      56.366  41.339  63.775  1.00  0.00           YN 
TER
TER
ATOM   4742  C1  ACN D 802      10.814  43.484  46.201  1.00  0.00           CT 
ATOM   4743  H1  ACN D 802      10.972  43.889  45.201  1.00  0.00           HC 
ATOM   4744  H2  ACN D 802      11.771  43.383  46.722  1.00  0.00           HC 
ATOM   4745  H3  ACN D 802      10.481  42.449  46.146  1.00  0.00           HC 
ATOM   4746  C2  ACN D 802       9.903  44.390  46.913  1.00  0.00           YC 
ATOM   4747  N   ACN D 802       9.090  45.014  47.422  1.00  0.00           YN 
TER
TER
ATOM   4748  C1  ACN D 803      47.912  45.140  31.596  1.00  0.00           CT 
ATOM   4749  H1  ACN D 803      48.945  44.810  31.480  1.00  0.00           HC 
ATOM   4750  H2  ACN D 803      47.577  45.656  30.691  1.00  0.00           HC 
ATOM   4751  H3  ACN D 803      47.845  45.931  32.340  1.00  0.00           HC 
ATOM   4752  C2  ACN D 803      47.092  43.953  31.878  1.00  0.00           YC 
ATOM   4753  N   ACN D 803      46.474  43.059  32.232  1.00  0.00           YN 
TER
TER
ATOM   4754  C1  ACN D 804      56.024  37.656  41.098  1.00  0.00           CT 
ATOM   4755  H1  ACN D 804      56.153  38.421  40.332  1.00  0.00           HC 
ATOM   4756  H2  ACN D 804      55.080  37.811  41.629  1.00  0.00           HC 
ATOM   4757  H3  ACN D 804      56.752  37.787  41.895  1.00  0.00           HC 
ATOM   4758  C2  ACN D 804      56.062  36.345  40.434  1.00  0.00           YC 
ATOM   4759  N   ACN D 804      56.228  35.325  39.945  1.00  0.00           YN 
TER
TER
ATOM   4760  C1  ACN D 805      25.503  61.069  41.032  1.00  0.00           CT 
ATOM   4761  H1  ACN D 805      25.043  62.046  41.183  1.00  0.00           HC 
ATOM   4762  H2  ACN D 805      26.244  60.876  41.814  1.00  0.00           HC 
ATOM   4763  H3  ACN D 805      26.121  61.072  40.136  1.00  0.00           HC 
ATOM   4764  C2  ACN D 805      24.432  60.062  41.042  1.00  0.00           YC 
ATOM   4765  N   ACN D 805      23.595  59.294  40.910  1.00  0.00           YN 
TER
TER
ATOM   4766  C1  ACN D 806      52.861  51.467  50.550  1.00  0.00           CT 
ATOM   4767  H1  ACN D 806      52.192  52.322  50.448  1.00  0.00           HC 
ATOM   4768  H2  ACN D 806      53.817  51.675  50.060  1.00  0.00           HC 
ATOM   4769  H3  ACN D 806      52.493  50.622  49.971  1.00  0.00           HC 
ATOM   4770  C2  ACN D 806      53.035  51.203  51.986  1.00  0.00           YC 
ATOM   4771  N   ACN D 806      53.064  50.908  53.090  1.00  0.00           YN 
TER
TER
ATOM   4772  C1  ACN D 807      58.715  66.087   4.768  1.00  0.00           CT 
ATOM   4773  H1  ACN D 807      59.479  65.964   4.001  1.00  0.00           HC 
ATOM   4774  H2  ACN D 807      57.861  66.639   4.365  1.00  0.00           HC 
ATOM   4775  H3  ACN D 807      59.064  66.757   5.551  1.00  0.00           HC 
ATOM   4776  C2  ACN D 807      58.323  64.747   5.230  1.00  0.00           YC 
ATOM   4777  N   ACN D 807      58.116  63.720   5.687  1.00  0.00           YN 
TER
TER
ATOM   4778  C1  ACN D 808      15.070  23.871  28.353  1.00  0.00           CT 
ATOM   4779  H1  ACN D 808      14.573  22.946  28.058  1.00  0.00           HC 
ATOM   4780  H2  ACN D 808      16.127  23.681  28.561  1.00  0.00           HC 
ATOM   4781  H3  ACN D 808      14.709  24.205  29.324  1.00  0.00           HC 
ATOM   4782  C2  ACN D 808      14.899  24.841  27.262  1.00  0.00           YC 
ATOM   4783  N   ACN D 808      14.651  25.638  26.481  1.00  0.00           YN 
TER
TER
ATOM   4784  C1  ACN D 809      13.244  24.932  47.363  1.00  0.00           CT 
ATOM   4785  H1  ACN D 809      13.319  25.323  46.348  1.00  0.00           HC 
ATOM   4786  H2  ACN D 809      13.390  23.847  47.361  1.00  0.00           HC 
ATOM   4787  H3  ACN D 809      12.224  25.018  47.731  1.00  0.00           HC 
ATOM   4788  C2  ACN D 809      14.258  25.612  48.182  1.00  0.00           YC 
ATOM   4789  N   ACN D 809      14.946  26.233  48.851  1.00  0.00           YN 
TER
TER
ATOM   4790  C1  ACN D 810      39.075  43.092  52.328  1.00  0.00           CT 
ATOM   4791  H1  ACN D 810      38.719  42.224  51.772  1.00  0.00           HC 
ATOM   4792  H2  ACN D 810      39.388  43.880  51.635  1.00  0.00           HC 
ATOM   4793  H3  ACN D 810      40.008  42.862  52.839  1.00  0.00           HC 
ATOM   4794  C2  ACN D 810      37.984  43.543  53.204  1.00  0.00           YC 
ATOM   4795  N   ACN D 810      37.192  43.812  53.983  1.00  0.00           YN 
TER
TER
ATOM   4796  C1  ACN D 811      34.219  24.897  34.047  1.00  0.00           CT 
ATOM   4797  H1  ACN D 811      34.066  23.989  34.632  1.00  0.00           HC 
ATOM   4798  H2  ACN D 811      33.255  25.342  33.782  1.00  0.00           HC 
ATOM   4799  H3  ACN D 811      34.630  24.657  33.069  1.00  0.00           HC 
ATOM   4800  C2  ACN D 811      35.036  25.816  34.852  1.00  0.00           YC 
ATOM   4801  N   ACN D 811      35.783  26.475  35.415  1.00  0.00           YN 
TER
TER
ATOM   4802  C1  ACN D 812      47.517  61.554  57.420  1.00  0.00           CT 
ATOM   4803  H1  ACN D 812      47.656  60.667  58.039  1.00  0.00           HC 
ATOM   4804  H2  ACN D 812      46.463  61.850  57.418  1.00  0.00           HC 
ATOM   4805  H3  ACN D 812      47.684  61.318  56.372  1.00  0.00           HC 
ATOM   4806  C2  ACN D 812      48.376  62.617  57.960  1.00  0.00           YC 
ATOM   4807  N   ACN D 812      49.142  63.400  58.289  1.00  0.00           YN 
TER
TER
ATOM   4808  C1  ACN D 813      69.099  68.560  47.041  1.00  0.00           CT 
ATOM   4809  H1  ACN D 813      69.743  67.681  46.991  1.00  0.00           HC 
ATOM   4810  H2  ACN D 813      68.299  68.483  46.298  1.00  0.00           HC 
ATOM   4811  H3  ACN D 813      69.633  69.445  46.703  1.00  0.00           HC 
ATOM   4812  C2  ACN D 813      68.562  68.645  48.407  1.00  0.00           YC 
ATOM   4813  N   ACN D 813      68.254  68.794  49.498  1.00  0.00           YN 
TER
TER
ATOM   4814  C1  ACN D 814      56.897  63.273  37.302  1.00  0.00           CT 
ATOM   4815  H1  ACN D 814      57.514  63.418  38.190  1.00  0.00           HC 
ATOM   4816  H2  ACN D 814      56.402  62.299  37.343  1.00  0.00           HC 
ATOM   4817  H3  ACN D 814      57.520  63.170  36.417  1.00  0.00           HC 
ATOM   4818  C2  ACN D 814      55.924  64.373  37.248  1.00  0.00           YC 
ATOM   4819  N   ACN D 814      55.259  65.296  37.127  1.00  0.00           YN 
TER
TER
ATOM   4820  C1  ACN D 815      51.388  52.634  24.720  1.00  0.00           CT 
ATOM   4821  H1  ACN D 815      51.787  52.516  25.728  1.00  0.00           HC 
ATOM   4822  H2  ACN D 815      50.294  52.640  24.746  1.00  0.00           HC 
ATOM   4823  H3  ACN D 815      51.592  51.748  24.122  1.00  0.00           HC 
ATOM   4824  C2  ACN D 815      51.923  53.888  24.170  1.00  0.00           YC 
ATOM   4825  N   ACN D 815      52.442  54.786  23.689  1.00  0.00           YN 
TER
TER
ATOM   4826  C1  ACN D 816      33.905  39.197  30.636  1.00  0.00           CT 
ATOM   4827  H1  ACN D 816      34.681  38.838  31.313  1.00  0.00           HC 
ATOM   4828  H2  ACN D 816      33.798  40.282  30.727  1.00  0.00           HC 
ATOM   4829  H3  ACN D 816      32.926  38.849  30.959  1.00  0.00           HC 
ATOM   4830  C2  ACN D 816      34.283  38.803  29.271  1.00  0.00           YC 
ATOM   4831  N   ACN D 816      34.501  38.381  28.231  1.00  0.00           YN 
TER
TER
ATOM   4832  C1  ACN D 817      10.772  32.638  23.229  1.00  0.00           CT 
ATOM   4833  H1  ACN D 817       9.708  32.769  23.029  1.00  0.00           HC 
ATOM   4834  H2  ACN D 817      11.304  33.582  23.072  1.00  0.00           HC 
ATOM   4835  H3  ACN D 817      11.227  31.998  22.476  1.00  0.00           HC 
ATOM   4836  C2  ACN D 817      10.913  32.162  24.613  1.00  0.00           YC 
ATOM   4837  N   ACN D 817      11.021  31.663  25.636  1.00  0.00           YN 
TER
TER
ATOM   4838  C1  ACN D 818      40.448  27.278  45.842  1.00  0.00           CT 
ATOM   4839  H1  ACN D 818      41.291  27.829  45.424  1.00  0.00           HC 
ATOM   4840  H2  ACN D 818      39.556  27.428  45.226  1.00  0.00           HC 
ATOM   4841  H3  ACN D 818      40.139  27.714  46.790  1.00  0.00           HC 
ATOM   4842  C2  ACN D 818      40.827  25.859  45.909  1.00  0.00           YC 
ATOM   4843  N   ACN D 818      41.165  24.782  46.091  1.00  0.00           YN 
TER
TER
ATOM   4844  C1  ACN D 819       8.387  56.671  15.505  1.00  0.00           CT 
ATOM   4845  H1  ACN D 819       9.173  55.927  15.640  1.00  0.00           HC 
ATOM   4846  H2  ACN D 819       8.258  56.893  14.441  1.00  0.00           HC 
ATOM   4847  H3  ACN D 819       8.702  57.636  15.897  1.00  0.00           HC 
ATOM   4848  C2  ACN D 819       7.154  56.134  16.098  1.00  0.00           YC 
ATOM   4849  N   ACN D 819       6.233  55.783  16.677  1.00  0.00           YN 
TER
TER
ATOM   4850  C1  ACN D 820      66.860  20.811  36.947  1.00  0.00           CT 
ATOM   4851  H1  ACN D 820      67.279  21.576  37.601  1.00  0.00           HC 
ATOM   4852  H2  ACN D 820      67.491  20.684  36.063  1.00  0.00           HC 
ATOM   4853  H3  ACN D 820      65.926  21.155  36.506  1.00  0.00           HC 
ATOM   4854  C2  ACN D 820      66.756  19.566  37.722  1.00  0.00           YC 
ATOM   4855  N   ACN D 820      66.546  18.638  38.356  1.00  0.00           YN 
TER
TER
[truncated: 2,070,849 more chars]
