# Supplementary material for: Oxidation State Determines Solvent Structure Around a Manganese–Vanadium Polyoxometalate Water‐Oxidation Catalyst
Source: Angew Chem Int Ed Engl. 2026 Apr 16;65(24):e9168848. doi: 10.1002/anie.9168848 (PMC13245616; doi:10.1002/anie.9168848)
Supplement: Supplementary file 2 — Supporting File 2: anie72128‐sup‐0002‐Data.zip. [file ANIE-65-e9168848-s002.zip › Mn3344/acn.frcmod]

Remark line goes here
MASS
CT 12.010        0.878
HC 1.008         0.135
YC 12.010        0.360
YN 14.010        0.530

BOND
CT-YC  400.00   1.458
YC-YN  600.00   1.157
CT-HC  340.00   1.090

ANGLE 
CT-YC-YN   80.000     180.000
HC-CT-YC   35.000     110.000
HC-CT-HC   35.000     109.500

NONBON
  YN          1.6900  0.1331
  YC          1.9900  0.1341
  CT          1.9080  0.1094
  HC          1.4870  0.0157

DIHEDRAL
HC-CT-YC-YN 1    0.000         180.000           2.000
