# Supplementary material for: Oxidation State Determines Solvent Structure Around a Manganese–Vanadium Polyoxometalate Water‐Oxidation Catalyst
Source: Angew Chem Int Ed Engl. 2026 Apr 16;65(24):e9168848. doi: 10.1002/anie.9168848 (PMC13245616; doi:10.1002/anie.9168848)
Supplement: Supplementary file 2 — Supporting File 2: anie72128‐sup‐0002‐Data.zip. [file ANIE-65-e9168848-s002.zip › Mn3344/acn.prepi]

    0    0    2

This is a remark line
dma.res
ACN   INT  0
CORRECT     OMIT DU   BEG
  0.0000
   1  DUMM  DU    M    0  -1  -2     0.000      .0        .0      .00000
   2  DUMM  DU    M    1   0  -1     1.449      .0        .0      .00000
   3  DUMM  DU    M    2   1   0     1.523   111.21       .0      .00000
   4  C1    CT    M    3   2   1     1.540   111.208  -180.000 -0.550300
   5  H1    HC    E    4   3   2     1.090   105.384   -60.101  0.190400
   6  H2    HC    E    4   3   2     1.090    26.933    40.851  0.190400
   7  H3    HC    E    4   3   2     1.090   132.351    74.152  0.190400
   8  C2    YC    M    4   3   2     1.458    87.448  -170.447  0.491700
   9  N     YN    M    8   4   3     1.157   180.000    -2.404 -0.512600


LOOP

IMPROPER

DONE
STOP
