# Supplementary material for: Oxidation State Determines Solvent Structure Around a Manganese–Vanadium Polyoxometalate Water‐Oxidation Catalyst
Source: Angew Chem Int Ed Engl. 2026 Apr 16;65(24):e9168848. doi: 10.1002/anie.9168848 (PMC13245616; doi:10.1002/anie.9168848)
Supplement: Supplementary file 2 — Supporting File 2: anie72128‐sup‐0002‐Data.zip. [file ANIE-65-e9168848-s002.zip › Mn3344/tba.prepi]

    0    0    2

This is a remark line
tba.res
TBA   INT  0
CORRECT     OMIT DU   BEG
  0.0000
   1  DUMM  DU    M    0  -1  -2     0.000      .0        .0      .00000
   2  DUMM  DU    M    1   0  -1     1.449      .0        .0      .00000
   3  DUMM  DU    M    2   1   0     1.523   111.21       .0      .00000
   4  C4    c3    M    3   2   1     1.540   111.208  -180.000 -0.250281
   5  H7    hc    E    4   3   2     1.100   143.845    94.331  0.073701
   6  H8    hc    E    4   3   2     1.103   102.839  -118.806  0.073701
   7  H9    hc    E    4   3   2     1.102    80.498   -12.643  0.073701
   8  C3    c3    M    4   3   2     1.526    37.497   132.776  0.145713
   9  H5    hc    E    8   4   3     1.104   109.823   145.168  0.001297
  10  H6    hc    E    8   4   3     1.104   109.821   -98.556  0.001297
  11  C2    c3    M    8   4   3     1.535   112.540    23.378 -0.023102
  12  H3    hc    E   11   8   4     1.102   108.855    58.880  0.023182
  13  H4    hc    E   11   8   4     1.101   108.814   -57.286  0.023182
  14  C1    c3    M   11   8   4     1.522   110.303  -179.420 -0.178296
  15  H1    hx    E   14  11   8     1.096   110.019   -55.130  0.075039
  16  H2    hx    E   14  11   8     1.099   110.614    63.184  0.075039
  17  N1    n4    M   14  11   8     1.526   116.864  -176.117  0.543304
  18  C9    c3    3   17  14  11     1.532   106.086  -179.399 -0.178296
  19  H19   hx    E   18  17  14     1.100   105.359    79.329  0.075039
  20  H20   hx    E   18  17  14     1.097   106.150   -33.886  0.075039
  21  C10   c3    3   18  17  14     1.524   118.099  -156.415 -0.023102
  22  H21   hc    E   21  18  17     1.098   111.749   -52.826  0.023182
  23  H22   hc    E   21  18  17     1.102   110.271    65.693  0.023182
  24  C11   c3    3   21  18  17     1.535   110.092  -174.223  0.145713
  25  H23   hc    E   24  21  18     1.104   109.168    60.287  0.001297
  26  H24   hc    E   24  21  18     1.104   109.381   -55.270  0.001297
  27  C12   c3    3   24  21  18     1.528   112.436  -177.555 -0.250281
  28  H25   hc    E   27  24  21     1.099   111.063  -179.578  0.073701
  29  H26   hc    E   27  24  21     1.102   111.243   -59.686  0.073701
  30  H27   hc    E   27  24  21     1.102   111.307    60.453  0.073701
  31  C13   c3    3   17  14  11     1.517   110.827    58.811 -0.178296
  32  H28   hx    E   31  17  14     1.097   106.301   -70.206  0.075039
  33  H29   hx    E   31  17  14     1.095   106.412   175.951  0.075039
  34  C14   c3    3   31  17  14     1.522   115.535    52.817 -0.023102
  35  H30   hc    E   34  31  17     1.101   110.480   -68.366  0.023182
  36  H31   hc    E   34  31  17     1.102   110.862    49.534  0.023182
  37  C15   c3    3   34  31  17     1.533   110.758   170.792  0.145713
  38  H32   hc    E   37  34  31     1.104   109.149   -60.031  0.001297
  39  H33   hc    E   37  34  31     1.105   109.232    55.461  0.001297
  40  C16   c3    3   37  34  31     1.527   112.609   177.672 -0.250281
  41  H34   hc    E   40  37  34     1.101   111.051   179.641  0.073701
  42  H35   hc    E   40  37  34     1.101   111.365   -60.432  0.073701
  43  H36   hc    E   40  37  34     1.102   111.295    59.776  0.073701
  44  C5    c3    M   17  14  11     1.524   107.532   -60.819 -0.178296
  45  H10   hx    E   44  17  14     1.097   105.672    65.493  0.075039
  46  H11   hx    E   44  17  14     1.100   105.608   -48.257  0.075039
  47  C6    c3    M   44  17  14     1.521   118.069  -171.664 -0.023102
  48  H12   hc    E   47  44  17     1.101   111.152   -53.291  0.023182
  49  H13   hc    E   47  44  17     1.101   110.721    65.709  0.023182
  50  C7    c3    M   47  44  17     1.535   110.069  -174.043  0.145713
  51  H14   hc    E   50  47  44     1.104   109.245    59.611  0.001297
  52  H15   hc    E   50  47  44     1.104   109.292   -56.054  0.001297
  53  C8    c3    M   50  47  44     1.528   112.480  -178.189 -0.250281
  54  H16   hc    E   53  50  47     1.102   111.309    60.309  0.073701
  55  H17   hc    E   53  50  47     1.100   111.058  -179.707  0.073701
  56  H18   hc    E   53  50  47     1.102   111.236   -59.879  0.073701


LOOP

IMPROPER

DONE
STOP
