# Supplementary material for: Oxidation State Determines Solvent Structure Around a Manganese–Vanadium Polyoxometalate Water‐Oxidation Catalyst
Source: Angew Chem Int Ed Engl. 2026 Apr 16;65(24):e9168848. doi: 10.1002/anie.9168848 (PMC13245616; doi:10.1002/anie.9168848)
Supplement: Supplementary file 2 — Supporting File 2: anie72128‐sup‐0002‐Data.zip. [file ANIE-65-e9168848-s002.zip › Mn3344/params_6.frcmod]

Force field parameters from cluster_solv.top
MASS
MA    54.940
MB    54.940
MC    54.940
MD    54.940
OA    16.000
OB    16.000
OC    16.000
OD    16.000
OE    16.000
OF    16.000
OG    16.000
OI    16.000
OJ    16.000
OK    16.000
OL    16.000
OM    16.000
ON    16.000
OO    16.000
OP    16.000
OQ    16.000
OR    16.000
VA    50.942
VB    50.942
VC    50.942
Na+   22.990

BOND
MB-OL   500.0000        1.8920
MB-OM   500.0000        1.8920
MB-OK   500.0000        1.9085
MB-ON   350.0000        2.0763
MB-OP   350.0000        2.0763
MB-OO   350.0000        2.0689
MC-OL   300.0000        2.0693
MC-OM   300.0000        2.0693
MC-OJ   160.0000        1.9332
MC-OI   400.0000        1.9453
MC-OD   400.0000        1.9453
MC-o    260.0000        2.2179
MA-OK   300.0000        2.0670
MD-OK   300.0000        2.0670
MA-OL   300.0000        2.0896
MD-OM   300.0000        2.0896
MA-OJ   100.0000        2.3663
MD-OJ   100.0000        2.3663
MA-OE   400.0000        1.9587
MD-OH   400.0000        1.9587
MA-OF   400.0000        1.9691
MD-OG   400.0000        1.9691
MA-o    180.0000        2.4153
MD-o    180.0000        2.4153
VB-OI   600.0000        1.8034
VB-OD   600.0000        1.8034
VB-OH   600.0000        1.7863
VB-OE   600.0000        1.7863
VC-OG   600.0000        1.7819
VC-OF   600.0000        1.7819
VA-OR   600.0000        1.8048
VA-OB   600.0000        1.8103
VC-OR   600.0000        1.8582
VB-OB   600.0000        1.8637
OQ-VC   1000.0000       1.6368
VB-OC   1000.0000       1.6324
VA-OA   1000.0000       1.6291
c-ON    800.0000        1.3131
c-OP    800.0000        1.3131
c-OO    800.0000        1.3038
c-o     1070.0000       1.2772


ANGLE
MA-OJ-MC        600.0000        96.8155
MC-OJ-MD        600.0000        96.8155
MA-OJ-MD        600.0000        87.8374
MA-OK-MB        600.0000        96.5300
MB-OK-MD        600.0000        96.5300
MA-OK-MD        600.0000        103.7222
MA-OL-MB        600.0000        96.5432
MB-OM-MD        600.0000        96.5432
MB-OL-MC        600.0000        96.1167
MB-OM-MC        600.0000        96.1167
MA-OL-MC        600.0000        101.0862
MC-OM-MD        600.0000        101.0862
OK-MB-OL        600.0000        86.9512
OK-MB-OM        600.0000        86.9512
OL-MB-OM        600.0000        87.4745
OL-MC-OJ        150.0000        86.5208
OM-MC-OJ        150.0000        86.5208
OL-MC-OM        200.0000        79.7605
OK-MA-OJ        150.0000        82.9363
OK-MD-OJ        150.0000        82.9363
OK-MA-OL        200.0000        78.9957
OK-MD-OM        200.0000        78.9957
OL-MA-OJ        150.0000        75.3081
OM-MD-OJ        150.0000        75.3081
OK-MB-ON        200.0000        92.9155
OK-MB-OP        200.0000        92.9155
OK-MB-OO        200.0000        174.8984
OL-MB-ON        200.0000        177.4609
OM-MB-OP        200.0000        177.4609
OL-MB-OO        200.0000        89.4345
OM-MB-OO        200.0000        89.4345
OL-MB-OP        200.0000        91.8292
OM-MB-ON        200.0000        91.8292
OO-MB-OP        150.0000        89.6739
ON-MB-OO        150.0000        89.6739
ON-MB-OP        150.0000        87.8288
o-MC-OD 200.0000        94.2304
o-MC-OI 200.0000        94.2304
OI-MC-OD        200.0000        97.7862
OJ-MC-o 200.0000        169.4813
OJ-MC-OD        200.0000        92.4036
OJ-MC-OI        200.0000        92.4036
OL-MC-o 200.0000        84.7460
OM-MC-o 200.0000        84.7460
OL-MC-OD        150.0000        90.6937
OM-MC-OI        150.0000        90.6937
OL-MC-OI        150.0000        170.7742
OM-MC-OD        150.0000        170.7742
o-MA-OE 200.0000        100.7258
o-MD-OH 200.0000        100.7258
o-MA-OF 200.0000        102.7593
o-MD-OG 200.0000        102.7593
OJ-MA-o 200.0000        157.2586
OJ-MD-o 200.0000        157.2586
OK-MA-o 200.0000        84.3825
OK-MD-o 200.0000        84.3825
OL-MA-o 200.0000        83.0233
OM-MD-o 200.0000        83.0233
OF-MA-OE        200.0000        96.5349
OG-MD-OH        200.0000        96.5349
OJ-MA-OE        200.0000        87.9900
OJ-MD-OH        200.0000        87.9900
OJ-MA-OF        200.0000        96.3096
OJ-MD-OG        200.0000        96.3096
OK-MA-OE        150.0000        168.6900
OK-MD-OH        150.0000        168.6900
OK-MA-OF        150.0000        91.4274
OK-MD-OG        150.0000        91.4274
OL-MA-OE        150.0000        91.1223
OM-MD-OH        150.0000        91.1223
OL-MA-OF        150.0000        168.5917
OM-MD-OG        150.0000        168.5917
MC-OI-VB        200.0000        122.0000
MC-OD-VB        200.0000        122.0000
MA-OE-VB        200.0000        122.0000
MD-OH-VB        200.0000        122.0000
MA-OF-VC        200.0000        127.0000
MD-OG-VC        200.0000        127.0000
VA-OB-VB        100.0000        137.9178
VC-OR-VA        100.0000        145.1474
OA-VA-OB        160.0000        106.1895
OB-VA-OB        140.0000        113.4459
OR-VA-OA        160.0000        106.3541
OR-VA-OB        140.0000        112.0752
OF-VC-OG        140.0000        110.9042
OF-VC-OR        140.0000        108.8379
OG-VC-OR        140.0000        108.8379
OQ-VC-OF        160.0000        109.3742
OQ-VC-OG        160.0000        109.3742
OQ-VC-OR        160.0000        109.2887
OB-VB-OC        160.0000        106.3676
OB-VB-OC        160.0000        106.3676
OB-VB-OH        140.0000        111.5340
OE-VB-OB        140.0000        111.5340
OB-VB-OI        140.0000        111.0610
OD-VB-OB        140.0000        111.0610
OC-VB-OD        160.0000        106.9432
OC-VB-OI        160.0000        106.9432
OC-VB-OE        160.0000        107.7112
OC-VB-OH        160.0000        107.7112
OD-VB-OE        140.0000        112.6078
OH-VB-OI        140.0000        112.6078
MB-ON-c 250.0000        124.5000
MB-OP-c 250.0000        124.5000
MB-OO-c 250.0000        122.0000
MC-o-c  250.0000        125.8000
MD-o-c  250.0000        124.5000
MA-o-c  250.0000        124.5000
c3-c-o  84.6000 118.4000
c3-c-OP 84.6000 118.0000
c3-c-ON 84.6000 118.0000
c3-c-OO 84.6000 118.0000
OP-c-o  118.8000        123.6000
ON-c-o  118.8000        123.6000
OO-c-o  118.8000        123.6000


DIHE
MB-OK-MA-OJ     1       0.00    180.0   4
MB-OK-MD-OJ     1       0.00    180.0   4
MB-OK-MA-OL     1       0.00    180.0   4
MB-OK-MD-OM     1       0.00    180.0   4
MB-OL-MA-OJ     1       0.00    180.0   4
MB-OM-MD-OJ     1       0.00    180.0   4
MB-OL-MA-OK     1       0.00    180.0   4
MB-OM-MD-OK     1       0.00    180.0   4
MB-OL-MC-OJ     1       0.00    180.0   4
MB-OM-MC-OJ     1       0.00    180.0   4
MB-OL-MC-OM     1       0.00    180.0   4
MB-OM-MC-OL     1       0.00    180.0   4
MC-OJ-MA-OK     1       0.00    180.0   4
MC-OJ-MD-OK     1       0.00    180.0   4
MC-OJ-MA-OL     1       0.00    180.0   4
MC-OJ-MD-OM     1       0.00    180.0   4
MC-OL-MA-OJ     1       0.00    180.0   4
MC-OM-MD-OJ     1       0.00    180.0   4
MC-OL-MA-OK     1       0.00    180.0   4
MC-OM-MD-OK     1       0.00    180.0   4
MC-OL-MB-OK     1       0.00    180.0   4
MC-OM-MB-OK     1       0.00    180.0   4
MC-OL-MB-OM     1       0.00    180.0   4
MC-OM-MB-OL     1       0.00    180.0   4
MA-OJ-MC-OL     1       0.00    180.0   4
MD-OJ-MC-OM     1       0.00    180.0   4
MA-OJ-MC-OM     1       0.00    180.0   4
MD-OJ-MC-OL     1       0.00    180.0   4
MA-OJ-MD-OK     1       0.00    180.0   4
MD-OJ-MA-OK     1       0.00    180.0   4
MA-OJ-MD-OM     1       0.00    180.0   4
MD-OJ-MA-OL     1       0.00    180.0   4
MA-OK-MB-OL     1       0.00    180.0   4
MD-OK-MB-OM     1       0.00    180.0   4
MA-OK-MB-OM     1       0.00    180.0   4
MD-OK-MB-OL     1       0.00    180.0   4
MA-OK-MD-OJ     1       0.00    180.0   4
MD-OK-MA-OJ     1       0.00    180.0   4
MA-OK-MD-OM     1       0.00    180.0   4
MD-OK-MA-OL     1       0.00    180.0   4
MA-OL-MB-OK     1       0.00    180.0   4
MD-OM-MB-OK     1       0.00    180.0   4
MA-OL-MB-OM     1       0.00    180.0   4
MD-OM-MB-OL     1       0.00    180.0   4
MA-OL-MC-OJ     1       0.00    180.0   4
MD-OM-MC-OJ     1       0.00    180.0   4
MA-OL-MC-OM     1       0.00    180.0   4
MD-OM-MC-OL     1       0.00    180.0   4
MA-OK-MB-ON     1       0.00    180.0   4
MD-OK-MB-OP     1       0.00    180.0   4
MA-OK-MB-OO     1       0.00    0.0     1
MD-OK-MB-OO     1       0.00    0.0     1
MA-OK-MB-OP     1       0.00    180.0   4
MD-OK-MB-ON     1       0.00    180.0   4
MA-OL-MB-ON     1       0.00    0.0     1
MD-OM-MB-OP     1       0.00    0.0     1
MA-OL-MB-OO     1       0.00    180.0   4
MD-OM-MB-OO     1       0.00    180.0   4
MA-OL-MB-OP     1       0.00    180.0   4
MD-OM-MB-ON     1       0.00    180.0   4
MC-OL-MB-ON     1       0.00    0.0     1
MC-OM-MB-OP     1       0.00    0.0     1
MC-OL-MB-OP     1       0.00    180.0   4
MC-OM-MB-ON     1       0.00    180.0   4
MC-OL-MB-OO     1       0.00    180.0   4
MC-OM-MB-OO     1       0.00    180.0   4
MA-OJ-MC-OD     1       0.00    180.0   4
MD-OJ-MC-OI     1       0.00    180.0   4
MA-OJ-MC-OI     1       0.00    180.0   4
MD-OJ-MC-OD     1       0.00    180.0   4
MA-OJ-MC-o      1       0.00    0.0     1
MD-OJ-MC-o      1       0.00    0.0     1
MB-OM-MC-o      1       0.00    180.0   4
MB-OL-MC-o      1       0.00    180.0   4
MB-OM-MC-OD     1       0.00    0.0     1
MB-OL-MC-OI     1       0.00    0.0     1
MB-OM-MC-OI     1       0.00    180.0   4
MB-OL-MC-OD     1       0.00    180.0   4
MA-OL-MC-o      1       0.00    180.0   4
MD-OM-MC-o      1       0.00    180.0   4
MD-OM-MC-OD     1       0.00    0.0     1
MA-OL-MC-OI     1       0.00    0.0     1
MD-OM-MC-OI     1       0.00    180.0   4
MA-OL-MC-OD     1       0.00    180.0   4
MB-OM-MD-o      1       0.00    180.0   4
MB-OL-MA-o      1       0.00    180.0   4
MB-OM-MD-OG     1       0.00    0.0     1
MB-OL-MA-OF     1       0.00    0.0     1
MB-OM-MD-OH     1       0.00    180.0   4
MB-OL-MA-OE     1       0.00    180.0   4
MB-OK-MD-o      1       0.00    180.0   4
MB-OK-MA-o      1       0.00    180.0   4
MB-OK-MD-OH     1       0.00    0.0     1
MB-OK-MA-OE     1       0.00    0.0     1
MB-OK-MD-OG     1       0.00    180.0   4
MB-OK-MA-OF     1       0.00    180.0   4
MC-OL-MA-o      1       0.00    180.0   4
MC-OM-MD-o      1       0.00    180.0   4
MC-OL-MA-OE     1       0.00    180.0   4
MC-OM-MD-OH     1       0.00    180.0   4
MC-OL-MA-OF     1       0.00    0.0     1
MC-OM-MD-OG     1       0.00    0.0     1
MC-OJ-MD-o      1       0.00    0.0     1
MC-OJ-MA-o      1       0.00    0.0     1
MC-OJ-MD-OH     1       0.00    180.0   4
MC-OJ-MA-OE     1       0.00    180.0   4
MC-OJ-MD-OG     1       0.00    180.0   4
MC-OJ-MA-OF     1       0.00    180.0   4
MD-OJ-MA-o      1       0.00    0.0     1
MA-OJ-MD-o      1       0.00    0.0     1
MD-OJ-MA-OF     1       0.00    180.0   4
MA-OJ-MD-OG     1       0.00    180.0   4
MD-OJ-MA-OE     1       0.00    180.0   4
MA-OJ-MD-OH     1       0.00    180.0   4
MA-OK-MD-o      1       0.00    180.0   4
MD-OK-MA-o      1       0.00    180.0   4
MD-OK-MA-OF     1       0.00    180.0   4
MA-OK-MD-OG     1       0.00    180.0   4
MA-OK-MD-OH     1       0.00    0.0     1
MD-OK-MA-OE     1       0.00    0.0     1
MC-OD-VB-OC     1       0.10    -45.0   3
MC-OI-VB-OC     1       0.10    45.0    3
MA-OE-VB-OC     1       0.10    45.0    3
MD-OH-VB-OC     1       0.10    -45.0   3
MA-OF-VC-OQ     1       0.10    -45.0   3
MD-OG-VC-OQ     1       0.10    45.0    3
MC-OD-VB-OB     1       0.10    -45.0   3
MC-OI-VB-OB     1       0.10    45.0    3
MA-OE-VB-OB     1       0.10    45.0    3
MD-OH-VB-OB     1       0.10    -45.0   3
MA-OF-VC-OR     1       0.10    -45.0   3
MD-OG-VC-OR     1       0.10    45.0    3
MA-OE-VB-OD     1       0.10    45.0    3
MD-OH-VB-OI     1       0.10    -45.0   3
MA-OF-VC-OG     1       0.10    -45.0   3
MD-OG-VC-OF     1       0.10    45.0    3
MC-OD-VB-OE     1       0.10    -45.0   3
MC-OI-VB-OH     1       0.10    45.0    3
VB-OD-MC-OM     1       0.00    0.0     1
VB-OI-MC-OL     1       0.00    0.0     1
VB-OH-MD-OK     1       0.00    0.0     1
VB-OE-MA-OK     1       0.00    0.0     1
VC-OF-MA-OL     1       0.00    0.0     1
VC-OG-MD-OM     1       0.00    0.0     1
VB-OD-MC-OJ     1       0.20    90.0    4
VB-OI-MC-OJ     1       0.20    -90.0   4
VB-OH-MD-OJ     1       0.20    90.0    4
VB-OE-MA-OJ     1       0.20    -90.0   4
VC-OF-MA-OJ     1       0.20    90.0    4
VC-OG-MD-OJ     1       0.20    -90.0   4
VB-OD-MC-OL     1       0.20    90.0    4
VB-OI-MC-OM     1       0.20    -90.0   4
VB-OH-MD-OM     1       0.20    90.0    4
VB-OE-MA-OL     1       0.20    -90.0   4
VC-OG-MD-OK     1       0.20    -90.0   4
VC-OF-MA-OK     1       0.20    90.0    4
VB-OI-MC-OD     1       0.20    90.0    4
VB-OD-MC-OI     1       0.20    90.0    4
VB-OH-MD-OG     1       0.20    90.0    4
VB-OE-MA-OF     1       0.20    -90.0   4
VC-OG-MD-OH     1       0.20    90.0    4
VC-OF-MA-OE     1       0.20    90.0    4
VB-OD-MC-o      1       0.20    90.0    4
VB-OI-MC-o      1       0.20    90.0    4
VB-OH-MD-o      1       0.20    90.0    4
VB-OE-MA-o      1       0.20    -90.0   4
VC-OF-MA-o      1       0.20    -90.0   4
VC-OG-MD-o      1       0.20    -90.0   4
VA-OR-VC-OQ     1       0.80    0.0     3
VA-OB-VB-OC     1       0.80    0.0     3
VB-OB-VA-OA     1       0.80    0.0     3
VC-OR-VA-OA     1       0.80    0.0     3
VA-OR-VC-OF     1       0.80    0.0     3
VA-OR-VC-OG     1       0.80    0.0     3
VA-OB-VB-OD     1       0.80    0.0     3
VA-OB-VB-OI     1       0.80    0.0     3
VA-OB-VB-OE     1       0.80    0.0     3
VA-OB-VB-OH     1       0.80    0.0     3
VB-OB-VA-OR     1       0.80    0.0     3
VC-OR-VA-OB     1       0.80    0.0     3
VB-OB-VA-OB     1       0.80    0.0     3
c-o-MA-OJ       1       0.00    0.0     1
c-o-MD-OJ       1       0.00    0.0     1
c-o-MC-OJ       1       0.00    0.0     1
c-OO-MB-OK      1       0.00    0.0     1
c-ON-MB-OL      1       0.00    0.0     1
c-OP-MB-OM      1       0.00    0.0     1
c-o-MC-OL       1       0.70    0.0     4
c-o-MC-OM       1       0.70    0.0     4
c-o-MA-OK       1       0.70    0.0     4
c-o-MD-OK       1       0.70    0.0     4
c-o-MA-OL       1       0.70    0.0     4
c-o-MD-OM       1       0.70    0.0     4
c-ON-MB-OK      1       0.70    0.0     4
c-OP-MB-OK      1       0.70    0.0     4
c-OO-MB-OL      1       0.70    0.0     4
c-OO-MB-OM      1       0.70    0.0     4
c-ON-MB-OM      1       0.70    0.0     4
c-OP-MB-OL      1       0.70    0.0     4
c-o-MA-OF       1       0.70    0.0     4
c-o-MD-OG       1       0.70    0.0     4
c-o-MA-OE       1       0.70    0.0     4
c-o-MD-OH       1       0.70    0.0     4
c-o-MC-OD       1       0.70    0.0     4
c-o-MC-OI       1       0.70    0.0     4
c-OO-MB-ON      1       0.70    0.0     4
c-OO-MB-OP      1       0.70    0.0     4
c-OP-MB-OO      1       0.70    0.0     4
c-ON-MB-OO      1       0.70    0.0     4
c-ON-MB-OP      1       0.70    0.0     4
c-OP-MB-ON      1       0.70    0.0     4
MB-OP-c-c3      1       0.60    180.0   2
MB-ON-c-c3      1       0.60    180.0   2
MB-OO-c-c3      1       0.60    180.0   2
MC-o-c-c3       1       0.60    180.0   2
MD-o-c-c3       1       0.60    180.0   2
MA-o-c-c3       1       0.60    180.0   2
MC-o-c-OO       1       0.60    180.0   2
MA-o-c-OP       1       0.60    180.0   2
MD-o-c-ON       1       0.60    180.0   2
MB-OO-c-o       1       0.60    180.0   2
MB-ON-c-o       1       0.60    180.0   2
MB-OP-c-o       1       0.60    180.0   2
hc-c3-c-ON      1       0.83    0       -1
hc-c3-c-ON      1       0.04    180     3
hc-c3-c-OO      1       0.83    0       -1
hc-c3-c-OO      1       0.04    180     3
hc-c3-c-OP      1       0.83    0       -1
hc-c3-c-OP      1       0.04    180     3
hc-c3-c-o       1       0.83    0       -1
hc-c3-c-o       1       0.04    180     3


IMPROPER

NONB
MA    1.46700000   0.02960000
MB    1.46700000   0.02960000
MC    1.46700000   0.02960000
MD    1.46700000   0.02960000
OA    1.65620000   0.17000000
OB    1.65620000   0.17000000
OC    1.65620000   0.17000000
OD    1.65620000   0.17000000
OE    1.65620000   0.17000000
OF    1.65620000   0.17000000
OG    1.65620000   0.17000000
OI    1.65620000   0.17000000
OJ    1.65620000   0.17000000
OK    1.65620000   0.17000000
OL    1.65620000   0.17000000
OM    1.65620000   0.17000000
ON    1.65620000   0.17000000
OO    1.65620000   0.17000000
OP    1.65620000   0.17000000
OQ    1.65620000   0.17000000
OR    1.65620000   0.17000000
VA    1.57200000   0.01600000
VB    1.57200000   0.01600000
VC    1.57200000   0.01600000
Na+    1.36900000   0.08743930
