# Supplementary material for: Oxidation State Determines Solvent Structure Around a Manganese–Vanadium Polyoxometalate Water‐Oxidation Catalyst
Source: Angew Chem Int Ed Engl. 2026 Apr 16;65(24):e9168848. doi: 10.1002/anie.9168848 (PMC13245616; doi:10.1002/anie.9168848)
Supplement: Supplementary file 2 — Supporting File 2: anie72128‐sup‐0002‐Data.zip. [file ANIE-65-e9168848-s002.zip › Mn3344/tba.frcmod]

Remark line goes here
MASS
c3 12.010        0.878
hc 1.008         0.135
hx 1.008         0.135
n4 14.010        0.530

BOND
c3-hc  345.25   1.096
c3-c3  228.89   1.535
c3-hx  352.86   1.091
c3-n4  215.86   1.517

ANGLE
c3-c3-hc   43.270     109.680
c3-c3-c3   59.870     112.630
hc-c3-hc   35.800     107.730
c3-c3-hx   43.170     110.280
c3-c3-n4   62.940     116.260
c3-n4-c3   76.020     109.360
hx-c3-hx   35.630     109.790
hx-c3-n4   46.790     108.170

DIHE
c3-c3-c3-hc   1    0.130         0.000           3.000
c3-c3-c3-c3   1    0.520         0.000           3.000
hc-c3-c3-hc   1    0.120         0.000           3.000
c3-c3-c3-hx   9    1.400         0.000           3.000
c3-c3-c3-n4   1    0.210         0.000           3.000
c3-c3-n4-c3   1    0.156         0.000           3.000
hc-c3-c3-hx   9    1.400         0.000           3.000
hc-c3-c3-n4   9    1.400         0.000           3.000
hx-c3-n4-c3   9    1.400         0.000           3.000

IMPROPER

NONBON
  c3          1.9069  0.1078
  hc          1.4593  0.0208
  hx          1.0593  0.0208
  n4          1.4028  3.8748
