# Supplementary material for: Oxidation State Determines Solvent Structure Around a Manganese–Vanadium Polyoxometalate Water‐Oxidation Catalyst
Source: Angew Chem Int Ed Engl. 2026 Apr 16;65(24):e9168848. doi: 10.1002/anie.9168848 (PMC13245616; doi:10.1002/anie.9168848)
Supplement: Supplementary file 2 — Supporting File 2: anie72128‐sup‐0002‐Data.zip. [file ANIE-65-e9168848-s002.zip › Mn3444/VAM.prep]

    0    0    2

This is a remark line
molecule.res
VAM   INT  0
CORRECT     OMIT DU   BEG
  0.0000
   1  DUMM  DU    M    0  -1  -2     0.000      .0        .0      .00000
   2  DUMM  DU    M    1   0  -1     1.449      .0        .0      .00000
   3  DUMM  DU    M    2   1   0     1.523   111.21       .0      .00000
   4  O20   OQ    M    3   2   1     1.540   111.208  -180.000 -0.564031
   5  V4    VC    M    4   3   2     1.575    72.755     2.552  1.361000
   6  O21   OF    E    5   4   3     1.742   106.942    58.922 -0.683053
   7  O22   OG    E    5   4   3     1.742   106.950   -58.755 -0.683053
   8  O23   OR    M    5   4   3     1.808   106.180  -179.955 -0.690742
   9  V3    VA    M    8   5   4     1.753   138.803  -179.978  1.397246
  10  O17   OA    E    9   8   5     1.574   106.544   179.959 -0.562492
  11  O18   OB    M    9   8   5     1.749   112.746   -63.418 -0.691171
  12  V2    VB    M   11   9   8     1.806   141.466    63.755  1.364478
  13  O14   OH    E   12  11   9     1.739   109.276   -58.747 -0.684846
  14  O15   OI    E   12  11   9     1.717   111.125    62.590 -0.719776
  15  O16   OC    M   12  11   9     1.579   108.621  -177.355 -0.580209


LOOP

IMPROPER

DONE
STOP
