# Supplementary material for: Oxidation State Determines Solvent Structure Around a Manganese–Vanadium Polyoxometalate Water‐Oxidation Catalyst
Source: Angew Chem Int Ed Engl. 2026 Apr 16;65(24):e9168848. doi: 10.1002/anie.9168848 (PMC13245616; doi:10.1002/anie.9168848)
Supplement: Supplementary file 2 — Supporting File 2: anie72128‐sup‐0002‐Data.zip. [file ANIE-65-e9168848-s002.zip › Mn3444/processed_mixture.pdb]

HEADER 
TITLE     Built with Packmol                                             
REMARK   Packmol generated pdb file 
REMARK   Home-Page: http://m3g.iqm.unicamp.br/packmol
REMARK
ATOM      1  Mn1 MNO A   1      35.430  33.256  35.737  1.00  0.00          MN  
ATOM      2  Mn2 MNO A   1      35.597  35.534  34.036  1.00  0.00          MN  
ATOM      3  Mn3 MNO A   1      32.986  34.729  34.750  1.00  0.00          MN  
ATOM      4  Mn4 MNO A   1      34.811  36.126  36.709  1.00  0.00          MN  
ATOM      5  O1  MNO A   1      36.192  35.090  35.728  1.00  0.00           O  
ATOM      6  O2  MNO A   1      34.658  33.949  34.045  1.00  0.00           O  
ATOM      7  O3  MNO A   1      33.562  34.291  36.410  1.00  0.00           O  
ATOM      8  O4  MNO A   1      34.145  36.325  34.850  1.00  0.00           O  
TER
ATOM      9  H1  AC1 A   2      37.068  39.867  33.822  1.00  0.00           H  
ATOM     10  H2  AC1 A   2      37.522  40.008  35.565  1.00  0.00           H  
ATOM     11  C1  AC1 A   2      36.663  38.082  34.995  1.00  0.00           C  
ATOM     12  C2  AC1 A   2      37.499  39.337  34.690  1.00  0.00           C  
ATOM     13  O5  AC1 A   2      36.138  37.972  36.127  1.00  0.00           O  
ATOM     14  O6  AC1 A   2      36.603  37.257  33.999  1.00  0.00           O  
ATOM     15  H3  AC1 A   2      38.528  39.040  34.418  1.00  0.00           H  
TER
ATOM     16  H4  AC2 A   3      33.276  35.156  29.937  1.00  0.00           H  
ATOM     17  C3  AC2 A   3      33.104  36.061  30.549  1.00  0.00           C  
ATOM     18  C4  AC2 A   3      33.541  35.763  31.988  1.00  0.00           C  
ATOM     19  O7  AC2 A   3      32.646  35.323  32.767  1.00  0.00           O  
ATOM     20  O8  AC2 A   3      34.785  35.965  32.229  1.00  0.00           O  
ATOM     21  H5  AC2 A   3      32.029  36.304  30.519  1.00  0.00           H  
ATOM     22  H6  AC2 A   3      33.704  36.885  30.124  1.00  0.00           H  
TER
ATOM     23  O9  AC3 A   4      37.259  32.752  34.355  1.00  0.00           O  
ATOM     24  O10 AC3 A   4      37.156  34.681  33.124  1.00  0.00           O  
ATOM     25  H7  AC3 A   4      39.299  32.193  32.962  1.00  0.00           H  
ATOM     26  H8  AC3 A   4      38.382  32.804  31.540  1.00  0.00           H  
ATOM     27  C5  AC3 A   4      38.790  33.071  32.532  1.00  0.00           C  
ATOM     28  C6  AC3 A   4      37.634  33.522  33.441  1.00  0.00           C  
ATOM     29  H9  AC3 A   4      39.507  33.898  32.386  1.00  0.00           H  
TER
ATOM     30  O14 VAM A   5      33.279  36.975  37.393  1.00  0.00           O  
ATOM     31  V2  VAM A   5      31.733  36.196  37.100  1.00  0.00           V  
ATOM     32  O15 VAM A   5      31.548  35.704  35.406  1.00  0.00           O  
ATOM     33  O16 VAM A   5      30.569  37.304  37.388  1.00  0.00           O  
ATOM     34  O20 VAM A   5      36.495  33.675  40.097  1.00  0.00           O  
ATOM     35  V4  VAM A   5      35.519  33.902  38.804  1.00  0.00           V  
ATOM     36  O21 VAM A   5      36.099  32.934  37.463  1.00  0.00           O  
ATOM     37  O22 VAM A   5      35.523  35.598  38.366  1.00  0.00           O  
ATOM     38  O23 VAM A   5      33.819  33.386  39.238  1.00  0.00           O  
ATOM     39  O17 VAM A   5      31.291  32.631  39.851  1.00  0.00           O  
ATOM     40  V3  VAM A   5      32.163  33.239  38.617  1.00  0.00           V  
ATOM     41  O18 VAM A   5      31.411  34.813  38.259  1.00  0.00           O  
TER
ATOM     42  O11 VAS A   6      32.109  33.108  34.526  1.00  0.00           O  
ATOM     43  V1  VAS A   6      32.675  31.832  35.619  1.00  0.00           V  
ATOM     44  O12 VAS A   6      32.055  30.431  35.054  1.00  0.00           O  
ATOM     45  O13 VAS A   6      34.425  31.674  35.596  1.00  0.00           O  
ATOM     46  O19 VAS A   6      32.012  32.032  37.316  1.00  0.00           O  
TER
TER
ATOM     47  N1  TBA B   7      43.609  30.251  31.185  1.00  0.00              
ATOM     48  C1  TBA B   7      42.546  29.162  31.306  1.00  0.00              
ATOM     49  H1  TBA B   7      41.580  29.680  31.314  1.00  0.00              
ATOM     50  H2  TBA B   7      42.689  28.723  32.303  1.00  0.00              
ATOM     51  C2  TBA B   7      42.547  28.078  30.238  1.00  0.00              
ATOM     52  H3  TBA B   7      42.471  28.521  29.232  1.00  0.00              
ATOM     53  H4  TBA B   7      43.482  27.497  30.263  1.00  0.00              
ATOM     54  C3  TBA B   7      41.364  27.122  30.449  1.00  0.00              
ATOM     55  H5  TBA B   7      40.423  27.698  30.416  1.00  0.00              
ATOM     56  H6  TBA B   7      41.422  26.689  31.463  1.00  0.00              
ATOM     57  C4  TBA B   7      41.324  26.003  29.411  1.00  0.00              
ATOM     58  H7  TBA B   7      40.467  25.336  29.582  1.00  0.00              
ATOM     59  H8  TBA B   7      41.233  26.407  28.389  1.00  0.00              
ATOM     60  H9  TBA B   7      42.239  25.389  29.449  1.00  0.00              
ATOM     61  C5  TBA B   7      44.972  29.573  31.268  1.00  0.00              
ATOM     62  H10 TBA B   7      45.044  28.942  30.374  1.00  0.00              
ATOM     63  H11 TBA B   7      44.917  28.906  32.140  1.00  0.00              
ATOM     64  C6  TBA B   7      46.206  30.458  31.366  1.00  0.00              
ATOM     65  H12 TBA B   7      46.228  31.200  30.554  1.00  0.00              
ATOM     66  H13 TBA B   7      46.211  31.014  32.316  1.00  0.00              
ATOM     67  C7  TBA B   7      47.476  29.599  31.290  1.00  0.00              
ATOM     68  H14 TBA B   7      47.488  29.052  30.332  1.00  0.00              
ATOM     69  H15 TBA B   7      47.444  28.830  32.082  1.00  0.00              
ATOM     70  C8  TBA B   7      48.751  30.429  31.429  1.00  0.00              
ATOM     71  H16 TBA B   7      48.783  30.957  32.396  1.00  0.00              
ATOM     72  H17 TBA B   7      49.646  29.793  31.366  1.00  0.00              
ATOM     73  H18 TBA B   7      48.824  31.186  30.630  1.00  0.00              
ATOM     74  C9  TBA B   7      43.395  31.188  32.376  1.00  0.00              
ATOM     75  H19 TBA B   7      43.858  30.680  33.234  1.00  0.00              
ATOM     76  H20 TBA B   7      42.313  31.205  32.561  1.00  0.00              
ATOM     77  C10 TBA B   7      43.899  32.622  32.262  1.00  0.00              
ATOM     78  H21 TBA B   7      44.956  32.659  31.971  1.00  0.00              
ATOM     79  H22 TBA B   7      43.337  33.163  31.484  1.00  0.00              
ATOM     80  C11 TBA B   7      43.720  33.352  33.600  1.00  0.00              
ATOM     81  H23 TBA B   7      44.299  32.827  34.380  1.00  0.00              
ATOM     82  H24 TBA B   7      42.663  33.290  33.913  1.00  0.00              
ATOM     83  C12 TBA B   7      44.154  34.815  33.528  1.00  0.00              
ATOM     84  H25 TBA B   7      44.024  35.314  34.499  1.00  0.00              
ATOM     85  H26 TBA B   7      45.216  34.903  33.247  1.00  0.00              
ATOM     86  H27 TBA B   7      43.563  35.372  32.784  1.00  0.00              
ATOM     87  C13 TBA B   7      43.486  30.979  29.860  1.00  0.00              
ATOM     88  H28 TBA B   7      43.804  30.268  29.087  1.00  0.00              
ATOM     89  H29 TBA B   7      44.228  31.785  29.879  1.00  0.00              
ATOM     90  C14 TBA B   7      42.105  31.531  29.541  1.00  0.00              
ATOM     91  H30 TBA B   7      41.394  30.710  29.358  1.00  0.00              
ATOM     92  H31 TBA B   7      41.707  32.108  30.391  1.00  0.00              
ATOM     93  C15 TBA B   7      42.153  32.433  28.301  1.00  0.00              
ATOM     94  H32 TBA B   7      42.841  33.275  28.493  1.00  0.00              
ATOM     95  H33 TBA B   7      42.590  31.870  27.458  1.00  0.00              
ATOM     96  C16 TBA B   7      40.777  32.967  27.909  1.00  0.00              
ATOM     97  H34 TBA B   7      40.842  33.615  27.022  1.00  0.00              
ATOM     98  H35 TBA B   7      40.082  32.146  27.672  1.00  0.00              
ATOM     99  H36 TBA B   7      40.330  33.560  28.724  1.00  0.00              
TER
TER
ATOM    100  N1  TBA B   8      45.732  24.808  25.611  1.00  0.00              
ATOM    101  C1  TBA B   8      46.474  23.964  24.578  1.00  0.00              
ATOM    102  H1  TBA B   8      46.995  23.182  25.143  1.00  0.00              
ATOM    103  H2  TBA B   8      47.242  24.627  24.155  1.00  0.00              
ATOM    104  C2  TBA B   8      45.637  23.338  23.472  1.00  0.00              
ATOM    105  H3  TBA B   8      44.825  22.726  23.895  1.00  0.00              
ATOM    106  H4  TBA B   8      45.163  24.111  22.847  1.00  0.00              
ATOM    107  C3  TBA B   8      46.514  22.449  22.579  1.00  0.00              
ATOM    108  H5  TBA B   8      46.985  21.665  23.199  1.00  0.00              
ATOM    109  H6  TBA B   8      47.343  23.051  22.167  1.00  0.00              
ATOM    110  C4  TBA B   8      45.727  21.805  21.441  1.00  0.00              
ATOM    111  H7  TBA B   8      46.377  21.171  20.820  1.00  0.00              
ATOM    112  H8  TBA B   8      44.912  21.170  21.826  1.00  0.00              
ATOM    113  H9  TBA B   8      45.277  22.567  20.784  1.00  0.00              
ATOM    114  C5  TBA B   8      45.073  25.965  24.870  1.00  0.00              
ATOM    115  H10 TBA B   8      44.320  25.508  24.217  1.00  0.00              
ATOM    116  H11 TBA B   8      45.857  26.389  24.226  1.00  0.00              
ATOM    117  C6  TBA B   8      44.427  27.068  25.695  1.00  0.00              
ATOM    118  H12 TBA B   8      43.707  26.654  26.418  1.00  0.00              
ATOM    119  H13 TBA B   8      45.186  27.618  26.272  1.00  0.00              
ATOM    120  C7  TBA B   8      43.695  28.055  24.775  1.00  0.00              
ATOM    121  H14 TBA B   8      42.919  27.515  24.206  1.00  0.00              
ATOM    122  H15 TBA B   8      44.405  28.449  24.026  1.00  0.00              
ATOM    123  C8  TBA B   8      43.062  29.213  25.545  1.00  0.00              
ATOM    124  H16 TBA B   8      43.822  29.794  26.092  1.00  0.00              
ATOM    125  H17 TBA B   8      42.541  29.902  24.864  1.00  0.00              
ATOM    126  H18 TBA B   8      42.325  28.848  26.279  1.00  0.00              
ATOM    127  C9  TBA B   8      46.797  25.322  26.584  1.00  0.00              
ATOM    128  H19 TBA B   8      47.273  26.171  26.073  1.00  0.00              
ATOM    129  H20 TBA B   8      47.552  24.528  26.657  1.00  0.00              
ATOM    130  C10 TBA B   8      46.356  25.716  27.989  1.00  0.00              
ATOM    131  H21 TBA B   8      45.523  26.431  27.968  1.00  0.00              
ATOM    132  H22 TBA B   8      45.999  24.831  28.539  1.00  0.00              
ATOM    133  C11 TBA B   8      47.531  26.335  28.756  1.00  0.00              
ATOM    134  H23 TBA B   8      47.879  27.236  28.221  1.00  0.00              
ATOM    135  H24 TBA B   8      48.382  25.632  28.753  1.00  0.00              
ATOM    136  C12 TBA B   8      47.163  26.696  30.195  1.00  0.00              
ATOM    137  H25 TBA B   8      48.018  27.144  30.721  1.00  0.00              
ATOM    138  H26 TBA B   8      46.335  27.422  30.224  1.00  0.00              
ATOM    139  H27 TBA B   8      46.850  25.805  30.763  1.00  0.00              
ATOM    140  C13 TBA B   8      44.668  23.986  26.315  1.00  0.00              
ATOM    141  H28 TBA B   8      43.883  23.799  25.572  1.00  0.00              
ATOM    142  H29 TBA B   8      44.234  24.635  27.084  1.00  0.00              
ATOM    143  C14 TBA B   8      45.147  22.678  26.926  1.00  0.00              
ATOM    144  H30 TBA B   8      45.429  21.964  26.137  1.00  0.00              
ATOM    145  H31 TBA B   8      46.048  22.839  27.541  1.00  0.00              
ATOM    146  C15 TBA B   8      44.052  22.052  27.797  1.00  0.00              
ATOM    147  H32 TBA B   8      43.789  22.753  28.609  1.00  0.00              
ATOM    148  H33 TBA B   8      43.135  21.927  27.194  1.00  0.00              
ATOM    149  C16 TBA B   8      44.469  20.707  28.388  1.00  0.00              
ATOM    150  H34 TBA B   8      43.667  20.284  29.012  1.00  0.00              
ATOM    151  H35 TBA B   8      44.697  19.975  27.597  1.00  0.00              
ATOM    152  H36 TBA B   8      45.366  20.808  29.020  1.00  0.00              
TER
TER
ATOM    153 O    WAT C   9      51.244  36.132  48.732  1.00  0.00              
ATOM    154 H1   WAT C   9      51.341  36.964  48.268  1.00  0.00              
ATOM    155 H2   WAT C   9      52.095  35.987  49.145  1.00  0.00              
TER
TER
ATOM    156 O    WAT C  10      35.035  12.507  11.020  1.00  0.00              
ATOM    157 H1   WAT C  10      34.979  12.674  11.961  1.00  0.00              
ATOM    158 H2   WAT C  10      35.788  11.924  10.925  1.00  0.00              
TER
TER
ATOM    159 O    WAT C  11      36.265  17.563  61.456  1.00  0.00              
ATOM    160 H1   WAT C  11      35.922  17.191  60.644  1.00  0.00              
ATOM    161 H2   WAT C  11      37.176  17.270  61.488  1.00  0.00              
TER
TER
ATOM    162 O    WAT C  12      63.803  19.545  55.485  1.00  0.00              
ATOM    163 H1   WAT C  12      64.639  19.080  55.529  1.00  0.00              
ATOM    164 H2   WAT C  12      63.526  19.628  56.397  1.00  0.00              
TER
TER
ATOM    165 O    WAT C  13      66.876  47.958  28.520  1.00  0.00              
ATOM    166 H1   WAT C  13      66.988  48.906  28.441  1.00  0.00              
ATOM    167 H2   WAT C  13      67.164  47.612  27.675  1.00  0.00              
TER
TER
ATOM    168 O    WAT C  14      59.107   8.774  63.724  1.00  0.00              
ATOM    169 H1   WAT C  14      59.527   9.624  63.593  1.00  0.00              
ATOM    170 H2   WAT C  14      58.170   8.969  63.747  1.00  0.00              
TER
TER
ATOM    171 O    WAT C  15      29.328  64.540  62.342  1.00  0.00              
ATOM    172 H1   WAT C  15      30.135  64.522  61.829  1.00  0.00              
ATOM    173 H2   WAT C  15      28.776  65.185  61.900  1.00  0.00              
TER
TER
ATOM    174 O    WAT C  16      42.967  61.590   4.176  1.00  0.00              
ATOM    175 H1   WAT C  16      42.731  62.446   3.819  1.00  0.00              
ATOM    176 H2   WAT C  16      42.150  61.091   4.163  1.00  0.00              
TER
TER
ATOM    177 O    WAT C  17      62.637  45.421  50.439  1.00  0.00              
ATOM    178 H1   WAT C  17      62.605  44.464  50.447  1.00  0.00              
ATOM    179 H2   WAT C  17      63.546  45.633  50.653  1.00  0.00              
TER
TER
ATOM    180 O    WAT C  18      21.340  52.467  21.913  1.00  0.00              
ATOM    181 H1   WAT C  18      20.667  52.696  22.554  1.00  0.00              
ATOM    182 H2   WAT C  18      22.120  52.938  22.205  1.00  0.00              
TER
TER
ATOM    183 O    WAT C  19      23.041  48.962  31.924  1.00  0.00              
ATOM    184 H1   WAT C  19      23.323  48.219  31.390  1.00  0.00              
ATOM    185 H2   WAT C  19      22.086  48.907  31.927  1.00  0.00              
TER
TER
ATOM    186 O    WAT C  20      61.456  22.607  61.804  1.00  0.00              
ATOM    187 H1   WAT C  20      60.913  23.351  61.547  1.00  0.00              
ATOM    188 H2   WAT C  20      61.366  21.983  61.083  1.00  0.00              
TER
TER
ATOM    189 O    WAT C  21      37.107  25.201  46.372  1.00  0.00              
ATOM    190 H1   WAT C  21      37.639  25.968  46.160  1.00  0.00              
ATOM    191 H2   WAT C  21      37.720  24.467  46.333  1.00  0.00              
TER
TER
ATOM    192 O    WAT C  22      46.516  49.979  32.389  1.00  0.00              
ATOM    193 H1   WAT C  22      46.538  50.626  31.684  1.00  0.00              
ATOM    194 H2   WAT C  22      45.624  50.031  32.734  1.00  0.00              
TER
TER
ATOM    195 O    WAT C  23      21.977  61.751  31.058  1.00  0.00              
ATOM    196 H1   WAT C  23      21.505  61.047  30.613  1.00  0.00              
ATOM    197 H2   WAT C  23      22.850  61.739  30.664  1.00  0.00              
TER
TER
ATOM    198 O    WAT C  24      41.692   0.190  47.837  1.00  0.00              
ATOM    199 H1   WAT C  24      40.756   0.000  47.776  1.00  0.00              
ATOM    200 H2   WAT C  24      41.804   0.572  48.707  1.00  0.00              
TER
TER
ATOM    201 O    WAT C  25      15.747   2.874   4.469  1.00  0.00              
ATOM    202 H1   WAT C  25      15.348   3.010   5.328  1.00  0.00              
ATOM    203 H2   WAT C  25      15.730   3.738   4.057  1.00  0.00              
TER
TER
ATOM    204 O    WAT C  26      33.643  33.025  28.972  1.00  0.00              
ATOM    205 H1   WAT C  26      32.716  33.228  28.841  1.00  0.00              
ATOM    206 H2   WAT C  26      34.077  33.376  28.194  1.00  0.00              
TER
TER
ATOM    207 O    WAT C  27      27.090   7.923  62.047  1.00  0.00              
ATOM    208 H1   WAT C  27      26.882   8.854  61.962  1.00  0.00              
ATOM    209 H2   WAT C  27      27.085   7.593  61.149  1.00  0.00              
TER
TER
ATOM    210 O    WAT C  28      44.588  47.832  47.392  1.00  0.00              
ATOM    211 H1   WAT C  28      44.693  48.182  48.277  1.00  0.00              
ATOM    212 H2   WAT C  28      45.460  47.515  47.155  1.00  0.00              
TER
TER
ATOM    213 O    WAT C  29       4.022  54.804   0.647  1.00  0.00              
ATOM    214 H1   WAT C  29       3.685  54.183   0.001  1.00  0.00              
ATOM    215 H2   WAT C  29       3.660  55.649   0.379  1.00  0.00              
TER
TER
ATOM    216 O    WAT C  30      22.411   9.787  15.608  1.00  0.00              
ATOM    217 H1   WAT C  30      21.668  10.198  16.050  1.00  0.00              
ATOM    218 H2   WAT C  30      22.079   9.561  14.740  1.00  0.00              
TER
TER
ATOM    219 O    WAT C  31      11.641  54.255   1.619  1.00  0.00              
ATOM    220 H1   WAT C  31      10.962  54.367   0.954  1.00  0.00              
ATOM    221 H2   WAT C  31      11.735  53.307   1.709  1.00  0.00              
TER
TER
ATOM    222 O    WAT C  32      64.232  53.839  43.067  1.00  0.00              
ATOM    223 H1   WAT C  32      64.815  53.700  42.321  1.00  0.00              
ATOM    224 H2   WAT C  32      64.821  53.971  43.811  1.00  0.00              
TER
TER
ATOM    225 O    WAT C  33      64.541   7.095   7.683  1.00  0.00              
ATOM    226 H1   WAT C  33      63.914   7.694   7.278  1.00  0.00              
ATOM    227 H2   WAT C  33      64.619   6.372   7.060  1.00  0.00              
TER
TER
ATOM    228 O    WAT C  34      62.815  26.155  60.751  1.00  0.00              
ATOM    229 H1   WAT C  34      62.279  25.366  60.833  1.00  0.00              
ATOM    230 H2   WAT C  34      63.693  25.829  60.556  1.00  0.00              
TER
TER
ATOM    231 O    WAT C  35      18.172  55.164  57.678  1.00  0.00              
ATOM    232 H1   WAT C  35      17.322  55.561  57.871  1.00  0.00              
ATOM    233 H2   WAT C  35      18.509  55.666  56.937  1.00  0.00              
TER
TER
ATOM    234 O    WAT C  36      58.425  14.541  31.405  1.00  0.00              
ATOM    235 H1   WAT C  36      58.247  14.198  32.281  1.00  0.00              
ATOM    236 H2   WAT C  36      59.225  14.093  31.130  1.00  0.00              
TER
TER
ATOM    237 O    WAT C  37      39.221  37.443  40.105  1.00  0.00              
ATOM    238 H1   WAT C  37      38.940  37.394  41.019  1.00  0.00              
ATOM    239 H2   WAT C  37      38.415  37.343  39.600  1.00  0.00              
TER
TER
ATOM    240 O    WAT C  38      32.154  24.950  36.626  1.00  0.00              
ATOM    241 H1   WAT C  38      32.870  25.493  36.299  1.00  0.00              
ATOM    242 H2   WAT C  38      31.603  24.792  35.859  1.00  0.00              
TER
TER
ATOM    243 O    WAT C  39      43.810  28.880  54.887  1.00  0.00              
ATOM    244 H1   WAT C  39      44.242  29.652  54.522  1.00  0.00              
ATOM    245 H2   WAT C  39      43.311  29.214  55.632  1.00  0.00              
TER
TER
ATOM    246 O    WAT C  40       3.681  45.908   2.857  1.00  0.00              
ATOM    247 H1   WAT C  40       4.518  46.285   3.126  1.00  0.00              
ATOM    248 H2   WAT C  40       3.429  45.339   3.585  1.00  0.00              
TER
TER
ATOM    249 O    WAT C  41      37.315   2.358  24.674  1.00  0.00              
ATOM    250 H1   WAT C  41      38.091   1.799  24.638  1.00  0.00              
ATOM    251 H2   WAT C  41      36.606   1.806  24.342  1.00  0.00              
TER
TER
ATOM    252 O    WAT C  42      14.781  58.765  35.615  1.00  0.00              
ATOM    253 H1   WAT C  42      15.351  59.167  34.959  1.00  0.00              
ATOM    254 H2   WAT C  42      14.718  59.420  36.311  1.00  0.00              
TER
TER
ATOM    255 O    WAT C  43       4.740  65.676  48.187  1.00  0.00              
ATOM    256 H1   WAT C  43       5.291  64.912  48.018  1.00  0.00              
ATOM    257 H2   WAT C  43       4.932  66.274  47.464  1.00  0.00              
TER
TER
ATOM    258 O    WAT C  44      62.664  57.118  26.395  1.00  0.00              
ATOM    259 H1   WAT C  44      63.180  56.380  26.074  1.00  0.00              
ATOM    260 H2   WAT C  44      62.510  57.659  25.620  1.00  0.00              
TER
TER
ATOM    261 O    WAT C  45       1.883  39.282  24.244  1.00  0.00              
ATOM    262 H1   WAT C  45       1.004  38.924  24.121  1.00  0.00              
ATOM    263 H2   WAT C  45       2.430  38.791  23.630  1.00  0.00              
TER
TER
ATOM    264 O    WAT C  46      64.071  50.515  28.642  1.00  0.00              
ATOM    265 H1   WAT C  46      64.854  50.042  28.362  1.00  0.00              
ATOM    266 H2   WAT C  46      63.949  51.191  27.975  1.00  0.00              
TER
TER
ATOM    267 O    WAT C  47      20.715  56.730   2.271  1.00  0.00              
ATOM    268 H1   WAT C  47      20.090  56.532   2.969  1.00  0.00              
ATOM    269 H2   WAT C  47      20.713  57.685   2.212  1.00  0.00              
TER
TER
ATOM    270 O    WAT C  48      68.906  22.496  17.050  1.00  0.00              
ATOM    271 H1   WAT C  48      69.820  22.590  17.317  1.00  0.00              
ATOM    272 H2   WAT C  48      68.934  22.498  16.093  1.00  0.00              
TER
TER
ATOM    273 O    WAT C  49      52.315  42.726  61.826  1.00  0.00              
ATOM    274 H1   WAT C  49      51.717  42.118  62.259  1.00  0.00              
ATOM    275 H2   WAT C  49      51.743  43.363  61.399  1.00  0.00              
TER
TER
ATOM    276 O    WAT C  50      19.276  20.351  43.953  1.00  0.00              
ATOM    277 H1   WAT C  50      18.527  19.885  43.581  1.00  0.00              
ATOM    278 H2   WAT C  50      19.944  20.315  43.269  1.00  0.00              
TER
TER
ATOM    279 O    WAT C  51      49.078  46.752  66.044  1.00  0.00              
ATOM    280 H1   WAT C  51      49.952  46.470  65.775  1.00  0.00              
ATOM    281 H2   WAT C  51      49.151  46.893  66.988  1.00  0.00              
TER
TER
ATOM    282 O    WAT C  52       5.286  14.563   3.852  1.00  0.00              
ATOM    283 H1   WAT C  52       4.358  14.472   3.637  1.00  0.00              
ATOM    284 H2   WAT C  52       5.297  15.092   4.649  1.00  0.00              
TER
TER
ATOM    285 O    WAT C  53      67.102  48.179  58.552  1.00  0.00              
ATOM    286 H1   WAT C  53      66.857  48.999  58.122  1.00  0.00              
ATOM    287 H2   WAT C  53      68.049  48.117  58.427  1.00  0.00              
TER
TER
ATOM    288 O    WAT C  54      66.006  68.796  51.188  1.00  0.00              
ATOM    289 H1   WAT C  54      65.693  69.337  50.463  1.00  0.00              
ATOM    290 H2   WAT C  54      66.447  69.412  51.773  1.00  0.00              
TER
TER
ATOM    291 O    WAT C  55      60.506  54.398  24.608  1.00  0.00              
ATOM    292 H1   WAT C  55      59.901  54.194  23.895  1.00  0.00              
ATOM    293 H2   WAT C  55      61.372  54.192  24.255  1.00  0.00              
TER
TER
ATOM    294 O    WAT C  56      11.811  66.749  11.614  1.00  0.00              
ATOM    295 H1   WAT C  56      12.642  67.190  11.794  1.00  0.00              
ATOM    296 H2   WAT C  56      11.429  66.596  12.478  1.00  0.00              
TER
TER
ATOM    297 O    WAT C  57      58.714  23.876  12.624  1.00  0.00              
ATOM    298 H1   WAT C  57      57.827  24.234  12.611  1.00  0.00              
ATOM    299 H2   WAT C  57      58.827  23.547  13.516  1.00  0.00              
TER
TER
ATOM    300 O    WAT C  58      44.949  29.030  66.030  1.00  0.00              
ATOM    301 H1   WAT C  58      45.361  28.681  66.821  1.00  0.00              
ATOM    302 H2   WAT C  58      44.056  29.245  66.300  1.00  0.00              
TER
TER
ATOM    303 O    WAT C  59       0.620  38.199  38.701  1.00  0.00              
ATOM    304 H1   WAT C  59       1.524  38.462  38.870  1.00  0.00              
ATOM    305 H2   WAT C  59       0.268  37.982  39.564  1.00  0.00              
TER
TER
ATOM    306 O    WAT C  60      18.604   7.128  42.936  1.00  0.00              
ATOM    307 H1   WAT C  60      17.748   6.923  42.561  1.00  0.00              
ATOM    308 H2   WAT C  60      18.997   7.742  42.316  1.00  0.00              
TER
TER
ATOM    309 O    WAT C  61      11.825   5.431  28.214  1.00  0.00              
ATOM    310 H1   WAT C  61      11.200   5.007  28.801  1.00  0.00              
ATOM    311 H2   WAT C  61      11.477   5.272  27.337  1.00  0.00              
TER
TER
ATOM    312 O    WAT C  62      63.805  41.163  10.435  1.00  0.00              
ATOM    313 H1   WAT C  62      63.518  40.254  10.524  1.00  0.00              
ATOM    314 H2   WAT C  62      64.347  41.167   9.646  1.00  0.00              
TER
TER
ATOM    315 O    WAT C  63      24.462  53.056  35.874  1.00  0.00              
ATOM    316 H1   WAT C  63      23.890  52.300  35.743  1.00  0.00              
ATOM    317 H2   WAT C  63      24.788  52.958  36.769  1.00  0.00              
TER
TER
ATOM    318 O    WAT C  64       6.049  45.372  18.139  1.00  0.00              
ATOM    319 H1   WAT C  64       6.732  44.748  17.893  1.00  0.00              
ATOM    320 H2   WAT C  64       6.260  46.165  17.645  1.00  0.00              
TER
TER
ATOM    321 O    WAT C  65      27.834  15.585  56.606  1.00  0.00              
ATOM    322 H1   WAT C  65      28.058  16.430  56.995  1.00  0.00              
ATOM    323 H2   WAT C  65      28.647  15.286  56.198  1.00  0.00              
TER
TER
ATOM    324 O    WAT C  66      20.338  16.820  17.768  1.00  0.00              
ATOM    325 H1   WAT C  66      20.807  15.997  17.909  1.00  0.00              
ATOM    326 H2   WAT C  66      19.929  17.011  18.612  1.00  0.00              
TER
TER
ATOM    327 O    WAT C  67      60.490  38.163  24.299  1.00  0.00              
ATOM    328 H1   WAT C  67      60.140  37.497  24.891  1.00  0.00              
ATOM    329 H2   WAT C  67      61.392  38.295  24.593  1.00  0.00              
TER
TER
ATOM    330 O    WAT C  68      16.995  59.455  22.308  1.00  0.00              
ATOM    331 H1   WAT C  68      17.249  58.670  22.792  1.00  0.00              
ATOM    332 H2   WAT C  68      17.586  60.136  22.629  1.00  0.00              
TER
TER
ATOM    333 O    WAT C  69       5.803  44.829  40.935  1.00  0.00              
ATOM    334 H1   WAT C  69       6.702  45.061  40.703  1.00  0.00              
ATOM    335 H2   WAT C  69       5.308  44.952  40.125  1.00  0.00              
TER
TER
ATOM    336 O    WAT C  70       6.787  13.498  50.372  1.00  0.00              
ATOM    337 H1   WAT C  70       5.984  13.482  50.893  1.00  0.00              
ATOM    338 H2   WAT C  70       7.484  13.307  51.000  1.00  0.00              
TER
TER
ATOM    339 O    WAT C  71       8.993  58.578  10.283  1.00  0.00              
ATOM    340 H1   WAT C  71       8.651  58.948  11.097  1.00  0.00              
ATOM    341 H2   WAT C  71       8.214  58.330   9.786  1.00  0.00              
TER
TER
ATOM    342 O    WAT C  72      31.736  36.476   9.208  1.00  0.00              
ATOM    343 H1   WAT C  72      32.124  35.836   8.611  1.00  0.00              
ATOM    344 H2   WAT C  72      32.485  36.890   9.636  1.00  0.00              
TER
TER
ATOM    345 O    WAT C  73      59.842  13.455  43.243  1.00  0.00              
ATOM    346 H1   WAT C  73      59.840  14.354  43.573  1.00  0.00              
ATOM    347 H2   WAT C  73      58.970  13.121  43.453  1.00  0.00              
TER
TER
ATOM    348 O    WAT C  74      56.515  66.897   6.325  1.00  0.00              
ATOM    349 H1   WAT C  74      55.724  66.744   6.841  1.00  0.00              
ATOM    350 H2   WAT C  74      57.235  66.690   6.921  1.00  0.00              
TER
TER
ATOM    351 O    WAT C  75      20.817   5.994  53.018  1.00  0.00              
ATOM    352 H1   WAT C  75      20.148   5.661  53.616  1.00  0.00              
ATOM    353 H2   WAT C  75      21.301   6.639  53.534  1.00  0.00              
TER
TER
ATOM    354 O    WAT C  76      38.143  30.311  15.923  1.00  0.00              
ATOM    355 H1   WAT C  76      38.182  29.410  15.603  1.00  0.00              
ATOM    356 H2   WAT C  76      38.346  30.847  15.156  1.00  0.00              
TER
TER
ATOM    357 O    WAT C  77      11.647  65.460  69.095  1.00  0.00              
ATOM    358 H1   WAT C  77      12.050  64.605  69.245  1.00  0.00              
ATOM    359 H2   WAT C  77      11.406  65.769  69.969  1.00  0.00              
TER
TER
ATOM    360 O    WAT C  78      38.048  42.735  46.050  1.00  0.00              
ATOM    361 H1   WAT C  78      37.742  42.590  46.945  1.00  0.00              
ATOM    362 H2   WAT C  78      38.318  43.653  46.034  1.00  0.00              
TER
TER
ATOM    363 O    WAT C  79      36.333  46.039  64.709  1.00  0.00              
ATOM    364 H1   WAT C  79      35.903  46.133  63.859  1.00  0.00              
ATOM    365 H2   WAT C  79      36.144  45.139  64.975  1.00  0.00              
TER
TER
ATOM    366 O    WAT C  80      63.875  17.934  30.750  1.00  0.00              
ATOM    367 H1   WAT C  80      62.957  17.725  30.921  1.00  0.00              
ATOM    368 H2   WAT C  80      64.248  18.103  31.615  1.00  0.00              
TER
TER
ATOM    369  C1  ACN D  81      50.046  33.952  24.188  1.00  0.00           CT 
ATOM    370  H1  ACN D  81      50.902  33.313  24.404  1.00  0.00           HC 
ATOM    371  H2  ACN D  81      50.238  34.550  23.292  1.00  0.00           HC 
ATOM    372  H3  ACN D  81      49.941  34.721  24.951  1.00  0.00           HC 
ATOM    373  C2  ACN D  81      48.871  33.085  24.018  1.00  0.00           YC 
ATOM    374  N   ACN D  81      47.933  32.431  24.021  1.00  0.00           YN 
TER
TER
ATOM    375  C1  ACN D  82       2.849  43.309  26.873  1.00  0.00           CT 
ATOM    376  H1  ACN D  82       2.669  43.498  27.932  1.00  0.00           HC 
ATOM    377  H2  ACN D  82       3.916  43.397  26.650  1.00  0.00           HC 
ATOM    378  H3  ACN D  82       2.428  44.107  26.266  1.00  0.00           HC 
ATOM    379  C2  ACN D  82       2.341  41.964  26.566  1.00  0.00           YC 
ATOM    380  N   ACN D  82       1.826  40.980  26.292  1.00  0.00           YN 
TER
TER
ATOM    381  C1  ACN D  83      40.248  11.098  44.086  1.00  0.00           CT 
ATOM    382  H1  ACN D  83      41.276  11.324  44.374  1.00  0.00           HC 
ATOM    383  H2  ACN D  83      39.551  11.514  44.820  1.00  0.00           HC 
ATOM    384  H3  ACN D  83      40.053  10.032  44.174  1.00  0.00           HC 
ATOM    385  C2  ACN D  83      40.024  11.661  42.747  1.00  0.00           YC 
ATOM    386  N   ACN D  83      39.887  11.973  41.655  1.00  0.00           YN 
TER
TER
ATOM    387  C1  ACN D  84      47.218  23.252  30.983  1.00  0.00           CT 
ATOM    388  H1  ACN D  84      47.319  23.846  31.892  1.00  0.00           HC 
ATOM    389  H2  ACN D  84      47.388  22.194  31.205  1.00  0.00           HC 
ATOM    390  H3  ACN D  84      48.031  23.468  30.293  1.00  0.00           HC 
ATOM    391  C2  ACN D  84      45.870  23.481  30.444  1.00  0.00           YC 
ATOM    392  N   ACN D  84      44.879  23.762  29.948  1.00  0.00           YN 
TER
TER
ATOM    393  C1  ACN D  85       7.756  63.502  55.114  1.00  0.00           CT 
ATOM    394  H1  ACN D  85       8.058  64.532  55.304  1.00  0.00           HC 
ATOM    395  H2  ACN D  85       8.555  62.965  54.594  1.00  0.00           HC 
ATOM    396  H3  ACN D  85       6.952  63.468  54.382  1.00  0.00           HC 
ATOM    397  C2  ACN D  85       7.441  62.881  56.408  1.00  0.00           YC 
ATOM    398  N   ACN D  85       7.064  62.437  57.392  1.00  0.00           YN 
TER
TER
ATOM    399  C1  ACN D  86       8.895  52.095   2.014  1.00  0.00           CT 
ATOM    400  H1  ACN D  86       9.223  51.597   2.927  1.00  0.00           HC 
ATOM    401  H2  ACN D  86       7.897  51.747   1.732  1.00  0.00           HC 
ATOM    402  H3  ACN D  86       9.493  51.768   1.165  1.00  0.00           HC 
ATOM    403  C2  ACN D  86       8.913  53.544   2.261  1.00  0.00           YC 
ATOM    404  N   ACN D  86       9.057  54.669   2.403  1.00  0.00           YN 
TER
TER
ATOM    405  C1  ACN D  87      49.851  31.386  42.340  1.00  0.00           CT 
ATOM    406  H1  ACN D  87      50.175  30.494  41.803  1.00  0.00           HC 
ATOM    407  H2  ACN D  87      50.416  31.493  43.270  1.00  0.00           HC 
ATOM    408  H3  ACN D  87      48.835  31.262  42.710  1.00  0.00           HC 
ATOM    409  C2  ACN D  87      50.048  32.540  41.450  1.00  0.00           YC 
ATOM    410  N   ACN D  87      50.069  33.418  40.718  1.00  0.00           YN 
TER
TER
ATOM    411  C1  ACN D  88      31.971  21.453  58.562  1.00  0.00           CT 
ATOM    412  H1  ACN D  88      31.415  22.278  58.117  1.00  0.00           HC 
ATOM    413  H2  ACN D  88      31.307  20.601  58.734  1.00  0.00           HC 
ATOM    414  H3  ACN D  88      32.279  21.703  59.575  1.00  0.00           HC 
ATOM    415  C2  ACN D  88      33.070  21.107  57.649  1.00  0.00           YC 
ATOM    416  N   ACN D  88      34.002  20.927  57.012  1.00  0.00           YN 
TER
TER
ATOM    417  C1  ACN D  89      21.906  63.369  16.763  1.00  0.00           CT 
ATOM    418  H1  ACN D  89      22.584  64.112  16.340  1.00  0.00           HC 
ATOM    419  H2  ACN D  89      22.251  62.361  16.516  1.00  0.00           HC 
ATOM    420  H3  ACN D  89      20.941  63.403  16.262  1.00  0.00           HC 
ATOM    421  C2  ACN D  89      21.857  63.584  18.216  1.00  0.00           YC 
ATOM    422  N   ACN D  89      21.708  63.832  19.322  1.00  0.00           YN 
TER
TER
ATOM    423  C1  ACN D  90       5.048  64.150  56.620  1.00  0.00           CT 
ATOM    424  H1  ACN D  90       5.612  64.083  57.551  1.00  0.00           HC 
ATOM    425  H2  ACN D  90       4.807  63.148  56.252  1.00  0.00           HC 
ATOM    426  H3  ACN D  90       5.676  64.536  55.820  1.00  0.00           HC 
ATOM    427  C2  ACN D  90       3.834  64.935  56.887  1.00  0.00           YC 
ATOM    428  N   ACN D  90       2.963  65.657  57.054  1.00  0.00           YN 
TER
TER
ATOM    429  C1  ACN D  91       2.258   6.557  34.537  1.00  0.00           CT 
ATOM    430  H1  ACN D  91       3.281   6.918  34.421  1.00  0.00           HC 
ATOM    431  H2  ACN D  91       1.548   7.343  34.267  1.00  0.00           HC 
ATOM    432  H3  ACN D  91       2.026   6.398  35.588  1.00  0.00           HC 
ATOM    433  C2  ACN D  91       2.103   5.370  33.683  1.00  0.00           YC 
ATOM    434  N   ACN D  91       2.017   4.373  33.131  1.00  0.00           YN 
TER
TER
ATOM    435  C1  ACN D  92      19.161  28.403  61.383  1.00  0.00           CT 
ATOM    436  H1  ACN D  92      18.789  27.394  61.206  1.00  0.00           HC 
ATOM    437  H2  ACN D  92      19.327  28.917  60.432  1.00  0.00           HC 
ATOM    438  H3  ACN D  92      20.166  28.372  61.798  1.00  0.00           HC 
ATOM    439  C2  ACN D  92      18.171  29.107  62.212  1.00  0.00           YC 
ATOM    440  N   ACN D  92      17.476  29.611  62.967  1.00  0.00           YN 
TER
TER
ATOM    441  C1  ACN D  93      61.303  39.313  35.038  1.00  0.00           CT 
ATOM    442  H1  ACN D  93      62.262  39.798  34.857  1.00  0.00           HC 
ATOM    443  H2  ACN D  93      61.070  38.621  34.222  1.00  0.00           HC 
ATOM    444  H3  ACN D  93      60.490  40.032  34.958  1.00  0.00           HC 
ATOM    445  C2  ACN D  93      61.388  38.616  36.330  1.00  0.00           YC 
ATOM    446  N   ACN D  93      61.403  38.191  37.391  1.00  0.00           YN 
TER
TER
ATOM    447  C1  ACN D  94      26.241  17.848  57.481  1.00  0.00           CT 
ATOM    448  H1  ACN D  94      26.179  17.106  58.278  1.00  0.00           HC 
ATOM    449  H2  ACN D  94      25.366  18.505  57.509  1.00  0.00           HC 
ATOM    450  H3  ACN D  94      26.130  17.372  56.508  1.00  0.00           HC 
ATOM    451  C2  ACN D  94      27.490  18.601  57.663  1.00  0.00           YC 
ATOM    452  N   ACN D  94      28.520  19.094  57.719  1.00  0.00           YN 
TER
TER
ATOM    453  C1  ACN D  95      52.577  67.912  41.066  1.00  0.00           CT 
ATOM    454  H1  ACN D  95      52.055  68.867  40.995  1.00  0.00           HC 
ATOM    455  H2  ACN D  95      51.857  67.096  41.174  1.00  0.00           HC 
ATOM    456  H3  ACN D  95      53.129  67.847  42.001  1.00  0.00           HC 
ATOM    457  C2  ACN D  95      53.394  67.756  39.853  1.00  0.00           YC 
ATOM    458  N   ACN D  95      54.133  67.693  38.983  1.00  0.00           YN 
TER
TER
ATOM    459  C1  ACN D  96      64.881  59.333  41.761  1.00  0.00           CT 
ATOM    460  H1  ACN D  96      65.281  58.855  40.867  1.00  0.00           HC 
ATOM    461  H2  ACN D  96      65.610  60.038  42.170  1.00  0.00           HC 
ATOM    462  H3  ACN D  96      64.790  58.613  42.571  1.00  0.00           HC 
ATOM    463  C2  ACN D  96      63.628  60.006  41.387  1.00  0.00           YC 
ATOM    464  N   ACN D  96      62.589  60.411  41.135  1.00  0.00           YN 
TER
TER
ATOM    465  C1  ACN D  97      40.207  42.852  38.190  1.00  0.00           CT 
ATOM    466  H1  ACN D  97      40.504  43.420  39.072  1.00  0.00           HC 
ATOM    467  H2  ACN D  97      39.197  42.452  38.322  1.00  0.00           HC 
ATOM    468  H3  ACN D  97      40.797  41.942  38.105  1.00  0.00           HC 
ATOM    469  C2  ACN D  97      40.285  43.750  37.029  1.00  0.00           YC 
ATOM    470  N   ACN D  97      40.475  44.402  36.109  1.00  0.00           YN 
TER
TER
ATOM    471  C1  ACN D  98      38.434  36.645  31.562  1.00  0.00           CT 
ATOM    472  H1  ACN D  98      37.485  36.198  31.862  1.00  0.00           HC 
ATOM    473  H2  ACN D  98      38.264  37.423  30.812  1.00  0.00           HC 
ATOM    474  H3  ACN D  98      39.034  35.928  31.006  1.00  0.00           HC 
ATOM    475  C2  ACN D  98      39.075  37.187  32.768  1.00  0.00           YC 
ATOM    476  N   ACN D  98      39.639  37.485  33.717  1.00  0.00           YN 
TER
TER
ATOM    477  C1  ACN D  99      58.908  44.480  57.945  1.00  0.00           CT 
ATOM    478  H1  ACN D  99      58.437  44.130  57.026  1.00  0.00           HC 
ATOM    479  H2  ACN D  99      58.347  45.323  58.359  1.00  0.00           HC 
ATOM    480  H3  ACN D  99      59.872  44.937  57.730  1.00  0.00           HC 
ATOM    481  C2  ACN D  99      58.956  43.349  58.884  1.00  0.00           YC 
ATOM    482  N   ACN D  99      59.120  42.443  59.562  1.00  0.00           YN 
TER
TER
ATOM    483  C1  ACN D 100      17.718  38.497  66.588  1.00  0.00           CT 
ATOM    484  H1  ACN D 100      18.364  38.298  65.732  1.00  0.00           HC 
ATOM    485  H2  ACN D 100      18.070  39.379  67.129  1.00  0.00           HC 
ATOM    486  H3  ACN D 100      17.827  37.717  67.338  1.00  0.00           HC 
ATOM    487  C2  ACN D 100      16.350  38.683  66.083  1.00  0.00           YC 
ATOM    488  N   ACN D 100      15.268  38.691  65.712  1.00  0.00           YN 
TER
TER
ATOM    489  C1  ACN D 101      29.129  48.743  52.570  1.00  0.00           CT 
ATOM    490  H1  ACN D 101      29.147  49.788  52.879  1.00  0.00           HC 
ATOM    491  H2  ACN D 101      28.434  48.177  53.198  1.00  0.00           HC 
ATOM    492  H3  ACN D 101      30.077  48.261  52.797  1.00  0.00           HC 
ATOM    493  C2  ACN D 101      28.736  48.699  51.154  1.00  0.00           YC 
ATOM    494  N   ACN D 101      28.567  48.669  50.024  1.00  0.00           YN 
TER
TER
ATOM    495  C1  ACN D 102       9.389  44.356  41.137  1.00  0.00           CT 
ATOM    496  H1  ACN D 102       9.757  44.796  42.064  1.00  0.00           HC 
ATOM    497  H2  ACN D 102      10.221  43.938  40.562  1.00  0.00           HC 
ATOM    498  H3  ACN D 102       9.022  45.130  40.466  1.00  0.00           HC 
ATOM    499  C2  ACN D 102       8.404  43.324  41.490  1.00  0.00           YC 
ATOM    500  N   ACN D 102       7.541  42.621  41.752  1.00  0.00           YN 
TER
TER
ATOM    501  C1  ACN D 103      55.410  46.249   9.307  1.00  0.00           CT 
ATOM    502  H1  ACN D 103      56.036  46.109   8.425  1.00  0.00           HC 
ATOM    503  H2  ACN D 103      55.353  45.319   9.880  1.00  0.00           HC 
ATOM    504  H3  ACN D 103      54.371  46.397   9.019  1.00  0.00           HC 
ATOM    505  C2  ACN D 103      55.993  47.340  10.102  1.00  0.00           YC 
ATOM    506  N   ACN D 103      56.361  48.274  10.650  1.00  0.00           YN 
TER
TER
ATOM    507  C1  ACN D 104      13.287  63.905  53.712  1.00  0.00           CT 
ATOM    508  H1  ACN D 104      12.301  64.185  54.085  1.00  0.00           HC 
ATOM    509  H2  ACN D 104      13.220  62.985  53.125  1.00  0.00           HC 
ATOM    510  H3  ACN D 104      13.933  63.600  54.532  1.00  0.00           HC 
ATOM    511  C2  ACN D 104      13.796  65.025  52.907  1.00  0.00           YC 
ATOM    512  N   ACN D 104      14.253  65.941  52.397  1.00  0.00           YN 
TER
TER
ATOM    513  C1  ACN D 105      19.768  25.856  22.057  1.00  0.00           CT 
ATOM    514  H1  ACN D 105      20.146  25.421  21.132  1.00  0.00           HC 
ATOM    515  H2  ACN D 105      20.476  26.595  22.443  1.00  0.00           HC 
ATOM    516  H3  ACN D 105      19.763  25.115  22.854  1.00  0.00           HC 
ATOM    517  C2  ACN D 105      18.459  26.460  21.768  1.00  0.00           YC 
ATOM    518  N   ACN D 105      17.386  26.808  21.581  1.00  0.00           YN 
TER
TER
ATOM    519  C1  ACN D 106      68.360  44.245  59.666  1.00  0.00           CT 
ATOM    520  H1  ACN D 106      68.439  43.724  60.621  1.00  0.00           HC 
ATOM    521  H2  ACN D 106      67.604  43.765  59.038  1.00  0.00           HC 
ATOM    522  H3  ACN D 106      69.263  44.101  59.077  1.00  0.00           HC 
ATOM    523  C2  ACN D 106      68.020  45.647  59.946  1.00  0.00           YC 
ATOM    524  N   ACN D 106      67.893  46.763  60.163  1.00  0.00           YN 
TER
TER
ATOM    525  C1  ACN D 107      57.451  33.658  41.572  1.00  0.00           CT 
ATOM    526  H1  ACN D 107      58.359  34.161  41.238  1.00  0.00           HC 
ATOM    527  H2  ACN D 107      56.575  34.099  41.086  1.00  0.00           HC 
ATOM    528  H3  ACN D 107      57.256  33.877  42.620  1.00  0.00           HC 
ATOM    529  C2  ACN D 107      57.585  32.230  41.253  1.00  0.00           YC 
ATOM    530  N   ACN D 107      57.742  31.104  41.133  1.00  0.00           YN 
TER
TER
ATOM    531  C1  ACN D 108      26.051  42.106  46.898  1.00  0.00           CT 
ATOM    532  H1  ACN D 108      26.487  42.719  46.109  1.00  0.00           HC 
ATOM    533  H2  ACN D 108      26.319  42.509  47.879  1.00  0.00           HC 
ATOM    534  H3  ACN D 108      26.522  41.125  46.924  1.00  0.00           HC 
ATOM    535  C2  ACN D 108      24.594  42.088  46.700  1.00  0.00           YC 
ATOM    536  N   ACN D 108      23.482  41.957  46.471  1.00  0.00           YN 
TER
TER
ATOM    537  C1  ACN D 109       4.555   2.920  17.781  1.00  0.00           CT 
ATOM    538  H1  ACN D 109       3.973   2.302  17.097  1.00  0.00           HC 
ATOM    539  H2  ACN D 109       5.323   3.472  17.230  1.00  0.00           HC 
ATOM    540  H3  ACN D 109       5.157   2.298  18.440  1.00  0.00           HC 
ATOM    541  C2  ACN D 109       3.624   3.828  18.467  1.00  0.00           YC 
ATOM    542  N   ACN D 109       2.892   4.437  19.100  1.00  0.00           YN 
TER
TER
ATOM    543  C1  ACN D 110      36.510  22.414  13.548  1.00  0.00           CT 
ATOM    544  H1  ACN D 110      35.913  21.565  13.881  1.00  0.00           HC 
ATOM    545  H2  ACN D 110      37.088  22.819  14.384  1.00  0.00           HC 
ATOM    546  H3  ACN D 110      35.869  23.256  13.292  1.00  0.00           HC 
ATOM    547  C2  ACN D 110      37.385  21.950  12.462  1.00  0.00           YC 
ATOM    548  N   ACN D 110      37.964  21.630  11.529  1.00  0.00           YN 
TER
TER
ATOM    549  C1  ACN D 111      21.389  56.848  19.851  1.00  0.00           CT 
ATOM    550  H1  ACN D 111      22.160  56.100  19.661  1.00  0.00           HC 
ATOM    551  H2  ACN D 111      21.368  57.104  20.915  1.00  0.00           HC 
ATOM    552  H3  ACN D 111      20.399  56.422  19.705  1.00  0.00           HC 
ATOM    553  C2  ACN D 111      21.688  58.021  19.018  1.00  0.00           YC 
ATOM    554  N   ACN D 111      21.836  58.877  18.274  1.00  0.00           YN 
TER
TER
ATOM    555  C1  ACN D 112      15.034  16.884  64.369  1.00  0.00           CT 
ATOM    556  H1  ACN D 112      15.311  17.702  63.702  1.00  0.00           HC 
ATOM    557  H2  ACN D 112      15.765  16.074  64.295  1.00  0.00           HC 
ATOM    558  H3  ACN D 112      14.126  16.398  64.019  1.00  0.00           HC 
ATOM    559  C2  ACN D 112      14.960  17.424  65.734  1.00  0.00           YC 
ATOM    560  N   ACN D 112      14.767  17.866  66.771  1.00  0.00           YN 
TER
TER
ATOM    561  C1  ACN D 113      48.735  48.641  10.143  1.00  0.00           CT 
ATOM    562  H1  ACN D 113      49.087  47.988   9.343  1.00  0.00           HC 
ATOM    563  H2  ACN D 113      47.704  48.387  10.410  1.00  0.00           HC 
ATOM    564  H3  ACN D 113      48.626  49.662   9.783  1.00  0.00           HC 
ATOM    565  C2  ACN D 113      49.645  48.481  11.286  1.00  0.00           YC 
ATOM    566  N   ACN D 113      50.424  48.464  12.123  1.00  0.00           YN 
TER
TER
ATOM    567  C1  ACN D 114      24.119  63.027  19.369  1.00  0.00           CT 
ATOM    568  H1  ACN D 114      24.992  62.637  19.894  1.00  0.00           HC 
ATOM    569  H2  ACN D 114      23.294  62.311  19.427  1.00  0.00           HC 
ATOM    570  H3  ACN D 114      24.304  63.067  18.298  1.00  0.00           HC 
ATOM    571  C2  ACN D 114      23.763  64.313  19.985  1.00  0.00           YC 
ATOM    572  N   ACN D 114      23.567  65.373  20.366  1.00  0.00           YN 
TER
TER
ATOM    573  C1  ACN D 115      19.831  10.224   5.836  1.00  0.00           CT 
ATOM    574  H1  ACN D 115      20.638   9.648   5.382  1.00  0.00           HC 
ATOM    575  H2  ACN D 115      18.932  10.168   5.215  1.00  0.00           HC 
ATOM    576  H3  ACN D 115      20.056  11.288   5.805  1.00  0.00           HC 
ATOM    577  C2  ACN D 115      19.594   9.682   7.182  1.00  0.00           YC 
ATOM    578  N   ACN D 115      19.500   9.356   8.274  1.00  0.00           YN 
TER
TER
ATOM    579  C1  ACN D 116       6.247  17.106  26.395  1.00  0.00           CT 
ATOM    580  H1  ACN D 116       5.323  17.635  26.628  1.00  0.00           HC 
ATOM    581  H2  ACN D 116       6.986  17.272  27.184  1.00  0.00           HC 
ATOM    582  H3  ACN D 116       6.737  17.553  25.533  1.00  0.00           HC 
ATOM    583  C2  ACN D 116       5.923  15.679  26.250  1.00  0.00           YC 
ATOM    584  N   ACN D 116       5.655  14.596  26.002  1.00  0.00           YN 
TER
TER
ATOM    585  C1  ACN D 117      59.677   7.343  25.335  1.00  0.00           CT 
ATOM    586  H1  ACN D 117      60.685   7.658  25.064  1.00  0.00           HC 
ATOM    587  H2  ACN D 117      58.955   8.123  25.076  1.00  0.00           HC 
ATOM    588  H3  ACN D 117      59.571   7.292  26.417  1.00  0.00           HC 
ATOM    589  C2  ACN D 117      59.393   6.087  24.626  1.00  0.00           YC 
ATOM    590  N   ACN D 117      59.220   5.045  24.189  1.00  0.00           YN 
TER
TER
ATOM    591  C1  ACN D 118      48.320  28.371  34.384  1.00  0.00           CT 
ATOM    592  H1  ACN D 118      47.540  29.072  34.085  1.00  0.00           HC 
ATOM    593  H2  ACN D 118      49.258  28.906  34.560  1.00  0.00           HC 
ATOM    594  H3  ACN D 118      48.588  27.721  33.554  1.00  0.00           HC 
ATOM    595  C2  ACN D 118      47.858  27.674  35.593  1.00  0.00           YC 
ATOM    596  N   ACN D 118      47.449  27.034  36.447  1.00  0.00           YN 
TER
TER
ATOM    597  C1  ACN D 119       3.968  61.765  34.535  1.00  0.00           CT 
ATOM    598  H1  ACN D 119       3.777  61.085  33.704  1.00  0.00           HC 
ATOM    599  H2  ACN D 119       3.060  61.892  35.133  1.00  0.00           HC 
ATOM    600  H3  ACN D 119       4.137  62.776  34.171  1.00  0.00           HC 
ATOM    601  C2  ACN D 119       5.067  61.202  35.333  1.00  0.00           YC 
ATOM    602  N   ACN D 119       6.007  60.842  35.874  1.00  0.00           YN 
TER
TER
ATOM    603  C1  ACN D 120      28.984  32.946  21.591  1.00  0.00           CT 
ATOM    604  H1  ACN D 120      29.338  32.289  20.796  1.00  0.00           HC 
ATOM    605  H2  ACN D 120      29.553  32.769  22.508  1.00  0.00           HC 
ATOM    606  H3  ACN D 120      27.977  32.668  21.896  1.00  0.00           HC 
ATOM    607  C2  ACN D 120      29.127  34.333  21.125  1.00  0.00           YC 
ATOM    608  N   ACN D 120      29.108  35.401  20.717  1.00  0.00           YN 
TER
TER
ATOM    609  C1  ACN D 121      23.270  38.247  60.415  1.00  0.00           CT 
ATOM    610  H1  ACN D 121      23.932  38.445  61.259  1.00  0.00           HC 
ATOM    611  H2  ACN D 121      23.027  39.181  59.900  1.00  0.00           HC 
ATOM    612  H3  ACN D 121      22.292  37.925  60.765  1.00  0.00           HC 
ATOM    613  C2  ACN D 121      23.952  37.298  59.523  1.00  0.00           YC 
ATOM    614  N   ACN D 121      24.416  36.460  58.900  1.00  0.00           YN 
TER
TER
ATOM    615  C1  ACN D 122      51.289   2.956  39.842  1.00  0.00           CT 
ATOM    616  H1  ACN D 122      51.285   3.586  38.952  1.00  0.00           HC 
ATOM    617  H2  ACN D 122      50.669   2.069  39.678  1.00  0.00           HC 
ATOM    618  H3  ACN D 122      50.765   3.446  40.660  1.00  0.00           HC 
ATOM    619  C2  ACN D 122      52.685   2.595  40.130  1.00  0.00           YC 
ATOM    620  N   ACN D 122      53.773   2.426  40.437  1.00  0.00           YN 
TER
TER
ATOM    621  C1  ACN D 123      12.039  40.092  67.789  1.00  0.00           CT 
ATOM    622  H1  ACN D 123      11.675  41.106  67.954  1.00  0.00           HC 
ATOM    623  H2  ACN D 123      11.218  39.376  67.893  1.00  0.00           HC 
ATOM    624  H3  ACN D 123      12.703  39.788  68.595  1.00  0.00           HC 
ATOM    625  C2  ACN D 123      12.633  40.042  66.445  1.00  0.00           YC 
ATOM    626  N   ACN D 123      13.216  40.033  65.462  1.00  0.00           YN 
TER
TER
ATOM    627  C1  ACN D 124      38.744   1.755  48.627  1.00  0.00           CT 
ATOM    628  H1  ACN D 124      37.683   1.997  48.686  1.00  0.00           HC 
ATOM    629  H2  ACN D 124      38.890   0.675  48.726  1.00  0.00           HC 
ATOM    630  H3  ACN D 124      39.271   2.132  49.501  1.00  0.00           HC 
ATOM    631  C2  ACN D 124      39.248   2.252  47.339  1.00  0.00           YC 
ATOM    632  N   ACN D 124      39.673   2.756  46.405  1.00  0.00           YN 
TER
TER
ATOM    633  C1  ACN D 125      61.789  17.754  15.065  1.00  0.00           CT 
ATOM    634  H1  ACN D 125      62.400  18.393  14.426  1.00  0.00           HC 
ATOM    635  H2  ACN D 125      60.872  18.275  15.353  1.00  0.00           HC 
ATOM    636  H3  ACN D 125      62.272  17.604  16.029  1.00  0.00           HC 
ATOM    637  C2  ACN D 125      61.499  16.520  14.320  1.00  0.00           YC 
ATOM    638  N   ACN D 125      61.387  15.508  13.801  1.00  0.00           YN 
TER
TER
ATOM    639  C1  ACN D 126      41.323  22.856  32.146  1.00  0.00           CT 
ATOM    640  H1  ACN D 126      41.166  22.513  31.122  1.00  0.00           HC 
ATOM    641  H2  ACN D 126      41.559  22.008  32.795  1.00  0.00           HC 
ATOM    642  H3  ACN D 126      40.389  23.213  32.576  1.00  0.00           HC 
ATOM    643  C2  ACN D 126      42.412  23.842  32.127  1.00  0.00           YC 
ATOM    644  N   ACN D 126      43.161  24.707  32.098  1.00  0.00           YN 
TER
TER
ATOM    645  C1  ACN D 127      38.702  52.248  51.372  1.00  0.00           CT 
ATOM    646  H1  ACN D 127      39.039  51.240  51.128  1.00  0.00           HC 
ATOM    647  H2  ACN D 127      38.045  52.626  50.584  1.00  0.00           HC 
ATOM    648  H3  ACN D 127      39.532  52.950  51.325  1.00  0.00           HC 
ATOM    649  C2  ACN D 127      38.014  52.190  52.670  1.00  0.00           YC 
ATOM    650  N   ACN D 127      37.602  52.175  53.736  1.00  0.00           YN 
TER
TER
ATOM    651  C1  ACN D 128       9.208  10.481  27.766  1.00  0.00           CT 
ATOM    652  H1  ACN D 128       9.197   9.804  26.912  1.00  0.00           HC 
ATOM    653  H2  ACN D 128       8.789   9.984  28.646  1.00  0.00           HC 
ATOM    654  H3  ACN D 128       8.504  11.297  27.615  1.00  0.00           HC 
ATOM    655  C2  ACN D 128      10.599  10.898  27.991  1.00  0.00           YC 
ATOM    656  N   ACN D 128      11.653  11.332  28.084  1.00  0.00           YN 
TER
TER
ATOM    657  C1  ACN D 129      47.425  60.323  48.647  1.00  0.00           CT 
ATOM    658  H1  ACN D 129      47.322  59.886  47.653  1.00  0.00           HC 
ATOM    659  H2  ACN D 129      46.908  59.705  49.386  1.00  0.00           HC 
ATOM    660  H3  ACN D 129      46.873  61.258  48.713  1.00  0.00           HC 
ATOM    661  C2  ACN D 129      48.861  60.432  48.943  1.00  0.00           YC 
ATOM    662  N   ACN D 129      49.971  60.645  49.120  1.00  0.00           YN 
TER
TER
ATOM    663  C1  ACN D 130      60.195  68.849  19.448  1.00  0.00           CT 
ATOM    664  H1  ACN D 130      59.810  69.817  19.771  1.00  0.00           HC 
ATOM    665  H2  ACN D 130      59.870  68.636  18.426  1.00  0.00           HC 
ATOM    666  H3  ACN D 130      59.721  68.044  20.005  1.00  0.00           HC 
ATOM    667  C2  ACN D 130      61.661  68.892  19.551  1.00  0.00           YC 
ATOM    668  N   ACN D 130      62.785  68.873  19.760  1.00  0.00           YN 
TER
TER
ATOM    669  C1  ACN D 131      50.841  60.240  65.014  1.00  0.00           CT 
ATOM    670  H1  ACN D 131      51.300  59.320  64.649  1.00  0.00           HC 
ATOM    671  H2  ACN D 131      49.754  60.189  64.898  1.00  0.00           HC 
ATOM    672  H3  ACN D 131      51.095  61.076  64.366  1.00  0.00           HC 
ATOM    673  C2  ACN D 131      51.228  60.408  66.422  1.00  0.00           YC 
ATOM    674  N   ACN D 131      51.637  60.614  67.470  1.00  0.00           YN 
TER
TER
ATOM    675  C1  ACN D 132      12.766  33.726  19.363  1.00  0.00           CT 
ATOM    676  H1  ACN D 132      13.791  33.493  19.073  1.00  0.00           HC 
ATOM    677  H2  ACN D 132      12.703  34.756  19.727  1.00  0.00           HC 
ATOM    678  H3  ACN D 132      12.482  33.160  20.248  1.00  0.00           HC 
ATOM    679  C2  ACN D 132      11.908  33.513  18.189  1.00  0.00           YC 
ATOM    680  N   ACN D 132      11.220  33.217  17.325  1.00  0.00           YN 
TER
TER
ATOM    681  C1  ACN D 133      22.947  46.268  22.675  1.00  0.00           CT 
ATOM    682  H1  ACN D 133      23.215  47.313  22.833  1.00  0.00           HC 
ATOM    683  H2  ACN D 133      23.791  45.725  22.238  1.00  0.00           HC 
ATOM    684  H3  ACN D 133      22.197  46.180  21.893  1.00  0.00           HC 
ATOM    685  C2  ACN D 133      22.555  45.705  23.975  1.00  0.00           YC 
ATOM    686  N   ACN D 133      22.119  45.302  24.952  1.00  0.00           YN 
TER
TER
ATOM    687  C1  ACN D 134      66.295  24.065  18.637  1.00  0.00           CT 
ATOM    688  H1  ACN D 134      66.332  24.334  19.693  1.00  0.00           HC 
ATOM    689  H2  ACN D 134      67.309  23.927  18.247  1.00  0.00           HC 
ATOM    690  H3  ACN D 134      65.940  24.903  18.042  1.00  0.00           HC 
ATOM    691  C2  ACN D 134      65.498  22.836  18.515  1.00  0.00           YC 
ATOM    692  N   ACN D 134      64.767  21.964  18.399  1.00  0.00           YN 
TER
TER
ATOM    693  C1  ACN D 135      10.364  39.319  24.761  1.00  0.00           CT 
ATOM    694  H1  ACN D 135      10.236  38.702  23.871  1.00  0.00           HC 
ATOM    695  H2  ACN D 135      11.220  39.989  24.634  1.00  0.00           HC 
ATOM    696  H3  ACN D 135      10.682  38.710  25.605  1.00  0.00           HC 
ATOM    697  C2  ACN D 135       9.117  40.068  24.972  1.00  0.00           YC 
ATOM    698  N   ACN D 135       8.108  40.545  25.219  1.00  0.00           YN 
TER
TER
ATOM    699  C1  ACN D 136      42.262  27.589  35.315  1.00  0.00           CT 
ATOM    700  H1  ACN D 136      42.159  27.095  34.348  1.00  0.00           HC 
ATOM    701  H2  ACN D 136      43.295  27.518  35.666  1.00  0.00           HC 
ATOM    702  H3  ACN D 136      41.727  27.036  36.085  1.00  0.00           HC 
ATOM    703  C2  ACN D 136      41.840  28.987  35.151  1.00  0.00           YC 
ATOM    704  N   ACN D 136      41.384  30.032  35.063  1.00  0.00           YN 
TER
TER
ATOM    705  C1  ACN D 137      45.364   0.967  23.822  1.00  0.00           CT 
ATOM    706  H1  ACN D 137      45.177   0.000  23.354  1.00  0.00           HC 
ATOM    707  H2  ACN D 137      46.366   1.322  23.565  1.00  0.00           HC 
ATOM    708  H3  ACN D 137      45.437   0.860  24.903  1.00  0.00           HC 
ATOM    709  C2  ACN D 137      44.325   1.898  23.361  1.00  0.00           YC 
ATOM    710  N   ACN D 137      43.444   2.584  23.115  1.00  0.00           YN 
TER
TER
ATOM    711  C1  ACN D 138      11.981  61.216  36.081  1.00  0.00           CT 
ATOM    712  H1  ACN D 138      12.319  62.153  36.524  1.00  0.00           HC 
ATOM    713  H2  ACN D 138      12.770  60.461  36.144  1.00  0.00           HC 
ATOM    714  H3  ACN D 138      11.862  61.324  35.004  1.00  0.00           HC 
ATOM    715  C2  ACN D 138      10.769  60.792  36.797  1.00  0.00           YC 
ATOM    716  N   ACN D 138       9.755  60.532  37.256  1.00  0.00           YN 
TER
TER
ATOM    717  C1  ACN D 139      32.374  29.967  61.081  1.00  0.00           CT 
ATOM    718  H1  ACN D 139      31.320  30.201  61.234  1.00  0.00           HC 
ATOM    719  H2  ACN D 139      32.818  30.672  60.373  1.00  0.00           HC 
ATOM    720  H3  ACN D 139      32.482  29.022  60.552  1.00  0.00           HC 
ATOM    721  C2  ACN D 139      33.040  30.022  62.390  1.00  0.00           YC 
ATOM    722  N   ACN D 139      33.533  29.928  63.418  1.00  0.00           YN 
TER
TER
ATOM    723  C1  ACN D 140      49.213   5.195  47.878  1.00  0.00           CT 
ATOM    724  H1  ACN D 140      49.626   5.941  48.558  1.00  0.00           HC 
ATOM    725  H2  ACN D 140      49.320   4.194  48.306  1.00  0.00           HC 
ATOM    726  H3  ACN D 140      49.821   5.119  46.979  1.00  0.00           HC 
ATOM    727  C2  ACN D 140      47.802   5.534  47.643  1.00  0.00           YC 
ATOM    728  N   ACN D 140      46.749   5.870  47.349  1.00  0.00           YN 
TER
TER
ATOM    729  C1  ACN D 141      38.370   8.743  60.270  1.00  0.00           CT 
ATOM    730  H1  ACN D 141      37.459   9.135  59.818  1.00  0.00           HC 
ATOM    731  H2  ACN D 141      39.249   9.146  59.757  1.00  0.00           HC 
ATOM    732  H3  ACN D 141      38.467   7.677  60.073  1.00  0.00           HC 
ATOM    733  C2  ACN D 141      38.358   9.110  61.693  1.00  0.00           YC 
ATOM    734  N   ACN D 141      38.289   9.271  62.823  1.00  0.00           YN 
TER
TER
ATOM    735  C1  ACN D 142      66.997  24.936  51.158  1.00  0.00           CT 
ATOM    736  H1  ACN D 142      65.998  25.175  51.523  1.00  0.00           HC 
ATOM    737  H2  ACN D 142      67.301  25.656  50.392  1.00  0.00           HC 
ATOM    738  H3  ACN D 142      66.986  24.005  50.595  1.00  0.00           HC 
ATOM    739  C2  ACN D 142      67.912  24.951  52.309  1.00  0.00           YC 
ATOM    740  N   ACN D 142      68.598  24.827  53.215  1.00  0.00           YN 
TER
TER
ATOM    741  C1  ACN D 143      50.832  34.634  46.315  1.00  0.00           CT 
ATOM    742  H1  ACN D 143      50.906  35.702  46.519  1.00  0.00           HC 
ATOM    743  H2  ACN D 143      50.225  34.462  45.421  1.00  0.00           HC 
ATOM    744  H3  ACN D 143      50.243  34.138  47.083  1.00  0.00           HC 
ATOM    745  C2  ACN D 143      52.197  34.113  46.151  1.00  0.00           YC 
ATOM    746  N   ACN D 143      53.255  33.679  46.160  1.00  0.00           YN 
TER
TER
ATOM    747  C1  ACN D 144      59.480   9.620  34.042  1.00  0.00           CT 
ATOM    748  H1  ACN D 144      58.525  10.123  34.197  1.00  0.00           HC 
ATOM    749  H2  ACN D 144      59.358   8.788  33.342  1.00  0.00           HC 
ATOM    750  H3  ACN D 144      59.791   9.104  34.948  1.00  0.00           HC 
ATOM    751  C2  ACN D 144      60.436  10.616  33.538  1.00  0.00           YC 
ATOM    752  N   ACN D 144      61.216  11.411  33.278  1.00  0.00           YN 
TER
TER
ATOM    753  C1  ACN D 145      32.808  64.336  48.179  1.00  0.00           CT 
ATOM    754  H1  ACN D 145      33.541  64.401  47.374  1.00  0.00           HC 
ATOM    755  H2  ACN D 145      32.776  63.317  48.578  1.00  0.00           HC 
ATOM    756  H3  ACN D 145      31.800  64.454  47.788  1.00  0.00           HC 
ATOM    757  C2  ACN D 145      33.189  65.309  49.213  1.00  0.00           YC 
ATOM    758  N   ACN D 145      33.401  66.156  49.951  1.00  0.00           YN 
TER
TER
ATOM    759  C1  ACN D 146      60.804  43.202  54.108  1.00  0.00           CT 
ATOM    760  H1  ACN D 146      60.568  42.838  53.107  1.00  0.00           HC 
ATOM    761  H2  ACN D 146      60.066  43.946  54.421  1.00  0.00           HC 
ATOM    762  H3  ACN D 146      61.720  43.789  54.094  1.00  0.00           HC 
ATOM    763  C2  ACN D 146      60.825  42.045  55.014  1.00  0.00           YC 
ATOM    764  N   ACN D 146      60.977  41.137  55.692  1.00  0.00           YN 
TER
TER
ATOM    765  C1  ACN D 147      60.866  22.879  21.568  1.00  0.00           CT 
ATOM    766  H1  ACN D 147      60.108  23.260  22.252  1.00  0.00           HC 
ATOM    767  H2  ACN D 147      61.538  23.686  21.261  1.00  0.00           HC 
ATOM    768  H3  ACN D 147      60.416  22.592  20.620  1.00  0.00           HC 
ATOM    769  C2  ACN D 147      61.593  21.803  22.257  1.00  0.00           YC 
ATOM    770  N   ACN D 147      62.067  20.879  22.735  1.00  0.00           YN 
TER
TER
ATOM    771  C1  ACN D 148      20.589  58.931  23.950  1.00  0.00           CT 
ATOM    772  H1  ACN D 148      21.014  59.653  24.647  1.00  0.00           HC 
ATOM    773  H2  ACN D 148      20.775  59.247  22.919  1.00  0.00           HC 
ATOM    774  H3  ACN D 148      19.502  58.950  23.995  1.00  0.00           HC 
ATOM    775  C2  ACN D 148      21.197  57.623  24.232  1.00  0.00           YC 
ATOM    776  N   ACN D 148      21.561  56.583  24.537  1.00  0.00           YN 
TER
TER
ATOM    777  C1  ACN D 149      60.975   7.261  18.058  1.00  0.00           CT 
ATOM    778  H1  ACN D 149      61.167   6.702  17.141  1.00  0.00           HC 
ATOM    779  H2  ACN D 149      61.251   8.311  17.923  1.00  0.00           HC 
ATOM    780  H3  ACN D 149      61.660   6.950  18.844  1.00  0.00           HC 
ATOM    781  C2  ACN D 149      59.550   7.113  18.383  1.00  0.00           YC 
ATOM    782  N   ACN D 149      58.479   6.888  18.715  1.00  0.00           YN 
TER
TER
ATOM    783  C1  ACN D 150       7.985  12.271   6.956  1.00  0.00           CT 
ATOM    784  H1  ACN D 150       7.618  12.051   5.953  1.00  0.00           HC 
ATOM    785  H2  ACN D 150       8.676  11.489   7.285  1.00  0.00           HC 
ATOM    786  H3  ACN D 150       7.183  12.181   7.685  1.00  0.00           HC 
ATOM    787  C2  ACN D 150       8.639  13.587   6.914  1.00  0.00           YC 
ATOM    788  N   ACN D 150       9.024  14.664   6.919  1.00  0.00           YN 
TER
TER
ATOM    789  C1  ACN D 151       5.199   2.355  22.384  1.00  0.00           CT 
ATOM    790  H1  ACN D 151       6.139   2.623  21.901  1.00  0.00           HC 
ATOM    791  H2  ACN D 151       5.326   1.447  22.979  1.00  0.00           HC 
ATOM    792  H3  ACN D 151       4.467   2.036  21.644  1.00  0.00           HC 
ATOM    793  C2  ACN D 151       4.782   3.493  23.215  1.00  0.00           YC 
ATOM    794  N   ACN D 151       4.384   4.422  23.752  1.00  0.00           YN 
TER
TER
ATOM    795  C1  ACN D 152       4.889  62.156  13.034  1.00  0.00           CT 
ATOM    796  H1  ACN D 152       5.865  62.063  13.511  1.00  0.00           HC 
ATOM    797  H2  ACN D 152       4.501  61.166  12.774  1.00  0.00           HC 
ATOM    798  H3  ACN D 152       4.985  62.620  12.054  1.00  0.00           HC 
ATOM    799  C2  ACN D 152       3.998  62.859  13.967  1.00  0.00           YC 
ATOM    800  N   ACN D 152       3.343  63.523  14.629  1.00  0.00           YN 
TER
TER
ATOM    801  C1  ACN D 153      58.219  51.712  55.399  1.00  0.00           CT 
ATOM    802  H1  ACN D 153      58.014  52.479  56.147  1.00  0.00           HC 
ATOM    803  H2  ACN D 153      57.695  50.787  55.654  1.00  0.00           HC 
ATOM    804  H3  ACN D 153      59.260  51.399  55.447  1.00  0.00           HC 
ATOM    805  C2  ACN D 153      57.790  52.234  54.093  1.00  0.00           YC 
ATOM    806  N   ACN D 153      57.588  52.685  53.062  1.00  0.00           YN 
TER
TER
ATOM    807  C1  ACN D 154      46.471  22.628  36.094  1.00  0.00           CT 
ATOM    808  H1  ACN D 154      46.630  21.587  35.808  1.00  0.00           HC 
ATOM    809  H2  ACN D 154      45.828  22.682  36.978  1.00  0.00           HC 
ATOM    810  H3  ACN D 154      45.867  23.141  35.348  1.00  0.00           HC 
ATOM    811  C2  ACN D 154      47.788  23.230  36.345  1.00  0.00           YC 
ATOM    812  N   ACN D 154      48.810  23.739  36.407  1.00  0.00           YN 
TER
TER
ATOM    813  C1  ACN D 155       4.142  23.980  12.762  1.00  0.00           CT 
ATOM    814  H1  ACN D 155       4.019  23.247  11.964  1.00  0.00           HC 
ATOM    815  H2  ACN D 155       4.982  23.700  13.404  1.00  0.00           HC 
ATOM    816  H3  ACN D 155       3.306  23.934  13.456  1.00  0.00           HC 
ATOM    817  C2  ACN D 155       4.354  25.293  12.136  1.00  0.00           YC 
ATOM    818  N   ACN D 155       4.381  26.331  11.658  1.00  0.00           YN 
TER
TER
ATOM    819  C1  ACN D 156      19.756  56.669   5.348  1.00  0.00           CT 
ATOM    820  H1  ACN D 156      20.763  56.369   5.057  1.00  0.00           HC 
ATOM    821  H2  ACN D 156      19.459  57.570   4.803  1.00  0.00           HC 
ATOM    822  H3  ACN D 156      19.744  57.019   6.378  1.00  0.00           HC 
ATOM    823  C2  ACN D 156      18.852  55.545   5.066  1.00  0.00           YC 
ATOM    824  N   ACN D 156      18.172  54.630   4.978  1.00  0.00           YN 
TER
TER
ATOM    825  C1  ACN D 157      53.678  53.730  11.074  1.00  0.00           CT 
ATOM    826  H1  ACN D 157      52.617  53.761  11.322  1.00  0.00           HC 
ATOM    827  H2  ACN D 157      54.273  53.583  11.981  1.00  0.00           HC 
ATOM    828  H3  ACN D 157      54.021  54.707  10.740  1.00  0.00           HC 
ATOM    829  C2  ACN D 157      53.882  52.639  10.110  1.00  0.00           YC 
ATOM    830  N   ACN D 157      54.024  51.887   9.261  1.00  0.00           YN 
TER
TER
ATOM    831  C1  ACN D 158      39.981   4.702  49.727  1.00  0.00           CT 
ATOM    832  H1  ACN D 158      40.406   5.633  50.104  1.00  0.00           HC 
ATOM    833  H2  ACN D 158      39.234   4.913  48.956  1.00  0.00           HC 
ATOM    834  H3  ACN D 158      39.379   4.219  50.494  1.00  0.00           HC 
ATOM    835  C2  ACN D 158      41.085   3.886  49.201  1.00  0.00           YC 
ATOM    836  N   ACN D 158      41.949   3.193  48.919  1.00  0.00           YN 
TER
TER
ATOM    837  C1  ACN D 159      11.895   5.307  22.637  1.00  0.00           CT 
ATOM    838  H1  ACN D 159      12.964   5.176  22.807  1.00  0.00           HC 
ATOM    839  H2  ACN D 159      11.578   4.730  21.763  1.00  0.00           HC 
ATOM    840  H3  ACN D 159      11.681   6.326  22.320  1.00  0.00           HC 
ATOM    841  C2  ACN D 159      11.190   4.877  23.854  1.00  0.00           YC 
ATOM    842  N   ACN D 159      10.649   4.676  24.841  1.00  0.00           YN 
TER
TER
ATOM    843  C1  ACN D 160      36.185  31.793  28.204  1.00  0.00           CT 
ATOM    844  H1  ACN D 160      35.596  32.102  29.068  1.00  0.00           HC 
ATOM    845  H2  ACN D 160      37.195  32.209  28.268  1.00  0.00           HC 
ATOM    846  H3  ACN D 160      35.809  32.264  27.298  1.00  0.00           HC 
ATOM    847  C2  ACN D 160      36.206  30.324  28.176  1.00  0.00           YC 
ATOM    848  N   ACN D 160      36.110  29.189  28.071  1.00  0.00           YN 
TER
TER
ATOM    849  C1  ACN D 161      40.383  17.206  53.187  1.00  0.00           CT 
ATOM    850  H1  ACN D 161      39.754  16.316  53.209  1.00  0.00           HC 
ATOM    851  H2  ACN D 161      40.437  17.604  52.169  1.00  0.00           HC 
ATOM    852  H3  ACN D 161      41.422  16.944  53.378  1.00  0.00           HC 
ATOM    853  C2  ACN D 161      39.810  18.185  54.121  1.00  0.00           YC 
ATOM    854  N   ACN D 161      39.450  18.893  54.944  1.00  0.00           YN 
TER
TER
ATOM    855  C1  ACN D 162      41.610  10.182  20.472  1.00  0.00           CT 
ATOM    856  H1  ACN D 162      41.470   9.406  19.718  1.00  0.00           HC 
ATOM    857  H2  ACN D 162      42.413  10.861  20.169  1.00  0.00           HC 
ATOM    858  H3  ACN D 162      42.013   9.756  21.388  1.00  0.00           HC 
ATOM    859  C2  ACN D 162      40.332  10.890  20.629  1.00  0.00           YC 
ATOM    860  N   ACN D 162      39.310  11.351  20.854  1.00  0.00           YN 
TER
TER
ATOM    861  C1  ACN D 163       3.859  34.033  33.041  1.00  0.00           CT 
ATOM    862  H1  ACN D 163       2.946  34.546  32.740  1.00  0.00           HC 
ATOM    863  H2  ACN D 163       4.550  34.737  33.513  1.00  0.00           HC 
ATOM    864  H3  ACN D 163       4.426  33.717  32.167  1.00  0.00           HC 
ATOM    865  C2  ACN D 163       3.482  32.947  33.958  1.00  0.00           YC 
ATOM    866  N   ACN D 163       3.183  32.021  34.559  1.00  0.00           YN 
TER
TER
ATOM    867  C1  ACN D 164      11.905  15.255   3.329  1.00  0.00           CT 
ATOM    868  H1  ACN D 164      12.603  15.177   2.496  1.00  0.00           HC 
ATOM    869  H2  ACN D 164      11.593  16.295   3.464  1.00  0.00           HC 
ATOM    870  H3  ACN D 164      12.410  15.050   4.271  1.00  0.00           HC 
ATOM    871  C2  ACN D 164      10.759  14.381   3.039  1.00  0.00           YC 
ATOM    872  N   ACN D 164       9.937  13.602   2.883  1.00  0.00           YN 
TER
TER
ATOM    873  C1  ACN D 165      48.350  19.904  65.947  1.00  0.00           CT 
ATOM    874  H1  ACN D 165      49.426  19.870  65.770  1.00  0.00           HC 
ATOM    875  H2  ACN D 165      48.070  20.870  66.378  1.00  0.00           HC 
ATOM    876  H3  ACN D 165      48.071  19.216  66.741  1.00  0.00           HC 
ATOM    877  C2  ACN D 165      47.677  19.671  64.661  1.00  0.00           YC 
ATOM    878  N   ACN D 165      47.152  19.354  63.696  1.00  0.00           YN 
TER
TER
ATOM    879  C1  ACN D 166      58.370  47.719  64.067  1.00  0.00           CT 
ATOM    880  H1  ACN D 166      59.121  47.426  64.801  1.00  0.00           HC 
ATOM    881  H2  ACN D 166      58.119  48.777  64.186  1.00  0.00           HC 
ATOM    882  H3  ACN D 166      57.417  47.239  64.283  1.00  0.00           HC 
ATOM    883  C2  ACN D 166      58.915  47.438  62.731  1.00  0.00           YC 
ATOM    884  N   ACN D 166      59.276  47.096  61.702  1.00  0.00           YN 
TER
TER
ATOM    885  C1  ACN D 167      30.461  29.215  38.198  1.00  0.00           CT 
ATOM    886  H1  ACN D 167      30.266  30.154  38.717  1.00  0.00           HC 
ATOM    887  H2  ACN D 167      31.512  28.933  38.312  1.00  0.00           HC 
ATOM    888  H3  ACN D 167      30.383  29.350  37.121  1.00  0.00           HC 
ATOM    889  C2  ACN D 167      29.564  28.196  38.761  1.00  0.00           YC 
ATOM    890  N   ACN D 167      28.777  27.437  39.097  1.00  0.00           YN 
TER
TER
ATOM    891  C1  ACN D 168       4.863  14.170  61.703  1.00  0.00           CT 
ATOM    892  H1  ACN D 168       4.489  13.259  61.234  1.00  0.00           HC 
ATOM    893  H2  ACN D 168       5.006  14.010  62.776  1.00  0.00           HC 
ATOM    894  H3  ACN D 168       4.100  14.945  61.693  1.00  0.00           HC 
ATOM    895  C2  ACN D 168       6.122  14.533  61.038  1.00  0.00           YC 
ATOM    896  N   ACN D 168       7.025  14.895  60.436  1.00  0.00           YN 
TER
TER
ATOM    897  C1  ACN D 169       9.148  67.762  56.642  1.00  0.00           CT 
ATOM    898  H1  ACN D 169       9.733  67.673  57.558  1.00  0.00           HC 
ATOM    899  H2  ACN D 169       8.596  66.836  56.455  1.00  0.00           HC 
ATOM    900  H3  ACN D 169       9.802  67.811  55.774  1.00  0.00           HC 
ATOM    901  C2  ACN D 169       8.241  68.909  56.799  1.00  0.00           YC 
ATOM    902  N   ACN D 169       7.637  69.877  56.861  1.00  0.00           YN 
TER
TER
ATOM    903  C1  ACN D 170      16.831  20.482  21.153  1.00  0.00           CT 
ATOM    904  H1  ACN D 170      15.849  20.222  20.755  1.00  0.00           HC 
ATOM    905  H2  ACN D 170      16.732  21.240  21.935  1.00  0.00           HC 
ATOM    906  H3  ACN D 170      17.419  21.010  20.405  1.00  0.00           HC 
ATOM    907  C2  ACN D 170      17.447  19.250  21.667  1.00  0.00           YC 
ATOM    908  N   ACN D 170      17.984  18.278  21.940  1.00  0.00           YN 
TER
TER
ATOM    909  C1  ACN D 171      64.782  52.870  63.530  1.00  0.00           CT 
ATOM    910  H1  ACN D 171      65.376  53.386  64.284  1.00  0.00           HC 
ATOM    911  H2  ACN D 171      65.295  51.961  63.202  1.00  0.00           HC 
ATOM    912  H3  ACN D 171      64.746  53.449  62.609  1.00  0.00           HC 
ATOM    913  C2  ACN D 171      63.470  52.567  64.122  1.00  0.00           YC 
ATOM    914  N   ACN D 171      62.408  52.453  64.528  1.00  0.00           YN 
TER
TER
ATOM    915  C1  ACN D 172      65.821   4.943  48.358  1.00  0.00           CT 
ATOM    916  H1  ACN D 172      65.141   5.006  47.508  1.00  0.00           HC 
ATOM    917  H2  ACN D 172      65.775   5.864  48.947  1.00  0.00           HC 
ATOM    918  H3  ACN D 172      66.856   4.946  48.020  1.00  0.00           HC 
ATOM    919  C2  ACN D 172      65.435   3.771  49.156  1.00  0.00           YC 
ATOM    920  N   ACN D 172      65.228   2.787  49.701  1.00  0.00           YN 
TER
TER
ATOM    921  C1  ACN D 173      19.206  11.419   3.263  1.00  0.00           CT 
ATOM    922  H1  ACN D 173      18.435  10.742   2.894  1.00  0.00           HC 
ATOM    923  H2  ACN D 173      19.546  12.077   2.457  1.00  0.00           HC 
ATOM    924  H3  ACN D 173      20.115  10.870   3.499  1.00  0.00           HC 
ATOM    925  C2  ACN D 173      18.636  12.182   4.382  1.00  0.00           YC 
ATOM    926  N   ACN D 173      18.245  12.677   5.336  1.00  0.00           YN 
TER
TER
ATOM    927  C1  ACN D 174      54.755  22.574  17.044  1.00  0.00           CT 
ATOM    928  H1  ACN D 174      55.325  21.842  16.471  1.00  0.00           HC 
ATOM    929  H2  ACN D 174      54.836  22.360  18.114  1.00  0.00           HC 
ATOM    930  H3  ACN D 174      53.689  22.448  16.872  1.00  0.00           HC 
ATOM    931  C2  ACN D 174      55.282  23.907  16.718  1.00  0.00           YC 
ATOM    932  N   ACN D 174      55.593  24.949  16.365  1.00  0.00           YN 
TER
TER
ATOM    933  C1  ACN D 175      60.933  43.099  64.411  1.00  0.00           CT 
ATOM    934  H1  ACN D 175      60.139  43.507  63.785  1.00  0.00           HC 
ATOM    935  H2  ACN D 175      61.047  43.704  65.316  1.00  0.00           HC 
ATOM    936  H3  ACN D 175      61.902  43.230  63.934  1.00  0.00           HC 
ATOM    937  C2  ACN D 175      60.584  41.708  64.731  1.00  0.00           YC 
ATOM    938  N   ACN D 175      60.386  40.590  64.867  1.00  0.00           YN 
TER
TER
ATOM    939  C1  ACN D 176      29.337  21.206  34.826  1.00  0.00           CT 
ATOM    940  H1  ACN D 176      30.237  21.060  35.425  1.00  0.00           HC 
ATOM    941  H2  ACN D 176      29.478  22.040  34.132  1.00  0.00           HC 
ATOM    942  H3  ACN D 176      28.520  21.568  35.446  1.00  0.00           HC 
ATOM    943  C2  ACN D 176      29.064  19.950  34.113  1.00  0.00           YC 
ATOM    944  N   ACN D 176      28.770  18.939  33.667  1.00  0.00           YN 
TER
TER
ATOM    945  C1  ACN D 177      38.688  65.216  38.598  1.00  0.00           CT 
ATOM    946  H1  ACN D 177      38.443  65.918  39.396  1.00  0.00           HC 
ATOM    947  H2  ACN D 177      38.177  65.503  37.674  1.00  0.00           HC 
ATOM    948  H3  ACN D 177      38.251  64.240  38.799  1.00  0.00           HC 
ATOM    949  C2  ACN D 177      40.149  65.218  38.432  1.00  0.00           YC 
ATOM    950  N   ACN D 177      41.287  65.113  38.393  1.00  0.00           YN 
TER
TER
ATOM    951  C1  ACN D 178      64.017   0.684  44.304  1.00  0.00           CT 
ATOM    952  H1  ACN D 178      63.273   0.221  43.656  1.00  0.00           HC 
ATOM    953  H2  ACN D 178      64.856   0.000  44.464  1.00  0.00           HC 
ATOM    954  H3  ACN D 178      63.627   0.797  45.314  1.00  0.00           HC 
ATOM    955  C2  ACN D 178      64.452   1.935  43.666  1.00  0.00           YC 
ATOM    956  N   ACN D 178      64.690   2.970  43.244  1.00  0.00           YN 
TER
TER
ATOM    957  C1  ACN D 179      16.291  19.633   1.617  1.00  0.00           CT 
ATOM    958  H1  ACN D 179      15.717  18.970   2.265  1.00  0.00           HC 
ATOM    959  H2  ACN D 179      16.105  19.388   0.567  1.00  0.00           HC 
ATOM    960  H3  ACN D 179      17.356  19.429   1.708  1.00  0.00           HC 
ATOM    961  C2  ACN D 179      15.898  21.015   1.927  1.00  0.00           YC 
ATOM    962  N   ACN D 179      15.698  22.091   2.259  1.00  0.00           YN 
TER
TER
ATOM    963  C1  ACN D 180      35.066  66.418  55.485  1.00  0.00           CT 
ATOM    964  H1  ACN D 180      34.064  66.848  55.476  1.00  0.00           HC 
ATOM    965  H2  ACN D 180      35.008  65.326  55.461  1.00  0.00           HC 
ATOM    966  H3  ACN D 180      35.548  66.593  56.445  1.00  0.00           HC 
ATOM    967  C2  ACN D 180      35.793  66.947  54.322  1.00  0.00           YC 
ATOM    968  N   ACN D 180      36.403  67.459  53.502  1.00  0.00           YN 
TER
TER
ATOM    969  C1  ACN D 181       8.460  55.527  27.061  1.00  0.00           CT 
ATOM    970  H1  ACN D 181       9.360  55.379  26.462  1.00  0.00           HC 
ATOM    971  H2  ACN D 181       8.532  54.964  27.996  1.00  0.00           HC 
ATOM    972  H3  ACN D 181       7.602  55.058  26.584  1.00  0.00           HC 
ATOM    973  C2  ACN D 181       8.319  56.970  27.307  1.00  0.00           YC 
ATOM    974  N   ACN D 181       8.129  58.095  27.384  1.00  0.00           YN 
TER
TER
ATOM    975  C1  ACN D 182      51.030  53.545  54.307  1.00  0.00           CT 
ATOM    976  H1  ACN D 182      50.834  54.187  53.447  1.00  0.00           HC 
ATOM    977  H2  ACN D 182      51.736  52.755  54.034  1.00  0.00           HC 
ATOM    978  H3  ACN D 182      50.142  52.970  54.564  1.00  0.00           HC 
ATOM    979  C2  ACN D 182      51.554  54.391  55.388  1.00  0.00           YC 
ATOM    980  N   ACN D 182      51.830  55.061  56.273  1.00  0.00           YN 
TER
TER
ATOM    981  C1  ACN D 183      14.363  39.792  10.581  1.00  0.00           CT 
ATOM    982  H1  ACN D 183      14.052  39.802   9.536  1.00  0.00           HC 
ATOM    983  H2  ACN D 183      14.190  38.804  11.017  1.00  0.00           HC 
ATOM    984  H3  ACN D 183      13.705  40.418  11.181  1.00  0.00           HC 
ATOM    985  C2  ACN D 183      15.784  40.164  10.630  1.00  0.00           YC 
ATOM    986  N   ACN D 183      16.846  40.584  10.685  1.00  0.00           YN 
TER
TER
ATOM    987  C1  ACN D 184      33.971  63.605  66.304  1.00  0.00           CT 
ATOM    988  H1  ACN D 184      33.899  62.912  65.465  1.00  0.00           HC 
ATOM    989  H2  ACN D 184      34.263  63.069  67.212  1.00  0.00           HC 
ATOM    990  H3  ACN D 184      32.986  63.981  66.575  1.00  0.00           HC 
ATOM    991  C2  ACN D 184      34.951  64.640  65.948  1.00  0.00           YC 
ATOM    992  N   ACN D 184      35.606  65.520  65.623  1.00  0.00           YN 
TER
TER
ATOM    993  C1  ACN D 185      53.869  12.037  62.931  1.00  0.00           CT 
ATOM    994  H1  ACN D 185      54.257  11.189  62.367  1.00  0.00           HC 
ATOM    995  H2  ACN D 185      54.390  12.954  62.640  1.00  0.00           HC 
ATOM    996  H3  ACN D 185      54.139  11.953  63.982  1.00  0.00           HC 
ATOM    997  C2  ACN D 185      52.425  12.129  62.668  1.00  0.00           YC 
ATOM    998  N   ACN D 185      51.286  12.120  62.577  1.00  0.00           YN 
TER
TER
ATOM    999  C1  ACN D 186      14.106   3.376  45.847  1.00  0.00           CT 
ATOM   1000  H1  ACN D 186      14.566   3.056  44.912  1.00  0.00           HC 
ATOM   1001  H2  ACN D 186      14.616   4.263  46.235  1.00  0.00           HC 
ATOM   1002  H3  ACN D 186      14.294   2.649  46.634  1.00  0.00           HC 
ATOM   1003  C2  ACN D 186      12.685   3.643  45.579  1.00  0.00           YC 
ATOM   1004  N   ACN D 186      11.557   3.719  45.408  1.00  0.00           YN 
TER
TER
ATOM   1005  C1  ACN D 187      55.894   9.886   4.264  1.00  0.00           CT 
ATOM   1006  H1  ACN D 187      55.975  10.807   4.842  1.00  0.00           HC 
ATOM   1007  H2  ACN D 187      56.358   9.058   4.809  1.00  0.00           HC 
ATOM   1008  H3  ACN D 187      56.514   9.939   3.371  1.00  0.00           HC 
ATOM   1009  C2  ACN D 187      54.467   9.637   4.013  1.00  0.00           YC 
ATOM   1010  N   ACN D 187      53.375   9.513   3.699  1.00  0.00           YN 
TER
TER
ATOM   1011  C1  ACN D 188      47.743  65.925  49.636  1.00  0.00           CT 
ATOM   1012  H1  ACN D 188      48.455  65.155  49.932  1.00  0.00           HC 
ATOM   1013  H2  ACN D 188      47.889  66.188  48.584  1.00  0.00           HC 
ATOM   1014  H3  ACN D 188      47.968  66.866  50.134  1.00  0.00           HC 
ATOM   1015  C2  ACN D 188      46.390  65.404  49.881  1.00  0.00           YC 
ATOM   1016  N   ACN D 188      45.347  65.060  50.196  1.00  0.00           YN 
TER
TER
ATOM   1017  C1  ACN D 189      31.995  15.473  62.519  1.00  0.00           CT 
ATOM   1018  H1  ACN D 189      32.491  15.223  61.580  1.00  0.00           HC 
ATOM   1019  H2  ACN D 189      31.155  14.794  62.694  1.00  0.00           HC 
ATOM   1020  H3  ACN D 189      31.490  16.434  62.440  1.00  0.00           HC 
ATOM   1021  C2  ACN D 189      32.995  15.385  63.592  1.00  0.00           YC 
ATOM   1022  N   ACN D 189      33.795  15.452  64.406  1.00  0.00           YN 
TER
TER
ATOM   1023  C1  ACN D 190      38.796  36.023  60.339  1.00  0.00           CT 
ATOM   1024  H1  ACN D 190      38.282  35.417  61.085  1.00  0.00           HC 
ATOM   1025  H2  ACN D 190      38.342  37.017  60.283  1.00  0.00           HC 
ATOM   1026  H3  ACN D 190      38.609  35.637  59.339  1.00  0.00           HC 
ATOM   1027  C2  ACN D 190      40.214  36.096  60.719  1.00  0.00           YC 
ATOM   1028  N   ACN D 190      41.336  36.041  60.934  1.00  0.00           YN 
TER
TER
ATOM   1029  C1  ACN D 191      30.856  10.826  37.081  1.00  0.00           CT 
ATOM   1030  H1  ACN D 191      30.019  10.451  36.491  1.00  0.00           HC 
ATOM   1031  H2  ACN D 191      30.601  11.792  37.526  1.00  0.00           HC 
ATOM   1032  H3  ACN D 191      31.690  11.092  36.435  1.00  0.00           HC 
ATOM   1033  C2  ACN D 191      31.165   9.821  38.109  1.00  0.00           YC 
ATOM   1034  N   ACN D 191      31.498   8.988  38.818  1.00  0.00           YN 
TER
TER
ATOM   1035  C1  ACN D 192      29.865  54.777  32.312  1.00  0.00           CT 
ATOM   1036  H1  ACN D 192      29.033  54.960  31.631  1.00  0.00           HC 
ATOM   1037  H2  ACN D 192      29.777  55.416  33.196  1.00  0.00           HC 
ATOM   1038  H3  ACN D 192      30.799  55.127  31.877  1.00  0.00           HC 
ATOM   1039  C2  ACN D 192      29.846  53.351  32.671  1.00  0.00           YC 
ATOM   1040  N   ACN D 192      29.919  52.223  32.843  1.00  0.00           YN 
TER
TER
ATOM   1041  C1  ACN D 193      69.483  15.769  11.879  1.00  0.00           CT 
ATOM   1042  H1  ACN D 193      70.000  14.861  11.568  1.00  0.00           HC 
ATOM   1043  H2  ACN D 193      69.686  16.579  11.172  1.00  0.00           HC 
ATOM   1044  H3  ACN D 193      69.916  16.160  12.797  1.00  0.00           HC 
ATOM   1045  C2  ACN D 193      68.047  15.464  11.953  1.00  0.00           YC 
ATOM   1046  N   ACN D 193      66.952  15.198  12.146  1.00  0.00           YN 
TER
TER
ATOM   1047  C1  ACN D 194       0.721  41.240   9.198  1.00  0.00           CT 
ATOM   1048  H1  ACN D 194       0.367  40.436   9.845  1.00  0.00           HC 
ATOM   1049  H2  ACN D 194       0.726  42.188   9.744  1.00  0.00           HC 
ATOM   1050  H3  ACN D 194       0.000  41.441   8.409  1.00  0.00           HC 
ATOM   1051  C2  ACN D 194       2.067  40.878   8.730  1.00  0.00           YC 
ATOM   1052  N   ACN D 194       3.050  40.540   8.254  1.00  0.00           YN 
TER
TER
ATOM   1053  C1  ACN D 195      19.201  20.448  32.059  1.00  0.00           CT 
ATOM   1054  H1  ACN D 195      19.979  20.215  32.787  1.00  0.00           HC 
ATOM   1055  H2  ACN D 195      19.315  21.476  31.703  1.00  0.00           HC 
ATOM   1056  H3  ACN D 195      18.227  20.486  32.541  1.00  0.00           HC 
ATOM   1057  C2  ACN D 195      19.311  19.479  30.960  1.00  0.00           YC 
ATOM   1058  N   ACN D 195      19.303  18.647  30.175  1.00  0.00           YN 
TER
TER
ATOM   1059  C1  ACN D 196      61.854  39.602  15.159  1.00  0.00           CT 
ATOM   1060  H1  ACN D 196      61.074  39.993  14.505  1.00  0.00           HC 
ATOM   1061  H2  ACN D 196      62.243  38.660  14.761  1.00  0.00           HC 
ATOM   1062  H3  ACN D 196      61.431  39.283  16.110  1.00  0.00           HC 
ATOM   1063  C2  ACN D 196      62.907  40.622  15.262  1.00  0.00           YC 
ATOM   1064  N   ACN D 196      63.659  41.462  15.455  1.00  0.00           YN 
TER
TER
ATOM   1065  C1  ACN D 197      58.238  18.755  41.798  1.00  0.00           CT 
ATOM   1066  H1  ACN D 197      58.918  19.262  41.113  1.00  0.00           HC 
ATOM   1067  H2  ACN D 197      57.536  19.473  42.232  1.00  0.00           HC 
ATOM   1068  H3  ACN D 197      58.773  18.407  42.679  1.00  0.00           HC 
ATOM   1069  C2  ACN D 197      57.539  17.705  41.042  1.00  0.00           YC 
ATOM   1070  N   ACN D 197      57.098  16.803  40.497  1.00  0.00           YN 
TER
TER
ATOM   1071  C1  ACN D 198      60.338  12.579  25.017  1.00  0.00           CT 
ATOM   1072  H1  ACN D 198      60.710  12.464  23.999  1.00  0.00           HC 
ATOM   1073  H2  ACN D 198      61.073  13.110  25.630  1.00  0.00           HC 
ATOM   1074  H3  ACN D 198      60.287  11.614  25.517  1.00  0.00           HC 
ATOM   1075  C2  ACN D 198      59.063  13.308  24.949  1.00  0.00           YC 
ATOM   1076  N   ACN D 198      58.010  13.750  24.891  1.00  0.00           YN 
TER
TER
ATOM   1077  C1  ACN D 199      41.026  68.381  52.047  1.00  0.00           CT 
ATOM   1078  H1  ACN D 199      41.320  68.921  52.948  1.00  0.00           HC 
ATOM   1079  H2  ACN D 199      41.892  67.873  51.612  1.00  0.00           HC 
ATOM   1080  H3  ACN D 199      40.756  69.077  51.256  1.00  0.00           HC 
ATOM   1081  C2  ACN D 199      39.970  67.428  52.420  1.00  0.00           YC 
ATOM   1082  N   ACN D 199      39.059  66.787  52.676  1.00  0.00           YN 
TER
TER
ATOM   1083  C1  ACN D 200      34.640  50.141  29.772  1.00  0.00           CT 
ATOM   1084  H1  ACN D 200      33.556  50.162  29.649  1.00  0.00           HC 
ATOM   1085  H2  ACN D 200      35.006  51.131  30.059  1.00  0.00           HC 
ATOM   1086  H3  ACN D 200      35.130  49.992  28.812  1.00  0.00           HC 
ATOM   1087  C2  ACN D 200      34.956  49.130  30.792  1.00  0.00           YC 
ATOM   1088  N   ACN D 200      35.216  48.254  31.479  1.00  0.00           YN 
TER
TER
ATOM   1089  C1  ACN D 201      33.477  11.872  61.735  1.00  0.00           CT 
ATOM   1090  H1  ACN D 201      33.308  12.206  62.759  1.00  0.00           HC 
ATOM   1091  H2  ACN D 201      34.237  12.496  61.256  1.00  0.00           HC 
ATOM   1092  H3  ACN D 201      32.603  12.072  61.119  1.00  0.00           HC 
ATOM   1093  C2  ACN D 201      33.888  10.461  61.785  1.00  0.00           YC 
ATOM   1094  N   ACN D 201      34.073   9.333  61.809  1.00  0.00           YN 
TER
TER
ATOM   1095  C1  ACN D 202      12.955  63.593  66.439  1.00  0.00           CT 
ATOM   1096  H1  ACN D 202      12.559  62.720  65.919  1.00  0.00           HC 
ATOM   1097  H2  ACN D 202      12.135  64.231  66.781  1.00  0.00           HC 
ATOM   1098  H3  ACN D 202      13.473  64.249  65.743  1.00  0.00           HC 
ATOM   1099  C2  ACN D 202      13.773  63.113  67.563  1.00  0.00           YC 
ATOM   1100  N   ACN D 202      14.517  62.747  68.350  1.00  0.00           YN 
TER
TER
ATOM   1101  C1  ACN D 203      48.149  34.767  65.486  1.00  0.00           CT 
ATOM   1102  H1  ACN D 203      48.256  35.294  64.537  1.00  0.00           HC 
ATOM   1103  H2  ACN D 203      47.115  34.828  65.837  1.00  0.00           HC 
ATOM   1104  H3  ACN D 203      48.683  35.292  66.276  1.00  0.00           HC 
ATOM   1105  C2  ACN D 203      48.568  33.374  65.276  1.00  0.00           YC 
ATOM   1106  N   ACN D 203      49.021  32.331  65.153  1.00  0.00           YN 
TER
TER
ATOM   1107  C1  ACN D 204      69.335  41.711  36.015  1.00  0.00           CT 
ATOM   1108  H1  ACN D 204      69.913  41.653  35.092  1.00  0.00           HC 
ATOM   1109  H2  ACN D 204      69.145  42.757  36.275  1.00  0.00           HC 
ATOM   1110  H3  ACN D 204      69.931  41.375  36.861  1.00  0.00           HC 
ATOM   1111  C2  ACN D 204      68.082  40.970  35.807  1.00  0.00           YC 
ATOM   1112  N   ACN D 204      67.175  40.283  35.699  1.00  0.00           YN 
TER
TER
ATOM   1113  C1  ACN D 205      12.405  44.000  30.432  1.00  0.00           CT 
ATOM   1114  H1  ACN D 205      12.942  43.569  31.277  1.00  0.00           HC 
ATOM   1115  H2  ACN D 205      11.883  44.910  30.742  1.00  0.00           HC 
ATOM   1116  H3  ACN D 205      11.577  43.358  30.139  1.00  0.00           HC 
ATOM   1117  C2  ACN D 205      13.383  44.272  29.370  1.00  0.00           YC 
ATOM   1118  N   ACN D 205      14.113  44.357  28.494  1.00  0.00           YN 
TER
TER
ATOM   1119  C1  ACN D 206      16.232  30.772  60.685  1.00  0.00           CT 
ATOM   1120  H1  ACN D 206      15.176  30.774  60.414  1.00  0.00           HC 
ATOM   1121  H2  ACN D 206      16.352  31.047  61.737  1.00  0.00           HC 
ATOM   1122  H3  ACN D 206      16.757  31.582  60.182  1.00  0.00           HC 
ATOM   1123  C2  ACN D 206      16.762  29.429  60.413  1.00  0.00           YC 
ATOM   1124  N   ACN D 206      17.211  28.432  60.076  1.00  0.00           YN 
TER
TER
ATOM   1125  C1  ACN D 207      16.868  33.984  54.930  1.00  0.00           CT 
ATOM   1126  H1  ACN D 207      17.292  34.661  55.672  1.00  0.00           HC 
ATOM   1127  H2  ACN D 207      16.721  32.991  55.367  1.00  0.00           HC 
ATOM   1128  H3  ACN D 207      17.590  33.776  54.144  1.00  0.00           HC 
ATOM   1129  C2  ACN D 207      15.599  34.564  54.467  1.00  0.00           YC 
ATOM   1130  N   ACN D 207      14.686  35.075  54.005  1.00  0.00           YN 
TER
TER
ATOM   1131  C1  ACN D 208      19.620  18.820  55.599  1.00  0.00           CT 
ATOM   1132  H1  ACN D 208      19.265  17.858  55.970  1.00  0.00           HC 
ATOM   1133  H2  ACN D 208      20.703  18.789  55.448  1.00  0.00           HC 
ATOM   1134  H3  ACN D 208      19.525  19.584  56.368  1.00  0.00           HC 
ATOM   1135  C2  ACN D 208      18.906  19.110  54.347  1.00  0.00           YC 
ATOM   1136  N   ACN D 208      18.258  19.404  53.452  1.00  0.00           YN 
TER
TER
ATOM   1137  C1  ACN D 209       8.312  20.753   2.991  1.00  0.00           CT 
ATOM   1138  H1  ACN D 209       7.452  20.243   3.427  1.00  0.00           HC 
ATOM   1139  H2  ACN D 209       8.612  20.258   2.063  1.00  0.00           HC 
ATOM   1140  H3  ACN D 209       9.194  20.615   3.613  1.00  0.00           HC 
ATOM   1141  C2  ACN D 209       7.931  22.154   2.759  1.00  0.00           YC 
ATOM   1142  N   ACN D 209       7.688  23.270   2.705  1.00  0.00           YN 
TER
TER
ATOM   1143  C1  ACN D 210      20.227  58.289  53.778  1.00  0.00           CT 
ATOM   1144  H1  ACN D 210      19.734  57.827  52.923  1.00  0.00           HC 
ATOM   1145  H2  ACN D 210      21.097  58.864  53.446  1.00  0.00           HC 
ATOM   1146  H3  ACN D 210      20.688  57.532  54.409  1.00  0.00           HC 
ATOM   1147  C2  ACN D 210      19.242  59.143  54.457  1.00  0.00           YC 
ATOM   1148  N   ACN D 210      18.447  59.696  55.065  1.00  0.00           YN 
TER
TER
ATOM   1149  C1  ACN D 211      46.351   8.933  27.888  1.00  0.00           CT 
ATOM   1150  H1  ACN D 211      46.873   9.045  26.937  1.00  0.00           HC 
ATOM   1151  H2  ACN D 211      46.027   9.910  28.258  1.00  0.00           HC 
ATOM   1152  H3  ACN D 211      47.042   8.618  28.667  1.00  0.00           HC 
ATOM   1153  C2  ACN D 211      45.211   8.032  27.670  1.00  0.00           YC 
ATOM   1154  N   ACN D 211      44.409   7.227  27.539  1.00  0.00           YN 
TER
TER
ATOM   1155  C1  ACN D 212      52.501  34.150   4.252  1.00  0.00           CT 
ATOM   1156  H1  ACN D 212      51.897  33.270   4.031  1.00  0.00           HC 
ATOM   1157  H2  ACN D 212      53.031  34.016   5.200  1.00  0.00           HC 
ATOM   1158  H3  ACN D 212      51.865  35.005   4.473  1.00  0.00           HC 
ATOM   1159  C2  ACN D 212      53.435  34.346   3.133  1.00  0.00           YC 
ATOM   1160  N   ACN D 212      54.064  34.583   2.208  1.00  0.00           YN 
TER
TER
ATOM   1161  C1  ACN D 213      47.769  15.512  41.290  1.00  0.00           CT 
ATOM   1162  H1  ACN D 213      48.416  15.610  42.162  1.00  0.00           HC 
ATOM   1163  H2  ACN D 213      47.179  16.424  41.155  1.00  0.00           HC 
ATOM   1164  H3  ACN D 213      46.994  14.771  41.471  1.00  0.00           HC 
ATOM   1165  C2  ACN D 213      48.623  15.243  40.125  1.00  0.00           YC 
ATOM   1166  N   ACN D 213      49.266  14.898  39.245  1.00  0.00           YN 
TER
TER
ATOM   1167  C1  ACN D 214      40.239  68.058  17.315  1.00  0.00           CT 
ATOM   1168  H1  ACN D 214      40.003  69.105  17.121  1.00  0.00           HC 
ATOM   1169  H2  ACN D 214      39.586  67.408  16.725  1.00  0.00           HC 
ATOM   1170  H3  ACN D 214      39.964  67.786  18.332  1.00  0.00           HC 
ATOM   1171  C2  ACN D 214      41.656  67.849  16.981  1.00  0.00           YC 
ATOM   1172  N   ACN D 214      42.784  67.714  16.855  1.00  0.00           YN 
TER
TER
ATOM   1173  C1  ACN D 215      58.475  39.222  23.055  1.00  0.00           CT 
ATOM   1174  H1  ACN D 215      57.888  38.418  22.608  1.00  0.00           HC 
ATOM   1175  H2  ACN D 215      58.508  39.104  24.142  1.00  0.00           HC 
ATOM   1176  H3  ACN D 215      57.961  40.175  22.949  1.00  0.00           HC 
ATOM   1177  C2  ACN D 215      59.820  39.176  22.465  1.00  0.00           YC 
ATOM   1178  N   ACN D 215      60.819  39.231  21.912  1.00  0.00           YN 
TER
TER
ATOM   1179  C1  ACN D 216      61.894  34.318  18.000  1.00  0.00           CT 
ATOM   1180  H1  ACN D 216      62.360  33.834  18.859  1.00  0.00           HC 
ATOM   1181  H2  ACN D 216      61.001  34.867  18.316  1.00  0.00           HC 
ATOM   1182  H3  ACN D 216      61.471  33.576  17.327  1.00  0.00           HC 
ATOM   1183  C2  ACN D 216      62.891  35.210  17.392  1.00  0.00           YC 
ATOM   1184  N   ACN D 216      63.699  35.797  16.835  1.00  0.00           YN 
TER
TER
ATOM   1185  C1  ACN D 217      16.057  22.934  31.384  1.00  0.00           CT 
ATOM   1186  H1  ACN D 217      16.027  21.946  30.922  1.00  0.00           HC 
ATOM   1187  H2  ACN D 217      16.006  22.842  32.473  1.00  0.00           HC 
ATOM   1188  H3  ACN D 217      15.147  23.487  31.164  1.00  0.00           HC 
ATOM   1189  C2  ACN D 217      17.300  23.592  30.954  1.00  0.00           YC 
ATOM   1190  N   ACN D 217      18.191  24.158  30.516  1.00  0.00           YN 
TER
TER
ATOM   1191  C1  ACN D 218      22.142  63.076  28.478  1.00  0.00           CT 
ATOM   1192  H1  ACN D 218      22.599  63.511  29.367  1.00  0.00           HC 
ATOM   1193  H2  ACN D 218      22.808  62.326  28.040  1.00  0.00           HC 
ATOM   1194  H3  ACN D 218      22.082  63.813  27.680  1.00  0.00           HC 
ATOM   1195  C2  ACN D 218      20.855  62.488  28.876  1.00  0.00           YC 
ATOM   1196  N   ACN D 218      19.797  62.154  29.152  1.00  0.00           YN 
TER
TER
ATOM   1197  C1  ACN D 219      21.176  18.348   3.030  1.00  0.00           CT 
ATOM   1198  H1  ACN D 219      20.750  18.776   3.937  1.00  0.00           HC 
ATOM   1199  H2  ACN D 219      22.074  18.901   2.738  1.00  0.00           HC 
ATOM   1200  H3  ACN D 219      20.520  18.524   2.180  1.00  0.00           HC 
ATOM   1201  C2  ACN D 219      21.475  16.934   3.298  1.00  0.00           YC 
ATOM   1202  N   ACN D 219      21.580  15.806   3.456  1.00  0.00           YN 
TER
TER
ATOM   1203  C1  ACN D 220      12.480  51.555  54.553  1.00  0.00           CT 
ATOM   1204  H1  ACN D 220      12.634  52.043  55.516  1.00  0.00           HC 
ATOM   1205  H2  ACN D 220      13.261  50.808  54.380  1.00  0.00           HC 
ATOM   1206  H3  ACN D 220      12.656  52.254  53.738  1.00  0.00           HC 
ATOM   1207  C2  ACN D 220      11.143  50.945  54.567  1.00  0.00           YC 
ATOM   1208  N   ACN D 220      10.057  50.590  54.521  1.00  0.00           YN 
TER
TER
ATOM   1209  C1  ACN D 221      47.677  43.176  13.310  1.00  0.00           CT 
ATOM   1210  H1  ACN D 221      48.569  42.554  13.377  1.00  0.00           HC 
ATOM   1211  H2  ACN D 221      47.052  42.850  12.473  1.00  0.00           HC 
ATOM   1212  H3  ACN D 221      47.938  44.189  13.012  1.00  0.00           HC 
ATOM   1213  C2  ACN D 221      46.962  43.074  14.591  1.00  0.00           YC 
ATOM   1214  N   ACN D 221      46.478  43.107  15.626  1.00  0.00           YN 
TER
TER
ATOM   1215  C1  ACN D 222      60.584  24.752  25.836  1.00  0.00           CT 
ATOM   1216  H1  ACN D 222      60.473  23.676  25.979  1.00  0.00           HC 
ATOM   1217  H2  ACN D 222      59.687  25.273  26.183  1.00  0.00           HC 
ATOM   1218  H3  ACN D 222      60.588  24.997  24.776  1.00  0.00           HC 
ATOM   1219  C2  ACN D 222      61.779  25.182  26.575  1.00  0.00           YC 
ATOM   1220  N   ACN D 222      62.779  25.497  27.032  1.00  0.00           YN 
TER
TER
ATOM   1221  C1  ACN D 223      47.110  16.055  35.621  1.00  0.00           CT 
ATOM   1222  H1  ACN D 223      48.020  15.610  35.215  1.00  0.00           HC 
ATOM   1223  H2  ACN D 223      46.934  17.034  35.166  1.00  0.00           HC 
ATOM   1224  H3  ACN D 223      47.247  16.317  36.668  1.00  0.00           HC 
ATOM   1225  C2  ACN D 223      46.001  15.128  35.355  1.00  0.00           YC 
ATOM   1226  N   ACN D 223      45.164  14.353  35.274  1.00  0.00           YN 
TER
TER
ATOM   1227  C1  ACN D 224      69.195  17.711  22.117  1.00  0.00           CT 
ATOM   1228  H1  ACN D 224      69.584  18.180  23.022  1.00  0.00           HC 
ATOM   1229  H2  ACN D 224      68.849  16.697  22.337  1.00  0.00           HC 
ATOM   1230  H3  ACN D 224      70.000  17.522  21.409  1.00  0.00           HC 
ATOM   1231  C2  ACN D 224      68.107  18.555  21.605  1.00  0.00           YC 
ATOM   1232  N   ACN D 224      67.357  19.275  21.129  1.00  0.00           YN 
TER
TER
ATOM   1233  C1  ACN D 225      42.285  22.203  64.346  1.00  0.00           CT 
ATOM   1234  H1  ACN D 225      42.740  21.348  64.846  1.00  0.00           HC 
ATOM   1235  H2  ACN D 225      42.795  23.126  64.638  1.00  0.00           HC 
ATOM   1236  H3  ACN D 225      41.279  22.375  64.723  1.00  0.00           HC 
ATOM   1237  C2  ACN D 225      42.372  21.973  62.896  1.00  0.00           YC 
ATOM   1238  N   ACN D 225      42.313  21.737  61.779  1.00  0.00           YN 
TER
TER
ATOM   1239  C1  ACN D 226      21.494  41.970  61.217  1.00  0.00           CT 
ATOM   1240  H1  ACN D 226      21.941  41.304  61.956  1.00  0.00           HC 
ATOM   1241  H2  ACN D 226      20.732  41.437  60.640  1.00  0.00           HC 
ATOM   1242  H3  ACN D 226      22.218  42.226  60.446  1.00  0.00           HC 
ATOM   1243  C2  ACN D 226      20.924  43.119  61.935  1.00  0.00           YC 
ATOM   1244  N   ACN D 226      20.602  44.076  62.473  1.00  0.00           YN 
TER
TER
ATOM   1245  C1  ACN D 227      11.024  39.999  10.575  1.00  0.00           CT 
ATOM   1246  H1  ACN D 227      11.737  39.436  11.178  1.00  0.00           HC 
ATOM   1247  H2  ACN D 227      10.480  39.326   9.907  1.00  0.00           HC 
ATOM   1248  H3  ACN D 227      11.545  40.642   9.869  1.00  0.00           HC 
ATOM   1249  C2  ACN D 227      10.115  40.700  11.494  1.00  0.00           YC 
ATOM   1250  N   ACN D 227       9.496  41.353  12.200  1.00  0.00           YN 
TER
TER
ATOM   1251  C1  ACN D 228      15.497  62.144  62.924  1.00  0.00           CT 
ATOM   1252  H1  ACN D 228      15.681  61.332  63.629  1.00  0.00           HC 
ATOM   1253  H2  ACN D 228      14.579  61.953  62.360  1.00  0.00           HC 
ATOM   1254  H3  ACN D 228      16.247  62.143  62.136  1.00  0.00           HC 
ATOM   1255  C2  ACN D 228      15.409  63.394  63.693  1.00  0.00           YC 
ATOM   1256  N   ACN D 228      15.477  64.381  64.267  1.00  0.00           YN 
TER
TER
ATOM   1257  C1  ACN D 229      29.363  59.364  36.489  1.00  0.00           CT 
ATOM   1258  H1  ACN D 229      29.874  59.150  35.550  1.00  0.00           HC 
ATOM   1259  H2  ACN D 229      29.670  60.343  36.870  1.00  0.00           HC 
ATOM   1260  H3  ACN D 229      29.715  58.699  37.275  1.00  0.00           HC 
ATOM   1261  C2  ACN D 229      27.916  59.312  36.236  1.00  0.00           YC 
ATOM   1262  N   ACN D 229      26.798  59.137  36.078  1.00  0.00           YN 
TER
TER
ATOM   1263  C1  ACN D 230      65.252  25.560  11.163  1.00  0.00           CT 
ATOM   1264  H1  ACN D 230      64.659  24.787  11.653  1.00  0.00           HC 
ATOM   1265  H2  ACN D 230      66.172  25.744  11.726  1.00  0.00           HC 
ATOM   1266  H3  ACN D 230      64.753  26.524  11.230  1.00  0.00           HC 
ATOM   1267  C2  ACN D 230      65.538  25.105   9.795  1.00  0.00           YC 
ATOM   1268  N   ACN D 230      65.645  24.820   8.692  1.00  0.00           YN 
TER
TER
ATOM   1269  C1  ACN D 231      36.166  25.506  25.309  1.00  0.00           CT 
ATOM   1270  H1  ACN D 231      35.712  24.517  25.379  1.00  0.00           HC 
ATOM   1271  H2  ACN D 231      36.260  25.949  26.305  1.00  0.00           HC 
ATOM   1272  H3  ACN D 231      35.491  26.203  24.817  1.00  0.00           HC 
ATOM   1273  C2  ACN D 231      37.477  25.352  24.660  1.00  0.00           YC 
ATOM   1274  N   ACN D 231      38.430  25.258  24.036  1.00  0.00           YN 
TER
TER
ATOM   1275  C1  ACN D 232      26.539   2.870   2.014  1.00  0.00           CT 
ATOM   1276  H1  ACN D 232      27.350   2.348   2.524  1.00  0.00           HC 
ATOM   1277  H2  ACN D 232      25.653   2.231   1.963  1.00  0.00           HC 
ATOM   1278  H3  ACN D 232      26.776   3.006   0.961  1.00  0.00           HC 
ATOM   1279  C2  ACN D 232      26.270   4.112   2.753  1.00  0.00           YC 
ATOM   1280  N   ACN D 232      26.151   5.139   3.241  1.00  0.00           YN 
TER
TER
ATOM   1281  C1  ACN D 233       2.265  36.747  41.545  1.00  0.00           CT 
ATOM   1282  H1  ACN D 233       1.643  35.870  41.363  1.00  0.00           HC 
ATOM   1283  H2  ACN D 233       2.216  37.031  42.601  1.00  0.00           HC 
ATOM   1284  H3  ACN D 233       1.841  37.623  41.059  1.00  0.00           HC 
ATOM   1285  C2  ACN D 233       3.638  36.417  41.137  1.00  0.00           YC 
ATOM   1286  N   ACN D 233       4.673  36.213  40.695  1.00  0.00           YN 
TER
TER
ATOM   1287  C1  ACN D 234      46.882  69.023  64.051  1.00  0.00           CT 
ATOM   1288  H1  ACN D 234      47.589  69.849  63.980  1.00  0.00           HC 
ATOM   1289  H2  ACN D 234      47.418  68.071  64.109  1.00  0.00           HC 
ATOM   1290  H3  ACN D 234      46.331  68.911  63.120  1.00  0.00           HC 
ATOM   1291  C2  ACN D 234      46.047  69.247  65.240  1.00  0.00           YC 
ATOM   1292  N   ACN D 234      45.309  69.486  66.080  1.00  0.00           YN 
TER
TER
ATOM   1293  C1  ACN D 235      65.640  23.322  22.426  1.00  0.00           CT 
ATOM   1294  H1  ACN D 235      66.655  23.131  22.776  1.00  0.00           HC 
ATOM   1295  H2  ACN D 235      64.950  22.587  22.852  1.00  0.00           HC 
ATOM   1296  H3  ACN D 235      65.558  23.114  21.362  1.00  0.00           HC 
ATOM   1297  C2  ACN D 235      65.280  24.692  22.820  1.00  0.00           YC 
ATOM   1298  N   ACN D 235      65.048  25.797  23.000  1.00  0.00           YN 
TER
TER
ATOM   1299  C1  ACN D 236      11.779  58.001  55.736  1.00  0.00           CT 
ATOM   1300  H1  ACN D 236      11.590  57.077  56.283  1.00  0.00           HC 
ATOM   1301  H2  ACN D 236      12.266  58.732  56.389  1.00  0.00           HC 
ATOM   1302  H3  ACN D 236      10.843  58.503  55.499  1.00  0.00           HC 
ATOM   1303  C2  ACN D 236      12.616  57.672  54.573  1.00  0.00           YC 
ATOM   1304  N   ACN D 236      13.148  57.401  53.598  1.00  0.00           YN 
TER
TER
ATOM   1305  C1  ACN D 237      42.815  27.997  68.442  1.00  0.00           CT 
ATOM   1306  H1  ACN D 237      43.828  28.395  68.373  1.00  0.00           HC 
ATOM   1307  H2  ACN D 237      42.090  28.760  68.145  1.00  0.00           HC 
ATOM   1308  H3  ACN D 237      42.543  27.823  69.481  1.00  0.00           HC 
ATOM   1309  C2  ACN D 237      42.739  26.812  67.576  1.00  0.00           YC 
ATOM   1310  N   ACN D 237      42.714  25.815  67.015  1.00  0.00           YN 
TER
TER
ATOM   1311  C1  ACN D 238      57.226  10.785  32.201  1.00  0.00           CT 
ATOM   1312  H1  ACN D 238      57.430   9.722  32.332  1.00  0.00           HC 
ATOM   1313  H2  ACN D 238      56.587  11.148  33.012  1.00  0.00           HC 
ATOM   1314  H3  ACN D 238      56.595  10.948  31.330  1.00  0.00           HC 
ATOM   1315  C2  ACN D 238      58.516  11.489  32.171  1.00  0.00           YC 
ATOM   1316  N   ACN D 238      59.514  12.022  32.010  1.00  0.00           YN 
TER
TER
ATOM   1317  C1  ACN D 239      68.811  53.476   3.022  1.00  0.00           CT 
ATOM   1318  H1  ACN D 239      68.803  53.802   1.981  1.00  0.00           HC 
ATOM   1319  H2  ACN D 239      67.811  53.572   3.455  1.00  0.00           HC 
ATOM   1320  H3  ACN D 239      69.385  54.169   3.634  1.00  0.00           HC 
ATOM   1321  C2  ACN D 239      69.284  52.085   3.054  1.00  0.00           YC 
ATOM   1322  N   ACN D 239      69.779  51.055   3.097  1.00  0.00           YN 
TER
TER
ATOM   1323  C1  ACN D 240      35.902  28.415  41.932  1.00  0.00           CT 
ATOM   1324  H1  ACN D 240      35.132  28.066  42.620  1.00  0.00           HC 
ATOM   1325  H2  ACN D 240      35.905  29.508  41.892  1.00  0.00           HC 
ATOM   1326  H3  ACN D 240      35.644  28.155  40.907  1.00  0.00           HC 
ATOM   1327  C2  ACN D 240      37.193  27.887  42.398  1.00  0.00           YC 
ATOM   1328  N   ACN D 240      38.173  27.369  42.675  1.00  0.00           YN 
TER
TER
ATOM   1329  C1  ACN D 241      63.796  50.896  34.242  1.00  0.00           CT 
ATOM   1330  H1  ACN D 241      63.355  50.532  33.313  1.00  0.00           HC 
ATOM   1331  H2  ACN D 241      64.576  50.209  34.583  1.00  0.00           HC 
ATOM   1332  H3  ACN D 241      63.077  50.838  35.056  1.00  0.00           HC 
ATOM   1333  C2  ACN D 241      64.334  52.240  33.986  1.00  0.00           YC 
ATOM   1334  N   ACN D 241      64.629  53.334  33.830  1.00  0.00           YN 
TER
TER
ATOM   1335  C1  ACN D 242      52.360  14.666  67.378  1.00  0.00           CT 
ATOM   1336  H1  ACN D 242      51.299  14.495  67.195  1.00  0.00           HC 
ATOM   1337  H2  ACN D 242      52.880  13.711  67.498  1.00  0.00           HC 
ATOM   1338  H3  ACN D 242      52.510  15.125  68.353  1.00  0.00           HC 
ATOM   1339  C2  ACN D 242      52.893  15.434  66.244  1.00  0.00           YC 
ATOM   1340  N   ACN D 242      53.280  16.146  65.437  1.00  0.00           YN 
TER
TER
ATOM   1341  C1  ACN D 243      46.834  56.727  21.165  1.00  0.00           CT 
ATOM   1342  H1  ACN D 243      46.831  57.615  21.798  1.00  0.00           HC 
ATOM   1343  H2  ACN D 243      45.848  56.253  21.176  1.00  0.00           HC 
ATOM   1344  H3  ACN D 243      47.459  55.950  21.601  1.00  0.00           HC 
ATOM   1345  C2  ACN D 243      47.219  57.143  19.809  1.00  0.00           YC 
ATOM   1346  N   ACN D 243      47.650  57.437  18.792  1.00  0.00           YN 
TER
TER
ATOM   1347  C1  ACN D 244      18.909  67.913  48.451  1.00  0.00           CT 
ATOM   1348  H1  ACN D 244      17.876  67.568  48.404  1.00  0.00           HC 
ATOM   1349  H2  ACN D 244      19.560  67.107  48.804  1.00  0.00           HC 
ATOM   1350  H3  ACN D 244      19.029  68.656  49.237  1.00  0.00           HC 
ATOM   1351  C2  ACN D 244      19.291  68.367  47.106  1.00  0.00           YC 
ATOM   1352  N   ACN D 244      19.547  68.848  46.101  1.00  0.00           YN 
TER
TER
ATOM   1353  C1  ACN D 245      42.476  43.410  27.754  1.00  0.00           CT 
ATOM   1354  H1  ACN D 245      42.970  43.632  28.700  1.00  0.00           HC 
ATOM   1355  H2  ACN D 245      42.890  42.497  27.317  1.00  0.00           HC 
ATOM   1356  H3  ACN D 245      42.736  44.154  27.004  1.00  0.00           HC 
ATOM   1357  C2  ACN D 245      41.036  43.277  28.020  1.00  0.00           YC 
ATOM   1358  N   ACN D 245      39.907  43.309  28.197  1.00  0.00           YN 
TER
TER
ATOM   1359  C1  ACN D 246      10.588  25.868  49.650  1.00  0.00           CT 
ATOM   1360  H1  ACN D 246      10.785  26.606  50.428  1.00  0.00           HC 
ATOM   1361  H2  ACN D 246      11.046  26.183  48.707  1.00  0.00           HC 
ATOM   1362  H3  ACN D 246       9.532  25.858  49.391  1.00  0.00           HC 
ATOM   1363  C2  ACN D 246      11.126  24.579  50.108  1.00  0.00           YC 
ATOM   1364  N   ACN D 246      11.416  23.551  50.517  1.00  0.00           YN 
TER
TER
ATOM   1365  C1  ACN D 247      51.895  17.428  40.792  1.00  0.00           CT 
ATOM   1366  H1  ACN D 247      52.122  17.767  41.803  1.00  0.00           HC 
ATOM   1367  H2  ACN D 247      52.587  17.885  40.077  1.00  0.00           HC 
ATOM   1368  H3  ACN D 247      50.938  17.825  40.461  1.00  0.00           HC 
ATOM   1369  C2  ACN D 247      51.995  15.961  40.777  1.00  0.00           YC 
ATOM   1370  N   ACN D 247      51.935  14.819  40.794  1.00  0.00           YN 
TER
TER
ATOM   1371  C1  ACN D 248      13.341   7.204  30.362  1.00  0.00           CT 
ATOM   1372  H1  ACN D 248      12.454   7.829  30.475  1.00  0.00           HC 
ATOM   1373  H2  ACN D 248      14.054   7.680  29.682  1.00  0.00           HC 
ATOM   1374  H3  ACN D 248      13.098   6.290  29.825  1.00  0.00           HC 
ATOM   1375  C2  ACN D 248      13.920   7.002  31.698  1.00  0.00           YC 
ATOM   1376  N   ACN D 248      14.293   6.729  32.744  1.00  0.00           YN 
TER
TER
ATOM   1377  C1  ACN D 249      45.647  31.954  42.325  1.00  0.00           CT 
ATOM   1378  H1  ACN D 249      45.316  31.274  43.110  1.00  0.00           HC 
ATOM   1379  H2  ACN D 249      45.367  31.561  41.343  1.00  0.00           HC 
ATOM   1380  H3  ACN D 249      46.733  31.962  42.259  1.00  0.00           HC 
ATOM   1381  C2  ACN D 249      45.033  33.265  42.578  1.00  0.00           YC 
ATOM   1382  N   ACN D 249      44.671  34.316  42.847  1.00  0.00           YN 
TER
TER
ATOM   1383  C1  ACN D 250      53.799  25.502  53.266  1.00  0.00           CT 
ATOM   1384  H1  ACN D 250      52.794  25.858  53.037  1.00  0.00           HC 
ATOM   1385  H2  ACN D 250      53.750  24.635  53.931  1.00  0.00           HC 
ATOM   1386  H3  ACN D 250      54.330  26.225  53.882  1.00  0.00           HC 
ATOM   1387  C2  ACN D 250      54.458  25.171  51.994  1.00  0.00           YC 
ATOM   1388  N   ACN D 250      55.020  25.045  51.006  1.00  0.00           YN 
TER
TER
ATOM   1389  C1  ACN D 251      19.578  45.471  42.434  1.00  0.00           CT 
ATOM   1390  H1  ACN D 251      19.477  45.974  43.396  1.00  0.00           HC 
ATOM   1391  H2  ACN D 251      19.783  44.407  42.585  1.00  0.00           HC 
ATOM   1392  H3  ACN D 251      20.479  45.801  41.923  1.00  0.00           HC 
ATOM   1393  C2  ACN D 251      18.330  45.679  41.686  1.00  0.00           YC 
ATOM   1394  N   ACN D 251      17.421  45.954  41.048  1.00  0.00           YN 
TER
TER
ATOM   1395  C1  ACN D 252      26.430  67.713  38.081  1.00  0.00           CT 
ATOM   1396  H1  ACN D 252      26.222  68.033  37.060  1.00  0.00           HC 
ATOM   1397  H2  ACN D 252      27.177  66.913  38.081  1.00  0.00           HC 
ATOM   1398  H3  ACN D 252      25.565  67.210  38.508  1.00  0.00           HC 
ATOM   1399  C2  ACN D 252      26.896  68.888  38.833  1.00  0.00           YC 
ATOM   1400  N   ACN D 252      27.125  69.820  39.454  1.00  0.00           YN 
TER
TER
ATOM   1401  C1  ACN D 253      53.038  65.891  43.611  1.00  0.00           CT 
ATOM   1402  H1  ACN D 253      53.431  65.400  44.502  1.00  0.00           HC 
ATOM   1403  H2  ACN D 253      52.258  65.274  43.154  1.00  0.00           HC 
ATOM   1404  H3  ACN D 253      53.790  65.917  42.825  1.00  0.00           HC 
ATOM   1405  C2  ACN D 253      52.520  67.205  44.015  1.00  0.00           YC 
ATOM   1406  N   ACN D 253      52.243  68.278  44.298  1.00  0.00           YN 
TER
TER
ATOM   1407  C1  ACN D 254      47.123  10.441  65.789  1.00  0.00           CT 
ATOM   1408  H1  ACN D 254      47.241   9.495  65.259  1.00  0.00           HC 
ATOM   1409  H2  ACN D 254      46.469  10.308  66.656  1.00  0.00           HC 
ATOM   1410  H3  ACN D 254      46.554  11.147  65.188  1.00  0.00           HC 
ATOM   1411  C2  ACN D 254      48.461  10.903  66.186  1.00  0.00           YC 
ATOM   1412  N   ACN D 254      49.503  11.333  66.374  1.00  0.00           YN 
TER
TER
ATOM   1413  C1  ACN D 255      40.094  57.262  53.410  1.00  0.00           CT 
ATOM   1414  H1  ACN D 255      39.320  56.893  52.736  1.00  0.00           HC 
ATOM   1415  H2  ACN D 255      40.340  56.499  54.155  1.00  0.00           HC 
ATOM   1416  H3  ACN D 255      39.705  58.064  54.034  1.00  0.00           HC 
ATOM   1417  C2  ACN D 255      41.264  57.622  52.597  1.00  0.00           YC 
ATOM   1418  N   ACN D 255      42.121  58.031  51.960  1.00  0.00           YN 
TER
TER
ATOM   1419  C1  ACN D 256      42.547  26.656   5.502  1.00  0.00           CT 
ATOM   1420  H1  ACN D 256      42.367  25.987   6.344  1.00  0.00           HC 
ATOM   1421  H2  ACN D 256      43.148  27.512   5.823  1.00  0.00           HC 
ATOM   1422  H3  ACN D 256      41.622  27.137   5.192  1.00  0.00           HC 
ATOM   1423  C2  ACN D 256      43.225  25.883   4.451  1.00  0.00           YC 
ATOM   1424  N   ACN D 256      43.625  25.256   3.582  1.00  0.00           YN 
TER
TER
ATOM   1425  C1  ACN D 257      35.027  65.670  32.980  1.00  0.00           CT 
ATOM   1426  H1  ACN D 257      35.296  65.756  34.034  1.00  0.00           HC 
ATOM   1427  H2  ACN D 257      35.901  65.376  32.391  1.00  0.00           HC 
ATOM   1428  H3  ACN D 257      34.797  66.648  32.563  1.00  0.00           HC 
ATOM   1429  C2  ACN D 257      33.945  64.681  32.873  1.00  0.00           YC 
ATOM   1430  N   ACN D 257      33.015  64.020  32.800  1.00  0.00           YN 
TER
TER
ATOM   1431  C1  ACN D 258      58.345  54.884  43.576  1.00  0.00           CT 
ATOM   1432  H1  ACN D 258      58.845  55.565  42.887  1.00  0.00           HC 
ATOM   1433  H2  ACN D 258      57.442  55.352  43.979  1.00  0.00           HC 
ATOM   1434  H3  ACN D 258      58.942  54.743  44.475  1.00  0.00           HC 
ATOM   1435  C2  ACN D 258      58.033  53.650  42.841  1.00  0.00           YC 
ATOM   1436  N   ACN D 258      57.913  52.642  42.315  1.00  0.00           YN 
TER
TER
ATOM   1437  C1  ACN D 259      17.384   5.869  13.629  1.00  0.00           CT 
ATOM   1438  H1  ACN D 259      18.200   6.583  13.512  1.00  0.00           HC 
ATOM   1439  H2  ACN D 259      17.724   4.999  14.199  1.00  0.00           HC 
ATOM   1440  H3  ACN D 259      17.129   5.421  12.671  1.00  0.00           HC 
ATOM   1441  C2  ACN D 259      16.276   6.560  14.304  1.00  0.00           YC 
ATOM   1442  N   ACN D 259      15.366   7.127  14.702  1.00  0.00           YN 
TER
TER
ATOM   1443  C1  ACN D 260      19.745  55.018  67.873  1.00  0.00           CT 
ATOM   1444  H1  ACN D 260      19.140  54.779  68.749  1.00  0.00           HC 
ATOM   1445  H2  ACN D 260      19.283  54.603  66.972  1.00  0.00           HC 
ATOM   1446  H3  ACN D 260      20.691  54.482  67.905  1.00  0.00           HC 
ATOM   1447  C2  ACN D 260      19.864  56.481  67.796  1.00  0.00           YC 
ATOM   1448  N   ACN D 260      20.075  57.605  67.810  1.00  0.00           YN 
TER
TER
ATOM   1449  C1  ACN D 261      57.206  48.723  41.755  1.00  0.00           CT 
ATOM   1450  H1  ACN D 261      57.409  49.149  42.738  1.00  0.00           HC 
ATOM   1451  H2  ACN D 261      57.966  47.978  41.503  1.00  0.00           HC 
ATOM   1452  H3  ACN D 261      57.358  49.468  40.977  1.00  0.00           HC 
ATOM   1453  C2  ACN D 261      55.860  48.132  41.791  1.00  0.00           YC 
ATOM   1454  N   ACN D 261      54.768  47.795  41.772  1.00  0.00           YN 
TER
TER
ATOM   1455  C1  ACN D 262      61.249  11.938   7.751  1.00  0.00           CT 
ATOM   1456  H1  ACN D 262      62.046  11.757   8.472  1.00  0.00           HC 
ATOM   1457  H2  ACN D 262      60.313  12.160   8.272  1.00  0.00           HC 
ATOM   1458  H3  ACN D 262      60.996  11.022   7.221  1.00  0.00           HC 
ATOM   1459  C2  ACN D 262      61.667  13.055   6.891  1.00  0.00           YC 
ATOM   1460  N   ACN D 262      62.044  13.826   6.135  1.00  0.00           YN 
TER
TER
ATOM   1461  C1  ACN D 263      12.187  17.600  51.905  1.00  0.00           CT 
ATOM   1462  H1  ACN D 263      13.148  17.095  52.007  1.00  0.00           HC 
ATOM   1463  H2  ACN D 263      12.295  18.665  52.129  1.00  0.00           HC 
ATOM   1464  H3  ACN D 263      11.501  17.277  52.685  1.00  0.00           HC 
ATOM   1465  C2  ACN D 263      11.709  17.381  50.532  1.00  0.00           YC 
ATOM   1466  N   ACN D 263      11.270  17.100  49.515  1.00  0.00           YN 
TER
TER
ATOM   1467  C1  ACN D 264      29.235  39.044  18.386  1.00  0.00           CT 
ATOM   1468  H1  ACN D 264      29.572  39.080  19.422  1.00  0.00           HC 
ATOM   1469  H2  ACN D 264      29.402  38.046  17.970  1.00  0.00           HC 
ATOM   1470  H3  ACN D 264      29.873  39.658  17.755  1.00  0.00           HC 
ATOM   1471  C2  ACN D 264      27.810  39.407  18.365  1.00  0.00           YC 
ATOM   1472  N   ACN D 264      26.745  39.820  18.326  1.00  0.00           YN 
TER
TER
ATOM   1473  C1  ACN D 265      35.648  11.482  36.837  1.00  0.00           CT 
ATOM   1474  H1  ACN D 265      35.653  10.705  36.072  1.00  0.00           HC 
ATOM   1475  H2  ACN D 265      34.723  12.063  36.778  1.00  0.00           HC 
ATOM   1476  H3  ACN D 265      36.399  12.238  36.618  1.00  0.00           HC 
ATOM   1477  C2  ACN D 265      35.793  10.826  38.144  1.00  0.00           YC 
ATOM   1478  N   ACN D 265      36.042  10.335  39.146  1.00  0.00           YN 
TER
TER
ATOM   1479  C1  ACN D 266       8.435   1.017  49.183  1.00  0.00           CT 
ATOM   1480  H1  ACN D 266       8.543   1.186  50.255  1.00  0.00           HC 
ATOM   1481  H2  ACN D 266       8.859   0.047  48.909  1.00  0.00           HC 
ATOM   1482  H3  ACN D 266       9.067   1.703  48.623  1.00  0.00           HC 
ATOM   1483  C2  ACN D 266       7.003   1.092  48.859  1.00  0.00           YC 
ATOM   1484  N   ACN D 266       5.911   1.285  48.580  1.00  0.00           YN 
TER
TER
ATOM   1485  C1  ACN D 267      62.363  17.868   8.508  1.00  0.00           CT 
ATOM   1486  H1  ACN D 267      62.061  17.980   9.549  1.00  0.00           HC 
ATOM   1487  H2  ACN D 267      63.033  18.683   8.220  1.00  0.00           HC 
ATOM   1488  H3  ACN D 267      61.516  18.032   7.845  1.00  0.00           HC 
ATOM   1489  C2  ACN D 267      63.014  16.557   8.367  1.00  0.00           YC 
ATOM   1490  N   ACN D 267      63.395  15.489   8.224  1.00  0.00           YN 
TER
TER
ATOM   1491  C1  ACN D 268      19.990   7.367  58.440  1.00  0.00           CT 
ATOM   1492  H1  ACN D 268      19.640   6.371  58.168  1.00  0.00           HC 
ATOM   1493  H2  ACN D 268      20.973   7.304  58.916  1.00  0.00           HC 
ATOM   1494  H3  ACN D 268      19.380   7.781  59.240  1.00  0.00           HC 
ATOM   1495  C2  ACN D 268      20.034   8.177  57.214  1.00  0.00           YC 
ATOM   1496  N   ACN D 268      19.938   8.848  56.293  1.00  0.00           YN 
TER
TER
ATOM   1497  C1  ACN D 269      22.807  17.903  17.205  1.00  0.00           CT 
ATOM   1498  H1  ACN D 269      23.475  17.331  17.850  1.00  0.00           HC 
ATOM   1499  H2  ACN D 269      21.968  18.297  17.786  1.00  0.00           HC 
ATOM   1500  H3  ACN D 269      22.301  17.246  16.500  1.00  0.00           HC 
ATOM   1501  C2  ACN D 269      23.593  18.982  16.589  1.00  0.00           YC 
ATOM   1502  N   ACN D 269      24.227  19.733  16.005  1.00  0.00           YN 
TER
TER
ATOM   1503  C1  ACN D 270      44.820  67.085  12.130  1.00  0.00           CT 
ATOM   1504  H1  ACN D 270      45.029  67.837  12.892  1.00  0.00           HC 
ATOM   1505  H2  ACN D 270      44.935  66.082  12.550  1.00  0.00           HC 
ATOM   1506  H3  ACN D 270      45.591  67.095  11.362  1.00  0.00           HC 
ATOM   1507  C2  ACN D 270      43.454  67.312  11.638  1.00  0.00           YC 
ATOM   1508  N   ACN D 270      42.449  67.568  11.156  1.00  0.00           YN 
TER
TER
ATOM   1509  C1  ACN D 271      48.563  25.467   1.896  1.00  0.00           CT 
ATOM   1510  H1  ACN D 271      48.565  25.682   2.965  1.00  0.00           HC 
ATOM   1511  H2  ACN D 271      49.459  24.903   1.624  1.00  0.00           HC 
ATOM   1512  H3  ACN D 271      48.692  26.382   1.322  1.00  0.00           HC 
ATOM   1513  C2  ACN D 271      47.337  24.715   1.593  1.00  0.00           YC 
ATOM   1514  N   ACN D 271      46.324  24.253   1.329  1.00  0.00           YN 
TER
TER
ATOM   1515  C1  ACN D 272      19.599  25.916  18.644  1.00  0.00           CT 
ATOM   1516  H1  ACN D 272      20.322  25.933  17.827  1.00  0.00           HC 
ATOM   1517  H2  ACN D 272      18.613  26.222  18.281  1.00  0.00           HC 
ATOM   1518  H3  ACN D 272      19.822  26.697  19.367  1.00  0.00           HC 
ATOM   1519  C2  ACN D 272      19.573  24.553  19.193  1.00  0.00           YC 
ATOM   1520  N   ACN D 272      19.650  23.536  19.711  1.00  0.00           YN 
TER
TER
ATOM   1521  C1  ACN D 273      49.525  41.775  28.419  1.00  0.00           CT 
ATOM   1522  H1  ACN D 273      50.174  40.980  28.051  1.00  0.00           HC 
ATOM   1523  H2  ACN D 273      50.083  42.713  28.492  1.00  0.00           HC 
ATOM   1524  H3  ACN D 273      49.253  41.596  29.457  1.00  0.00           HC 
ATOM   1525  C2  ACN D 273      48.389  41.893  27.493  1.00  0.00           YC 
ATOM   1526  N   ACN D 273      47.439  41.895  26.857  1.00  0.00           YN 
TER
TER
ATOM   1527  C1  ACN D 274      63.947  17.837  59.971  1.00  0.00           CT 
ATOM   1528  H1  ACN D 274      64.146  18.429  59.078  1.00  0.00           HC 
ATOM   1529  H2  ACN D 274      63.131  17.132  59.782  1.00  0.00           HC 
ATOM   1530  H3  ACN D 274      63.525  18.460  60.756  1.00  0.00           HC 
ATOM   1531  C2  ACN D 274      65.189  17.141  60.335  1.00  0.00           YC 
ATOM   1532  N   ACN D 274      66.183  16.709  60.700  1.00  0.00           YN 
TER
TER
ATOM   1533  C1  ACN D 275      11.235  23.569   6.959  1.00  0.00           CT 
ATOM   1534  H1  ACN D 275      11.335  24.132   6.031  1.00  0.00           HC 
ATOM   1535  H2  ACN D 275      10.716  22.624   6.772  1.00  0.00           HC 
ATOM   1536  H3  ACN D 275      10.547  24.070   7.637  1.00  0.00           HC 
ATOM   1537  C2  ACN D 275      12.584  23.348   7.498  1.00  0.00           YC 
ATOM   1538  N   ACN D 275      13.615  23.293   7.990  1.00  0.00           YN 
TER
TER
ATOM   1539  C1  ACN D 276      34.737  62.725  45.899  1.00  0.00           CT 
ATOM   1540  H1  ACN D 276      34.703  61.885  45.205  1.00  0.00           HC 
ATOM   1541  H2  ACN D 276      35.775  63.004  46.102  1.00  0.00           HC 
ATOM   1542  H3  ACN D 276      34.391  62.421  46.884  1.00  0.00           HC 
ATOM   1543  C2  ACN D 276      33.987  63.836  45.295  1.00  0.00           YC 
ATOM   1544  N   ACN D 276      33.292  64.652  44.895  1.00  0.00           YN 
TER
TER
ATOM   1545  C1  ACN D 277      47.139  16.794  55.841  1.00  0.00           CT 
ATOM   1546  H1  ACN D 277      46.881  16.966  54.795  1.00  0.00           HC 
ATOM   1547  H2  ACN D 277      46.795  15.805  56.156  1.00  0.00           HC 
ATOM   1548  H3  ACN D 277      46.559  17.448  56.489  1.00  0.00           HC 
ATOM   1549  C2  ACN D 277      48.597  16.927  55.972  1.00  0.00           YC 
ATOM   1550  N   ACN D 277      49.707  17.165  56.105  1.00  0.00           YN 
TER
TER
ATOM   1551  C1  ACN D 278      44.480  24.989  36.992  1.00  0.00           CT 
ATOM   1552  H1  ACN D 278      45.126  25.303  36.172  1.00  0.00           HC 
ATOM   1553  H2  ACN D 278      43.952  24.069  36.724  1.00  0.00           HC 
ATOM   1554  H3  ACN D 278      43.657  25.689  37.119  1.00  0.00           HC 
ATOM   1555  C2  ACN D 278      45.323  24.802  38.182  1.00  0.00           YC 
ATOM   1556  N   ACN D 278      45.949  24.790  39.138  1.00  0.00           YN 
TER
TER
ATOM   1557  C1  ACN D 279      55.907  20.824  30.429  1.00  0.00           CT 
ATOM   1558  H1  ACN D 279      55.430  21.392  31.228  1.00  0.00           HC 
ATOM   1559  H2  ACN D 279      56.989  20.785  30.589  1.00  0.00           HC 
ATOM   1560  H3  ACN D 279      55.841  21.361  29.486  1.00  0.00           HC 
ATOM   1561  C2  ACN D 279      55.313  19.479  30.419  1.00  0.00           YC 
ATOM   1562  N   ACN D 279      54.761  18.483  30.316  1.00  0.00           YN 
TER
TER
ATOM   1563  C1  ACN D 280      43.652  59.693  40.977  1.00  0.00           CT 
ATOM   1564  H1  ACN D 280      44.419  59.924  40.237  1.00  0.00           HC 
ATOM   1565  H2  ACN D 280      42.745  59.336  40.481  1.00  0.00           HC 
ATOM   1566  H3  ACN D 280      43.299  60.603  41.458  1.00  0.00           HC 
ATOM   1567  C2  ACN D 280      44.202  58.683  41.893  1.00  0.00           YC 
ATOM   1568  N   ACN D 280      44.670  58.005  42.686  1.00  0.00           YN 
TER
TER
ATOM   1569  C1  ACN D 281      43.183  47.774  23.286  1.00  0.00           CT 
ATOM   1570  H1  ACN D 281      42.846  48.100  22.302  1.00  0.00           HC 
ATOM   1571  H2  ACN D 281      42.732  46.810  23.539  1.00  0.00           HC 
ATOM   1572  H3  ACN D 281      42.778  48.420  24.062  1.00  0.00           HC 
ATOM   1573  C2  ACN D 281      44.651  47.692  23.254  1.00  0.00           YC 
ATOM   1574  N   ACN D 281      45.792  47.760  23.276  1.00  0.00           YN 
TER
TER
ATOM   1575  C1  ACN D 282      13.417  64.545  23.915  1.00  0.00           CT 
ATOM   1576  H1  ACN D 282      12.455  64.441  24.417  1.00  0.00           HC 
ATOM   1577  H2  ACN D 282      13.841  63.559  23.704  1.00  0.00           HC 
ATOM   1578  H3  ACN D 282      14.158  64.965  24.593  1.00  0.00           HC 
ATOM   1579  C2  ACN D 282      13.199  65.316  22.683  1.00  0.00           YC 
ATOM   1580  N   ACN D 282      13.061  66.028  21.799  1.00  0.00           YN 
TER
TER
ATOM   1581  C1  ACN D 283      65.176  13.852  17.007  1.00  0.00           CT 
ATOM   1582  H1  ACN D 283      65.774  13.146  17.585  1.00  0.00           HC 
ATOM   1583  H2  ACN D 283      64.385  14.276  17.633  1.00  0.00           HC 
ATOM   1584  H3  ACN D 283      64.601  13.331  16.244  1.00  0.00           HC 
ATOM   1585  C2  ACN D 283      66.079  14.894  16.497  1.00  0.00           YC 
ATOM   1586  N   ACN D 283      66.794  15.625  15.986  1.00  0.00           YN 
TER
TER
ATOM   1587  C1  ACN D 284      36.173  28.987  25.163  1.00  0.00           CT 
ATOM   1588  H1  ACN D 284      36.827  28.832  24.304  1.00  0.00           HC 
ATOM   1589  H2  ACN D 284      36.231  30.027  25.497  1.00  0.00           HC 
ATOM   1590  H3  ACN D 284      36.552  28.452  26.032  1.00  0.00           HC 
ATOM   1591  C2  ACN D 284      34.808  28.623  24.759  1.00  0.00           YC 
ATOM   1592  N   ACN D 284      33.774  28.212  24.494  1.00  0.00           YN 
TER
TER
ATOM   1593  C1  ACN D 285      51.793  60.088  47.272  1.00  0.00           CT 
ATOM   1594  H1  ACN D 285      52.381  59.837  46.388  1.00  0.00           HC 
ATOM   1595  H2  ACN D 285      52.090  61.068  47.657  1.00  0.00           HC 
ATOM   1596  H3  ACN D 285      52.053  59.434  48.102  1.00  0.00           HC 
ATOM   1597  C2  ACN D 285      50.374  60.064  46.888  1.00  0.00           YC 
ATOM   1598  N   ACN D 285      49.270  59.913  46.631  1.00  0.00           YN 
TER
TER
ATOM   1599  C1  ACN D 286      40.560  50.491  10.092  1.00  0.00           CT 
ATOM   1600  H1  ACN D 286      40.246  51.005  11.001  1.00  0.00           HC 
ATOM   1601  H2  ACN D 286      41.526  50.878   9.754  1.00  0.00           HC 
ATOM   1602  H3  ACN D 286      39.912  50.756   9.259  1.00  0.00           HC 
ATOM   1603  C2  ACN D 286      40.628  49.053  10.390  1.00  0.00           YC 
ATOM   1604  N   ACN D 286      40.548  47.927  10.576  1.00  0.00           YN 
TER
TER
ATOM   1605  C1  ACN D 287      43.462  49.606  14.672  1.00  0.00           CT 
ATOM   1606  H1  ACN D 287      44.430  50.054  14.450  1.00  0.00           HC 
ATOM   1607  H2  ACN D 287      42.665  50.157  14.163  1.00  0.00           HC 
ATOM   1608  H3  ACN D 287      43.202  49.757  15.718  1.00  0.00           HC 
ATOM   1609  C2  ACN D 287      43.508  48.201  14.243  1.00  0.00           YC 
ATOM   1610  N   ACN D 287      43.584  47.078  14.039  1.00  0.00           YN 
TER
TER
ATOM   1611  C1  ACN D 288      42.346  51.641  47.309  1.00  0.00           CT 
ATOM   1612  H1  ACN D 288      42.523  50.940  46.492  1.00  0.00           HC 
ATOM   1613  H2  ACN D 288      43.193  51.634  48.002  1.00  0.00           HC 
ATOM   1614  H3  ACN D 288      41.536  51.290  47.944  1.00  0.00           HC 
ATOM   1615  C2  ACN D 288      42.139  52.972  46.721  1.00  0.00           YC 
ATOM   1616  N   ACN D 288      41.842  53.977  46.264  1.00  0.00           YN 
TER
TER
ATOM   1617  C1  ACN D 289       2.381  24.155  56.733  1.00  0.00           CT 
ATOM   1618  H1  ACN D 289       2.520  23.575  57.647  1.00  0.00           HC 
ATOM   1619  H2  ACN D 289       1.342  24.090  56.400  1.00  0.00           HC 
ATOM   1620  H3  ACN D 289       2.911  23.692  55.903  1.00  0.00           HC 
ATOM   1621  C2  ACN D 289       2.772  25.543  57.019  1.00  0.00           YC 
ATOM   1622  N   ACN D 289       3.203  26.587  57.196  1.00  0.00           YN 
TER
TER
ATOM   1623  C1  ACN D 290      59.952  31.096  54.051  1.00  0.00           CT 
ATOM   1624  H1  ACN D 290      59.275  31.895  53.747  1.00  0.00           HC 
ATOM   1625  H2  ACN D 290      59.416  30.356  54.652  1.00  0.00           HC 
ATOM   1626  H3  ACN D 290      60.688  31.468  54.761  1.00  0.00           HC 
ATOM   1627  C2  ACN D 290      60.516  30.497  52.833  1.00  0.00           YC 
ATOM   1628  N   ACN D 290      61.060  30.121  51.899  1.00  0.00           YN 
TER
TER
ATOM   1629  C1  ACN D 291      52.231  37.544   4.686  1.00  0.00           CT 
ATOM   1630  H1  ACN D 291      51.791  38.410   5.182  1.00  0.00           HC 
ATOM   1631  H2  ACN D 291      53.055  37.859   4.039  1.00  0.00           HC 
ATOM   1632  H3  ACN D 291      51.533  37.120   3.967  1.00  0.00           HC 
ATOM   1633  C2  ACN D 291      52.687  36.614   5.728  1.00  0.00           YC 
ATOM   1634  N   ACN D 291      52.917  35.829   6.528  1.00  0.00           YN 
TER
TER
ATOM   1635  C1  ACN D 292       4.148  59.517  49.892  1.00  0.00           CT 
ATOM   1636  H1  ACN D 292       3.106  59.245  49.719  1.00  0.00           HC 
ATOM   1637  H2  ACN D 292       4.590  58.857  50.644  1.00  0.00           HC 
ATOM   1638  H3  ACN D 292       4.213  60.487  50.381  1.00  0.00           HC 
ATOM   1639  C2  ACN D 292       4.855  59.424  48.606  1.00  0.00           YC 
ATOM   1640  N   ACN D 292       5.376  59.486  47.590  1.00  0.00           YN 
TER
TER
ATOM   1641  C1  ACN D 293      23.683  10.873  20.219  1.00  0.00           CT 
ATOM   1642  H1  ACN D 293      23.349  11.062  21.240  1.00  0.00           HC 
ATOM   1643  H2  ACN D 293      22.821  10.717  19.564  1.00  0.00           HC 
ATOM   1644  H3  ACN D 293      24.189   9.913  20.154  1.00  0.00           HC 
ATOM   1645  C2  ACN D 293      24.487  12.027  19.790  1.00  0.00           YC 
ATOM   1646  N   ACN D 293      25.223  12.853  19.503  1.00  0.00           YN 
TER
TER
ATOM   1647  C1  ACN D 294      27.838  26.522  54.500  1.00  0.00           CT 
ATOM   1648  H1  ACN D 294      27.965  26.296  53.441  1.00  0.00           HC 
ATOM   1649  H2  ACN D 294      28.775  26.896  54.921  1.00  0.00           HC 
ATOM   1650  H3  ACN D 294      27.688  25.607  55.070  1.00  0.00           HC 
ATOM   1651  C2  ACN D 294      26.757  27.510  54.622  1.00  0.00           YC 
ATOM   1652  N   ACN D 294      25.830  28.171  54.733  1.00  0.00           YN 
TER
TER
ATOM   1653  C1  ACN D 295      55.201  41.369  59.644  1.00  0.00           CT 
ATOM   1654  H1  ACN D 295      54.790  41.466  60.649  1.00  0.00           HC 
ATOM   1655  H2  ACN D 295      55.870  42.207  59.427  1.00  0.00           HC 
ATOM   1656  H3  ACN D 295      54.422  41.507  58.897  1.00  0.00           HC 
ATOM   1657  C2  ACN D 295      55.907  40.081  59.570  1.00  0.00           YC 
ATOM   1658  N   ACN D 295      56.335  39.026  59.466  1.00  0.00           YN 
TER
TER
ATOM   1659  C1  ACN D 296      13.572  61.552  28.624  1.00  0.00           CT 
ATOM   1660  H1  ACN D 296      12.590  61.527  29.098  1.00  0.00           HC 
ATOM   1661  H2  ACN D 296      13.525  62.120  27.691  1.00  0.00           HC 
ATOM   1662  H3  ACN D 296      13.849  60.562  28.269  1.00  0.00           HC 
ATOM   1663  C2  ACN D 296      14.515  62.154  29.578  1.00  0.00           YC 
ATOM   1664  N   ACN D 296      15.276  62.492  30.361  1.00  0.00           YN 
TER
TER
ATOM   1665  C1  ACN D 297      13.568  16.925  14.693  1.00  0.00           CT 
ATOM   1666  H1  ACN D 297      12.713  16.711  15.335  1.00  0.00           HC 
ATOM   1667  H2  ACN D 297      13.559  17.977  14.392  1.00  0.00           HC 
ATOM   1668  H3  ACN D 297      13.463  16.419  13.735  1.00  0.00           HC 
ATOM   1669  C2  ACN D 297      14.788  16.587  15.441  1.00  0.00           YC 
ATOM   1670  N   ACN D 297      15.727  16.198  15.963  1.00  0.00           YN 
TER
TER
ATOM   1671  C1  ACN D 298      36.457  43.651  19.673  1.00  0.00           CT 
ATOM   1672  H1  ACN D 298      35.613  43.966  19.058  1.00  0.00           HC 
ATOM   1673  H2  ACN D 298      36.099  43.224  20.614  1.00  0.00           HC 
ATOM   1674  H3  ACN D 298      37.020  44.515  20.020  1.00  0.00           HC 
ATOM   1675  C2  ACN D 298      37.237  42.675  18.898  1.00  0.00           YC 
ATOM   1676  N   ACN D 298      37.920  42.025  18.251  1.00  0.00           YN 
TER
TER
ATOM   1677  C1  ACN D 299      49.551  47.130  55.205  1.00  0.00           CT 
ATOM   1678  H1  ACN D 299      50.040  46.992  56.169  1.00  0.00           HC 
ATOM   1679  H2  ACN D 299      49.209  46.168  54.814  1.00  0.00           HC 
ATOM   1680  H3  ACN D 299      50.273  47.433  54.450  1.00  0.00           HC 
ATOM   1681  C2  ACN D 299      48.431  48.064  55.400  1.00  0.00           YC 
ATOM   1682  N   ACN D 299      47.651  48.891  55.517  1.00  0.00           YN 
TER
TER
ATOM   1683  C1  ACN D 300      20.932  48.039  49.120  1.00  0.00           CT 
ATOM   1684  H1  ACN D 300      21.787  47.756  49.736  1.00  0.00           HC 
ATOM   1685  H2  ACN D 300      20.329  47.158  48.885  1.00  0.00           HC 
ATOM   1686  H3  ACN D 300      21.261  48.353  48.132  1.00  0.00           HC 
ATOM   1687  C2  ACN D 300      20.157  49.044  49.862  1.00  0.00           YC 
ATOM   1688  N   ACN D 300      19.630  49.921  50.373  1.00  0.00           YN 
TER
TER
ATOM   1689  C1  ACN D 301      14.079   7.294   9.283  1.00  0.00           CT 
ATOM   1690  H1  ACN D 301      14.892   6.611   9.032  1.00  0.00           HC 
ATOM   1691  H2  ACN D 301      14.471   8.304   9.439  1.00  0.00           HC 
ATOM   1692  H3  ACN D 301      13.672   7.059  10.264  1.00  0.00           HC 
ATOM   1693  C2  ACN D 301      13.105   7.256   8.182  1.00  0.00           YC 
ATOM   1694  N   ACN D 301      12.282   7.127   7.399  1.00  0.00           YN 
TER
TER
ATOM   1695  C1  ACN D 302      25.303  37.578  38.847  1.00  0.00           CT 
ATOM   1696  H1  ACN D 302      25.835  38.521  38.714  1.00  0.00           HC 
ATOM   1697  H2  ACN D 302      24.393  37.570  38.240  1.00  0.00           HC 
ATOM   1698  H3  ACN D 302      24.900  37.505  39.855  1.00  0.00           HC 
ATOM   1699  C2  ACN D 302      26.217  36.491  38.466  1.00  0.00           YC 
ATOM   1700  N   ACN D 302      26.963  35.640  38.304  1.00  0.00           YN 
TER
TER
ATOM   1701  C1  ACN D 303      19.497  21.201  17.203  1.00  0.00           CT 
ATOM   1702  H1  ACN D 303      19.167  20.757  16.263  1.00  0.00           HC 
ATOM   1703  H2  ACN D 303      19.872  20.424  17.876  1.00  0.00           HC 
ATOM   1704  H3  ACN D 303      18.648  21.589  17.761  1.00  0.00           HC 
ATOM   1705  C2  ACN D 303      20.537  22.192  16.889  1.00  0.00           YC 
ATOM   1706  N   ACN D 303      21.242  23.057  16.641  1.00  0.00           YN 
TER
TER
ATOM   1707  C1  ACN D 304       3.896  49.678  27.020  1.00  0.00           CT 
ATOM   1708  H1  ACN D 304       4.375  49.428  26.072  1.00  0.00           HC 
ATOM   1709  H2  ACN D 304       4.446  50.479  27.520  1.00  0.00           HC 
ATOM   1710  H3  ACN D 304       4.001  48.859  27.728  1.00  0.00           HC 
ATOM   1711  C2  ACN D 304       2.509  50.072  26.731  1.00  0.00           YC 
ATOM   1712  N   ACN D 304       1.397  50.245  26.529  1.00  0.00           YN 
TER
TER
ATOM   1713  C1  ACN D 305      61.659  19.458  11.671  1.00  0.00           CT 
ATOM   1714  H1  ACN D 305      62.260  18.767  12.263  1.00  0.00           HC 
ATOM   1715  H2  ACN D 305      60.869  18.914  11.145  1.00  0.00           HC 
ATOM   1716  H3  ACN D 305      62.241  19.860  10.845  1.00  0.00           HC 
ATOM   1717  C2  ACN D 305      61.104  20.467  12.585  1.00  0.00           YC 
ATOM   1718  N   ACN D 305      60.784  21.328  13.266  1.00  0.00           YN 
TER
TER
ATOM   1719  C1  ACN D 306      63.052  17.887   4.944  1.00  0.00           CT 
ATOM   1720  H1  ACN D 306      63.274  18.016   3.884  1.00  0.00           HC 
ATOM   1721  H2  ACN D 306      62.497  16.958   5.103  1.00  0.00           HC 
ATOM   1722  H3  ACN D 306      62.336  18.634   5.278  1.00  0.00           HC 
ATOM   1723  C2  ACN D 306      64.329  17.885   5.673  1.00  0.00           YC 
ATOM   1724  N   ACN D 306      65.304  18.022   6.255  1.00  0.00           YN 
TER
TER
ATOM   1725  C1  ACN D 307      17.208  13.900  44.677  1.00  0.00           CT 
ATOM   1726  H1  ACN D 307      17.171  13.212  45.522  1.00  0.00           HC 
ATOM   1727  H2  ACN D 307      18.077  13.679  44.050  1.00  0.00           HC 
ATOM   1728  H3  ACN D 307      17.430  14.910  45.016  1.00  0.00           HC 
ATOM   1729  C2  ACN D 307      15.951  13.760  43.929  1.00  0.00           YC 
ATOM   1730  N   ACN D 307      14.924  13.756  43.426  1.00  0.00           YN 
TER
TER
ATOM   1731  C1  ACN D 308       7.214  61.489   4.132  1.00  0.00           CT 
ATOM   1732  H1  ACN D 308       7.163  61.402   5.218  1.00  0.00           HC 
ATOM   1733  H2  ACN D 308       7.751  60.635   3.710  1.00  0.00           HC 
ATOM   1734  H3  ACN D 308       7.856  62.320   3.845  1.00  0.00           HC 
ATOM   1735  C2  ACN D 308       5.837  61.567   3.623  1.00  0.00           YC 
ATOM   1736  N   ACN D 308       4.779  61.767   3.236  1.00  0.00           YN 
TER
TER
ATOM   1737  C1  ACN D 309      40.348  50.746   1.020  1.00  0.00           CT 
ATOM   1738  H1  ACN D 309      40.214  49.965   0.271  1.00  0.00           HC 
ATOM   1739  H2  ACN D 309      39.552  50.692   1.767  1.00  0.00           HC 
ATOM   1740  H3  ACN D 309      40.177  51.727   0.583  1.00  0.00           HC 
ATOM   1741  C2  ACN D 309      41.674  50.562   1.628  1.00  0.00           YC 
ATOM   1742  N   ACN D 309      42.753  50.507   2.004  1.00  0.00           YN 
TER
TER
ATOM   1743  C1  ACN D 310      37.563  26.942  33.628  1.00  0.00           CT 
ATOM   1744  H1  ACN D 310      37.203  27.155  34.635  1.00  0.00           HC 
ATOM   1745  H2  ACN D 310      37.491  27.838  33.004  1.00  0.00           HC 
ATOM   1746  H3  ACN D 310      36.886  26.261  33.116  1.00  0.00           HC 
ATOM   1747  C2  ACN D 310      38.950  26.469  33.738  1.00  0.00           YC 
ATOM   1748  N   ACN D 310      39.976  25.972  33.828  1.00  0.00           YN 
TER
TER
ATOM   1749  C1  ACN D 311      17.226  45.549  27.127  1.00  0.00           CT 
ATOM   1750  H1  ACN D 311      17.013  45.199  28.138  1.00  0.00           HC 
ATOM   1751  H2  ACN D 311      17.777  46.493  27.163  1.00  0.00           HC 
ATOM   1752  H3  ACN D 311      16.308  45.846  26.625  1.00  0.00           HC 
ATOM   1753  C2  ACN D 311      17.994  44.500  26.441  1.00  0.00           YC 
ATOM   1754  N   ACN D 311      18.468  43.636  25.861  1.00  0.00           YN 
TER
TER
ATOM   1755  C1  ACN D 312       1.773  67.215  48.368  1.00  0.00           CT 
ATOM   1756  H1  ACN D 312       1.565  68.120  47.796  1.00  0.00           HC 
ATOM   1757  H2  ACN D 312       1.868  66.358  47.695  1.00  0.00           HC 
ATOM   1758  H3  ACN D 312       0.910  66.934  48.967  1.00  0.00           HC 
ATOM   1759  C2  ACN D 312       3.009  67.442  49.132  1.00  0.00           YC 
ATOM   1760  N   ACN D 312       3.887  67.661  49.830  1.00  0.00           YN 
TER
TER
ATOM   1761  C1  ACN D 313      29.359   1.034  43.328  1.00  0.00           CT 
ATOM   1762  H1  ACN D 313      28.625   1.730  42.921  1.00  0.00           HC 
ATOM   1763  H2  ACN D 313      28.864   0.296  43.967  1.00  0.00           HC 
ATOM   1764  H3  ACN D 313      30.012   1.540  44.037  1.00  0.00           HC 
ATOM   1765  C2  ACN D 313      30.048   0.395  42.198  1.00  0.00           YC 
ATOM   1766  N   ACN D 313      30.679   0.000  41.330  1.00  0.00           YN 
TER
TER
ATOM   1767  C1  ACN D 314      54.528  29.091  68.773  1.00  0.00           CT 
ATOM   1768  H1  ACN D 314      55.407  29.391  68.203  1.00  0.00           HC 
ATOM   1769  H2  ACN D 314      53.655  29.031  68.116  1.00  0.00           HC 
ATOM   1770  H3  ACN D 314      54.233  29.878  69.464  1.00  0.00           HC 
ATOM   1771  C2  ACN D 314      54.821  27.794  69.401  1.00  0.00           YC 
ATOM   1772  N   ACN D 314      55.093  26.859  70.000  1.00  0.00           YN 
TER
TER
ATOM   1773  C1  ACN D 315      16.344  56.801   6.654  1.00  0.00           CT 
ATOM   1774  H1  ACN D 315      16.386  56.427   7.677  1.00  0.00           HC 
ATOM   1775  H2  ACN D 315      15.326  56.716   6.263  1.00  0.00           HC 
ATOM   1776  H3  ACN D 315      16.895  56.144   5.984  1.00  0.00           HC 
ATOM   1777  C2  ACN D 315      16.803  58.197   6.667  1.00  0.00           YC 
ATOM   1778  N   ACN D 315      17.288  59.233   6.650  1.00  0.00           YN 
TER
TER
ATOM   1779  C1  ACN D 316      11.007  18.860  14.085  1.00  0.00           CT 
ATOM   1780  H1  ACN D 316      11.188  18.255  14.973  1.00  0.00           HC 
ATOM   1781  H2  ACN D 316      10.119  19.483  14.228  1.00  0.00           HC 
ATOM   1782  H3  ACN D 316      10.706  18.232  13.249  1.00  0.00           HC 
ATOM   1783  C2  ACN D 316      12.206  19.676  13.846  1.00  0.00           YC 
ATOM   1784  N   ACN D 316      13.182  20.207  13.576  1.00  0.00           YN 
TER
TER
ATOM   1785  C1  ACN D 317      38.108  37.144  16.191  1.00  0.00           CT 
ATOM   1786  H1  ACN D 317      37.438  37.258  15.338  1.00  0.00           HC 
ATOM   1787  H2  ACN D 317      38.433  36.103  16.278  1.00  0.00           HC 
ATOM   1788  H3  ACN D 317      37.566  37.287  17.124  1.00  0.00           HC 
ATOM   1789  C2  ACN D 317      39.247  38.052  15.992  1.00  0.00           YC 
ATOM   1790  N   ACN D 317      40.060  38.851  15.910  1.00  0.00           YN 
TER
TER
ATOM   1791  C1  ACN D 318      66.310  65.759  43.772  1.00  0.00           CT 
ATOM   1792  H1  ACN D 318      66.883  66.299  44.527  1.00  0.00           HC 
ATOM   1793  H2  ACN D 318      66.680  64.734  43.681  1.00  0.00           HC 
ATOM   1794  H3  ACN D 318      66.514  66.159  42.781  1.00  0.00           HC 
ATOM   1795  C2  ACN D 318      64.896  65.791  44.174  1.00  0.00           YC 
ATOM   1796  N   ACN D 318      63.786  65.931  44.408  1.00  0.00           YN 
TER
TER
ATOM   1797  C1  ACN D 319      39.535  52.480  63.279  1.00  0.00           CT 
ATOM   1798  H1  ACN D 319      40.541  52.721  62.933  1.00  0.00           HC 
ATOM   1799  H2  ACN D 319      39.067  53.364  63.721  1.00  0.00           HC 
ATOM   1800  H3  ACN D 319      39.576  51.802  64.128  1.00  0.00           HC 
ATOM   1801  C2  ACN D 319      38.771  51.983  62.125  1.00  0.00           YC 
ATOM   1802  N   ACN D 319      38.218  51.469  61.267  1.00  0.00           YN 
TER
TER
ATOM   1803  C1  ACN D 320      47.942  28.896  60.338  1.00  0.00           CT 
ATOM   1804  H1  ACN D 320      48.554  28.810  59.440  1.00  0.00           HC 
ATOM   1805  H2  ACN D 320      47.975  27.963  60.908  1.00  0.00           HC 
ATOM   1806  H3  ACN D 320      46.887  28.960  60.077  1.00  0.00           HC 
ATOM   1807  C2  ACN D 320      48.454  30.028  61.123  1.00  0.00           YC 
ATOM   1808  N   ACN D 320      48.759  30.987  61.667  1.00  0.00           YN 
TER
TER
ATOM   1809  C1  ACN D 321      65.979  34.419  15.577  1.00  0.00           CT 
ATOM   1810  H1  ACN D 321      65.814  33.522  16.174  1.00  0.00           HC 
ATOM   1811  H2  ACN D 321      65.035  34.762  15.143  1.00  0.00           HC 
ATOM   1812  H3  ACN D 321      66.560  34.184  14.687  1.00  0.00           HC 
ATOM   1813  C2  ACN D 321      66.573  35.439  16.453  1.00  0.00           YC 
ATOM   1814  N   ACN D 321      67.159  36.185  17.091  1.00  0.00           YN 
TER
TER
ATOM   1815  C1  ACN D 322      59.673  68.482  49.760  1.00  0.00           CT 
ATOM   1816  H1  ACN D 322      60.106  69.061  48.943  1.00  0.00           HC 
ATOM   1817  H2  ACN D 322      60.312  68.544  50.646  1.00  0.00           HC 
ATOM   1818  H3  ACN D 322      59.709  67.418  49.534  1.00  0.00           HC 
ATOM   1819  C2  ACN D 322      58.328  69.013  50.023  1.00  0.00           YC 
ATOM   1820  N   ACN D 322      57.236  69.330  50.140  1.00  0.00           YN 
TER
TER
ATOM   1821  C1  ACN D 323      47.758  40.456  12.069  1.00  0.00           CT 
ATOM   1822  H1  ACN D 323      48.633  41.039  11.782  1.00  0.00           HC 
ATOM   1823  H2  ACN D 323      47.889  39.411  11.773  1.00  0.00           HC 
ATOM   1824  H3  ACN D 323      46.893  40.748  11.476  1.00  0.00           HC 
ATOM   1825  C2  ACN D 323      47.586  40.590  13.522  1.00  0.00           YC 
ATOM   1826  N   ACN D 323      47.367  40.801  14.625  1.00  0.00           YN 
TER
TER
ATOM   1827  C1  ACN D 324      24.927  61.016   4.791  1.00  0.00           CT 
ATOM   1828  H1  ACN D 324      25.322  60.733   3.815  1.00  0.00           HC 
ATOM   1829  H2  ACN D 324      23.850  60.828   4.831  1.00  0.00           HC 
ATOM   1830  H3  ACN D 324      24.970  62.095   4.923  1.00  0.00           HC 
ATOM   1831  C2  ACN D 324      25.649  60.240   5.810  1.00  0.00           YC 
ATOM   1832  N   ACN D 324      26.299  59.744   6.609  1.00  0.00           YN 
TER
TER
ATOM   1833  C1  ACN D 325      13.360  54.999  47.928  1.00  0.00           CT 
ATOM   1834  H1  ACN D 325      14.118  54.723  48.662  1.00  0.00           HC 
ATOM   1835  H2  ACN D 325      12.661  54.171  47.779  1.00  0.00           HC 
ATOM   1836  H3  ACN D 325      13.803  55.096  46.940  1.00  0.00           HC 
ATOM   1837  C2  ACN D 325      12.676  56.203  48.421  1.00  0.00           YC 
ATOM   1838  N   ACN D 325      12.237  57.213  48.730  1.00  0.00           YN 
TER
TER
ATOM   1839  C1  ACN D 326      12.870  27.879  10.065  1.00  0.00           CT 
ATOM   1840  H1  ACN D 326      13.348  28.581  10.749  1.00  0.00           HC 
ATOM   1841  H2  ACN D 326      11.784  28.013  10.085  1.00  0.00           HC 
ATOM   1842  H3  ACN D 326      12.975  26.859  10.430  1.00  0.00           HC 
ATOM   1843  C2  ACN D 326      13.420  28.114   8.722  1.00  0.00           YC 
ATOM   1844  N   ACN D 326      13.942  28.199   7.709  1.00  0.00           YN 
TER
TER
ATOM   1845  C1  ACN D 327      35.285  20.934  27.495  1.00  0.00           CT 
ATOM   1846  H1  ACN D 327      34.977  20.212  28.252  1.00  0.00           HC 
ATOM   1847  H2  ACN D 327      35.181  21.952  27.881  1.00  0.00           HC 
ATOM   1848  H3  ACN D 327      34.583  20.938  26.664  1.00  0.00           HC 
ATOM   1849  C2  ACN D 327      36.676  20.633  27.128  1.00  0.00           YC 
ATOM   1850  N   ACN D 327      37.705  20.320  26.741  1.00  0.00           YN 
TER
TER
ATOM   1851  C1  ACN D 328      54.153  65.296  68.222  1.00  0.00           CT 
ATOM   1852  H1  ACN D 328      54.705  64.728  67.472  1.00  0.00           HC 
ATOM   1853  H2  ACN D 328      54.498  65.030  69.225  1.00  0.00           HC 
ATOM   1854  H3  ACN D 328      53.113  64.979  68.252  1.00  0.00           HC 
ATOM   1855  C2  ACN D 328      54.356  66.725  67.941  1.00  0.00           YC 
ATOM   1856  N   ACN D 328      54.397  67.829  67.647  1.00  0.00           YN 
TER
TER
ATOM   1857  C1  ACN D 329      62.091   4.331   0.809  1.00  0.00           CT 
ATOM   1858  H1  ACN D 329      62.582   4.451   1.775  1.00  0.00           HC 
ATOM   1859  H2  ACN D 329      62.786   4.576   0.000  1.00  0.00           HC 
ATOM   1860  H3  ACN D 329      61.320   5.086   0.676  1.00  0.00           HC 
ATOM   1861  C2  ACN D 329      61.620   2.942   0.714  1.00  0.00           YC 
ATOM   1862  N   ACN D 329      61.132   1.908   0.692  1.00  0.00           YN 
TER
TER
ATOM   1863  C1  ACN D 330      62.886   9.339  52.029  1.00  0.00           CT 
ATOM   1864  H1  ACN D 330      62.330   8.907  52.862  1.00  0.00           HC 
ATOM   1865  H2  ACN D 330      62.493  10.331  51.788  1.00  0.00           HC 
ATOM   1866  H3  ACN D 330      62.687   8.791  51.111  1.00  0.00           HC 
ATOM   1867  C2  ACN D 330      64.302   9.398  52.419  1.00  0.00           YC 
ATOM   1868  N   ACN D 330      65.417   9.319  52.662  1.00  0.00           YN 
TER
TER
ATOM   1869  C1  ACN D 331      24.749  63.159  12.476  1.00  0.00           CT 
ATOM   1870  H1  ACN D 331      25.729  62.692  12.576  1.00  0.00           HC 
ATOM   1871  H2  ACN D 331      24.249  62.797  11.573  1.00  0.00           HC 
ATOM   1872  H3  ACN D 331      24.851  64.221  12.264  1.00  0.00           HC 
ATOM   1873  C2  ACN D 331      23.975  62.841  13.686  1.00  0.00           YC 
ATOM   1874  N   ACN D 331      23.422  62.715  14.678  1.00  0.00           YN 
TER
TER
ATOM   1875  C1  ACN D 332      26.115  10.023  56.799  1.00  0.00           CT 
ATOM   1876  H1  ACN D 332      25.555   9.895  57.726  1.00  0.00           HC 
ATOM   1877  H2  ACN D 332      25.850  10.974  56.327  1.00  0.00           HC 
ATOM   1878  H3  ACN D 332      25.785   9.305  56.052  1.00  0.00           HC 
ATOM   1879  C2  ACN D 332      27.546   9.961  57.127  1.00  0.00           YC 
ATOM   1880  N   ACN D 332      28.652   9.777  57.355  1.00  0.00           YN 
TER
TER
ATOM   1881  C1  ACN D 333      65.540  45.172   5.688  1.00  0.00           CT 
ATOM   1882  H1  ACN D 333      65.910  44.537   6.494  1.00  0.00           HC 
ATOM   1883  H2  ACN D 333      65.282  46.162   6.076  1.00  0.00           HC 
ATOM   1884  H3  ACN D 333      64.576  44.814   5.333  1.00  0.00           HC 
ATOM   1885  C2  ACN D 333      66.588  45.249   4.661  1.00  0.00           YC 
ATOM   1886  N   ACN D 333      67.340  45.200   3.801  1.00  0.00           YN 
TER
TER
ATOM   1887  C1  ACN D 334      65.413  23.862   0.763  1.00  0.00           CT 
ATOM   1888  H1  ACN D 334      65.051  24.631   0.080  1.00  0.00           HC 
ATOM   1889  H2  ACN D 334      65.039  22.880   0.457  1.00  0.00           HC 
ATOM   1890  H3  ACN D 334      64.957  23.977   1.744  1.00  0.00           HC 
ATOM   1891  C2  ACN D 334      66.882  23.908   0.754  1.00  0.00           YC 
ATOM   1892  N   ACN D 334      68.014  24.032   0.855  1.00  0.00           YN 
TER
TER
ATOM   1893  C1  ACN D 335      10.191  36.017  57.172  1.00  0.00           CT 
ATOM   1894  H1  ACN D 335      10.185  35.299  57.993  1.00  0.00           HC 
ATOM   1895  H2  ACN D 335       9.979  35.509  56.226  1.00  0.00           HC 
ATOM   1896  H3  ACN D 335      11.198  36.393  57.001  1.00  0.00           HC 
ATOM   1897  C2  ACN D 335       9.187  37.048  57.469  1.00  0.00           YC 
ATOM   1898  N   ACN D 335       8.510  37.923  57.759  1.00  0.00           YN 
TER
TER
ATOM   1899  C1  ACN D 336      11.368  55.433  31.046  1.00  0.00           CT 
ATOM   1900  H1  ACN D 336      12.300  55.390  31.610  1.00  0.00           HC 
ATOM   1901  H2  ACN D 336      11.101  56.473  30.837  1.00  0.00           HC 
ATOM   1902  H3  ACN D 336      10.533  55.109  31.664  1.00  0.00           HC 
ATOM   1903  C2  ACN D 336      11.556  54.663  29.808  1.00  0.00           YC 
ATOM   1904  N   ACN D 336      11.652  53.954  28.916  1.00  0.00           YN 
TER
TER
ATOM   1905  C1  ACN D 337      22.147  36.597  40.180  1.00  0.00           CT 
ATOM   1906  H1  ACN D 337      23.025  36.325  39.593  1.00  0.00           HC 
ATOM   1907  H2  ACN D 337      21.387  37.048  39.535  1.00  0.00           HC 
ATOM   1908  H3  ACN D 337      22.380  37.417  40.856  1.00  0.00           HC 
ATOM   1909  C2  ACN D 337      21.649  35.378  40.833  1.00  0.00           YC 
ATOM   1910  N   ACN D 337      21.341  34.466  41.450  1.00  0.00           YN 
TER
TER
ATOM   1911  C1  ACN D 338      53.250  47.125  33.827  1.00  0.00           CT 
ATOM   1912  H1  ACN D 338      53.280  46.256  33.169  1.00  0.00           HC 
ATOM   1913  H2  ACN D 338      54.200  47.229  34.358  1.00  0.00           HC 
ATOM   1914  H3  ACN D 338      52.554  46.959  34.647  1.00  0.00           HC 
ATOM   1915  C2  ACN D 338      52.961  48.305  32.999  1.00  0.00           YC 
ATOM   1916  N   ACN D 338      52.602  49.200  32.385  1.00  0.00           YN 
TER
TER
ATOM   1917  C1  ACN D 339      21.941  25.637  48.685  1.00  0.00           CT 
ATOM   1918  H1  ACN D 339      21.756  24.977  47.837  1.00  0.00           HC 
ATOM   1919  H2  ACN D 339      22.467  25.095  49.476  1.00  0.00           HC 
ATOM   1920  H3  ACN D 339      21.006  25.898  49.177  1.00  0.00           HC 
ATOM   1921  C2  ACN D 339      22.725  26.782  48.200  1.00  0.00           YC 
ATOM   1922  N   ACN D 339      23.213  27.737  47.804  1.00  0.00           YN 
TER
TER
ATOM   1923  C1  ACN D 340      68.777  66.521  28.322  1.00  0.00           CT 
ATOM   1924  H1  ACN D 340      69.518  65.725  28.406  1.00  0.00           HC 
ATOM   1925  H2  ACN D 340      69.204  67.470  28.659  1.00  0.00           HC 
ATOM   1926  H3  ACN D 340      67.974  66.372  29.040  1.00  0.00           HC 
ATOM   1927  C2  ACN D 340      68.348  66.588  26.918  1.00  0.00           YC 
ATOM   1928  N   ACN D 340      67.911  66.553  25.862  1.00  0.00           YN 
TER
TER
ATOM   1929  C1  ACN D 341      55.222  12.969  58.130  1.00  0.00           CT 
ATOM   1930  H1  ACN D 341      56.151  13.278  57.650  1.00  0.00           HC 
ATOM   1931  H2  ACN D 341      54.386  13.563  57.748  1.00  0.00           HC 
ATOM   1932  H3  ACN D 341      55.227  13.243  59.183  1.00  0.00           HC 
ATOM   1933  C2  ACN D 341      55.033  11.536  57.864  1.00  0.00           YC 
ATOM   1934  N   ACN D 341      54.953  10.399  57.778  1.00  0.00           YN 
TER
TER
ATOM   1935  C1  ACN D 342       4.769  56.667  46.580  1.00  0.00           CT 
ATOM   1936  H1  ACN D 342       5.129  57.310  47.385  1.00  0.00           HC 
ATOM   1937  H2  ACN D 342       4.726  55.628  46.919  1.00  0.00           HC 
ATOM   1938  H3  ACN D 342       5.503  56.610  45.780  1.00  0.00           HC 
ATOM   1939  C2  ACN D 342       3.445  57.158  46.172  1.00  0.00           YC 
ATOM   1940  N   ACN D 342       2.482  57.616  45.759  1.00  0.00           YN 
TER
TER
ATOM   1941  C1  ACN D 343      67.390  61.654  16.212  1.00  0.00           CT 
ATOM   1942  H1  ACN D 343      67.207  60.584  16.316  1.00  0.00           HC 
ATOM   1943  H2  ACN D 343      67.820  61.868  15.229  1.00  0.00           HC 
ATOM   1944  H3  ACN D 343      68.189  61.971  16.878  1.00  0.00           HC 
ATOM   1945  C2  ACN D 343      66.109  62.349  16.406  1.00  0.00           YC 
ATOM   1946  N   ACN D 343      65.149  62.900  16.691  1.00  0.00           YN 
TER
TER
ATOM   1947  C1  ACN D 344      45.830  36.210   8.339  1.00  0.00           CT 
ATOM   1948  H1  ACN D 344      46.689  36.882   8.365  1.00  0.00           HC 
ATOM   1949  H2  ACN D 344      46.051  35.341   7.712  1.00  0.00           HC 
ATOM   1950  H3  ACN D 344      45.003  36.668   7.801  1.00  0.00           HC 
ATOM   1951  C2  ACN D 344      45.527  35.816   9.722  1.00  0.00           YC 
ATOM   1952  N   ACN D 344      45.202  35.617  10.800  1.00  0.00           YN 
TER
TER
ATOM   1953  C1  ACN D 345      32.387  21.503  13.002  1.00  0.00           CT 
ATOM   1954  H1  ACN D 345      32.992  21.371  12.105  1.00  0.00           HC 
ATOM   1955  H2  ACN D 345      31.838  20.584  13.226  1.00  0.00           HC 
ATOM   1956  H3  ACN D 345      31.578  22.206  12.817  1.00  0.00           HC 
ATOM   1957  C2  ACN D 345      33.290  21.875  14.101  1.00  0.00           YC 
ATOM   1958  N   ACN D 345      33.965  22.298  14.922  1.00  0.00           YN 
TER
TER
ATOM   1959  C1  ACN D 346      47.324  34.903  41.670  1.00  0.00           CT 
ATOM   1960  H1  ACN D 346      46.352  34.527  41.350  1.00  0.00           HC 
ATOM   1961  H2  ACN D 346      48.119  34.237  41.323  1.00  0.00           HC 
ATOM   1962  H3  ACN D 346      47.425  34.826  42.751  1.00  0.00           HC 
ATOM   1963  C2  ACN D 346      47.480  36.261  41.129  1.00  0.00           YC 
ATOM   1964  N   ACN D 346      47.548  37.362  40.828  1.00  0.00           YN 
TER
TER
ATOM   1965  C1  ACN D 347      32.438  46.930  44.793  1.00  0.00           CT 
ATOM   1966  H1  ACN D 347      32.317  46.171  45.566  1.00  0.00           HC 
ATOM   1967  H2  ACN D 347      33.496  47.042  44.537  1.00  0.00           HC 
ATOM   1968  H3  ACN D 347      32.198  47.916  45.185  1.00  0.00           HC 
ATOM   1969  C2  ACN D 347      31.641  46.516  43.629  1.00  0.00           YC 
ATOM   1970  N   ACN D 347      30.918  46.270  42.778  1.00  0.00           YN 
TER
TER
ATOM   1971  C1  ACN D 348      64.129  30.108  10.274  1.00  0.00           CT 
ATOM   1972  H1  ACN D 348      64.643  30.048  11.234  1.00  0.00           HC 
ATOM   1973  H2  ACN D 348      64.256  29.174   9.720  1.00  0.00           HC 
ATOM   1974  H3  ACN D 348      64.623  30.824   9.620  1.00  0.00           HC 
ATOM   1975  C2  ACN D 348      62.711  30.391  10.542  1.00  0.00           YC 
ATOM   1976  N   ACN D 348      61.642  30.745  10.737  1.00  0.00           YN 
TER
TER
ATOM   1977  C1  ACN D 349      42.666  42.462  35.910  1.00  0.00           CT 
ATOM   1978  H1  ACN D 349      42.050  41.576  35.750  1.00  0.00           HC 
ATOM   1979  H2  ACN D 349      42.250  43.314  35.365  1.00  0.00           HC 
ATOM   1980  H3  ACN D 349      43.636  42.344  35.433  1.00  0.00           HC 
ATOM   1981  C2  ACN D 349      42.715  42.717  37.357  1.00  0.00           YC 
ATOM   1982  N   ACN D 349      42.870  42.839  38.484  1.00  0.00           YN 
TER
TER
ATOM   1983  C1  ACN D 350       0.986  32.567  64.887  1.00  0.00           CT 
ATOM   1984  H1  ACN D 350       1.621  33.132  64.205  1.00  0.00           HC 
ATOM   1985  H2  ACN D 350       1.352  31.540  64.980  1.00  0.00           HC 
ATOM   1986  H3  ACN D 350       0.000  32.413  64.453  1.00  0.00           HC 
ATOM   1987  C2  ACN D 350       0.990  33.262  66.183  1.00  0.00           YC 
ATOM   1988  N   ACN D 350       0.879  33.870  67.145  1.00  0.00           YN 
TER
TER
ATOM   1989  C1  ACN D 351       9.728  24.236  18.797  1.00  0.00           CT 
ATOM   1990  H1  ACN D 351      10.765  24.354  19.113  1.00  0.00           HC 
ATOM   1991  H2  ACN D 351       9.688  23.883  17.762  1.00  0.00           HC 
ATOM   1992  H3  ACN D 351       9.240  25.205  18.721  1.00  0.00           HC 
ATOM   1993  C2  ACN D 351       9.084  23.288  19.717  1.00  0.00           YC 
ATOM   1994  N   ACN D 351       8.544  22.662  20.507  1.00  0.00           YN 
TER
TER
ATOM   1995  C1  ACN D 352      39.502  39.219   1.846  1.00  0.00           CT 
ATOM   1996  H1  ACN D 352      39.714  39.775   0.932  1.00  0.00           HC 
ATOM   1997  H2  ACN D 352      38.459  39.365   2.142  1.00  0.00           HC 
ATOM   1998  H3  ACN D 352      40.035  39.653   2.689  1.00  0.00           HC 
ATOM   1999  C2  ACN D 352      39.799  37.803   1.589  1.00  0.00           YC 
ATOM   2000  N   ACN D 352      40.157  36.728   1.438  1.00  0.00           YN 
TER
TER
ATOM   2001  C1  ACN D 353       7.592  41.770  33.152  1.00  0.00           CT 
ATOM   2002  H1  ACN D 353       7.086  40.932  33.633  1.00  0.00           HC 
ATOM   2003  H2  ACN D 353       8.633  41.822  33.484  1.00  0.00           HC 
ATOM   2004  H3  ACN D 353       7.196  42.715  33.516  1.00  0.00           HC 
ATOM   2005  C2  ACN D 353       7.497  41.577  31.698  1.00  0.00           YC 
ATOM   2006  N   ACN D 353       7.307  41.505  30.573  1.00  0.00           YN 
TER
TER
ATOM   2007  C1  ACN D 354      47.648  31.411  44.925  1.00  0.00           CT 
ATOM   2008  H1  ACN D 354      47.212  30.812  44.126  1.00  0.00           HC 
ATOM   2009  H2  ACN D 354      48.737  31.306  44.924  1.00  0.00           HC 
ATOM   2010  H3  ACN D 354      47.386  31.000  45.898  1.00  0.00           HC 
ATOM   2011  C2  ACN D 354      47.240  32.807  44.714  1.00  0.00           YC 
ATOM   2012  N   ACN D 354      46.814  33.865  44.633  1.00  0.00           YN 
TER
TER
ATOM   2013  C1  ACN D 355      10.609   9.779   7.724  1.00  0.00           CT 
ATOM   2014  H1  ACN D 355      10.665  10.841   7.965  1.00  0.00           HC 
ATOM   2015  H2  ACN D 355      11.128   9.578   6.782  1.00  0.00           HC 
ATOM   2016  H3  ACN D 355       9.587   9.496   7.480  1.00  0.00           HC 
ATOM   2017  C2  ACN D 355      11.208   9.034   8.840  1.00  0.00           YC 
ATOM   2018  N   ACN D 355      11.545   8.446   9.761  1.00  0.00           YN 
TER
TER
ATOM   2019  C1  ACN D 356      62.780  31.031  26.401  1.00  0.00           CT 
ATOM   2020  H1  ACN D 356      61.793  31.135  26.852  1.00  0.00           HC 
ATOM   2021  H2  ACN D 356      63.291  31.998  26.385  1.00  0.00           HC 
ATOM   2022  H3  ACN D 356      62.693  30.807  25.340  1.00  0.00           HC 
ATOM   2023  C2  ACN D 356      63.528  30.036  27.184  1.00  0.00           YC 
ATOM   2024  N   ACN D 356      64.061  29.167  27.702  1.00  0.00           YN 
TER
TER
ATOM   2025  C1  ACN D 357      54.990  33.605  69.389  1.00  0.00           CT 
ATOM   2026  H1  ACN D 357      54.696  34.046  68.437  1.00  0.00           HC 
ATOM   2027  H2  ACN D 357      54.105  33.403  70.000  1.00  0.00           HC 
ATOM   2028  H3  ACN D 357      55.520  34.333  70.000  1.00  0.00           HC 
ATOM   2029  C2  ACN D 357      55.741  32.375  69.101  1.00  0.00           YC 
ATOM   2030  N   ACN D 357      56.441  31.497  68.881  1.00  0.00           YN 
TER
TER
ATOM   2031  C1  ACN D 358      65.658  24.444  56.978  1.00  0.00           CT 
ATOM   2032  H1  ACN D 358      65.784  24.255  55.912  1.00  0.00           HC 
ATOM   2033  H2  ACN D 358      65.080  23.638  57.438  1.00  0.00           HC 
ATOM   2034  H3  ACN D 358      65.010  25.303  57.141  1.00  0.00           HC 
ATOM   2035  C2  ACN D 358      66.997  24.558  57.574  1.00  0.00           YC 
ATOM   2036  N   ACN D 358      68.028  24.784  58.015  1.00  0.00           YN 
TER
TER
ATOM   2037  C1  ACN D 359      59.596  64.336  19.856  1.00  0.00           CT 
ATOM   2038  H1  ACN D 359      60.641  64.130  19.625  1.00  0.00           HC 
ATOM   2039  H2  ACN D 359      59.458  65.403  20.056  1.00  0.00           HC 
ATOM   2040  H3  ACN D 359      59.321  63.893  20.812  1.00  0.00           HC 
ATOM   2041  C2  ACN D 359      58.786  63.891  18.713  1.00  0.00           YC 
ATOM   2042  N   ACN D 359      58.144  63.423  17.890  1.00  0.00           YN 
TER
TER
ATOM   2043  C1  ACN D 360      14.314  38.589  16.483  1.00  0.00           CT 
ATOM   2044  H1  ACN D 360      14.090  39.656  16.503  1.00  0.00           HC 
ATOM   2045  H2  ACN D 360      13.387  38.009  16.484  1.00  0.00           HC 
ATOM   2046  H3  ACN D 360      14.773  38.278  17.419  1.00  0.00           HC 
ATOM   2047  C2  ACN D 360      15.118  38.322  15.281  1.00  0.00           YC 
ATOM   2048  N   ACN D 360      15.855  38.133  14.428  1.00  0.00           YN 
TER
TER
ATOM   2049  C1  ACN D 361      50.517  38.759  50.120  1.00  0.00           CT 
ATOM   2050  H1  ACN D 361      49.885  38.699  51.007  1.00  0.00           HC 
ATOM   2051  H2  ACN D 361      49.972  38.395  49.244  1.00  0.00           HC 
ATOM   2052  H3  ACN D 361      51.335  38.044  50.185  1.00  0.00           HC 
ATOM   2053  C2  ACN D 361      50.931  40.160  49.956  1.00  0.00           YC 
ATOM   2054  N   ACN D 361      51.365  41.216  49.903  1.00  0.00           YN 
TER
TER
ATOM   2055  C1  ACN D 362       5.570  34.801  12.816  1.00  0.00           CT 
ATOM   2056  H1  ACN D 362       6.596  34.474  12.987  1.00  0.00           HC 
ATOM   2057  H2  ACN D 362       4.989  34.718  13.739  1.00  0.00           HC 
ATOM   2058  H3  ACN D 362       5.050  34.104  12.162  1.00  0.00           HC 
ATOM   2059  C2  ACN D 362       5.617  36.188  12.330  1.00  0.00           YC 
ATOM   2060  N   ACN D 362       5.655  37.212  11.823  1.00  0.00           YN 
TER
TER
ATOM   2061  C1  ACN D 363      47.527  34.086  47.202  1.00  0.00           CT 
ATOM   2062  H1  ACN D 363      48.164  34.243  46.331  1.00  0.00           HC 
ATOM   2063  H2  ACN D 363      47.373  35.031  47.732  1.00  0.00           HC 
ATOM   2064  H3  ACN D 363      48.046  33.493  47.953  1.00  0.00           HC 
ATOM   2065  C2  ACN D 363      46.257  33.515  46.732  1.00  0.00           YC 
ATOM   2066  N   ACN D 363      45.326  32.946  46.390  1.00  0.00           YN 
TER
TER
ATOM   2067  C1  ACN D 364      51.209  58.014  42.267  1.00  0.00           CT 
ATOM   2068  H1  ACN D 364      50.330  57.639  41.741  1.00  0.00           HC 
ATOM   2069  H2  ACN D 364      51.141  59.099  42.388  1.00  0.00           HC 
ATOM   2070  H3  ACN D 364      52.097  57.914  41.646  1.00  0.00           HC 
ATOM   2071  C2  ACN D 364      51.281  57.327  43.565  1.00  0.00           YC 
ATOM   2072  N   ACN D 364      51.420  56.700  44.510  1.00  0.00           YN 
TER
TER
ATOM   2073  C1  ACN D 365       0.819  57.496  50.668  1.00  0.00           CT 
ATOM   2074  H1  ACN D 365       1.740  58.011  50.941  1.00  0.00           HC 
ATOM   2075  H2  ACN D 365       0.922  57.036  49.681  1.00  0.00           HC 
ATOM   2076  H3  ACN D 365       0.018  58.212  50.497  1.00  0.00           HC 
ATOM   2077  C2  ACN D 365       0.540  56.493  51.707  1.00  0.00           YC 
ATOM   2078  N   ACN D 365       0.247  55.811  52.576  1.00  0.00           YN 
TER
TER
ATOM   2079  C1  ACN D 366      39.682  29.160  54.735  1.00  0.00           CT 
ATOM   2080  H1  ACN D 366      39.504  28.125  55.030  1.00  0.00           HC 
ATOM   2081  H2  ACN D 366      39.551  29.824  55.595  1.00  0.00           HC 
ATOM   2082  H3  ACN D 366      38.897  29.506  54.065  1.00  0.00           HC 
ATOM   2083  C2  ACN D 366      41.044  29.244  54.188  1.00  0.00           YC 
ATOM   2084  N   ACN D 366      42.045  29.286  53.638  1.00  0.00           YN 
TER
TER
ATOM   2085  C1  ACN D 367      23.358  66.181  12.990  1.00  0.00           CT 
ATOM   2086  H1  ACN D 367      24.208  66.372  12.335  1.00  0.00           HC 
ATOM   2087  H2  ACN D 367      22.946  65.186  12.793  1.00  0.00           HC 
ATOM   2088  H3  ACN D 367      22.521  66.824  12.726  1.00  0.00           HC 
ATOM   2089  C2  ACN D 367      23.823  66.308  14.378  1.00  0.00           YC 
ATOM   2090  N   ACN D 367      24.145  66.541  15.451  1.00  0.00           YN 
TER
TER
ATOM   2091  C1  ACN D 368      32.935  13.344  69.152  1.00  0.00           CT 
ATOM   2092  H1  ACN D 368      33.479  13.989  68.461  1.00  0.00           HC 
ATOM   2093  H2  ACN D 368      32.475  13.942  69.944  1.00  0.00           HC 
ATOM   2094  H3  ACN D 368      33.626  12.720  69.716  1.00  0.00           HC 
ATOM   2095  C2  ACN D 368      31.927  12.606  68.377  1.00  0.00           YC 
ATOM   2096  N   ACN D 368      31.239  11.932  67.761  1.00  0.00           YN 
TER
TER
ATOM   2097  C1  ACN D 369      57.534  11.948  66.667  1.00  0.00           CT 
ATOM   2098  H1  ACN D 369      58.377  12.052  65.984  1.00  0.00           HC 
ATOM   2099  H2  ACN D 369      56.844  11.183  66.301  1.00  0.00           HC 
ATOM   2100  H3  ACN D 369      56.911  12.840  66.644  1.00  0.00           HC 
ATOM   2101  C2  ACN D 369      58.070  11.603  67.992  1.00  0.00           YC 
ATOM   2102  N   ACN D 369      58.488  11.472  69.048  1.00  0.00           YN 
TER
TER
ATOM   2103  C1  ACN D 370      37.816  11.547  67.579  1.00  0.00           CT 
ATOM   2104  H1  ACN D 370      37.852  11.029  68.538  1.00  0.00           HC 
ATOM   2105  H2  ACN D 370      38.148  12.583  67.697  1.00  0.00           HC 
ATOM   2106  H3  ACN D 370      36.786  11.679  67.255  1.00  0.00           HC 
ATOM   2107  C2  ACN D 370      38.671  10.809  66.638  1.00  0.00           YC 
ATOM   2108  N   ACN D 370      39.221  10.166  65.869  1.00  0.00           YN 
TER
TER
ATOM   2109  C1  ACN D 371       5.357  38.914  39.420  1.00  0.00           CT 
ATOM   2110  H1  ACN D 371       5.943  38.284  38.751  1.00  0.00           HC 
ATOM   2111  H2  ACN D 371       4.660  38.301  40.000  1.00  0.00           HC 
ATOM   2112  H3  ACN D 371       4.678  39.546  38.852  1.00  0.00           HC 
ATOM   2113  C2  ACN D 371       6.295  39.638  40.290  1.00  0.00           YC 
ATOM   2114  N   ACN D 371       7.020  40.303  40.873  1.00  0.00           YN 
TER
TER
ATOM   2115  C1  ACN D 372      32.462   4.465  36.102  1.00  0.00           CT 
ATOM   2116  H1  ACN D 372      32.203   3.421  36.281  1.00  0.00           HC 
ATOM   2117  H2  ACN D 372      32.725   4.955  37.044  1.00  0.00           HC 
ATOM   2118  H3  ACN D 372      31.584   5.030  35.795  1.00  0.00           HC 
ATOM   2119  C2  ACN D 372      33.580   4.492  35.148  1.00  0.00           YC 
ATOM   2120  N   ACN D 372      34.353   4.523  34.306  1.00  0.00           YN 
TER
TER
ATOM   2121  C1  ACN D 373      22.587  20.214   9.569  1.00  0.00           CT 
ATOM   2122  H1  ACN D 373      22.645  21.076  10.234  1.00  0.00           HC 
ATOM   2123  H2  ACN D 373      23.307  19.450   9.877  1.00  0.00           HC 
ATOM   2124  H3  ACN D 373      22.948  20.472   8.576  1.00  0.00           HC 
ATOM   2125  C2  ACN D 373      21.208  19.705   9.612  1.00  0.00           YC 
ATOM   2126  N   ACN D 373      20.111  19.393   9.536  1.00  0.00           YN 
TER
TER
ATOM   2127  C1  ACN D 374      45.904  45.784   0.779  1.00  0.00           CT 
ATOM   2128  H1  ACN D 374      45.558  45.334   1.710  1.00  0.00           HC 
ATOM   2129  H2  ACN D 374      45.109  46.391   0.336  1.00  0.00           HC 
ATOM   2130  H3  ACN D 374      46.051  45.021   0.017  1.00  0.00           HC 
ATOM   2131  C2  ACN D 374      47.094  46.590   1.085  1.00  0.00           YC 
ATOM   2132  N   ACN D 374      48.094  47.103   1.293  1.00  0.00           YN 
TER
TER
ATOM   2133  C1  ACN D 375       5.418  35.199  49.818  1.00  0.00           CT 
ATOM   2134  H1  ACN D 375       6.394  35.462  50.228  1.00  0.00           HC 
ATOM   2135  H2  ACN D 375       5.540  34.564  48.935  1.00  0.00           HC 
ATOM   2136  H3  ACN D 375       4.932  36.076  49.396  1.00  0.00           HC 
ATOM   2137  C2  ACN D 375       4.656  34.517  50.874  1.00  0.00           YC 
ATOM   2138  N   ACN D 375       4.012  34.112  51.727  1.00  0.00           YN 
TER
TER
ATOM   2139  C1  ACN D 376      52.472  49.755  10.011  1.00  0.00           CT 
ATOM   2140  H1  ACN D 376      52.190  49.072  10.813  1.00  0.00           HC 
ATOM   2141  H2  ACN D 376      52.482  50.785  10.379  1.00  0.00           HC 
ATOM   2142  H3  ACN D 376      51.693  49.797   9.253  1.00  0.00           HC 
ATOM   2143  C2  ACN D 376      53.795  49.344   9.517  1.00  0.00           YC 
ATOM   2144  N   ACN D 376      54.754  48.947   9.039  1.00  0.00           YN 
TER
TER
ATOM   2145  C1  ACN D 377      19.416  67.439  38.806  1.00  0.00           CT 
ATOM   2146  H1  ACN D 377      19.157  67.126  37.793  1.00  0.00           HC 
ATOM   2147  H2  ACN D 377      20.446  67.149  39.037  1.00  0.00           HC 
ATOM   2148  H3  ACN D 377      18.854  66.864  39.538  1.00  0.00           HC 
ATOM   2149  C2  ACN D 377      19.232  68.895  38.887  1.00  0.00           YC 
ATOM   2150  N   ACN D 377      18.960  70.000  38.995  1.00  0.00           YN 
TER
TER
ATOM   2151  C1  ACN D 378       5.767  64.505  15.614  1.00  0.00           CT 
ATOM   2152  H1  ACN D 378       6.426  64.501  16.484  1.00  0.00           HC 
ATOM   2153  H2  ACN D 378       4.729  64.642  15.929  1.00  0.00           HC 
ATOM   2154  H3  ACN D 378       5.733  63.519  15.156  1.00  0.00           HC 
ATOM   2155  C2  ACN D 378       6.209  65.586  14.722  1.00  0.00           YC 
ATOM   2156  N   ACN D 378       6.632  66.331  13.964  1.00  0.00           YN 
TER
TER
ATOM   2157  C1  ACN D 379      31.272  67.673  49.821  1.00  0.00           CT 
ATOM   2158  H1  ACN D 379      32.242  67.942  49.400  1.00  0.00           HC 
ATOM   2159  H2  ACN D 379      31.312  67.714  50.914  1.00  0.00           HC 
ATOM   2160  H3  ACN D 379      31.058  66.621  49.645  1.00  0.00           HC 
ATOM   2161  C2  ACN D 379      30.274  68.607  49.282  1.00  0.00           YC 
ATOM   2162  N   ACN D 379      29.476  69.239  48.761  1.00  0.00           YN 
TER
TER
ATOM   2163  C1  ACN D 380      36.997  20.381  38.090  1.00  0.00           CT 
ATOM   2164  H1  ACN D 380      36.960  19.930  37.098  1.00  0.00           HC 
ATOM   2165  H2  ACN D 380      37.988  20.807  38.274  1.00  0.00           HC 
ATOM   2166  H3  ACN D 380      36.938  19.614  38.861  1.00  0.00           HC 
ATOM   2167  C2  ACN D 380      35.946  21.406  38.156  1.00  0.00           YC 
ATOM   2168  N   ACN D 380      35.046  22.104  38.259  1.00  0.00           YN 
TER
TER
ATOM   2169  C1  ACN D 381      38.915  60.937   7.329  1.00  0.00           CT 
ATOM   2170  H1  ACN D 381      38.810  60.878   8.413  1.00  0.00           HC 
ATOM   2171  H2  ACN D 381      39.025  61.980   7.017  1.00  0.00           HC 
ATOM   2172  H3  ACN D 381      37.984  60.657   6.839  1.00  0.00           HC 
ATOM   2173  C2  ACN D 381      40.083  60.131   6.946  1.00  0.00           YC 
ATOM   2174  N   ACN D 381      40.902  59.399   6.630  1.00  0.00           YN 
TER
TER
ATOM   2175  C1  ACN D 382      23.926  23.674  57.036  1.00  0.00           CT 
ATOM   2176  H1  ACN D 382      23.369  23.795  57.966  1.00  0.00           HC 
ATOM   2177  H2  ACN D 382      23.756  24.533  56.381  1.00  0.00           HC 
ATOM   2178  H3  ACN D 382      23.512  22.859  56.447  1.00  0.00           HC 
ATOM   2179  C2  ACN D 382      25.348  23.529  57.380  1.00  0.00           YC 
ATOM   2180  N   ACN D 382      26.431  23.279  57.648  1.00  0.00           YN 
TER
TER
ATOM   2181  C1  ACN D 383      18.359   3.386  68.053  1.00  0.00           CT 
ATOM   2182  H1  ACN D 383      18.197   4.119  68.844  1.00  0.00           HC 
ATOM   2183  H2  ACN D 383      17.462   2.774  67.917  1.00  0.00           HC 
ATOM   2184  H3  ACN D 383      19.089   2.642  68.366  1.00  0.00           HC 
ATOM   2185  C2  ACN D 383      18.707   4.118  66.827  1.00  0.00           YC 
ATOM   2186  N   ACN D 383      19.110   4.671  65.911  1.00  0.00           YN 
TER
TER
ATOM   2187  C1  ACN D 384      64.777   1.279  64.864  1.00  0.00           CT 
ATOM   2188  H1  ACN D 384      64.672   0.562  65.678  1.00  0.00           HC 
ATOM   2189  H2  ACN D 384      63.961   2.008  64.895  1.00  0.00           HC 
ATOM   2190  H3  ACN D 384      64.606   0.795  63.904  1.00  0.00           HC 
ATOM   2191  C2  ACN D 384      66.088   1.929  65.004  1.00  0.00           YC 
ATOM   2192  N   ACN D 384      67.157   2.335  65.028  1.00  0.00           YN 
TER
TER
ATOM   2193  C1  ACN D 385      39.957  29.659  37.715  1.00  0.00           CT 
ATOM   2194  H1  ACN D 385      40.828  29.483  38.347  1.00  0.00           HC 
ATOM   2195  H2  ACN D 385      40.240  30.250  36.839  1.00  0.00           HC 
ATOM   2196  H3  ACN D 385      39.252  30.322  38.213  1.00  0.00           HC 
ATOM   2197  C2  ACN D 385      39.409  28.350  37.331  1.00  0.00           YC 
ATOM   2198  N   ACN D 385      38.900  27.344  37.144  1.00  0.00           YN 
TER
TER
ATOM   2199  C1  ACN D 386      56.637  47.158  32.145  1.00  0.00           CT 
ATOM   2200  H1  ACN D 386      56.964  47.275  33.178  1.00  0.00           HC 
ATOM   2201  H2  ACN D 386      57.503  47.129  31.476  1.00  0.00           HC 
ATOM   2202  H3  ACN D 386      56.122  48.053  31.803  1.00  0.00           HC 
ATOM   2203  C2  ACN D 386      55.848  45.920  32.061  1.00  0.00           YC 
ATOM   2204  N   ACN D 386      55.123  45.038  32.019  1.00  0.00           YN 
TER
TER
ATOM   2205  C1  ACN D 387      18.733  12.270  17.354  1.00  0.00           CT 
ATOM   2206  H1  ACN D 387      18.514  12.418  16.296  1.00  0.00           HC 
ATOM   2207  H2  ACN D 387      18.645  11.210  17.611  1.00  0.00           HC 
ATOM   2208  H3  ACN D 387      17.955  12.714  17.971  1.00  0.00           HC 
ATOM   2209  C2  ACN D 387      20.089  12.778  17.607  1.00  0.00           YC 
ATOM   2210  N   ACN D 387      21.083  13.294  17.838  1.00  0.00           YN 
TER
TER
ATOM   2211  C1  ACN D 388      60.572  45.158  51.799  1.00  0.00           CT 
ATOM   2212  H1  ACN D 388      60.315  45.896  51.039  1.00  0.00           HC 
ATOM   2213  H2  ACN D 388      59.840  45.185  52.612  1.00  0.00           HC 
ATOM   2214  H3  ACN D 388      61.487  45.442  52.314  1.00  0.00           HC 
ATOM   2215  C2  ACN D 388      60.611  43.840  51.149  1.00  0.00           YC 
ATOM   2216  N   ACN D 388      60.779  42.838  50.625  1.00  0.00           YN 
TER
TER
ATOM   2217  C1  ACN D 389      51.889  39.211  64.884  1.00  0.00           CT 
ATOM   2218  H1  ACN D 389      50.868  39.232  64.502  1.00  0.00           HC 
ATOM   2219  H2  ACN D 389      52.478  40.013  64.430  1.00  0.00           HC 
ATOM   2220  H3  ACN D 389      52.411  38.324  64.530  1.00  0.00           HC 
ATOM   2221  C2  ACN D 389      51.824  39.348  66.346  1.00  0.00           YC 
ATOM   2222  N   ACN D 389      51.773  39.315  67.488  1.00  0.00           YN 
TER
TER
ATOM   2223  C1  ACN D 390      29.455  43.164  12.599  1.00  0.00           CT 
ATOM   2224  H1  ACN D 390      29.958  43.611  13.458  1.00  0.00           HC 
ATOM   2225  H2  ACN D 390      29.799  43.635  11.674  1.00  0.00           HC 
ATOM   2226  H3  ACN D 390      28.397  43.420  12.600  1.00  0.00           HC 
ATOM   2227  C2  ACN D 390      29.741  41.722  12.612  1.00  0.00           YC 
ATOM   2228  N   ACN D 390      29.846  40.586  12.695  1.00  0.00           YN 
TER
TER
ATOM   2229  C1  ACN D 391      32.340  47.366  13.691  1.00  0.00           CT 
ATOM   2230  H1  ACN D 391      32.987  46.956  14.467  1.00  0.00           HC 
ATOM   2231  H2  ACN D 391      32.782  47.199  12.705  1.00  0.00           HC 
ATOM   2232  H3  ACN D 391      32.320  48.452  13.745  1.00  0.00           HC 
ATOM   2233  C2  ACN D 391      31.027  46.716  13.812  1.00  0.00           YC 
ATOM   2234  N   ACN D 391      29.969  46.317  13.988  1.00  0.00           YN 
TER
TER
ATOM   2235  C1  ACN D 392      31.710  59.871  59.585  1.00  0.00           CT 
ATOM   2236  H1  ACN D 392      31.425  60.019  58.543  1.00  0.00           HC 
ATOM   2237  H2  ACN D 392      32.612  60.447  59.815  1.00  0.00           HC 
ATOM   2238  H3  ACN D 392      32.051  58.850  59.746  1.00  0.00           HC 
ATOM   2239  C2  ACN D 392      30.576  60.284  60.425  1.00  0.00           YC 
ATOM   2240  N   ACN D 392      29.653  60.472  61.073  1.00  0.00           YN 
TER
TER
ATOM   2241  C1  ACN D 393      41.745  15.721   8.421  1.00  0.00           CT 
ATOM   2242  H1  ACN D 393      41.438  15.023   7.641  1.00  0.00           HC 
ATOM   2243  H2  ACN D 393      42.697  15.403   8.857  1.00  0.00           HC 
ATOM   2244  H3  ACN D 393      41.076  15.656   9.276  1.00  0.00           HC 
ATOM   2245  C2  ACN D 393      41.847  17.056   7.814  1.00  0.00           YC 
ATOM   2246  N   ACN D 393      41.793  18.113   7.382  1.00  0.00           YN 
TER
TER
ATOM   2247  C1  ACN D 394      30.760  23.019  15.412  1.00  0.00           CT 
ATOM   2248  H1  ACN D 394      31.175  22.065  15.088  1.00  0.00           HC 
ATOM   2249  H2  ACN D 394      30.116  23.434  14.630  1.00  0.00           HC 
ATOM   2250  H3  ACN D 394      31.541  23.773  15.479  1.00  0.00           HC 
ATOM   2251  C2  ACN D 394      30.016  22.786  16.658  1.00  0.00           YC 
ATOM   2252  N   ACN D 394      29.556  22.637  17.694  1.00  0.00           YN 
TER
TER
ATOM   2253  C1  ACN D 395       2.097  50.945  40.888  1.00  0.00           CT 
ATOM   2254  H1  ACN D 395       1.663  51.327  39.963  1.00  0.00           HC 
ATOM   2255  H2  ACN D 395       1.583  50.029  41.195  1.00  0.00           HC 
ATOM   2256  H3  ACN D 395       1.874  51.613  41.718  1.00  0.00           HC 
ATOM   2257  C2  ACN D 395       3.528  50.710  40.650  1.00  0.00           YC 
ATOM   2258  N   ACN D 395       4.662  50.656  40.512  1.00  0.00           YN 
TER
TER
ATOM   2259  C1  ACN D 396      67.478  53.170  36.694  1.00  0.00           CT 
ATOM   2260  H1  ACN D 396      67.233  52.172  37.060  1.00  0.00           HC 
ATOM   2261  H2  ACN D 396      67.369  53.904  37.498  1.00  0.00           HC 
ATOM   2262  H3  ACN D 396      66.731  53.509  35.980  1.00  0.00           HC 
ATOM   2263  C2  ACN D 396      68.855  53.133  36.180  1.00  0.00           YC 
ATOM   2264  N   ACN D 396      69.869  53.076  35.655  1.00  0.00           YN 
TER
TER
ATOM   2265  C1  ACN D 397      30.941  31.407  32.594  1.00  0.00           CT 
ATOM   2266  H1  ACN D 397      31.156  31.339  31.527  1.00  0.00           HC 
ATOM   2267  H2  ACN D 397      30.809  32.453  32.886  1.00  0.00           HC 
ATOM   2268  H3  ACN D 397      31.813  31.121  33.178  1.00  0.00           HC 
ATOM   2269  C2  ACN D 397      29.732  30.614  32.859  1.00  0.00           YC 
ATOM   2270  N   ACN D 397      28.878  29.890  33.093  1.00  0.00           YN 
TER
TER
ATOM   2271  C1  ACN D 398       6.966  56.799  62.980  1.00  0.00           CT 
ATOM   2272  H1  ACN D 398       6.188  57.373  62.475  1.00  0.00           HC 
ATOM   2273  H2  ACN D 398       7.952  57.200  62.729  1.00  0.00           HC 
ATOM   2274  H3  ACN D 398       7.024  55.792  62.573  1.00  0.00           HC 
ATOM   2275  C2  ACN D 398       6.706  56.868  64.426  1.00  0.00           YC 
ATOM   2276  N   ACN D 398       6.431  56.803  65.534  1.00  0.00           YN 
TER
TER
ATOM   2277  C1  ACN D 399      18.213  40.793   6.277  1.00  0.00           CT 
ATOM   2278  H1  ACN D 399      17.586  41.314   5.552  1.00  0.00           HC 
ATOM   2279  H2  ACN D 399      18.891  41.499   6.764  1.00  0.00           HC 
ATOM   2280  H3  ACN D 399      18.909  40.128   5.771  1.00  0.00           HC 
ATOM   2281  C2  ACN D 399      17.325  40.137   7.248  1.00  0.00           YC 
ATOM   2282  N   ACN D 399      16.642  39.514   7.921  1.00  0.00           YN 
TER
TER
ATOM   2283  C1  ACN D 400       2.416   6.325  66.584  1.00  0.00           CT 
ATOM   2284  H1  ACN D 400       2.396   6.430  67.670  1.00  0.00           HC 
ATOM   2285  H2  ACN D 400       1.888   7.161  66.115  1.00  0.00           HC 
ATOM   2286  H3  ACN D 400       1.810   5.476  66.272  1.00  0.00           HC 
ATOM   2287  C2  ACN D 400       3.823   6.269  66.164  1.00  0.00           YC 
ATOM   2288  N   ACN D 400       4.907   6.087  65.848  1.00  0.00           YN 
TER
TER
ATOM   2289  C1  ACN D 401      51.456  10.592  47.222  1.00  0.00           CT 
ATOM   2290  H1  ACN D 401      51.052   9.683  46.776  1.00  0.00           HC 
ATOM   2291  H2  ACN D 401      51.497  10.492  48.310  1.00  0.00           HC 
ATOM   2292  H3  ACN D 401      50.758  11.419  47.101  1.00  0.00           HC 
ATOM   2293  C2  ACN D 401      52.790  10.820  46.648  1.00  0.00           YC 
ATOM   2294  N   ACN D 401      53.764  11.076  46.106  1.00  0.00           YN 
TER
TER
ATOM   2295  C1  ACN D 402      61.263   9.580   3.508  1.00  0.00           CT 
ATOM   2296  H1  ACN D 402      61.177   8.605   3.990  1.00  0.00           HC 
ATOM   2297  H2  ACN D 402      61.826   9.490   2.574  1.00  0.00           HC 
ATOM   2298  H3  ACN D 402      61.903  10.239   4.091  1.00  0.00           HC 
ATOM   2299  C2  ACN D 402      59.903  10.086   3.273  1.00  0.00           YC 
ATOM   2300  N   ACN D 402      58.857  10.544   3.215  1.00  0.00           YN 
TER
TER
ATOM   2301  C1  ACN D 403      69.452  32.081  55.954  1.00  0.00           CT 
ATOM   2302  H1  ACN D 403      69.971  32.403  56.857  1.00  0.00           HC 
ATOM   2303  H2  ACN D 403      70.000  31.263  55.477  1.00  0.00           HC 
ATOM   2304  H3  ACN D 403      69.499  32.855  55.190  1.00  0.00           HC 
ATOM   2305  C2  ACN D 403      68.094  31.671  56.337  1.00  0.00           YC 
ATOM   2306  N   ACN D 403      66.999  31.484  56.607  1.00  0.00           YN 
TER
TER
ATOM   2307  C1  ACN D 404       4.682  23.714  52.220  1.00  0.00           CT 
ATOM   2308  H1  ACN D 404       5.240  23.011  51.599  1.00  0.00           HC 
ATOM   2309  H2  ACN D 404       5.360  24.459  52.646  1.00  0.00           HC 
ATOM   2310  H3  ACN D 404       4.305  23.219  53.113  1.00  0.00           HC 
ATOM   2311  C2  ACN D 404       3.652  24.337  51.376  1.00  0.00           YC 
ATOM   2312  N   ACN D 404       2.766  24.721  50.764  1.00  0.00           YN 
TER
TER
ATOM   2313  C1  ACN D 405      44.725  33.125  12.397  1.00  0.00           CT 
ATOM   2314  H1  ACN D 405      45.007  34.177  12.456  1.00  0.00           HC 
ATOM   2315  H2  ACN D 405      43.660  33.008  12.617  1.00  0.00           HC 
ATOM   2316  H3  ACN D 405      45.183  32.561  13.206  1.00  0.00           HC 
ATOM   2317  C2  ACN D 405      45.054  32.648  11.046  1.00  0.00           YC 
ATOM   2318  N   ACN D 405      45.433  32.238  10.048  1.00  0.00           YN 
TER
TER
ATOM   2319  C1  ACN D 406      49.197  49.279  37.686  1.00  0.00           CT 
ATOM   2320  H1  ACN D 406      49.409  49.535  36.647  1.00  0.00           HC 
ATOM   2321  H2  ACN D 406      48.130  49.405  37.894  1.00  0.00           HC 
ATOM   2322  H3  ACN D 406      49.643  50.008  38.358  1.00  0.00           HC 
ATOM   2323  C2  ACN D 406      49.630  47.891  37.903  1.00  0.00           YC 
ATOM   2324  N   ACN D 406      50.088  46.865  38.113  1.00  0.00           YN 
TER
TER
ATOM   2325  C1  ACN D 407      16.472  19.848  55.813  1.00  0.00           CT 
ATOM   2326  H1  ACN D 407      16.557  19.589  56.869  1.00  0.00           HC 
ATOM   2327  H2  ACN D 407      15.421  19.858  55.510  1.00  0.00           HC 
ATOM   2328  H3  ACN D 407      16.875  19.051  55.191  1.00  0.00           HC 
ATOM   2329  C2  ACN D 407      17.103  21.162  55.621  1.00  0.00           YC 
ATOM   2330  N   ACN D 407      17.710  22.114  55.443  1.00  0.00           YN 
TER
TER
ATOM   2331  C1  ACN D 408      66.542  50.525  11.963  1.00  0.00           CT 
ATOM   2332  H1  ACN D 408      66.703  49.482  12.240  1.00  0.00           HC 
ATOM   2333  H2  ACN D 408      67.502  51.032  11.833  1.00  0.00           HC 
ATOM   2334  H3  ACN D 408      66.108  51.078  12.794  1.00  0.00           HC 
ATOM   2335  C2  ACN D 408      65.748  50.543  10.726  1.00  0.00           YC 
ATOM   2336  N   ACN D 408      65.017  50.565   9.846  1.00  0.00           YN 
TER
TER
ATOM   2337  C1  ACN D 409      54.605  57.050  15.627  1.00  0.00           CT 
ATOM   2338  H1  ACN D 409      54.866  56.662  14.642  1.00  0.00           HC 
ATOM   2339  H2  ACN D 409      55.497  57.113  16.256  1.00  0.00           HC 
ATOM   2340  H3  ACN D 409      53.999  56.329  16.172  1.00  0.00           HC 
ATOM   2341  C2  ACN D 409      53.980  58.367  15.440  1.00  0.00           YC 
ATOM   2342  N   ACN D 409      53.371  59.324  15.292  1.00  0.00           YN 
TER
TER
ATOM   2343  C1  ACN D 410      28.306  19.201  27.006  1.00  0.00           CT 
ATOM   2344  H1  ACN D 410      27.997  19.859  26.193  1.00  0.00           HC 
ATOM   2345  H2  ACN D 410      28.591  18.222  26.611  1.00  0.00           HC 
ATOM   2346  H3  ACN D 410      27.456  18.948  27.637  1.00  0.00           HC 
ATOM   2347  C2  ACN D 410      29.424  19.848  27.707  1.00  0.00           YC 
ATOM   2348  N   ACN D 410      30.199  20.406  28.337  1.00  0.00           YN 
TER
TER
ATOM   2349  C1  ACN D 411       1.711  20.226  63.178  1.00  0.00           CT 
ATOM   2350  H1  ACN D 411       1.743  19.513  64.003  1.00  0.00           HC 
ATOM   2351  H2  ACN D 411       0.678  20.534  62.988  1.00  0.00           HC 
ATOM   2352  H3  ACN D 411       1.974  19.739  62.242  1.00  0.00           HC 
ATOM   2353  C2  ACN D 411       2.559  21.371  63.541  1.00  0.00           YC 
ATOM   2354  N   ACN D 411       3.322  22.194  63.757  1.00  0.00           YN 
TER
TER
ATOM   2355  C1  ACN D 412      42.033  38.117  34.431  1.00  0.00           CT 
ATOM   2356  H1  ACN D 412      41.924  38.072  33.347  1.00  0.00           HC 
ATOM   2357  H2  ACN D 412      42.337  37.142  34.820  1.00  0.00           HC 
ATOM   2358  H3  ACN D 412      41.064  38.255  34.907  1.00  0.00           HC 
ATOM   2359  C2  ACN D 412      43.026  39.157  34.738  1.00  0.00           YC 
ATOM   2360  N   ACN D 412      43.691  40.053  34.988  1.00  0.00           YN 
TER
TER
ATOM   2361  C1  ACN D 413      64.122  38.775  16.982  1.00  0.00           CT 
ATOM   2362  H1  ACN D 413      64.541  38.635  15.985  1.00  0.00           HC 
ATOM   2363  H2  ACN D 413      63.913  39.835  17.157  1.00  0.00           HC 
ATOM   2364  H3  ACN D 413      64.870  38.567  17.744  1.00  0.00           HC 
ATOM   2365  C2  ACN D 413      62.901  37.961  17.074  1.00  0.00           YC 
ATOM   2366  N   ACN D 413      62.033  37.227  17.197  1.00  0.00           YN 
TER
TER
ATOM   2367  C1  ACN D 414      69.127  20.930  55.249  1.00  0.00           CT 
ATOM   2368  H1  ACN D 414      68.129  20.709  55.629  1.00  0.00           HC 
ATOM   2369  H2  ACN D 414      69.774  21.269  56.064  1.00  0.00           HC 
ATOM   2370  H3  ACN D 414      69.106  21.805  54.603  1.00  0.00           HC 
ATOM   2371  C2  ACN D 414      69.648  19.708  54.618  1.00  0.00           YC 
ATOM   2372  N   ACN D 414      70.000  18.807  54.008  1.00  0.00           YN 
TER
TER
ATOM   2373  C1  ACN D 415      49.299  50.215  31.567  1.00  0.00           CT 
ATOM   2374  H1  ACN D 415      50.150  49.746  32.062  1.00  0.00           HC 
ATOM   2375  H2  ACN D 415      48.646  50.687  32.308  1.00  0.00           HC 
ATOM   2376  H3  ACN D 415      48.642  49.459  31.142  1.00  0.00           HC 
ATOM   2377  C2  ACN D 415      49.822  51.194  30.604  1.00  0.00           YC 
ATOM   2378  N   ACN D 415      50.224  51.853  29.760  1.00  0.00           YN 
TER
TER
ATOM   2379  C1  ACN D 416      66.163  42.463  37.179  1.00  0.00           CT 
ATOM   2380  H1  ACN D 416      66.041  42.282  36.110  1.00  0.00           HC 
ATOM   2381  H2  ACN D 416      67.180  42.207  37.491  1.00  0.00           HC 
ATOM   2382  H3  ACN D 416      65.569  41.758  37.756  1.00  0.00           HC 
ATOM   2383  C2  ACN D 416      65.860  43.879  37.430  1.00  0.00           YC 
ATOM   2384  N   ACN D 416      65.494  44.940  37.651  1.00  0.00           YN 
TER
TER
ATOM   2385  C1  ACN D 417      10.763  27.924  52.284  1.00  0.00           CT 
ATOM   2386  H1  ACN D 417      10.723  28.493  53.213  1.00  0.00           HC 
ATOM   2387  H2  ACN D 417      11.791  27.882  51.912  1.00  0.00           HC 
ATOM   2388  H3  ACN D 417      10.259  28.463  51.484  1.00  0.00           HC 
ATOM   2389  C2  ACN D 417      10.230  26.581  52.556  1.00  0.00           YC 
ATOM   2390  N   ACN D 417       9.692  25.587  52.729  1.00  0.00           YN 
TER
TER
ATOM   2391  C1  ACN D 418      43.166  27.426  14.457  1.00  0.00           CT 
ATOM   2392  H1  ACN D 418      43.311  26.687  15.246  1.00  0.00           HC 
ATOM   2393  H2  ACN D 418      44.096  27.570  13.899  1.00  0.00           HC 
ATOM   2394  H3  ACN D 418      43.007  28.414  14.884  1.00  0.00           HC 
ATOM   2395  C2  ACN D 418      42.082  26.947  13.587  1.00  0.00           YC 
ATOM   2396  N   ACN D 418      41.153  26.648  12.992  1.00  0.00           YN 
TER
TER
ATOM   2397  C1  ACN D 419      35.975  54.377  37.623  1.00  0.00           CT 
ATOM   2398  H1  ACN D 419      35.301  54.239  36.777  1.00  0.00           HC 
ATOM   2399  H2  ACN D 419      36.042  53.453  38.205  1.00  0.00           HC 
ATOM   2400  H3  ACN D 419      35.544  55.065  38.347  1.00  0.00           HC 
ATOM   2401  C2  ACN D 419      37.286  54.778  37.091  1.00  0.00           YC 
ATOM   2402  N   ACN D 419      38.262  55.222  36.695  1.00  0.00           YN 
TER
TER
ATOM   2403  C1  ACN D 420       8.662  66.137  31.402  1.00  0.00           CT 
ATOM   2404  H1  ACN D 420       7.949  66.783  31.915  1.00  0.00           HC 
ATOM   2405  H2  ACN D 420       8.598  66.289  30.320  1.00  0.00           HC 
ATOM   2406  H3  ACN D 420       8.369  65.093  31.497  1.00  0.00           HC 
ATOM   2407  C2  ACN D 420      10.003  66.452  31.915  1.00  0.00           YC 
ATOM   2408  N   ACN D 420      11.026  66.596  32.406  1.00  0.00           YN 
TER
TER
ATOM   2409  C1  ACN D 421      45.760  21.409  58.029  1.00  0.00           CT 
ATOM   2410  H1  ACN D 421      44.898  22.075  58.088  1.00  0.00           HC 
ATOM   2411  H2  ACN D 421      46.537  21.853  57.400  1.00  0.00           HC 
ATOM   2412  H3  ACN D 421      45.510  20.509  57.472  1.00  0.00           HC 
ATOM   2413  C2  ACN D 421      46.240  21.176  59.399  1.00  0.00           YC 
ATOM   2414  N   ACN D 421      46.532  20.883  60.465  1.00  0.00           YN 
TER
TER
ATOM   2415  C1  ACN D 422      28.735  47.993  32.667  1.00  0.00           CT 
ATOM   2416  H1  ACN D 422      28.885  47.206  33.406  1.00  0.00           HC 
ATOM   2417  H2  ACN D 422      29.694  48.444  32.395  1.00  0.00           HC 
ATOM   2418  H3  ACN D 422      28.210  48.838  33.110  1.00  0.00           HC 
ATOM   2419  C2  ACN D 422      28.069  47.394  31.502  1.00  0.00           YC 
ATOM   2420  N   ACN D 422      27.430  46.965  30.656  1.00  0.00           YN 
TER
TER
ATOM   2421  C1  ACN D 423      15.311  46.144   2.559  1.00  0.00           CT 
ATOM   2422  H1  ACN D 423      14.800  46.694   1.768  1.00  0.00           HC 
ATOM   2423  H2  ACN D 423      15.010  46.526   3.539  1.00  0.00           HC 
ATOM   2424  H3  ACN D 423      16.376  46.367   2.552  1.00  0.00           HC 
ATOM   2425  C2  ACN D 423      14.976  44.721   2.406  1.00  0.00           YC 
ATOM   2426  N   ACN D 423      14.831  43.604   2.210  1.00  0.00           YN 
TER
TER
ATOM   2427  C1  ACN D 424      45.874  39.888  68.283  1.00  0.00           CT 
ATOM   2428  H1  ACN D 424      46.275  39.536  69.234  1.00  0.00           HC 
ATOM   2429  H2  ACN D 424      45.607  39.037  67.649  1.00  0.00           HC 
ATOM   2430  H3  ACN D 424      46.653  40.368  67.695  1.00  0.00           HC 
ATOM   2431  C2  ACN D 424      44.707  40.733  68.573  1.00  0.00           YC 
ATOM   2432  N   ACN D 424      43.887  41.498  68.798  1.00  0.00           YN 
TER
TER
ATOM   2433  C1  ACN D 425      67.994  25.431  24.594  1.00  0.00           CT 
ATOM   2434  H1  ACN D 425      67.056  25.962  24.763  1.00  0.00           HC 
ATOM   2435  H2  ACN D 425      68.636  26.006  23.921  1.00  0.00           HC 
ATOM   2436  H3  ACN D 425      67.821  24.525  24.017  1.00  0.00           HC 
ATOM   2437  C2  ACN D 425      68.632  25.219  25.901  1.00  0.00           YC 
ATOM   2438  N   ACN D 425      69.062  24.931  26.921  1.00  0.00           YN 
TER
TER
ATOM   2439  C1  ACN D 426      42.636  63.930  29.737  1.00  0.00           CT 
ATOM   2440  H1  ACN D 426      43.165  64.025  30.686  1.00  0.00           HC 
ATOM   2441  H2  ACN D 426      42.958  63.024  29.215  1.00  0.00           HC 
ATOM   2442  H3  ACN D 426      42.951  64.709  29.045  1.00  0.00           HC 
ATOM   2443  C2  ACN D 426      41.195  63.905  30.026  1.00  0.00           YC 
ATOM   2444  N   ACN D 426      40.077  64.024  30.233  1.00  0.00           YN 
TER
TER
ATOM   2445  C1  ACN D 427      66.312  20.035  66.893  1.00  0.00           CT 
ATOM   2446  H1  ACN D 427      67.311  19.781  67.249  1.00  0.00           HC 
ATOM   2447  H2  ACN D 427      65.570  19.824  67.670  1.00  0.00           HC 
ATOM   2448  H3  ACN D 427      66.004  19.354  66.102  1.00  0.00           HC 
ATOM   2449  C2  ACN D 427      66.315  21.456  66.520  1.00  0.00           YC 
ATOM   2450  N   ACN D 427      66.349  22.520  66.101  1.00  0.00           YN 
TER
TER
ATOM   2451  C1  ACN D 428      18.130  24.756  55.022  1.00  0.00           CT 
ATOM   2452  H1  ACN D 428      17.834  25.773  54.762  1.00  0.00           HC 
ATOM   2453  H2  ACN D 428      17.656  24.041  54.343  1.00  0.00           HC 
ATOM   2454  H3  ACN D 428      17.705  24.468  55.981  1.00  0.00           HC 
ATOM   2455  C2  ACN D 428      19.596  24.682  54.948  1.00  0.00           YC 
ATOM   2456  N   ACN D 428      20.737  24.656  55.026  1.00  0.00           YN 
TER
TER
ATOM   2457  C1  ACN D 429      62.219  26.082  12.078  1.00  0.00           CT 
ATOM   2458  H1  ACN D 429      63.120  25.974  12.683  1.00  0.00           HC 
ATOM   2459  H2  ACN D 429      62.416  26.734  11.222  1.00  0.00           HC 
ATOM   2460  H3  ACN D 429      61.461  26.645  12.618  1.00  0.00           HC 
ATOM   2461  C2  ACN D 429      61.803  24.738  11.649  1.00  0.00           YC 
ATOM   2462  N   ACN D 429      61.399  23.692  11.430  1.00  0.00           YN 
TER
TER
ATOM   2463  C1  ACN D 430      53.011  54.788  33.757  1.00  0.00           CT 
ATOM   2464  H1  ACN D 430      53.099  55.870  33.866  1.00  0.00           HC 
ATOM   2465  H2  ACN D 430      53.802  54.410  33.103  1.00  0.00           HC 
ATOM   2466  H3  ACN D 430      52.116  54.533  33.194  1.00  0.00           HC 
ATOM   2467  C2  ACN D 430      53.088  54.194  35.100  1.00  0.00           YC 
ATOM   2468  N   ACN D 430      53.009  53.740  36.146  1.00  0.00           YN 
TER
TER
ATOM   2469  C1  ACN D 431      38.411  56.887  31.315  1.00  0.00           CT 
ATOM   2470  H1  ACN D 431      37.352  57.015  31.539  1.00  0.00           HC 
ATOM   2471  H2  ACN D 431      38.736  55.880  31.592  1.00  0.00           HC 
ATOM   2472  H3  ACN D 431      39.018  57.506  31.972  1.00  0.00           HC 
ATOM   2473  C2  ACN D 431      38.599  57.139  29.879  1.00  0.00           YC 
ATOM   2474  N   ACN D 431      38.772  57.468  28.798  1.00  0.00           YN 
TER
TER
ATOM   2475  C1  ACN D 432      33.037  67.909  31.399  1.00  0.00           CT 
ATOM   2476  H1  ACN D 432      32.907  67.769  32.473  1.00  0.00           HC 
ATOM   2477  H2  ACN D 432      32.067  68.074  30.921  1.00  0.00           HC 
ATOM   2478  H3  ACN D 432      33.361  66.983  30.930  1.00  0.00           HC 
ATOM   2479  C2  ACN D 432      33.939  69.052  31.201  1.00  0.00           YC 
ATOM   2480  N   ACN D 432      34.745  69.848  31.045  1.00  0.00           YN 
TER
TER
ATOM   2481  C1  ACN D 433      25.286  53.588  39.728  1.00  0.00           CT 
ATOM   2482  H1  ACN D 433      25.980  54.424  39.821  1.00  0.00           HC 
ATOM   2483  H2  ACN D 433      25.526  52.995  38.841  1.00  0.00           HC 
ATOM   2484  H3  ACN D 433      24.286  53.947  39.492  1.00  0.00           HC 
ATOM   2485  C2  ACN D 433      25.382  52.787  40.957  1.00  0.00           YC 
ATOM   2486  N   ACN D 433      25.351  52.242  41.962  1.00  0.00           YN 
TER
TER
ATOM   2487  C1  ACN D 434      56.797  59.540  65.736  1.00  0.00           CT 
ATOM   2488  H1  ACN D 434      56.009  58.793  65.628  1.00  0.00           HC 
ATOM   2489  H2  ACN D 434      56.505  60.469  65.237  1.00  0.00           HC 
ATOM   2490  H3  ACN D 434      57.678  59.250  65.168  1.00  0.00           HC 
ATOM   2491  C2  ACN D 434      57.026  59.746  67.173  1.00  0.00           YC 
ATOM   2492  N   ACN D 434      57.303  59.809  68.280  1.00  0.00           YN 
TER
TER
ATOM   2493  C1  ACN D 435       5.200   4.114   6.418  1.00  0.00           CT 
ATOM   2494  H1  ACN D 435       5.984   4.457   5.742  1.00  0.00           HC 
ATOM   2495  H2  ACN D 435       4.288   3.893   5.856  1.00  0.00           HC 
ATOM   2496  H3  ACN D 435       4.872   4.925   7.065  1.00  0.00           HC 
ATOM   2497  C2  ACN D 435       5.704   2.926   7.122  1.00  0.00           YC 
ATOM   2498  N   ACN D 435       6.138   2.089   7.769  1.00  0.00           YN 
TER
TER
ATOM   2499  C1  ACN D 436      49.414  35.338  20.362  1.00  0.00           CT 
ATOM   2500  H1  ACN D 436      48.551  35.129  19.729  1.00  0.00           HC 
ATOM   2501  H2  ACN D 436      50.215  35.791  19.770  1.00  0.00           HC 
ATOM   2502  H3  ACN D 436      49.879  34.412  20.693  1.00  0.00           HC 
ATOM   2503  C2  ACN D 436      48.971  36.230  21.444  1.00  0.00           YC 
ATOM   2504  N   ACN D 436      48.604  36.807  22.360  1.00  0.00           YN 
TER
TER
ATOM   2505  C1  ACN D 437      29.329  29.229  53.788  1.00  0.00           CT 
ATOM   2506  H1  ACN D 437      30.413  29.170  53.691  1.00  0.00           HC 
ATOM   2507  H2  ACN D 437      29.035  29.080  54.831  1.00  0.00           HC 
ATOM   2508  H3  ACN D 437      28.855  28.381  53.299  1.00  0.00           HC 
ATOM   2509  C2  ACN D 437      28.905  30.546  53.290  1.00  0.00           YC 
ATOM   2510  N   ACN D 437      28.557  31.508  52.779  1.00  0.00           YN 
TER
TER
ATOM   2511  C1  ACN D 438       6.934  15.037  41.184  1.00  0.00           CT 
ATOM   2512  H1  ACN D 438       7.216  14.897  40.140  1.00  0.00           HC 
ATOM   2513  H2  ACN D 438       6.645  14.080  41.629  1.00  0.00           HC 
ATOM   2514  H3  ACN D 438       6.008  15.604  41.257  1.00  0.00           HC 
ATOM   2515  C2  ACN D 438       8.081  15.634  41.883  1.00  0.00           YC 
ATOM   2516  N   ACN D 438       8.917  16.222  42.397  1.00  0.00           YN 
TER
TER
ATOM   2517  C1  ACN D 439      52.547  20.040  54.529  1.00  0.00           CT 
ATOM   2518  H1  ACN D 439      53.321  19.300  54.325  1.00  0.00           HC 
ATOM   2519  H2  ACN D 439      52.663  20.901  53.864  1.00  0.00           HC 
ATOM   2520  H3  ACN D 439      52.699  20.492  55.507  1.00  0.00           HC 
ATOM   2521  C2  ACN D 439      51.242  19.388  54.346  1.00  0.00           YC 
ATOM   2522  N   ACN D 439      50.232  18.851  54.339  1.00  0.00           YN 
TER
TER
ATOM   2523  C1  ACN D 440      13.112  54.463  57.786  1.00  0.00           CT 
ATOM   2524  H1  ACN D 440      12.653  55.422  57.548  1.00  0.00           HC 
ATOM   2525  H2  ACN D 440      13.603  54.511  58.762  1.00  0.00           HC 
ATOM   2526  H3  ACN D 440      13.954  54.268  57.124  1.00  0.00           HC 
ATOM   2527  C2  ACN D 440      12.056  53.441  57.761  1.00  0.00           YC 
ATOM   2528  N   ACN D 440      11.269  52.626  57.608  1.00  0.00           YN 
TER
TER
ATOM   2529  C1  ACN D 441      35.093  43.605  27.032  1.00  0.00           CT 
ATOM   2530  H1  ACN D 441      34.996  43.040  27.960  1.00  0.00           HC 
ATOM   2531  H2  ACN D 441      34.113  43.966  26.707  1.00  0.00           HC 
ATOM   2532  H3  ACN D 441      35.371  42.947  26.212  1.00  0.00           HC 
ATOM   2533  C2  ACN D 441      36.024  44.715  27.278  1.00  0.00           YC 
ATOM   2534  N   ACN D 441      36.849  45.493  27.424  1.00  0.00           YN 
TER
TER
ATOM   2535  C1  ACN D 442      20.449  32.102  38.779  1.00  0.00           CT 
ATOM   2536  H1  ACN D 442      19.814  32.147  37.894  1.00  0.00           HC 
ATOM   2537  H2  ACN D 442      21.039  31.181  38.774  1.00  0.00           HC 
ATOM   2538  H3  ACN D 442      19.847  31.975  39.676  1.00  0.00           HC 
ATOM   2539  C2  ACN D 442      21.309  33.294  38.775  1.00  0.00           YC 
ATOM   2540  N   ACN D 442      21.880  34.283  38.850  1.00  0.00           YN 
TER
TER
ATOM   2541  C1  ACN D 443      27.272  26.405   8.966  1.00  0.00           CT 
ATOM   2542  H1  ACN D 443      27.845  26.529   8.047  1.00  0.00           HC 
ATOM   2543  H2  ACN D 443      27.921  26.044   9.769  1.00  0.00           HC 
ATOM   2544  H3  ACN D 443      26.563  25.585   8.867  1.00  0.00           HC 
ATOM   2545  C2  ACN D 443      26.672  27.705   9.299  1.00  0.00           YC 
ATOM   2546  N   ACN D 443      26.093  28.673   9.487  1.00  0.00           YN 
TER
TER
ATOM   2547  C1  ACN D 444      22.261  59.170  10.121  1.00  0.00           CT 
ATOM   2548  H1  ACN D 444      23.073  59.348   9.416  1.00  0.00           HC 
ATOM   2549  H2  ACN D 444      22.505  59.603  11.095  1.00  0.00           HC 
ATOM   2550  H3  ACN D 444      22.187  58.112  10.360  1.00  0.00           HC 
ATOM   2551  C2  ACN D 444      21.040  59.763   9.556  1.00  0.00           YC 
ATOM   2552  N   ACN D 444      20.065  60.099   9.062  1.00  0.00           YN 
TER
TER
ATOM   2553  C1  ACN D 445      25.007  52.407  16.698  1.00  0.00           CT 
ATOM   2554  H1  ACN D 445      24.942  52.858  17.689  1.00  0.00           HC 
ATOM   2555  H2  ACN D 445      24.169  51.721  16.541  1.00  0.00           HC 
ATOM   2556  H3  ACN D 445      25.859  51.734  16.641  1.00  0.00           HC 
ATOM   2557  C2  ACN D 445      25.008  53.494  15.709  1.00  0.00           YC 
ATOM   2558  N   ACN D 445      25.149  54.335  14.947  1.00  0.00           YN 
TER
TER
ATOM   2559  C1  ACN D 446      68.522  63.303  44.774  1.00  0.00           CT 
ATOM   2560  H1  ACN D 446      68.808  63.888  43.900  1.00  0.00           HC 
ATOM   2561  H2  ACN D 446      67.783  63.849  45.368  1.00  0.00           HC 
ATOM   2562  H3  ACN D 446      69.354  63.225  45.471  1.00  0.00           HC 
ATOM   2563  C2  ACN D 446      67.990  62.017  44.299  1.00  0.00           YC 
ATOM   2564  N   ACN D 446      67.706  60.968  43.943  1.00  0.00           YN 
TER
TER
ATOM   2565  C1  ACN D 447      20.368  43.525  16.162  1.00  0.00           CT 
ATOM   2566  H1  ACN D 447      20.337  42.838  15.316  1.00  0.00           HC 
ATOM   2567  H2  ACN D 447      21.405  43.757  16.422  1.00  0.00           HC 
ATOM   2568  H3  ACN D 447      20.016  43.034  17.067  1.00  0.00           HC 
ATOM   2569  C2  ACN D 447      19.621  44.734  15.784  1.00  0.00           YC 
ATOM   2570  N   ACN D 447      18.929  45.613  15.548  1.00  0.00           YN 
TER
TER
ATOM   2571  C1  ACN D 448      35.733   2.536  18.461  1.00  0.00           CT 
ATOM   2572  H1  ACN D 448      36.050   3.208  17.662  1.00  0.00           HC 
ATOM   2573  H2  ACN D 448      36.467   1.737  18.595  1.00  0.00           HC 
ATOM   2574  H3  ACN D 448      34.848   1.978  18.161  1.00  0.00           HC 
ATOM   2575  C2  ACN D 448      35.574   3.336  19.684  1.00  0.00           YC 
ATOM   2576  N   ACN D 448      35.317   3.973  20.598  1.00  0.00           YN 
TER
TER
ATOM   2577  C1  ACN D 449      29.274  65.143  18.589  1.00  0.00           CT 
ATOM   2578  H1  ACN D 449      29.610  64.207  18.140  1.00  0.00           HC 
ATOM   2579  H2  ACN D 449      30.064  65.897  18.522  1.00  0.00           HC 
ATOM   2580  H3  ACN D 449      29.163  65.031  19.666  1.00  0.00           HC 
ATOM   2581  C2  ACN D 449      28.058  65.569  17.882  1.00  0.00           YC 
ATOM   2582  N   ACN D 449      27.040  65.831  17.431  1.00  0.00           YN 
TER
TER
ATOM   2583  C1  ACN D 450      40.817  48.341  27.504  1.00  0.00           CT 
ATOM   2584  H1  ACN D 450      40.835  47.380  28.020  1.00  0.00           HC 
ATOM   2585  H2  ACN D 450      40.590  49.144  28.210  1.00  0.00           HC 
ATOM   2586  H3  ACN D 450      39.968  48.394  26.825  1.00  0.00           HC 
ATOM   2587  C2  ACN D 450      42.129  48.533  26.869  1.00  0.00           YC 
ATOM   2588  N   ACN D 450      43.094  48.624  26.262  1.00  0.00           YN 
TER
TER
ATOM   2589  C1  ACN D 451      56.299   6.305  11.243  1.00  0.00           CT 
ATOM   2590  H1  ACN D 451      56.226   5.991  10.201  1.00  0.00           HC 
ATOM   2591  H2  ACN D 451      56.778   5.523  11.840  1.00  0.00           HC 
ATOM   2592  H3  ACN D 451      55.311   6.358  11.696  1.00  0.00           HC 
ATOM   2593  C2  ACN D 451      57.064   7.559  11.281  1.00  0.00           YC 
ATOM   2594  N   ACN D 451      57.537   8.600  11.303  1.00  0.00           YN 
TER
TER
ATOM   2595  C1  ACN D 452       9.452  12.060  68.609  1.00  0.00           CT 
ATOM   2596  H1  ACN D 452      10.293  12.156  69.297  1.00  0.00           HC 
ATOM   2597  H2  ACN D 452       9.194  13.037  68.190  1.00  0.00           HC 
ATOM   2598  H3  ACN D 452       8.544  11.802  69.149  1.00  0.00           HC 
ATOM   2599  C2  ACN D 452       9.839  11.106  67.559  1.00  0.00           YC 
ATOM   2600  N   ACN D 452      10.082  10.266  66.822  1.00  0.00           YN 
TER
TER
ATOM   2601  C1  ACN D 453      12.014  16.514   6.341  1.00  0.00           CT 
ATOM   2602  H1  ACN D 453      11.793  16.943   7.319  1.00  0.00           HC 
ATOM   2603  H2  ACN D 453      13.073  16.649   6.101  1.00  0.00           HC 
ATOM   2604  H3  ACN D 453      11.532  17.089   5.553  1.00  0.00           HC 
ATOM   2605  C2  ACN D 453      11.646  15.091   6.382  1.00  0.00           YC 
ATOM   2606  N   ACN D 453      11.236  14.024   6.365  1.00  0.00           YN 
TER
TER
ATOM   2607  C1  ACN D 454      19.951  51.934  15.801  1.00  0.00           CT 
ATOM   2608  H1  ACN D 454      19.217  51.715  15.025  1.00  0.00           HC 
ATOM   2609  H2  ACN D 454      20.658  51.105  15.897  1.00  0.00           HC 
ATOM   2610  H3  ACN D 454      19.479  51.939  16.782  1.00  0.00           HC 
ATOM   2611  C2  ACN D 454      20.630  53.186  15.436  1.00  0.00           YC 
ATOM   2612  N   ACN D 454      21.062  54.224  15.229  1.00  0.00           YN 
TER
TER
ATOM   2613  C1  ACN D 455      34.452  28.405  30.574  1.00  0.00           CT 
ATOM   2614  H1  ACN D 455      33.507  27.908  30.794  1.00  0.00           HC 
ATOM   2615  H2  ACN D 455      35.038  27.806  29.871  1.00  0.00           HC 
ATOM   2616  H3  ACN D 455      35.094  28.410  31.452  1.00  0.00           HC 
ATOM   2617  C2  ACN D 455      34.143  29.734  30.027  1.00  0.00           YC 
ATOM   2618  N   ACN D 455      33.912  30.814  29.732  1.00  0.00           YN 
TER
TER
ATOM   2619  C1  ACN D 456      50.395  58.336  51.924  1.00  0.00           CT 
ATOM   2620  H1  ACN D 456      50.083  57.975  52.904  1.00  0.00           HC 
ATOM   2621  H2  ACN D 456      49.582  58.896  51.452  1.00  0.00           HC 
ATOM   2622  H3  ACN D 456      50.524  57.506  51.233  1.00  0.00           HC 
ATOM   2623  C2  ACN D 456      51.589  59.174  52.113  1.00  0.00           YC 
ATOM   2624  N   ACN D 456      52.591  59.709  52.239  1.00  0.00           YN 
TER
TER
ATOM   2625  C1  ACN D 457      53.715  64.619  47.637  1.00  0.00           CT 
ATOM   2626  H1  ACN D 457      53.554  63.738  47.016  1.00  0.00           HC 
ATOM   2627  H2  ACN D 457      54.743  64.634  48.011  1.00  0.00           HC 
ATOM   2628  H3  ACN D 457      53.144  64.545  48.561  1.00  0.00           HC 
ATOM   2629  C2  ACN D 457      53.419  65.805  46.820  1.00  0.00           YC 
ATOM   2630  N   ACN D 457      53.059  66.719  46.235  1.00  0.00           YN 
TER
TER
ATOM   2631  C1  ACN D 458      61.699  12.052  36.898  1.00  0.00           CT 
ATOM   2632  H1  ACN D 458      61.466  11.450  36.019  1.00  0.00           HC 
ATOM   2633  H2  ACN D 458      62.754  11.939  37.163  1.00  0.00           HC 
ATOM   2634  H3  ACN D 458      61.203  11.651  37.779  1.00  0.00           HC 
ATOM   2635  C2  ACN D 458      61.368  13.450  36.584  1.00  0.00           YC 
ATOM   2636  N   ACN D 458      60.985  14.511  36.395  1.00  0.00           YN 
TER
TER
ATOM   2637  C1  ACN D 459      64.180  37.028  56.230  1.00  0.00           CT 
ATOM   2638  H1  ACN D 459      63.340  36.374  55.996  1.00  0.00           HC 
ATOM   2639  H2  ACN D 459      64.815  36.568  56.993  1.00  0.00           HC 
ATOM   2640  H3  ACN D 459      63.835  37.926  56.740  1.00  0.00           HC 
ATOM   2641  C2  ACN D 459      64.921  37.270  54.984  1.00  0.00           YC 
ATOM   2642  N   ACN D 459      65.418  37.572  54.000  1.00  0.00           YN 
TER
TER
ATOM   2643  C1  ACN D 460       2.921  21.722  21.992  1.00  0.00           CT 
ATOM   2644  H1  ACN D 460       2.175  21.284  21.327  1.00  0.00           HC 
ATOM   2645  H2  ACN D 460       3.325  20.955  22.660  1.00  0.00           HC 
ATOM   2646  H3  ACN D 460       2.451  22.405  22.696  1.00  0.00           HC 
ATOM   2647  C2  ACN D 460       3.972  22.320  21.156  1.00  0.00           YC 
ATOM   2648  N   ACN D 460       4.717  22.904  20.515  1.00  0.00           YN 
TER
TER
ATOM   2649  C1  ACN D 461       7.346  30.805   1.046  1.00  0.00           CT 
ATOM   2650  H1  ACN D 461       7.745  30.499   0.078  1.00  0.00           HC 
ATOM   2651  H2  ACN D 461       8.077  30.605   1.835  1.00  0.00           HC 
ATOM   2652  H3  ACN D 461       6.520  30.160   1.339  1.00  0.00           HC 
ATOM   2653  C2  ACN D 461       7.016  32.235   0.963  1.00  0.00           YC 
ATOM   2654  N   ACN D 461       6.631  33.307   0.862  1.00  0.00           YN 
TER
TER
ATOM   2655  C1  ACN D 462       8.196   2.052  42.204  1.00  0.00           CT 
ATOM   2656  H1  ACN D 462       7.247   2.561  42.380  1.00  0.00           HC 
ATOM   2657  H2  ACN D 462       8.683   2.461  41.314  1.00  0.00           HC 
ATOM   2658  H3  ACN D 462       8.026   1.019  41.909  1.00  0.00           HC 
ATOM   2659  C2  ACN D 462       9.028   2.225  43.403  1.00  0.00           YC 
ATOM   2660  N   ACN D 462       9.621   2.238  44.380  1.00  0.00           YN 
TER
TER
ATOM   2661  C1  ACN D 463      24.279  12.135   7.630  1.00  0.00           CT 
ATOM   2662  H1  ACN D 463      23.735  12.429   8.529  1.00  0.00           HC 
ATOM   2663  H2  ACN D 463      24.228  11.050   7.497  1.00  0.00           HC 
ATOM   2664  H3  ACN D 463      25.347  12.293   7.761  1.00  0.00           HC 
ATOM   2665  C2  ACN D 463      23.683  12.848   6.491  1.00  0.00           YC 
ATOM   2666  N   ACN D 463      23.315  13.501   5.628  1.00  0.00           YN 
TER
TER
ATOM   2667  C1  ACN D 464      26.568   4.262   8.833  1.00  0.00           CT 
ATOM   2668  H1  ACN D 464      26.733   5.002   9.616  1.00  0.00           HC 
ATOM   2669  H2  ACN D 464      26.967   3.291   9.142  1.00  0.00           HC 
ATOM   2670  H3  ACN D 464      27.178   4.486   7.960  1.00  0.00           HC 
ATOM   2671  C2  ACN D 464      25.122   4.196   8.577  1.00  0.00           YC 
ATOM   2672  N   ACN D 464      24.019   4.240   8.278  1.00  0.00           YN 
TER
TER
ATOM   2673  C1  ACN D 465      11.442  66.436  49.647  1.00  0.00           CT 
ATOM   2674  H1  ACN D 465      11.548  65.878  48.716  1.00  0.00           HC 
ATOM   2675  H2  ACN D 465      12.425  66.746  50.015  1.00  0.00           HC 
ATOM   2676  H3  ACN D 465      11.101  65.783  50.447  1.00  0.00           HC 
ATOM   2677  C2  ACN D 465      10.575  67.593  49.381  1.00  0.00           YC 
ATOM   2678  N   ACN D 465       9.795  68.412  49.214  1.00  0.00           YN 
TER
TER
ATOM   2679  C1  ACN D 466      50.115   6.166  26.533  1.00  0.00           CT 
ATOM   2680  H1  ACN D 466      50.865   6.466  27.266  1.00  0.00           HC 
ATOM   2681  H2  ACN D 466      49.168   6.674  26.735  1.00  0.00           HC 
ATOM   2682  H3  ACN D 466      49.842   5.122  26.672  1.00  0.00           HC 
ATOM   2683  C2  ACN D 466      50.634   6.498  25.199  1.00  0.00           YC 
ATOM   2684  N   ACN D 466      51.088   6.626  24.157  1.00  0.00           YN 
TER
TER
ATOM   2685  C1  ACN D 467      51.724  28.171  12.007  1.00  0.00           CT 
ATOM   2686  H1  ACN D 467      51.216  29.097  12.279  1.00  0.00           HC 
ATOM   2687  H2  ACN D 467      51.703  28.034  10.922  1.00  0.00           HC 
ATOM   2688  H3  ACN D 467      51.156  27.309  12.350  1.00  0.00           HC 
ATOM   2689  C2  ACN D 467      53.101  28.248  12.516  1.00  0.00           YC 
ATOM   2690  N   ACN D 467      54.124  28.244  13.026  1.00  0.00           YN 
TER
TER
ATOM   2691  C1  ACN D 468       5.537  66.759  36.272  1.00  0.00           CT 
ATOM   2692  H1  ACN D 468       4.849  67.602  36.345  1.00  0.00           HC 
ATOM   2693  H2  ACN D 468       4.978  65.825  36.159  1.00  0.00           HC 
ATOM   2694  H3  ACN D 468       6.047  66.600  37.220  1.00  0.00           HC 
ATOM   2695  C2  ACN D 468       6.423  67.002  35.125  1.00  0.00           YC 
ATOM   2696  N   ACN D 468       7.200  67.250  34.324  1.00  0.00           YN 
TER
TER
ATOM   2697  C1  ACN D 469      22.073  66.434  29.059  1.00  0.00           CT 
ATOM   2698  H1  ACN D 469      21.536  65.487  28.999  1.00  0.00           HC 
ATOM   2699  H2  ACN D 469      21.949  66.998  28.130  1.00  0.00           HC 
ATOM   2700  H3  ACN D 469      23.148  66.264  29.074  1.00  0.00           HC 
ATOM   2701  C2  ACN D 469      21.549  67.175  30.215  1.00  0.00           YC 
ATOM   2702  N   ACN D 469      21.243  67.692  31.188  1.00  0.00           YN 
TER
TER
ATOM   2703  C1  ACN D 470      51.132  30.870  39.630  1.00  0.00           CT 
ATOM   2704  H1  ACN D 470      51.639  30.987  38.671  1.00  0.00           HC 
ATOM   2705  H2  ACN D 470      51.702  31.366  40.421  1.00  0.00           HC 
ATOM   2706  H3  ACN D 470      51.162  29.831  39.953  1.00  0.00           HC 
ATOM   2707  C2  ACN D 470      49.783  31.438  39.496  1.00  0.00           YC 
ATOM   2708  N   ACN D 470      48.692  31.751  39.357  1.00  0.00           YN 
TER
TER
ATOM   2709  C1  ACN D 471      48.824  36.589  27.505  1.00  0.00           CT 
ATOM   2710  H1  ACN D 471      49.546  36.806  28.293  1.00  0.00           HC 
ATOM   2711  H2  ACN D 471      49.320  36.094  26.665  1.00  0.00           HC 
ATOM   2712  H3  ACN D 471      48.474  37.510  27.044  1.00  0.00           HC 
ATOM   2713  C2  ACN D 471      47.768  35.746  28.083  1.00  0.00           YC 
ATOM   2714  N   ACN D 471      46.878  35.208  28.559  1.00  0.00           YN 
TER
TER
ATOM   2715  C1  ACN D 472       6.498  51.420  34.588  1.00  0.00           CT 
ATOM   2716  H1  ACN D 472       5.568  51.199  35.112  1.00  0.00           HC 
ATOM   2717  H2  ACN D 472       6.307  51.538  33.517  1.00  0.00           HC 
ATOM   2718  H3  ACN D 472       7.160  50.557  34.603  1.00  0.00           HC 
ATOM   2719  C2  ACN D 472       7.063  52.644  35.174  1.00  0.00           YC 
ATOM   2720  N   ACN D 472       7.574  53.512  35.715  1.00  0.00           YN 
TER
TER
ATOM   2721  C1  ACN D 473      34.881  37.647  65.178  1.00  0.00           CT 
ATOM   2722  H1  ACN D 473      34.875  36.764  64.538  1.00  0.00           HC 
ATOM   2723  H2  ACN D 473      35.830  37.713  65.718  1.00  0.00           HC 
ATOM   2724  H3  ACN D 473      34.169  37.534  65.993  1.00  0.00           HC 
ATOM   2725  C2  ACN D 473      34.662  38.822  64.323  1.00  0.00           YC 
ATOM   2726  N   ACN D 473      34.356  39.721  63.686  1.00  0.00           YN 
TER
TER
ATOM   2727  C1  ACN D 474      38.131  47.992  24.760  1.00  0.00           CT 
ATOM   2728  H1  ACN D 474      37.533  48.817  25.146  1.00  0.00           HC 
ATOM   2729  H2  ACN D 474      37.739  47.663  23.792  1.00  0.00           HC 
ATOM   2730  H3  ACN D 474      37.994  47.102  25.370  1.00  0.00           HC 
ATOM   2731  C2  ACN D 474      39.521  48.458  24.650  1.00  0.00           YC 
ATOM   2732  N   ACN D 474      40.620  48.770  24.693  1.00  0.00           YN 
TER
TER
ATOM   2733  C1  ACN D 475      30.247  68.773  65.207  1.00  0.00           CT 
ATOM   2734  H1  ACN D 475      29.713  68.093  65.871  1.00  0.00           HC 
ATOM   2735  H2  ACN D 475      29.543  69.461  64.728  1.00  0.00           HC 
ATOM   2736  H3  ACN D 475      30.649  68.235  64.351  1.00  0.00           HC 
ATOM   2737  C2  ACN D 475      31.246  69.493  66.010  1.00  0.00           YC 
ATOM   2738  N   ACN D 475      32.112  69.952  66.598  1.00  0.00           YN 
TER
TER
ATOM   2739  C1  ACN D 476      10.102  53.029  49.421  1.00  0.00           CT 
ATOM   2740  H1  ACN D 476       9.520  52.979  50.342  1.00  0.00           HC 
ATOM   2741  H2  ACN D 476      10.681  52.110  49.291  1.00  0.00           HC 
ATOM   2742  H3  ACN D 476      10.887  53.777  49.505  1.00  0.00           HC 
ATOM   2743  C2  ACN D 476       9.164  53.240  48.309  1.00  0.00           YC 
ATOM   2744  N   ACN D 476       8.456  53.541  47.462  1.00  0.00           YN 
TER
TER
ATOM   2745  C1  ACN D 477       7.510  23.894  60.884  1.00  0.00           CT 
ATOM   2746  H1  ACN D 477       7.805  24.540  61.712  1.00  0.00           HC 
ATOM   2747  H2  ACN D 477       6.469  24.088  60.608  1.00  0.00           HC 
ATOM   2748  H3  ACN D 477       7.466  22.856  61.206  1.00  0.00           HC 
ATOM   2749  C2  ACN D 477       8.425  24.156  59.763  1.00  0.00           YC 
ATOM   2750  N   ACN D 477       9.213  24.255  58.941  1.00  0.00           YN 
TER
TER
ATOM   2751  C1  ACN D 478       7.652  66.478  22.755  1.00  0.00           CT 
ATOM   2752  H1  ACN D 478       7.952  66.666  23.787  1.00  0.00           HC 
ATOM   2753  H2  ACN D 478       8.426  65.905  22.236  1.00  0.00           HC 
ATOM   2754  H3  ACN D 478       7.643  67.405  22.185  1.00  0.00           HC 
ATOM   2755  C2  ACN D 478       6.372  65.757  22.784  1.00  0.00           YC 
ATOM   2756  N   ACN D 478       5.315  65.321  22.798  1.00  0.00           YN 
TER
TER
ATOM   2757  C1  ACN D 479      36.078  11.396   2.226  1.00  0.00           CT 
ATOM   2758  H1  ACN D 479      36.748  10.813   1.594  1.00  0.00           HC 
ATOM   2759  H2  ACN D 479      36.630  11.824   3.068  1.00  0.00           HC 
ATOM   2760  H3  ACN D 479      35.368  10.745   2.732  1.00  0.00           HC 
ATOM   2761  C2  ACN D 479      35.470  12.442   1.390  1.00  0.00           YC 
ATOM   2762  N   ACN D 479      34.894  13.165   0.717  1.00  0.00           YN 
TER
TER
ATOM   2763  C1  ACN D 480      19.612  23.431  47.779  1.00  0.00           CT 
ATOM   2764  H1  ACN D 480      19.957  23.969  48.664  1.00  0.00           HC 
ATOM   2765  H2  ACN D 480      18.832  24.005  47.271  1.00  0.00           HC 
ATOM   2766  H3  ACN D 480      19.075  22.530  48.066  1.00  0.00           HC 
ATOM   2767  C2  ACN D 480      20.775  23.208  46.908  1.00  0.00           YC 
ATOM   2768  N   ACN D 480      21.694  22.911  46.295  1.00  0.00           YN 
TER
TER
ATOM   2769  C1  ACN D 481      39.952  24.533   5.256  1.00  0.00           CT 
ATOM   2770  H1  ACN D 481      40.357  24.839   4.291  1.00  0.00           HC 
ATOM   2771  H2  ACN D 481      39.248  25.285   5.624  1.00  0.00           HC 
ATOM   2772  H3  ACN D 481      40.725  24.559   6.021  1.00  0.00           HC 
ATOM   2773  C2  ACN D 481      39.302  23.227   5.076  1.00  0.00           YC 
ATOM   2774  N   ACN D 481      38.919  22.154   4.974  1.00  0.00           YN 
TER
TER
ATOM   2775  C1  ACN D 482      50.468   8.076  12.709  1.00  0.00           CT 
ATOM   2776  H1  ACN D 482      50.745   8.293  13.741  1.00  0.00           HC 
ATOM   2777  H2  ACN D 482      49.606   8.682  12.415  1.00  0.00           HC 
ATOM   2778  H3  ACN D 482      50.069   7.067  12.625  1.00  0.00           HC 
ATOM   2779  C2  ACN D 482      51.638   8.351  11.862  1.00  0.00           YC 
ATOM   2780  N   ACN D 482      52.580   8.430  11.220  1.00  0.00           YN 
TER
TER
ATOM   2781  C1  ACN D 483      32.771  64.071  42.323  1.00  0.00           CT 
ATOM   2782  H1  ACN D 483      33.657  63.801  42.899  1.00  0.00           HC 
ATOM   2783  H2  ACN D 483      32.465  63.234  41.689  1.00  0.00           HC 
ATOM   2784  H3  ACN D 483      33.013  64.833  41.585  1.00  0.00           HC 
ATOM   2785  C2  ACN D 483      31.714  64.444  43.274  1.00  0.00           YC 
ATOM   2786  N   ACN D 483      30.938  64.865  44.000  1.00  0.00           YN 
TER
TER
ATOM   2787  C1  ACN D 484      28.933  16.215  43.340  1.00  0.00           CT 
ATOM   2788  H1  ACN D 484      29.695  16.448  42.596  1.00  0.00           HC 
ATOM   2789  H2  ACN D 484      28.249  17.061  43.457  1.00  0.00           HC 
ATOM   2790  H3  ACN D 484      29.375  16.149  44.332  1.00  0.00           HC 
ATOM   2791  C2  ACN D 484      28.226  15.005  42.896  1.00  0.00           YC 
ATOM   2792  N   ACN D 484      27.768  13.993  42.627  1.00  0.00           YN 
TER
TER
ATOM   2793  C1  ACN D 485      41.538  50.973  22.491  1.00  0.00           CT 
ATOM   2794  H1  ACN D 485      41.772  50.472  21.552  1.00  0.00           HC 
ATOM   2795  H2  ACN D 485      40.955  50.310  23.137  1.00  0.00           HC 
ATOM   2796  H3  ACN D 485      40.839  51.790  22.324  1.00  0.00           HC 
ATOM   2797  C2  ACN D 485      42.807  51.364  23.120  1.00  0.00           YC 
ATOM   2798  N   ACN D 485      43.780  51.791  23.544  1.00  0.00           YN 
TER
TER
ATOM   2799  C1  ACN D 486      40.704  61.862  66.060  1.00  0.00           CT 
ATOM   2800  H1  ACN D 486      40.393  62.474  65.213  1.00  0.00           HC 
ATOM   2801  H2  ACN D 486      39.827  61.493  66.601  1.00  0.00           HC 
ATOM   2802  H3  ACN D 486      41.190  62.476  66.816  1.00  0.00           HC 
ATOM   2803  C2  ACN D 486      41.523  60.758  65.540  1.00  0.00           YC 
ATOM   2804  N   ACN D 486      42.270  59.981  65.158  1.00  0.00           YN 
TER
TER
ATOM   2805  C1  ACN D 487      54.678   4.116  43.801  1.00  0.00           CT 
ATOM   2806  H1  ACN D 487      54.437   4.378  42.770  1.00  0.00           HC 
ATOM   2807  H2  ACN D 487      53.780   4.171  44.424  1.00  0.00           HC 
ATOM   2808  H3  ACN D 487      55.308   4.880  44.252  1.00  0.00           HC 
ATOM   2809  C2  ACN D 487      55.253   2.763  43.798  1.00  0.00           YC 
ATOM   2810  N   ACN D 487      55.824   1.773  43.785  1.00  0.00           YN 
TER
TER
ATOM   2811  C1  ACN D 488      42.312  49.650  56.481  1.00  0.00           CT 
ATOM   2812  H1  ACN D 488      41.724  50.456  56.922  1.00  0.00           HC 
ATOM   2813  H2  ACN D 488      43.228  50.051  56.037  1.00  0.00           HC 
ATOM   2814  H3  ACN D 488      41.805  49.238  55.612  1.00  0.00           HC 
ATOM   2815  C2  ACN D 488      42.607  48.677  57.544  1.00  0.00           YC 
ATOM   2816  N   ACN D 488      42.721  47.854  58.329  1.00  0.00           YN 
TER
TER
ATOM   2817  C1  ACN D 489      17.026  58.700  44.128  1.00  0.00           CT 
ATOM   2818  H1  ACN D 489      16.942  58.698  45.215  1.00  0.00           HC 
ATOM   2819  H2  ACN D 489      16.243  59.327  43.691  1.00  0.00           HC 
ATOM   2820  H3  ACN D 489      16.778  57.721  43.724  1.00  0.00           HC 
ATOM   2821  C2  ACN D 489      18.367  59.191  43.781  1.00  0.00           YC 
ATOM   2822  N   ACN D 489      19.451  59.438  43.512  1.00  0.00           YN 
TER
TER
ATOM   2823  C1  ACN D 490      66.667  46.072  50.814  1.00  0.00           CT 
ATOM   2824  H1  ACN D 490      66.131  46.750  51.479  1.00  0.00           HC 
ATOM   2825  H2  ACN D 490      67.719  46.009  51.109  1.00  0.00           HC 
ATOM   2826  H3  ACN D 490      66.741  46.495  49.815  1.00  0.00           HC 
ATOM   2827  C2  ACN D 490      66.007  44.760  50.884  1.00  0.00           YC 
ATOM   2828  N   ACN D 490      65.418  43.782  50.828  1.00  0.00           YN 
TER
TER
ATOM   2829  C1  ACN D 491      53.118  25.819  14.874  1.00  0.00           CT 
ATOM   2830  H1  ACN D 491      53.348  26.670  15.517  1.00  0.00           HC 
ATOM   2831  H2  ACN D 491      53.883  25.046  14.984  1.00  0.00           HC 
ATOM   2832  H3  ACN D 491      53.226  26.092  13.826  1.00  0.00           HC 
ATOM   2833  C2  ACN D 491      51.787  25.320  15.249  1.00  0.00           YC 
ATOM   2834  N   ACN D 491      50.701  25.016  15.441  1.00  0.00           YN 
TER
TER
ATOM   2835  C1  ACN D 492      39.040  34.344   0.413  1.00  0.00           CT 
ATOM   2836  H1  ACN D 492      38.215  33.752   0.015  1.00  0.00           HC 
ATOM   2837  H2  ACN D 492      38.986  35.369   0.034  1.00  0.00           HC 
ATOM   2838  H3  ACN D 492      39.988  34.004   0.000  1.00  0.00           HC 
ATOM   2839  C2  ACN D 492      38.954  34.304   1.879  1.00  0.00           YC 
ATOM   2840  N   ACN D 492      38.973  34.163   3.014  1.00  0.00           YN 
TER
TER
ATOM   2841  C1  ACN D 493      67.837  25.761  43.910  1.00  0.00           CT 
ATOM   2842  H1  ACN D 493      66.831  25.629  44.310  1.00  0.00           HC 
ATOM   2843  H2  ACN D 493      67.866  25.460  42.858  1.00  0.00           HC 
ATOM   2844  H3  ACN D 493      68.525  25.051  44.364  1.00  0.00           HC 
ATOM   2845  C2  ACN D 493      68.204  27.174  44.078  1.00  0.00           YC 
ATOM   2846  N   ACN D 493      68.547  28.235  44.331  1.00  0.00           YN 
TER
TER
ATOM   2847  C1  ACN D 494      16.756  49.316  37.623  1.00  0.00           CT 
ATOM   2848  H1  ACN D 494      16.328  50.015  38.343  1.00  0.00           HC 
ATOM   2849  H2  ACN D 494      16.184  49.337  36.691  1.00  0.00           HC 
ATOM   2850  H3  ACN D 494      16.606  48.290  37.952  1.00  0.00           HC 
ATOM   2851  C2  ACN D 494      18.158  49.698  37.406  1.00  0.00           YC 
ATOM   2852  N   ACN D 494      19.281  49.904  37.339  1.00  0.00           YN 
TER
TER
ATOM   2853  C1  ACN D 495      47.604  36.983  36.193  1.00  0.00           CT 
ATOM   2854  H1  ACN D 495      48.465  37.244  36.808  1.00  0.00           HC 
ATOM   2855  H2  ACN D 495      47.503  35.895  36.128  1.00  0.00           HC 
ATOM   2856  H3  ACN D 495      47.780  37.253  35.154  1.00  0.00           HC 
ATOM   2857  C2  ACN D 495      46.415  37.601  36.799  1.00  0.00           YC 
ATOM   2858  N   ACN D 495      45.515  38.190  37.186  1.00  0.00           YN 
TER
TER
ATOM   2859  C1  ACN D 496      69.099  46.335  14.125  1.00  0.00           CT 
ATOM   2860  H1  ACN D 496      70.000  46.940  14.016  1.00  0.00           HC 
ATOM   2861  H2  ACN D 496      68.808  46.278  15.178  1.00  0.00           HC 
ATOM   2862  H3  ACN D 496      69.309  45.293  13.895  1.00  0.00           HC 
ATOM   2863  C2  ACN D 496      68.045  46.950  13.305  1.00  0.00           YC 
ATOM   2864  N   ACN D 496      67.266  47.342  12.565  1.00  0.00           YN 
TER
TER
ATOM   2865  C1  ACN D 497      30.434  56.492  63.559  1.00  0.00           CT 
ATOM   2866  H1  ACN D 497      29.596  56.495  64.256  1.00  0.00           HC 
ATOM   2867  H2  ACN D 497      30.168  55.938  62.653  1.00  0.00           HC 
ATOM   2868  H3  ACN D 497      31.255  55.895  63.951  1.00  0.00           HC 
ATOM   2869  C2  ACN D 497      30.773  57.890  63.258  1.00  0.00           YC 
ATOM   2870  N   ACN D 497      31.128  58.969  63.130  1.00  0.00           YN 
TER
TER
ATOM   2871  C1  ACN D 498      19.050  46.049   1.591  1.00  0.00           CT 
ATOM   2872  H1  ACN D 498      18.524  47.003   1.593  1.00  0.00           HC 
ATOM   2873  H2  ACN D 498      19.935  46.104   2.232  1.00  0.00           HC 
ATOM   2874  H3  ACN D 498      19.495  45.860   0.616  1.00  0.00           HC 
ATOM   2875  C2  ACN D 498      18.111  45.017   2.053  1.00  0.00           YC 
ATOM   2876  N   ACN D 498      17.349  44.194   2.278  1.00  0.00           YN 
TER
TER
ATOM   2877  C1  ACN D 499      12.804  23.260  13.130  1.00  0.00           CT 
ATOM   2878  H1  ACN D 499      13.396  23.185  12.218  1.00  0.00           HC 
ATOM   2879  H2  ACN D 499      12.988  24.221  13.620  1.00  0.00           HC 
ATOM   2880  H3  ACN D 499      13.165  22.557  13.878  1.00  0.00           HC 
ATOM   2881  C2  ACN D 499      11.390  23.102  12.763  1.00  0.00           YC 
ATOM   2882  N   ACN D 499      10.307  22.843  12.503  1.00  0.00           YN 
TER
TER
ATOM   2883  C1  ACN D 500      26.018  15.723  36.406  1.00  0.00           CT 
ATOM   2884  H1  ACN D 500      26.740  15.331  37.123  1.00  0.00           HC 
ATOM   2885  H2  ACN D 500      25.602  14.908  35.806  1.00  0.00           HC 
ATOM   2886  H3  ACN D 500      26.520  16.322  35.649  1.00  0.00           HC 
ATOM   2887  C2  ACN D 500      24.972  16.427  37.160  1.00  0.00           YC 
ATOM   2888  N   ACN D 500      24.234  17.091  37.729  1.00  0.00           YN 
TER
TER
ATOM   2889  C1  ACN D 501      25.271  48.983  36.070  1.00  0.00           CT 
ATOM   2890  H1  ACN D 501      26.097  48.344  36.382  1.00  0.00           HC 
ATOM   2891  H2  ACN D 501      24.354  48.394  35.974  1.00  0.00           HC 
ATOM   2892  H3  ACN D 501      25.421  49.330  35.050  1.00  0.00           HC 
ATOM   2893  C2  ACN D 501      25.126  50.050  37.071  1.00  0.00           YC 
ATOM   2894  N   ACN D 501      25.098  50.955  37.769  1.00  0.00           YN 
TER
TER
ATOM   2895  C1  ACN D 502       7.661  56.100  59.576  1.00  0.00           CT 
ATOM   2896  H1  ACN D 502       7.090  55.425  58.938  1.00  0.00           HC 
ATOM   2897  H2  ACN D 502       8.673  56.227  59.180  1.00  0.00           HC 
ATOM   2898  H3  ACN D 502       7.856  55.640  60.542  1.00  0.00           HC 
ATOM   2899  C2  ACN D 502       6.939  57.380  59.634  1.00  0.00           YC 
ATOM   2900  N   ACN D 502       6.315  58.324  59.794  1.00  0.00           YN 
TER
TER
ATOM   2901  C1  ACN D 503      21.206  58.947  65.471  1.00  0.00           CT 
ATOM   2902  H1  ACN D 503      21.230  58.955  64.380  1.00  0.00           HC 
ATOM   2903  H2  ACN D 503      21.843  58.146  65.855  1.00  0.00           HC 
ATOM   2904  H3  ACN D 503      20.225  58.642  65.829  1.00  0.00           HC 
ATOM   2905  C2  ACN D 503      21.653  60.267  65.939  1.00  0.00           YC 
ATOM   2906  N   ACN D 503      21.866  61.329  66.304  1.00  0.00           YN 
TER
TER
ATOM   2907  C1  ACN D 504      28.320  66.577  47.401  1.00  0.00           CT 
ATOM   2908  H1  ACN D 504      29.062  67.369  47.505  1.00  0.00           HC 
ATOM   2909  H2  ACN D 504      27.451  66.791  48.030  1.00  0.00           HC 
ATOM   2910  H3  ACN D 504      28.687  65.650  47.836  1.00  0.00           HC 
ATOM   2911  C2  ACN D 504      27.951  66.491  45.980  1.00  0.00           YC 
ATOM   2912  N   ACN D 504      27.765  66.327  44.864  1.00  0.00           YN 
TER
TER
ATOM   2913  C1  ACN D 505      32.041  25.929  20.023  1.00  0.00           CT 
ATOM   2914  H1  ACN D 505      31.562  26.275  19.107  1.00  0.00           HC 
ATOM   2915  H2  ACN D 505      32.045  26.728  20.771  1.00  0.00           HC 
ATOM   2916  H3  ACN D 505      33.105  25.771  19.861  1.00  0.00           HC 
ATOM   2917  C2  ACN D 505      31.304  24.749  20.497  1.00  0.00           YC 
ATOM   2918  N   ACN D 505      30.823  23.755  20.793  1.00  0.00           YN 
TER
TER
ATOM   2919  C1  ACN D 506       0.812  42.836  24.795  1.00  0.00           CT 
ATOM   2920  H1  ACN D 506       0.371  43.157  23.851  1.00  0.00           HC 
ATOM   2921  H2  ACN D 506       0.569  43.549  25.587  1.00  0.00           HC 
ATOM   2922  H3  ACN D 506       1.897  42.910  24.754  1.00  0.00           HC 
ATOM   2923  C2  ACN D 506       0.295  41.493  25.099  1.00  0.00           YC 
ATOM   2924  N   ACN D 506       0.006  40.400  25.269  1.00  0.00           YN 
TER
TER
ATOM   2925  C1  ACN D 507      57.189  10.263  44.407  1.00  0.00           CT 
ATOM   2926  H1  ACN D 507      56.728  10.858  45.196  1.00  0.00           HC 
ATOM   2927  H2  ACN D 507      58.275  10.237  44.539  1.00  0.00           HC 
ATOM   2928  H3  ACN D 507      57.094  10.764  43.446  1.00  0.00           HC 
ATOM   2929  C2  ACN D 507      56.605   8.915  44.462  1.00  0.00           YC 
ATOM   2930  N   ACN D 507      56.057   7.912  44.412  1.00  0.00           YN 
TER
TER
ATOM   2931  C1  ACN D 508      20.220   1.403  38.958  1.00  0.00           CT 
ATOM   2932  H1  ACN D 508      20.479   1.132  37.934  1.00  0.00           HC 
ATOM   2933  H2  ACN D 508      20.725   0.737  39.663  1.00  0.00           HC 
ATOM   2934  H3  ACN D 508      19.173   1.186  39.157  1.00  0.00           HC 
ATOM   2935  C2  ACN D 508      20.611   2.805  39.163  1.00  0.00           YC 
ATOM   2936  N   ACN D 508      20.785   3.929  39.285  1.00  0.00           YN 
TER
TER
ATOM   2937  C1  ACN D 509      41.730  11.755  17.374  1.00  0.00           CT 
ATOM   2938  H1  ACN D 509      41.072  11.403  16.579  1.00  0.00           HC 
ATOM   2939  H2  ACN D 509      42.450  10.975  17.640  1.00  0.00           HC 
ATOM   2940  H3  ACN D 509      41.176  11.873  18.303  1.00  0.00           HC 
ATOM   2941  C2  ACN D 509      42.402  12.971  16.895  1.00  0.00           YC 
ATOM   2942  N   ACN D 509      42.821  13.988  16.582  1.00  0.00           YN 
TER
TER
ATOM   2943  C1  ACN D 510       1.052  35.517  16.830  1.00  0.00           CT 
ATOM   2944  H1  ACN D 510       2.079  35.683  16.505  1.00  0.00           HC 
ATOM   2945  H2  ACN D 510       1.030  34.807  17.663  1.00  0.00           HC 
ATOM   2946  H3  ACN D 510       0.491  34.981  16.067  1.00  0.00           HC 
ATOM   2947  C2  ACN D 510       0.486  36.818  17.214  1.00  0.00           YC 
ATOM   2948  N   ACN D 510       0.000  37.840  17.381  1.00  0.00           YN 
TER
TER
ATOM   2949  C1  ACN D 511      53.006  56.226  21.319  1.00  0.00           CT 
ATOM   2950  H1  ACN D 511      52.523  55.252  21.405  1.00  0.00           HC 
ATOM   2951  H2  ACN D 511      53.814  56.182  20.583  1.00  0.00           HC 
ATOM   2952  H3  ACN D 511      53.547  56.465  22.231  1.00  0.00           HC 
ATOM   2953  C2  ACN D 511      51.978  57.204  20.934  1.00  0.00           YC 
ATOM   2954  N   ACN D 511      51.162  57.988  20.772  1.00  0.00           YN 
TER
TER
ATOM   2955  C1  ACN D 512      60.818  62.414  45.714  1.00  0.00           CT 
ATOM   2956  H1  ACN D 512      60.164  61.860  45.039  1.00  0.00           HC 
ATOM   2957  H2  ACN D 512      60.299  63.296  46.102  1.00  0.00           HC 
ATOM   2958  H3  ACN D 512      61.641  62.864  45.163  1.00  0.00           HC 
ATOM   2959  C2  ACN D 512      61.221  61.504  46.795  1.00  0.00           YC 
ATOM   2960  N   ACN D 512      61.646  60.766  47.558  1.00  0.00           YN 
TER
TER
ATOM   2961  C1  ACN D 513      43.942   7.750   1.871  1.00  0.00           CT 
ATOM   2962  H1  ACN D 513      44.882   8.204   1.556  1.00  0.00           HC 
ATOM   2963  H2  ACN D 513      43.164   8.514   1.954  1.00  0.00           HC 
ATOM   2964  H3  ACN D 513      44.015   7.394   2.896  1.00  0.00           HC 
ATOM   2965  C2  ACN D 513      43.587   6.721   0.882  1.00  0.00           YC 
ATOM   2966  N   ACN D 513      43.378   5.831   0.196  1.00  0.00           YN 
TER
TER
ATOM   2967  C1  ACN D 514      57.037  23.117  39.077  1.00  0.00           CT 
ATOM   2968  H1  ACN D 514      56.253  22.906  39.806  1.00  0.00           HC 
ATOM   2969  H2  ACN D 514      56.907  22.488  38.191  1.00  0.00           HC 
ATOM   2970  H3  ACN D 514      58.003  22.782  39.447  1.00  0.00           HC 
ATOM   2971  C2  ACN D 514      56.964  24.546  38.741  1.00  0.00           YC 
ATOM   2972  N   ACN D 514      57.001  25.678  38.582  1.00  0.00           YN 
TER
TER
ATOM   2973  C1  ACN D 515       2.422  47.394   9.678  1.00  0.00           CT 
ATOM   2974  H1  ACN D 515       2.356  47.935   8.733  1.00  0.00           HC 
ATOM   2975  H2  ACN D 515       1.421  47.226  10.086  1.00  0.00           HC 
ATOM   2976  H3  ACN D 515       2.874  48.018  10.445  1.00  0.00           HC 
ATOM   2977  C2  ACN D 515       3.120  46.126   9.421  1.00  0.00           YC 
ATOM   2978  N   ACN D 515       3.781  45.207   9.255  1.00  0.00           YN 
TER
TER
ATOM   2979  C1  ACN D 516       9.474  14.056  52.861  1.00  0.00           CT 
ATOM   2980  H1  ACN D 516      10.368  14.009  52.238  1.00  0.00           HC 
ATOM   2981  H2  ACN D 516       9.727  14.435  53.856  1.00  0.00           HC 
ATOM   2982  H3  ACN D 516       9.113  13.056  53.088  1.00  0.00           HC 
ATOM   2983  C2  ACN D 516       8.501  14.926  52.183  1.00  0.00           YC 
ATOM   2984  N   ACN D 516       7.694  15.485  51.597  1.00  0.00           YN 
TER
TER
ATOM   2985  C1  ACN D 517      11.196  17.968  45.814  1.00  0.00           CT 
ATOM   2986  H1  ACN D 517      12.162  18.100  45.324  1.00  0.00           HC 
ATOM   2987  H2  ACN D 517      10.708  18.938  45.951  1.00  0.00           HC 
ATOM   2988  H3  ACN D 517      11.331  17.640  46.842  1.00  0.00           HC 
ATOM   2989  C2  ACN D 517      10.388  17.069  44.979  1.00  0.00           YC 
ATOM   2990  N   ACN D 517       9.809  16.265  44.407  1.00  0.00           YN 
TER
TER
ATOM   2991  C1  ACN D 518      29.323  59.212  54.819  1.00  0.00           CT 
ATOM   2992  H1  ACN D 518      28.666  58.688  54.125  1.00  0.00           HC 
ATOM   2993  H2  ACN D 518      29.019  59.010  55.851  1.00  0.00           HC 
ATOM   2994  H3  ACN D 518      29.174  60.287  54.749  1.00  0.00           HC 
ATOM   2995  C2  ACN D 518      30.698  58.759  54.563  1.00  0.00           YC 
ATOM   2996  N   ACN D 518      31.778  58.516  54.277  1.00  0.00           YN 
TER
TER
ATOM   2997  C1  ACN D 519      51.321   1.016   3.274  1.00  0.00           CT 
ATOM   2998  H1  ACN D 519      50.943   0.535   2.372  1.00  0.00           HC 
ATOM   2999  H2  ACN D 519      52.393   1.210   3.178  1.00  0.00           HC 
ATOM   3000  H3  ACN D 519      51.294   0.327   4.115  1.00  0.00           HC 
ATOM   3001  C2  ACN D 519      50.562   2.260   3.470  1.00  0.00           YC 
ATOM   3002  N   ACN D 519      49.886   3.153   3.702  1.00  0.00           YN 
TER
TER
ATOM   3003  C1  ACN D 520       0.747   9.341  32.461  1.00  0.00           CT 
ATOM   3004  H1  ACN D 520       0.407   9.940  31.616  1.00  0.00           HC 
ATOM   3005  H2  ACN D 520       1.593   8.714  32.163  1.00  0.00           HC 
ATOM   3006  H3  ACN D 520       0.000   8.596  32.727  1.00  0.00           HC 
ATOM   3007  C2  ACN D 520       1.113  10.264  33.546  1.00  0.00           YC 
ATOM   3008  N   ACN D 520       1.267  10.966  34.435  1.00  0.00           YN 
TER
TER
ATOM   3009  C1  ACN D 521      34.308  55.401  40.959  1.00  0.00           CT 
ATOM   3010  H1  ACN D 521      34.853  54.575  41.419  1.00  0.00           HC 
ATOM   3011  H2  ACN D 521      33.543  55.014  40.279  1.00  0.00           HC 
ATOM   3012  H3  ACN D 521      34.953  55.952  40.278  1.00  0.00           HC 
ATOM   3013  C2  ACN D 521      33.717  56.204  42.039  1.00  0.00           YC 
ATOM   3014  N   ACN D 521      33.373  56.907  42.873  1.00  0.00           YN 
TER
TER
ATOM   3015  C1  ACN D 522      51.322  30.361  34.291  1.00  0.00           CT 
ATOM   3016  H1  ACN D 522      50.347  30.843  34.370  1.00  0.00           HC 
ATOM   3017  H2  ACN D 522      51.546  29.812  35.211  1.00  0.00           HC 
ATOM   3018  H3  ACN D 522      52.115  31.105  34.278  1.00  0.00           HC 
ATOM   3019  C2  ACN D 522      51.289  29.470  33.123  1.00  0.00           YC 
ATOM   3020  N   ACN D 522      51.314  28.884  32.141  1.00  0.00           YN 
TER
TER
ATOM   3021  C1  ACN D 523      16.287  27.729  32.438  1.00  0.00           CT 
ATOM   3022  H1  ACN D 523      15.995  27.497  31.413  1.00  0.00           HC 
ATOM   3023  H2  ACN D 523      17.371  27.866  32.499  1.00  0.00           HC 
ATOM   3024  H3  ACN D 523      16.135  26.866  33.083  1.00  0.00           HC 
ATOM   3025  C2  ACN D 523      15.565  28.942  32.847  1.00  0.00           YC 
ATOM   3026  N   ACN D 523      14.905  29.800  33.216  1.00  0.00           YN 
TER
TER
ATOM   3027  C1  ACN D 524      12.167  27.088  57.900  1.00  0.00           CT 
ATOM   3028  H1  ACN D 524      11.881  26.589  58.826  1.00  0.00           HC 
ATOM   3029  H2  ACN D 524      11.281  27.488  57.398  1.00  0.00           HC 
ATOM   3030  H3  ACN D 524      12.528  26.365  57.172  1.00  0.00           HC 
ATOM   3031  C2  ACN D 524      13.122  28.152  58.241  1.00  0.00           YC 
ATOM   3032  N   ACN D 524      13.965  28.886  58.482  1.00  0.00           YN 
TER
TER
ATOM   3033  C1  ACN D 525       2.905  63.529  54.019  1.00  0.00           CT 
ATOM   3034  H1  ACN D 525       2.776  62.455  53.880  1.00  0.00           HC 
ATOM   3035  H2  ACN D 525       2.618  64.064  53.109  1.00  0.00           HC 
ATOM   3036  H3  ACN D 525       3.961  63.780  54.101  1.00  0.00           HC 
ATOM   3037  C2  ACN D 525       2.083  63.935  55.168  1.00  0.00           YC 
ATOM   3038  N   ACN D 525       1.557  64.229  56.139  1.00  0.00           YN 
TER
TER
ATOM   3039  C1  ACN D 526      53.128  51.281  68.754  1.00  0.00           CT 
ATOM   3040  H1  ACN D 526      52.901  51.410  69.812  1.00  0.00           HC 
ATOM   3041  H2  ACN D 526      52.295  51.642  68.143  1.00  0.00           HC 
ATOM   3042  H3  ACN D 526      53.153  50.225  68.494  1.00  0.00           HC 
ATOM   3043  C2  ACN D 526      54.368  52.018  68.469  1.00  0.00           YC 
ATOM   3044  N   ACN D 526      55.399  52.471  68.272  1.00  0.00           YN 
TER
TER
ATOM   3045  C1  ACN D 527      48.637  42.028  18.015  1.00  0.00           CT 
ATOM   3046  H1  ACN D 527      49.475  41.805  18.676  1.00  0.00           HC 
ATOM   3047  H2  ACN D 527      48.812  42.970  17.488  1.00  0.00           HC 
ATOM   3048  H3  ACN D 527      47.745  42.259  18.594  1.00  0.00           HC 
ATOM   3049  C2  ACN D 527      48.492  40.903  17.079  1.00  0.00           YC 
ATOM   3050  N   ACN D 527      48.289  39.975  16.443  1.00  0.00           YN 
TER
TER
ATOM   3051  C1  ACN D 528       3.342  28.130  47.898  1.00  0.00           CT 
ATOM   3052  H1  ACN D 528       3.168  28.803  47.058  1.00  0.00           HC 
ATOM   3053  H2  ACN D 528       3.011  27.119  47.646  1.00  0.00           HC 
ATOM   3054  H3  ACN D 528       2.684  28.379  48.729  1.00  0.00           HC 
ATOM   3055  C2  ACN D 528       4.777  28.167  48.213  1.00  0.00           YC 
ATOM   3056  N   ACN D 528       5.862  28.297  48.550  1.00  0.00           YN 
TER
TER
ATOM   3057  C1  ACN D 529      10.125  28.362  23.034  1.00  0.00           CT 
ATOM   3058  H1  ACN D 529      10.384  29.320  22.583  1.00  0.00           HC 
ATOM   3059  H2  ACN D 529      10.775  28.160  23.890  1.00  0.00           HC 
ATOM   3060  H3  ACN D 529      10.379  27.543  22.364  1.00  0.00           HC 
ATOM   3061  C2  ACN D 529       8.710  28.420  23.430  1.00  0.00           YC 
ATOM   3062  N   ACN D 529       7.582  28.411  23.613  1.00  0.00           YN 
TER
TER
ATOM   3063  C1  ACN D 530      16.721  20.760  37.248  1.00  0.00           CT 
ATOM   3064  H1  ACN D 530      16.926  21.578  37.939  1.00  0.00           HC 
ATOM   3065  H2  ACN D 530      17.646  20.223  37.014  1.00  0.00           HC 
ATOM   3066  H3  ACN D 530      16.436  21.147  36.272  1.00  0.00           HC 
ATOM   3067  C2  ACN D 530      15.728  19.878  37.878  1.00  0.00           YC 
ATOM   3068  N   ACN D 530      14.859  19.268  38.303  1.00  0.00           YN 
TER
TER
ATOM   3069  C1  ACN D 531      14.460  58.609  20.328  1.00  0.00           CT 
ATOM   3070  H1  ACN D 531      14.678  57.564  20.550  1.00  0.00           HC 
ATOM   3071  H2  ACN D 531      15.364  59.117  19.978  1.00  0.00           HC 
ATOM   3072  H3  ACN D 531      14.238  59.156  21.242  1.00  0.00           HC 
ATOM   3073  C2  ACN D 531      13.395  58.640  19.315  1.00  0.00           YC 
ATOM   3074  N   ACN D 531      12.478  58.672  18.633  1.00  0.00           YN 
TER
TER
ATOM   3075  C1  ACN D 532      34.343  27.232  27.502  1.00  0.00           CT 
ATOM   3076  H1  ACN D 532      35.237  26.854  27.999  1.00  0.00           HC 
ATOM   3077  H2  ACN D 532      33.468  26.647  27.803  1.00  0.00           HC 
ATOM   3078  H3  ACN D 532      34.387  27.031  26.433  1.00  0.00           HC 
ATOM   3079  C2  ACN D 532      34.195  28.650  27.860  1.00  0.00           YC 
ATOM   3080  N   ACN D 532      34.153  29.781  28.023  1.00  0.00           YN 
TER
TER
ATOM   3081  C1  ACN D 533      21.916  63.638  63.804  1.00  0.00           CT 
ATOM   3082  H1  ACN D 533      21.457  63.444  64.774  1.00  0.00           HC 
ATOM   3083  H2  ACN D 533      21.149  63.670  63.024  1.00  0.00           HC 
ATOM   3084  H3  ACN D 533      22.518  62.789  63.489  1.00  0.00           HC 
ATOM   3085  C2  ACN D 533      22.643  64.912  63.898  1.00  0.00           YC 
ATOM   3086  N   ACN D 533      23.321  65.826  64.006  1.00  0.00           YN 
TER
TER
ATOM   3087  C1  ACN D 534      33.044  15.541  53.694  1.00  0.00           CT 
ATOM   3088  H1  ACN D 534      32.311  16.346  53.634  1.00  0.00           HC 
ATOM   3089  H2  ACN D 534      33.088  15.148  54.714  1.00  0.00           HC 
ATOM   3090  H3  ACN D 534      34.051  15.931  53.563  1.00  0.00           HC 
ATOM   3091  C2  ACN D 534      32.652  14.504  52.730  1.00  0.00           YC 
ATOM   3092  N   ACN D 534      32.430  13.762  51.889  1.00  0.00           YN 
TER
TER
ATOM   3093  C1  ACN D 535       8.481  17.879  32.751  1.00  0.00           CT 
ATOM   3094  H1  ACN D 535       8.489  18.587  33.581  1.00  0.00           HC 
ATOM   3095  H2  ACN D 535       7.679  17.148  32.886  1.00  0.00           HC 
ATOM   3096  H3  ACN D 535       9.366  17.246  32.781  1.00  0.00           HC 
ATOM   3097  C2  ACN D 535       8.311  18.646  31.509  1.00  0.00           YC 
ATOM   3098  N   ACN D 535       8.318  19.245  30.535  1.00  0.00           YN 
TER
TER
ATOM   3099  C1  ACN D 536      35.321  49.125  12.852  1.00  0.00           CT 
ATOM   3100  H1  ACN D 536      34.233  49.159  12.913  1.00  0.00           HC 
ATOM   3101  H2  ACN D 536      35.697  50.011  12.332  1.00  0.00           HC 
ATOM   3102  H3  ACN D 536      35.642  48.325  12.188  1.00  0.00           HC 
ATOM   3103  C2  ACN D 536      35.845  49.039  14.223  1.00  0.00           YC 
ATOM   3104  N   ACN D 536      36.250  48.833  15.272  1.00  0.00           YN 
TER
TER
ATOM   3105  C1  ACN D 537      38.688  35.689  53.616  1.00  0.00           CT 
ATOM   3106  H1  ACN D 537      37.723  35.586  53.118  1.00  0.00           HC 
ATOM   3107  H2  ACN D 537      39.104  34.703  53.839  1.00  0.00           HC 
ATOM   3108  H3  ACN D 537      38.560  36.107  54.613  1.00  0.00           HC 
ATOM   3109  C2  ACN D 537      39.570  36.462  52.729  1.00  0.00           YC 
ATOM   3110  N   ACN D 537      40.212  37.176  52.109  1.00  0.00           YN 
TER
TER
ATOM   3111  C1  ACN D 538      59.541  23.345  31.850  1.00  0.00           CT 
ATOM   3112  H1  ACN D 538      58.687  23.780  31.330  1.00  0.00           HC 
ATOM   3113  H2  ACN D 538      60.242  22.915  31.128  1.00  0.00           HC 
ATOM   3114  H3  ACN D 538      59.237  22.466  32.415  1.00  0.00           HC 
ATOM   3115  C2  ACN D 538      60.169  24.408  32.648  1.00  0.00           YC 
ATOM   3116  N   ACN D 538      60.576  25.192  33.374  1.00  0.00           YN 
TER
TER
ATOM   3117  C1  ACN D 539      20.067  46.320  65.610  1.00  0.00           CT 
ATOM   3118  H1  ACN D 539      20.366  46.660  66.602  1.00  0.00           HC 
ATOM   3119  H2  ACN D 539      20.473  45.322  65.416  1.00  0.00           HC 
ATOM   3120  H3  ACN D 539      20.556  46.912  64.840  1.00  0.00           HC 
ATOM   3121  C2  ACN D 539      18.598  46.326  65.556  1.00  0.00           YC 
ATOM   3122  N   ACN D 539      17.467  46.460  65.463  1.00  0.00           YN 
TER
TER
ATOM   3123  C1  ACN D 540      45.709  51.743  42.588  1.00  0.00           CT 
ATOM   3124  H1  ACN D 540      46.107  52.727  42.835  1.00  0.00           HC 
ATOM   3125  H2  ACN D 540      44.615  51.773  42.566  1.00  0.00           HC 
ATOM   3126  H3  ACN D 540      45.896  51.041  43.398  1.00  0.00           HC 
ATOM   3127  C2  ACN D 540      46.265  51.347  41.286  1.00  0.00           YC 
ATOM   3128  N   ACN D 540      46.799  50.977  40.345  1.00  0.00           YN 
TER
TER
ATOM   3129  C1  ACN D 541      24.315   9.380   0.590  1.00  0.00           CT 
ATOM   3130  H1  ACN D 541      24.855   8.639   0.000  1.00  0.00           HC 
ATOM   3131  H2  ACN D 541      23.298   9.030   0.794  1.00  0.00           HC 
ATOM   3132  H3  ACN D 541      24.128  10.275   0.000  1.00  0.00           HC 
ATOM   3133  C2  ACN D 541      25.070   9.603   1.831  1.00  0.00           YC 
ATOM   3134  N   ACN D 541      25.720   9.881   2.729  1.00  0.00           YN 
TER
TER
ATOM   3135  C1  ACN D 542       7.984   6.989  66.636  1.00  0.00           CT 
ATOM   3136  H1  ACN D 542       7.261   6.435  67.235  1.00  0.00           HC 
ATOM   3137  H2  ACN D 542       8.938   6.454  66.607  1.00  0.00           HC 
ATOM   3138  H3  ACN D 542       8.262   7.915  67.134  1.00  0.00           HC 
ATOM   3139  C2  ACN D 542       7.417   7.156  65.290  1.00  0.00           YC 
ATOM   3140  N   ACN D 542       6.925   7.408  64.289  1.00  0.00           YN 
TER
TER
ATOM   3141  C1  ACN D 543      14.214  38.520  37.689  1.00  0.00           CT 
ATOM   3142  H1  ACN D 543      14.590  39.419  38.177  1.00  0.00           HC 
ATOM   3143  H2  ACN D 543      13.336  38.759  37.082  1.00  0.00           HC 
ATOM   3144  H3  ACN D 543      13.796  37.833  38.422  1.00  0.00           HC 
ATOM   3145  C2  ACN D 543      15.302  37.965  36.870  1.00  0.00           YC 
ATOM   3146  N   ACN D 543      16.180  37.456  36.345  1.00  0.00           YN 
TER
TER
ATOM   3147  C1  ACN D 544       7.566  61.711  66.193  1.00  0.00           CT 
ATOM   3148  H1  ACN D 544       6.984  62.630  66.274  1.00  0.00           HC 
ATOM   3149  H2  ACN D 544       8.582  61.874  66.565  1.00  0.00           HC 
ATOM   3150  H3  ACN D 544       7.748  61.465  65.149  1.00  0.00           HC 
ATOM   3151  C2  ACN D 544       6.868  60.670  66.962  1.00  0.00           YC 
ATOM   3152  N   ACN D 544       6.262  59.827  67.440  1.00  0.00           YN 
TER
TER
ATOM   3153  C1  ACN D 545      39.319  36.129   9.261  1.00  0.00           CT 
ATOM   3154  H1  ACN D 545      39.777  36.732   8.476  1.00  0.00           HC 
ATOM   3155  H2  ACN D 545      39.597  35.078   9.139  1.00  0.00           HC 
ATOM   3156  H3  ACN D 545      38.240  36.090   9.132  1.00  0.00           HC 
ATOM   3157  C2  ACN D 545      39.769  36.662  10.556  1.00  0.00           YC 
ATOM   3158  N   ACN D 545      40.003  37.154  11.561  1.00  0.00           YN 
TER
TER
ATOM   3159  C1  ACN D 546      56.404  42.916  48.261  1.00  0.00           CT 
ATOM   3160  H1  ACN D 546      56.678  41.868  48.137  1.00  0.00           HC 
ATOM   3161  H2  ACN D 546      57.176  43.561  47.830  1.00  0.00           HC 
ATOM   3162  H3  ACN D 546      56.440  43.198  49.311  1.00  0.00           HC 
ATOM   3163  C2  ACN D 546      55.102  43.120  47.610  1.00  0.00           YC 
ATOM   3164  N   ACN D 546      54.033  43.252  47.227  1.00  0.00           YN 
TER
TER
ATOM   3165  C1  ACN D 547      10.259  45.859  32.837  1.00  0.00           CT 
ATOM   3166  H1  ACN D 547      11.014  46.315  32.196  1.00  0.00           HC 
ATOM   3167  H2  ACN D 547      10.709  45.075  33.452  1.00  0.00           HC 
ATOM   3168  H3  ACN D 547       9.544  45.294  32.243  1.00  0.00           HC 
ATOM   3169  C2  ACN D 547       9.671  46.924  33.663  1.00  0.00           YC 
ATOM   3170  N   ACN D 547       9.117  47.764  34.206  1.00  0.00           YN 
TER
TER
ATOM   3171  C1  ACN D 548      65.468  32.856  34.953  1.00  0.00           CT 
ATOM   3172  H1  ACN D 548      65.950  31.947  35.312  1.00  0.00           HC 
ATOM   3173  H2  ACN D 548      64.857  32.636  34.073  1.00  0.00           HC 
ATOM   3174  H3  ACN D 548      66.205  33.545  34.546  1.00  0.00           HC 
ATOM   3175  C2  ACN D 548      64.656  33.399  36.053  1.00  0.00           YC 
ATOM   3176  N   ACN D 548      64.137  33.897  36.941  1.00  0.00           YN 
TER
TER
ATOM   3177  C1  ACN D 549       2.387  54.783  34.823  1.00  0.00           CT 
ATOM   3178  H1  ACN D 549       1.650  54.945  34.036  1.00  0.00           HC 
ATOM   3179  H2  ACN D 549       2.833  53.789  34.723  1.00  0.00           HC 
ATOM   3180  H3  ACN D 549       1.901  54.712  35.793  1.00  0.00           HC 
ATOM   3181  C2  ACN D 549       3.399  55.844  34.714  1.00  0.00           YC 
ATOM   3182  N   ACN D 549       4.109  56.740  34.721  1.00  0.00           YN 
TER
TER
ATOM   3183  C1  ACN D 550      57.167  67.088  10.498  1.00  0.00           CT 
ATOM   3184  H1  ACN D 550      56.433  67.865  10.715  1.00  0.00           HC 
ATOM   3185  H2  ACN D 550      57.983  67.499   9.896  1.00  0.00           HC 
ATOM   3186  H3  ACN D 550      56.747  66.343   9.826  1.00  0.00           HC 
ATOM   3187  C2  ACN D 550      57.654  66.560  11.781  1.00  0.00           YC 
ATOM   3188  N   ACN D 550      57.932  66.053  12.767  1.00  0.00           YN 
TER
TER
ATOM   3189  C1  ACN D 551      52.864  30.692  30.178  1.00  0.00           CT 
ATOM   3190  H1  ACN D 551      52.298  30.889  29.266  1.00  0.00           HC 
ATOM   3191  H2  ACN D 551      52.377  31.170  31.033  1.00  0.00           HC 
ATOM   3192  H3  ACN D 551      53.822  31.207  30.151  1.00  0.00           HC 
ATOM   3193  C2  ACN D 551      52.948  29.235  30.348  1.00  0.00           YC 
ATOM   3194  N   ACN D 551      53.135  28.108  30.411  1.00  0.00           YN 
TER
TER
ATOM   3195  C1  ACN D 552      60.762  46.035  34.288  1.00  0.00           CT 
ATOM   3196  H1  ACN D 552      61.551  45.286  34.352  1.00  0.00           HC 
ATOM   3197  H2  ACN D 552      59.787  45.571  34.465  1.00  0.00           HC 
ATOM   3198  H3  ACN D 552      60.656  46.391  33.265  1.00  0.00           HC 
ATOM   3199  C2  ACN D 552      61.052  47.079  35.280  1.00  0.00           YC 
ATOM   3200  N   ACN D 552      61.345  47.959  35.950  1.00  0.00           YN 
TER
TER
ATOM   3201  C1  ACN D 553      51.304  63.587  32.368  1.00  0.00           CT 
ATOM   3202  H1  ACN D 553      51.222  63.818  31.305  1.00  0.00           HC 
ATOM   3203  H2  ACN D 553      52.293  63.173  32.588  1.00  0.00           HC 
ATOM   3204  H3  ACN D 553      50.653  62.756  32.630  1.00  0.00           HC 
ATOM   3205  C2  ACN D 553      51.057  64.827  33.118  1.00  0.00           YC 
ATOM   3206  N   ACN D 553      50.731  65.751  33.706  1.00  0.00           YN 
TER
TER
ATOM   3207  C1  ACN D 554      46.739  61.047  35.107  1.00  0.00           CT 
ATOM   3208  H1  ACN D 554      46.687  61.229  34.033  1.00  0.00           HC 
ATOM   3209  H2  ACN D 554      47.783  61.001  35.431  1.00  0.00           HC 
ATOM   3210  H3  ACN D 554      46.389  60.044  35.341  1.00  0.00           HC 
ATOM   3211  C2  ACN D 554      46.010  62.130  35.782  1.00  0.00           YC 
ATOM   3212  N   ACN D 554      45.330  62.889  36.301  1.00  0.00           YN 
TER
TER
ATOM   3213  C1  ACN D 555      69.137  51.453  40.761  1.00  0.00           CT 
ATOM   3214  H1  ACN D 555      70.000  51.931  41.226  1.00  0.00           HC 
ATOM   3215  H2  ACN D 555      68.396  52.206  40.478  1.00  0.00           HC 
ATOM   3216  H3  ACN D 555      68.587  50.864  41.492  1.00  0.00           HC 
ATOM   3217  C2  ACN D 555      69.617  50.700  39.593  1.00  0.00           YC 
ATOM   3218  N   ACN D 555      70.000  50.004  38.771  1.00  0.00           YN 
TER
TER
ATOM   3219  C1  ACN D 556      31.724  60.336  30.610  1.00  0.00           CT 
ATOM   3220  H1  ACN D 556      31.734  60.682  29.576  1.00  0.00           HC 
ATOM   3221  H2  ACN D 556      31.264  61.091  31.255  1.00  0.00           HC 
ATOM   3222  H3  ACN D 556      32.736  60.291  31.007  1.00  0.00           HC 
ATOM   3223  C2  ACN D 556      30.985  59.066  30.651  1.00  0.00           YC 
ATOM   3224  N   ACN D 556      30.534  58.015  30.667  1.00  0.00           YN 
TER
TER
ATOM   3225  C1  ACN D 557      63.997  50.687  42.585  1.00  0.00           CT 
ATOM   3226  H1  ACN D 557      63.451  51.629  42.522  1.00  0.00           HC 
ATOM   3227  H2  ACN D 557      64.275  50.345  41.583  1.00  0.00           HC 
ATOM   3228  H3  ACN D 557      63.340  49.886  42.919  1.00  0.00           HC 
ATOM   3229  C2  ACN D 557      65.180  50.909  43.429  1.00  0.00           YC 
ATOM   3230  N   ACN D 557      66.022  51.040  44.192  1.00  0.00           YN 
TER
TER
ATOM   3231  C1  ACN D 558      38.572  35.925  13.503  1.00  0.00           CT 
ATOM   3232  H1  ACN D 558      38.892  35.527  12.539  1.00  0.00           HC 
ATOM   3233  H2  ACN D 558      38.808  35.215  14.301  1.00  0.00           HC 
ATOM   3234  H3  ACN D 558      37.486  35.968  13.557  1.00  0.00           HC 
ATOM   3235  C2  ACN D 558      39.253  37.212  13.706  1.00  0.00           YC 
ATOM   3236  N   ACN D 558      39.670  38.272  13.805  1.00  0.00           YN 
TER
TER
ATOM   3237  C1  ACN D 559      59.533  46.583  45.119  1.00  0.00           CT 
ATOM   3238  H1  ACN D 559      59.927  46.466  44.109  1.00  0.00           HC 
ATOM   3239  H2  ACN D 559      58.440  46.601  45.098  1.00  0.00           HC 
ATOM   3240  H3  ACN D 559      59.764  47.573  45.506  1.00  0.00           HC 
ATOM   3241  C2  ACN D 559      60.041  45.468  45.930  1.00  0.00           YC 
ATOM   3242  N   ACN D 559      60.542  44.684  46.596  1.00  0.00           YN 
TER
TER
ATOM   3243  C1  ACN D 560      10.013  59.607  63.473  1.00  0.00           CT 
ATOM   3244  H1  ACN D 560       9.260  58.825  63.581  1.00  0.00           HC 
ATOM   3245  H2  ACN D 560      10.679  59.376  62.636  1.00  0.00           HC 
ATOM   3246  H3  ACN D 560      10.701  59.594  64.315  1.00  0.00           HC 
ATOM   3247  C2  ACN D 560       9.310  60.881  63.268  1.00  0.00           YC 
ATOM   3248  N   ACN D 560       8.770  61.889  63.247  1.00  0.00           YN 
TER
TER
ATOM   3249  C1  ACN D 561       3.285   9.725  10.329  1.00  0.00           CT 
ATOM   3250  H1  ACN D 561       3.111   9.217   9.380  1.00  0.00           HC 
ATOM   3251  H2  ACN D 561       3.601  10.757  10.151  1.00  0.00           HC 
ATOM   3252  H3  ACN D 561       4.157   9.309  10.830  1.00  0.00           HC 
ATOM   3253  C2  ACN D 561       2.038   9.666  11.105  1.00  0.00           YC 
ATOM   3254  N   ACN D 561       1.120   9.503  11.766  1.00  0.00           YN 
TER
TER
ATOM   3255  C1  ACN D 562      67.892  59.753  55.712  1.00  0.00           CT 
ATOM   3256  H1  ACN D 562      68.497  60.597  55.380  1.00  0.00           HC 
ATOM   3257  H2  ACN D 562      67.646  59.859  56.773  1.00  0.00           HC 
ATOM   3258  H3  ACN D 562      68.481  58.837  55.712  1.00  0.00           HC 
ATOM   3259  C2  ACN D 562      66.683  59.711  54.877  1.00  0.00           YC 
ATOM   3260  N   ACN D 562      65.813  59.592  54.145  1.00  0.00           YN 
TER
TER
ATOM   3261  C1  ACN D 563       5.881  66.556  65.683  1.00  0.00           CT 
ATOM   3262  H1  ACN D 563       6.407  66.039  64.879  1.00  0.00           HC 
ATOM   3263  H2  ACN D 563       6.472  66.521  66.603  1.00  0.00           HC 
ATOM   3264  H3  ACN D 563       4.988  66.005  65.971  1.00  0.00           HC 
ATOM   3265  C2  ACN D 563       5.642  67.939  65.246  1.00  0.00           YC 
ATOM   3266  N   ACN D 563       5.332  68.969  64.859  1.00  0.00           YN 
TER
TER
ATOM   3267  C1  ACN D 564      59.858   7.339  22.220  1.00  0.00           CT 
ATOM   3268  H1  ACN D 564      59.873   8.040  23.055  1.00  0.00           HC 
ATOM   3269  H2  ACN D 564      58.843   6.960  22.065  1.00  0.00           HC 
ATOM   3270  H3  ACN D 564      60.399   6.430  22.474  1.00  0.00           HC 
ATOM   3271  C2  ACN D 564      60.358   8.046  21.032  1.00  0.00           YC 
ATOM   3272  N   ACN D 564      60.874   8.546  20.142  1.00  0.00           YN 
TER
TER
ATOM   3273  C1  ACN D 565      29.956   2.918  21.486  1.00  0.00           CT 
ATOM   3274  H1  ACN D 565      29.576   3.690  22.155  1.00  0.00           HC 
ATOM   3275  H2  ACN D 565      29.260   2.075  21.450  1.00  0.00           HC 
ATOM   3276  H3  ACN D 565      30.846   2.454  21.905  1.00  0.00           HC 
ATOM   3277  C2  ACN D 565      30.141   3.525  20.160  1.00  0.00           YC 
ATOM   3278  N   ACN D 565      30.416   4.023  19.168  1.00  0.00           YN 
TER
TER
ATOM   3279  C1  ACN D 566      37.589  34.946  45.079  1.00  0.00           CT 
ATOM   3280  H1  ACN D 566      38.013  35.300  44.139  1.00  0.00           HC 
ATOM   3281  H2  ACN D 566      38.167  35.333  45.923  1.00  0.00           HC 
ATOM   3282  H3  ACN D 566      37.735  33.873  45.184  1.00  0.00           HC 
ATOM   3283  C2  ACN D 566      36.188  35.388  45.135  1.00  0.00           YC 
ATOM   3284  N   ACN D 566      35.066  35.609  45.121  1.00  0.00           YN 
TER
TER
ATOM   3285  C1  ACN D 567      30.112  28.273  51.139  1.00  0.00           CT 
ATOM   3286  H1  ACN D 567      30.535  27.762  52.004  1.00  0.00           HC 
ATOM   3287  H2  ACN D 567      29.097  27.913  50.947  1.00  0.00           HC 
ATOM   3288  H3  ACN D 567      30.629  27.976  50.229  1.00  0.00           HC 
ATOM   3289  C2  ACN D 567      30.131  29.717  51.417  1.00  0.00           YC 
ATOM   3290  N   ACN D 567      30.270  30.841  51.570  1.00  0.00           YN 
TER
TER
ATOM   3291  C1  ACN D 568      58.769  26.806  45.052  1.00  0.00           CT 
ATOM   3292  H1  ACN D 568      58.224  27.106  45.947  1.00  0.00           HC 
ATOM   3293  H2  ACN D 568      58.737  27.606  44.306  1.00  0.00           HC 
ATOM   3294  H3  ACN D 568      58.246  26.002  44.538  1.00  0.00           HC 
ATOM   3295  C2  ACN D 568      60.149  26.491  45.449  1.00  0.00           YC 
ATOM   3296  N   ACN D 568      61.179  26.115  45.773  1.00  0.00           YN 
TER
TER
ATOM   3297  C1  ACN D 569      31.042   4.928  24.788  1.00  0.00           CT 
ATOM   3298  H1  ACN D 569      30.159   5.171  25.380  1.00  0.00           HC 
ATOM   3299  H2  ACN D 569      31.562   5.845  24.494  1.00  0.00           HC 
ATOM   3300  H3  ACN D 569      30.753   4.518  23.823  1.00  0.00           HC 
ATOM   3301  C2  ACN D 569      31.901   4.055  25.600  1.00  0.00           YC 
ATOM   3302  N   ACN D 569      32.503   3.268  26.172  1.00  0.00           YN 
TER
TER
ATOM   3303  C1  ACN D 570      19.682  36.646  43.137  1.00  0.00           CT 
ATOM   3304  H1  ACN D 570      19.334  36.511  44.161  1.00  0.00           HC 
ATOM   3305  H2  ACN D 570      19.384  37.630  42.764  1.00  0.00           HC 
ATOM   3306  H3  ACN D 570      19.149  35.981  42.461  1.00  0.00           HC 
ATOM   3307  C2  ACN D 570      21.144  36.487  43.135  1.00  0.00           YC 
ATOM   3308  N   ACN D 570      22.257  36.228  43.106  1.00  0.00           YN 
TER
TER
ATOM   3309  C1  ACN D 571      69.512  25.032  20.803  1.00  0.00           CT 
ATOM   3310  H1  ACN D 571      68.440  24.849  20.882  1.00  0.00           HC 
ATOM   3311  H2  ACN D 571      69.979  24.271  20.172  1.00  0.00           HC 
ATOM   3312  H3  ACN D 571      70.000  24.859  21.760  1.00  0.00           HC 
ATOM   3313  C2  ACN D 571      69.697  26.381  20.249  1.00  0.00           YC 
ATOM   3314  N   ACN D 571      69.846  27.475  19.951  1.00  0.00           YN 
TER
TER
ATOM   3315  C1  ACN D 572       0.461  25.035  54.195  1.00  0.00           CT 
ATOM   3316  H1  ACN D 572       0.000  25.635  54.981  1.00  0.00           HC 
ATOM   3317  H2  ACN D 572       1.522  25.286  54.103  1.00  0.00           HC 
ATOM   3318  H3  ACN D 572       0.078  25.326  53.219  1.00  0.00           HC 
ATOM   3319  C2  ACN D 572       0.267  23.619  54.538  1.00  0.00           YC 
ATOM   3320  N   ACN D 572       0.000  22.524  54.729  1.00  0.00           YN 
TER
TER
ATOM   3321  C1  ACN D 573      37.750   6.531  45.168  1.00  0.00           CT 
ATOM   3322  H1  ACN D 573      37.927   6.221  44.137  1.00  0.00           HC 
ATOM   3323  H2  ACN D 573      38.231   5.834  45.859  1.00  0.00           HC 
ATOM   3324  H3  ACN D 573      36.700   6.412  45.427  1.00  0.00           HC 
ATOM   3325  C2  ACN D 573      38.275   7.896  45.323  1.00  0.00           YC 
ATOM   3326  N   ACN D 573      38.554   9.001  45.411  1.00  0.00           YN 
TER
TER
ATOM   3327  C1  ACN D 574      41.759  17.857  14.871  1.00  0.00           CT 
ATOM   3328  H1  ACN D 574      42.436  17.766  15.720  1.00  0.00           HC 
ATOM   3329  H2  ACN D 574      41.633  16.886  14.383  1.00  0.00           HC 
ATOM   3330  H3  ACN D 574      42.215  18.447  14.079  1.00  0.00           HC 
ATOM   3331  C2  ACN D 574      40.479  18.380  15.372  1.00  0.00           YC 
ATOM   3332  N   ACN D 574      39.534  18.913  15.732  1.00  0.00           YN 
TER
TER
ATOM   3333  C1  ACN D 575      16.219  23.616  46.728  1.00  0.00           CT 
ATOM   3334  H1  ACN D 575      16.505  24.011  47.704  1.00  0.00           HC 
ATOM   3335  H2  ACN D 575      17.060  23.082  46.277  1.00  0.00           HC 
ATOM   3336  H3  ACN D 575      16.065  24.427  46.019  1.00  0.00           HC 
ATOM   3337  C2  ACN D 575      15.059  22.735  46.922  1.00  0.00           YC 
ATOM   3338  N   ACN D 575      14.078  22.161  47.048  1.00  0.00           YN 
TER
TER
ATOM   3339  C1  ACN D 576      24.360  57.306  52.599  1.00  0.00           CT 
ATOM   3340  H1  ACN D 576      24.851  56.341  52.729  1.00  0.00           HC 
ATOM   3341  H2  ACN D 576      24.973  58.103  53.031  1.00  0.00           HC 
ATOM   3342  H3  ACN D 576      23.460  57.362  53.209  1.00  0.00           HC 
ATOM   3343  C2  ACN D 576      24.144  57.510  51.159  1.00  0.00           YC 
ATOM   3344  N   ACN D 576      23.852  57.610  50.059  1.00  0.00           YN 
TER
TER
ATOM   3345  C1  ACN D 577      69.105  39.966  48.449  1.00  0.00           CT 
ATOM   3346  H1  ACN D 577      68.812  40.252  47.438  1.00  0.00           HC 
ATOM   3347  H2  ACN D 577      70.000  39.338  48.418  1.00  0.00           HC 
ATOM   3348  H3  ACN D 577      68.372  39.289  48.882  1.00  0.00           HC 
ATOM   3349  C2  ACN D 577      69.336  41.200  49.215  1.00  0.00           YC 
ATOM   3350  N   ACN D 577      69.382  42.149  49.850  1.00  0.00           YN 
TER
TER
ATOM   3351  C1  ACN D 578      61.425  38.701  11.772  1.00  0.00           CT 
ATOM   3352  H1  ACN D 578      62.015  37.856  11.414  1.00  0.00           HC 
ATOM   3353  H2  ACN D 578      61.466  39.521  11.049  1.00  0.00           HC 
ATOM   3354  H3  ACN D 578      61.893  39.150  12.645  1.00  0.00           HC 
ATOM   3355  C2  ACN D 578      60.048  38.230  11.980  1.00  0.00           YC 
ATOM   3356  N   ACN D 578      59.015  37.839  12.275  1.00  0.00           YN 
TER
TER
ATOM   3357  C1  ACN D 579      61.585  12.470   4.076  1.00  0.00           CT 
ATOM   3358  H1  ACN D 579      60.988  12.070   4.896  1.00  0.00           HC 
ATOM   3359  H2  ACN D 579      61.436  13.551   3.994  1.00  0.00           HC 
ATOM   3360  H3  ACN D 579      61.203  12.120   3.119  1.00  0.00           HC 
ATOM   3361  C2  ACN D 579      62.992  12.136   4.340  1.00  0.00           YC 
ATOM   3362  N   ACN D 579      64.065  11.762   4.469  1.00  0.00           YN 
TER
TER
ATOM   3363  C1  ACN D 580      42.805  32.288   8.187  1.00  0.00           CT 
ATOM   3364  H1  ACN D 580      43.073  31.799   7.250  1.00  0.00           HC 
ATOM   3365  H2  ACN D 580      43.681  32.784   8.617  1.00  0.00           HC 
ATOM   3366  H3  ACN D 580      42.571  31.549   8.951  1.00  0.00           HC 
ATOM   3367  C2  ACN D 580      41.727  33.246   7.901  1.00  0.00           YC 
ATOM   3368  N   ACN D 580      40.800  33.888   7.711  1.00  0.00           YN 
TER
TER
ATOM   3369  C1  ACN D 581      13.149   4.161  10.299  1.00  0.00           CT 
ATOM   3370  H1  ACN D 581      13.181   3.279   9.659  1.00  0.00           HC 
ATOM   3371  H2  ACN D 581      13.898   4.890   9.975  1.00  0.00           HC 
ATOM   3372  H3  ACN D 581      13.496   3.917  11.302  1.00  0.00           HC 
ATOM   3373  C2  ACN D 581      11.790   4.715  10.233  1.00  0.00           YC 
ATOM   3374  N   ACN D 581      10.703   5.067  10.293  1.00  0.00           YN 
TER
TER
ATOM   3375  C1  ACN D 582      40.055  19.042  68.761  1.00  0.00           CT 
ATOM   3376  H1  ACN D 582      39.996  18.122  69.344  1.00  0.00           HC 
ATOM   3377  H2  ACN D 582      39.053  19.447  68.595  1.00  0.00           HC 
ATOM   3378  H3  ACN D 582      40.382  18.830  67.745  1.00  0.00           HC 
ATOM   3379  C2  ACN D 582      40.905  19.987  69.500  1.00  0.00           YC 
ATOM   3380  N   ACN D 582      41.672  20.671  70.000  1.00  0.00           YN 
TER
TER
ATOM   3381  C1  ACN D 583      25.999  35.817  41.439  1.00  0.00           CT 
ATOM   3382  H1  ACN D 583      25.440  35.493  40.561  1.00  0.00           HC 
ATOM   3383  H2  ACN D 583      26.841  36.448  41.138  1.00  0.00           HC 
ATOM   3384  H3  ACN D 583      26.508  34.974  41.902  1.00  0.00           HC 
ATOM   3385  C2  ACN D 583      25.070  36.539  42.321  1.00  0.00           YC 
ATOM   3386  N   ACN D 583      24.325  36.977  43.070  1.00  0.00           YN 
TER
TER
ATOM   3387  C1  ACN D 584      12.365   9.312  46.961  1.00  0.00           CT 
ATOM   3388  H1  ACN D 584      11.506   8.848  46.476  1.00  0.00           HC 
ATOM   3389  H2  ACN D 584      12.205  10.390  47.059  1.00  0.00           HC 
ATOM   3390  H3  ACN D 584      13.237   9.275  46.311  1.00  0.00           HC 
ATOM   3391  C2  ACN D 584      12.542   8.670  48.271  1.00  0.00           YC 
ATOM   3392  N   ACN D 584      12.768   8.083  49.226  1.00  0.00           YN 
TER
TER
ATOM   3393  C1  ACN D 585      28.768  31.999  37.417  1.00  0.00           CT 
ATOM   3394  H1  ACN D 585      28.982  31.083  36.866  1.00  0.00           HC 
ATOM   3395  H2  ACN D 585      29.632  32.670  37.383  1.00  0.00           HC 
ATOM   3396  H3  ACN D 585      28.688  31.795  38.483  1.00  0.00           HC 
ATOM   3397  C2  ACN D 585      27.579  32.618  36.815  1.00  0.00           YC 
ATOM   3398  N   ACN D 585      26.579  33.029  36.441  1.00  0.00           YN 
TER
TER
ATOM   3399  C1  ACN D 586      16.248  49.026  47.745  1.00  0.00           CT 
ATOM   3400  H1  ACN D 586      16.216  48.147  48.390  1.00  0.00           HC 
ATOM   3401  H2  ACN D 586      15.248  49.460  47.649  1.00  0.00           HC 
ATOM   3402  H3  ACN D 586      16.464  48.739  46.718  1.00  0.00           HC 
ATOM   3403  C2  ACN D 586      17.197  49.981  48.334  1.00  0.00           YC 
ATOM   3404  N   ACN D 586      18.033  50.664  48.711  1.00  0.00           YN 
TER
TER
ATOM   3405  C1  ACN D 587      50.419  57.347  55.577  1.00  0.00           CT 
ATOM   3406  H1  ACN D 587      49.509  57.869  55.280  1.00  0.00           HC 
ATOM   3407  H2  ACN D 587      51.142  58.056  55.991  1.00  0.00           HC 
ATOM   3408  H3  ACN D 587      50.949  56.975  54.702  1.00  0.00           HC 
ATOM   3409  C2  ACN D 587      50.047  56.318  56.559  1.00  0.00           YC 
ATOM   3410  N   ACN D 587      49.747  55.431  57.214  1.00  0.00           YN 
TER
TER
ATOM   3411  C1  ACN D 588      54.613  66.847   4.410  1.00  0.00           CT 
ATOM   3412  H1  ACN D 588      53.528  66.949   4.397  1.00  0.00           HC 
ATOM   3413  H2  ACN D 588      55.068  67.720   4.886  1.00  0.00           HC 
ATOM   3414  H3  ACN D 588      55.015  66.910   3.401  1.00  0.00           HC 
ATOM   3415  C2  ACN D 588      54.939  65.607   5.129  1.00  0.00           YC 
ATOM   3416  N   ACN D 588      55.192  64.580   5.564  1.00  0.00           YN 
TER
TER
ATOM   3417  C1  ACN D 589      63.927  17.113  18.855  1.00  0.00           CT 
ATOM   3418  H1  ACN D 589      63.222  17.845  19.252  1.00  0.00           HC 
ATOM   3419  H2  ACN D 589      63.889  17.109  17.761  1.00  0.00           HC 
ATOM   3420  H3  ACN D 589      63.602  16.102  19.093  1.00  0.00           HC 
ATOM   3421  C2  ACN D 589      65.266  17.465  19.349  1.00  0.00           YC 
ATOM   3422  N   ACN D 589      66.281  17.653  19.839  1.00  0.00           YN 
TER
TER
ATOM   3423  C1  ACN D 590      20.750  60.981   4.134  1.00  0.00           CT 
ATOM   3424  H1  ACN D 590      19.953  60.408   4.609  1.00  0.00           HC 
ATOM   3425  H2  ACN D 590      20.326  61.762   3.497  1.00  0.00           HC 
ATOM   3426  H3  ACN D 590      21.283  60.368   3.410  1.00  0.00           HC 
ATOM   3427  C2  ACN D 590      21.589  61.549   5.200  1.00  0.00           YC 
ATOM   3428  N   ACN D 590      22.321  61.876   6.016  1.00  0.00           YN 
TER
TER
ATOM   3429  C1  ACN D 591       6.321  46.731   6.725  1.00  0.00           CT 
ATOM   3430  H1  ACN D 591       5.394  47.268   6.926  1.00  0.00           HC 
ATOM   3431  H2  ACN D 591       7.155  47.435   6.648  1.00  0.00           HC 
ATOM   3432  H3  ACN D 591       6.303  46.299   5.727  1.00  0.00           HC 
ATOM   3433  C2  ACN D 591       6.526  45.765   7.814  1.00  0.00           YC 
ATOM   3434  N   ACN D 591       6.619  44.922   8.580  1.00  0.00           YN 
TER
TER
ATOM   3435  C1  ACN D 592      18.824  19.969   6.969  1.00  0.00           CT 
ATOM   3436  H1  ACN D 592      18.699  19.112   6.306  1.00  0.00           HC 
ATOM   3437  H2  ACN D 592      18.568  19.690   7.996  1.00  0.00           HC 
ATOM   3438  H3  ACN D 592      18.077  20.730   6.754  1.00  0.00           HC 
ATOM   3439  C2  ACN D 592      20.218  20.421   6.862  1.00  0.00           YC 
ATOM   3440  N   ACN D 592      21.258  20.860   6.680  1.00  0.00           YN 
TER
TER
ATOM   3441  C1  ACN D 593      59.104  38.693  43.251  1.00  0.00           CT 
ATOM   3442  H1  ACN D 593      58.385  38.639  44.069  1.00  0.00           HC 
ATOM   3443  H2  ACN D 593      58.857  39.528  42.587  1.00  0.00           HC 
ATOM   3444  H3  ACN D 593      58.991  37.840  42.585  1.00  0.00           HC 
ATOM   3445  C2  ACN D 593      60.442  38.847  43.838  1.00  0.00           YC 
ATOM   3446  N   ACN D 593      61.493  38.827  44.290  1.00  0.00           YN 
TER
TER
ATOM   3447  C1  ACN D 594      65.601  34.257  28.164  1.00  0.00           CT 
ATOM   3448  H1  ACN D 594      66.142  33.954  29.061  1.00  0.00           HC 
ATOM   3449  H2  ACN D 594      64.692  34.799  28.438  1.00  0.00           HC 
ATOM   3450  H3  ACN D 594      65.196  33.387  27.651  1.00  0.00           HC 
ATOM   3451  C2  ACN D 594      66.505  35.087  27.355  1.00  0.00           YC 
ATOM   3452  N   ACN D 594      67.243  35.616  26.660  1.00  0.00           YN 
TER
TER
ATOM   3453  C1  ACN D 595      24.757  27.116  49.765  1.00  0.00           CT 
ATOM   3454  H1  ACN D 595      24.538  28.153  49.510  1.00  0.00           HC 
ATOM   3455  H2  ACN D 595      25.757  27.038  50.203  1.00  0.00           HC 
ATOM   3456  H3  ACN D 595      24.862  26.515  48.864  1.00  0.00           HC 
ATOM   3457  C2  ACN D 595      23.720  26.654  50.699  1.00  0.00           YC 
ATOM   3458  N   ACN D 595      22.845  26.250  51.313  1.00  0.00           YN 
TER
TER
ATOM   3459  C1  ACN D 596      40.159  68.111  37.360  1.00  0.00           CT 
ATOM   3460  H1  ACN D 596      39.317  67.873  36.710  1.00  0.00           HC 
ATOM   3461  H2  ACN D 596      40.705  67.198  37.619  1.00  0.00           HC 
ATOM   3462  H3  ACN D 596      39.807  68.444  38.334  1.00  0.00           HC 
ATOM   3463  C2  ACN D 596      41.016  69.071  36.650  1.00  0.00           YC 
ATOM   3464  N   ACN D 596      41.610  69.918  36.162  1.00  0.00           YN 
TER
TER
ATOM   3465  C1  ACN D 597       6.959   8.042  30.341  1.00  0.00           CT 
ATOM   3466  H1  ACN D 597       6.805   8.903  30.992  1.00  0.00           HC 
ATOM   3467  H2  ACN D 597       7.793   8.230  29.659  1.00  0.00           HC 
ATOM   3468  H3  ACN D 597       6.126   7.933  29.649  1.00  0.00           HC 
ATOM   3469  C2  ACN D 597       7.211   6.873  31.195  1.00  0.00           YC 
ATOM   3470  N   ACN D 597       7.270   5.940  31.854  1.00  0.00           YN 
TER
TER
ATOM   3471  C1  ACN D 598      38.859  56.656  15.867  1.00  0.00           CT 
ATOM   3472  H1  ACN D 598      38.734  57.739  15.903  1.00  0.00           HC 
ATOM   3473  H2  ACN D 598      38.195  56.176  16.592  1.00  0.00           HC 
ATOM   3474  H3  ACN D 598      39.840  56.372  16.241  1.00  0.00           HC 
ATOM   3475  C2  ACN D 598      38.569  56.217  14.494  1.00  0.00           YC 
ATOM   3476  N   ACN D 598      38.481  55.889  13.402  1.00  0.00           YN 
TER
TER
ATOM   3477  C1  ACN D 599      25.422  20.070  46.385  1.00  0.00           CT 
ATOM   3478  H1  ACN D 599      25.607  19.625  45.407  1.00  0.00           HC 
ATOM   3479  H2  ACN D 599      24.474  19.706  46.792  1.00  0.00           HC 
ATOM   3480  H3  ACN D 599      25.228  21.136  46.290  1.00  0.00           HC 
ATOM   3481  C2  ACN D 599      26.554  19.722  47.257  1.00  0.00           YC 
ATOM   3482  N   ACN D 599      27.492  19.572  47.894  1.00  0.00           YN 
TER
TER
ATOM   3483  C1  ACN D 600       2.220   1.035  41.914  1.00  0.00           CT 
ATOM   3484  H1  ACN D 600       2.463   0.503  42.835  1.00  0.00           HC 
ATOM   3485  H2  ACN D 600       1.552   0.429  41.295  1.00  0.00           HC 
ATOM   3486  H3  ACN D 600       3.098   1.119  41.278  1.00  0.00           HC 
ATOM   3487  C2  ACN D 600       1.599   2.314  42.286  1.00  0.00           YC 
ATOM   3488  N   ACN D 600       1.246   3.364  42.569  1.00  0.00           YN 
TER
TER
ATOM   3489  C1  ACN D 601      67.282  33.066  45.892  1.00  0.00           CT 
ATOM   3490  H1  ACN D 601      66.862  34.056  46.073  1.00  0.00           HC 
ATOM   3491  H2  ACN D 601      67.825  33.055  44.942  1.00  0.00           HC 
ATOM   3492  H3  ACN D 601      66.490  32.344  45.704  1.00  0.00           HC 
ATOM   3493  C2  ACN D 601      68.162  32.738  47.023  1.00  0.00           YC 
ATOM   3494  N   ACN D 601      68.735  32.422  47.960  1.00  0.00           YN 
TER
TER
ATOM   3495  C1  ACN D 602      50.206  22.827  33.539  1.00  0.00           CT 
ATOM   3496  H1  ACN D 602      50.356  22.907  32.462  1.00  0.00           HC 
ATOM   3497  H2  ACN D 602      50.491  23.762  34.030  1.00  0.00           HC 
ATOM   3498  H3  ACN D 602      50.913  22.123  33.973  1.00  0.00           HC 
ATOM   3499  C2  ACN D 602      48.790  22.504  33.772  1.00  0.00           YC 
ATOM   3500  N   ACN D 602      47.729  22.119  33.951  1.00  0.00           YN 
TER
TER
ATOM   3501  C1  ACN D 603      35.589   4.717  37.539  1.00  0.00           CT 
ATOM   3502  H1  ACN D 603      36.267   4.545  38.376  1.00  0.00           HC 
ATOM   3503  H2  ACN D 603      36.062   5.371  36.800  1.00  0.00           HC 
ATOM   3504  H3  ACN D 603      34.738   5.318  37.855  1.00  0.00           HC 
ATOM   3505  C2  ACN D 603      35.244   3.410  36.964  1.00  0.00           YC 
ATOM   3506  N   ACN D 603      34.865   2.393  36.602  1.00  0.00           YN 
TER
TER
ATOM   3507  C1  ACN D 604       6.173  48.566  23.561  1.00  0.00           CT 
ATOM   3508  H1  ACN D 604       7.225  48.282  23.568  1.00  0.00           HC 
ATOM   3509  H2  ACN D 604       5.938  49.118  22.646  1.00  0.00           HC 
ATOM   3510  H3  ACN D 604       5.973  49.312  24.327  1.00  0.00           HC 
ATOM   3511  C2  ACN D 604       5.375  47.337  23.672  1.00  0.00           YC 
ATOM   3512  N   ACN D 604       4.756  46.402  23.896  1.00  0.00           YN 
TER
TER
ATOM   3513  C1  ACN D 605      56.231  12.744  29.792  1.00  0.00           CT 
ATOM   3514  H1  ACN D 605      56.637  11.847  29.323  1.00  0.00           HC 
ATOM   3515  H2  ACN D 605      56.086  13.528  29.043  1.00  0.00           HC 
ATOM   3516  H3  ACN D 605      56.968  13.198  30.450  1.00  0.00           HC 
ATOM   3517  C2  ACN D 605      54.964  12.375  30.441  1.00  0.00           YC 
ATOM   3518  N   ACN D 605      54.055  12.066  31.061  1.00  0.00           YN 
TER
TER
ATOM   3519  C1  ACN D 606      28.925  18.759  16.362  1.00  0.00           CT 
ATOM   3520  H1  ACN D 606      28.475  18.916  17.343  1.00  0.00           HC 
ATOM   3521  H2  ACN D 606      28.724  17.741  16.014  1.00  0.00           HC 
ATOM   3522  H3  ACN D 606      30.010  18.759  16.435  1.00  0.00           HC 
ATOM   3523  C2  ACN D 606      28.365  19.763  15.446  1.00  0.00           YC 
ATOM   3524  N   ACN D 606      28.040  20.624  14.767  1.00  0.00           YN 
TER
TER
ATOM   3525  C1  ACN D 607      30.333  43.443  58.866  1.00  0.00           CT 
ATOM   3526  H1  ACN D 607      30.443  44.165  59.676  1.00  0.00           HC 
ATOM   3527  H2  ACN D 607      31.249  43.406  58.268  1.00  0.00           HC 
ATOM   3528  H3  ACN D 607      29.605  43.793  58.138  1.00  0.00           HC 
ATOM   3529  C2  ACN D 607      30.027  42.137  59.468  1.00  0.00           YC 
ATOM   3530  N   ACN D 607      29.655  41.155  59.920  1.00  0.00           YN 
TER
TER
ATOM   3531  C1  ACN D 608      39.668  32.837  13.426  1.00  0.00           CT 
ATOM   3532  H1  ACN D 608      40.010  33.373  14.312  1.00  0.00           HC 
ATOM   3533  H2  ACN D 608      40.303  31.966  13.243  1.00  0.00           HC 
ATOM   3534  H3  ACN D 608      39.841  33.431  12.530  1.00  0.00           HC 
ATOM   3535  C2  ACN D 608      38.268  32.449  13.650  1.00  0.00           YC 
ATOM   3536  N   ACN D 608      37.145  32.266  13.761  1.00  0.00           YN 
TER
TER
ATOM   3537  C1  ACN D 609      67.820  51.587  65.173  1.00  0.00           CT 
ATOM   3538  H1  ACN D 609      67.593  52.111  66.102  1.00  0.00           HC 
ATOM   3539  H2  ACN D 609      68.880  51.703  64.925  1.00  0.00           HC 
ATOM   3540  H3  ACN D 609      67.340  52.079  64.329  1.00  0.00           HC 
ATOM   3541  C2  ACN D 609      67.458  50.174  65.354  1.00  0.00           YC 
ATOM   3542  N   ACN D 609      67.052  49.109  65.442  1.00  0.00           YN 
TER
TER
ATOM   3543  C1  ACN D 610      38.546  50.032  56.582  1.00  0.00           CT 
ATOM   3544  H1  ACN D 610      39.553  50.451  56.570  1.00  0.00           HC 
ATOM   3545  H2  ACN D 610      37.910  50.599  57.268  1.00  0.00           HC 
ATOM   3546  H3  ACN D 610      38.547  49.047  57.042  1.00  0.00           HC 
ATOM   3547  C2  ACN D 610      38.027  50.072  55.207  1.00  0.00           YC 
ATOM   3548  N   ACN D 610      37.674  49.973  54.124  1.00  0.00           YN 
TER
TER
ATOM   3549  C1  ACN D 611      44.761  29.293   3.263  1.00  0.00           CT 
ATOM   3550  H1  ACN D 611      45.185  29.579   2.300  1.00  0.00           HC 
ATOM   3551  H2  ACN D 611      44.556  30.184   3.864  1.00  0.00           HC 
ATOM   3552  H3  ACN D 611      45.505  28.781   3.871  1.00  0.00           HC 
ATOM   3553  C2  ACN D 611      43.537  28.522   3.004  1.00  0.00           YC 
ATOM   3554  N   ACN D 611      42.665  27.808   2.807  1.00  0.00           YN 
TER
TER
ATOM   3555  C1  ACN D 612      61.566   1.545  66.390  1.00  0.00           CT 
ATOM   3556  H1  ACN D 612      60.490   1.695  66.299  1.00  0.00           HC 
ATOM   3557  H2  ACN D 612      61.884   0.707  65.763  1.00  0.00           HC 
ATOM   3558  H3  ACN D 612      61.818   1.186  67.386  1.00  0.00           HC 
ATOM   3559  C2  ACN D 612      62.229   2.797  65.998  1.00  0.00           YC 
ATOM   3560  N   ACN D 612      62.741   3.805  65.828  1.00  0.00           YN 
TER
TER
ATOM   3561  C1  ACN D 613       7.727  37.096  25.181  1.00  0.00           CT 
ATOM   3562  H1  ACN D 613       7.054  37.224  26.029  1.00  0.00           HC 
ATOM   3563  H2  ACN D 613       8.192  38.051  24.921  1.00  0.00           HC 
ATOM   3564  H3  ACN D 613       7.164  36.869  24.278  1.00  0.00           HC 
ATOM   3565  C2  ACN D 613       8.731  36.089  25.554  1.00  0.00           YC 
ATOM   3566  N   ACN D 613       9.427  35.212  25.787  1.00  0.00           YN 
TER
TER
ATOM   3567  C1  ACN D 614      34.655  13.940  40.819  1.00  0.00           CT 
ATOM   3568  H1  ACN D 614      35.476  14.419  40.283  1.00  0.00           HC 
ATOM   3569  H2  ACN D 614      33.759  14.566  40.773  1.00  0.00           HC 
ATOM   3570  H3  ACN D 614      34.858  13.921  41.888  1.00  0.00           HC 
ATOM   3571  C2  ACN D 614      34.428  12.623  40.208  1.00  0.00           YC 
ATOM   3572  N   ACN D 614      34.339  11.548  39.829  1.00  0.00           YN 
TER
TER
ATOM   3573  C1  ACN D 615      60.361  39.492  50.196  1.00  0.00           CT 
ATOM   3574  H1  ACN D 615      60.190  39.599  49.124  1.00  0.00           HC 
ATOM   3575  H2  ACN D 615      61.182  40.141  50.514  1.00  0.00           HC 
ATOM   3576  H3  ACN D 615      60.758  38.504  50.423  1.00  0.00           HC 
ATOM   3577  C2  ACN D 615      59.107  39.828  50.886  1.00  0.00           YC 
ATOM   3578  N   ACN D 615      58.102  39.953  51.416  1.00  0.00           YN 
TER
TER
ATOM   3579  C1  ACN D 616      19.322  28.066  15.645  1.00  0.00           CT 
ATOM   3580  H1  ACN D 616      19.088  27.542  16.572  1.00  0.00           HC 
ATOM   3581  H2  ACN D 616      18.410  28.476  15.203  1.00  0.00           HC 
ATOM   3582  H3  ACN D 616      19.644  27.363  14.880  1.00  0.00           HC 
ATOM   3583  C2  ACN D 616      20.293  29.124  15.961  1.00  0.00           YC 
ATOM   3584  N   ACN D 616      21.147  29.853  16.176  1.00  0.00           YN 
TER
TER
ATOM   3585  C1  ACN D 617      52.721  24.082  63.718  1.00  0.00           CT 
ATOM   3586  H1  ACN D 617      52.752  25.168  63.805  1.00  0.00           HC 
ATOM   3587  H2  ACN D 617      52.837  23.784  62.671  1.00  0.00           HC 
ATOM   3588  H3  ACN D 617      51.725  23.709  63.947  1.00  0.00           HC 
ATOM   3589  C2  ACN D 617      53.796  23.534  64.558  1.00  0.00           YC 
ATOM   3590  N   ACN D 617      54.536  23.099  65.313  1.00  0.00           YN 
TER
TER
ATOM   3591  C1  ACN D 618       1.901   4.266  51.389  1.00  0.00           CT 
ATOM   3592  H1  ACN D 618       2.457   3.343  51.556  1.00  0.00           HC 
ATOM   3593  H2  ACN D 618       0.999   4.063  50.806  1.00  0.00           HC 
ATOM   3594  H3  ACN D 618       2.451   4.929  50.725  1.00  0.00           HC 
ATOM   3595  C2  ACN D 618       1.577   4.839  52.704  1.00  0.00           YC 
ATOM   3596  N   ACN D 618       1.444   5.357  53.715  1.00  0.00           YN 
TER
TER
ATOM   3597  C1  ACN D 619      57.734   0.824   8.146  1.00  0.00           CT 
ATOM   3598  H1  ACN D 619      57.150   0.000   8.558  1.00  0.00           HC 
ATOM   3599  H2  ACN D 619      57.629   1.712   8.776  1.00  0.00           HC 
ATOM   3600  H3  ACN D 619      57.304   1.165   7.207  1.00  0.00           HC 
ATOM   3601  C2  ACN D 619      59.134   0.383   8.063  1.00  0.00           YC 
ATOM   3602  N   ACN D 619      60.193   0.000   7.867  1.00  0.00           YN 
TER
TER
ATOM   3603  C1  ACN D 620      67.663   6.160  53.984  1.00  0.00           CT 
ATOM   3604  H1  ACN D 620      68.577   5.633  53.711  1.00  0.00           HC 
ATOM   3605  H2  ACN D 620      66.856   5.898  53.293  1.00  0.00           HC 
ATOM   3606  H3  ACN D 620      67.770   7.228  53.807  1.00  0.00           HC 
ATOM   3607  C2  ACN D 620      67.330   5.794  55.369  1.00  0.00           YC 
ATOM   3608  N   ACN D 620      67.144   5.621  56.483  1.00  0.00           YN 
TER
TER
ATOM   3609  C1  ACN D 621       8.246  42.125  51.995  1.00  0.00           CT 
ATOM   3610  H1  ACN D 621       8.734  42.443  52.917  1.00  0.00           HC 
ATOM   3611  H2  ACN D 621       8.775  41.270  51.565  1.00  0.00           HC 
ATOM   3612  H3  ACN D 621       8.370  42.877  51.218  1.00  0.00           HC 
ATOM   3613  C2  ACN D 621       6.851  41.793  52.317  1.00  0.00           YC 
ATOM   3614  N   ACN D 621       5.735  41.667  52.535  1.00  0.00           YN 
TER
TER
ATOM   3615  C1  ACN D 622      52.328  36.107  69.453  1.00  0.00           CT 
ATOM   3616  H1  ACN D 622      51.330  36.110  69.893  1.00  0.00           HC 
ATOM   3617  H2  ACN D 622      52.810  35.139  69.617  1.00  0.00           HC 
ATOM   3618  H3  ACN D 622      52.988  36.779  69.999  1.00  0.00           HC 
ATOM   3619  C2  ACN D 622      52.188  36.407  68.021  1.00  0.00           YC 
ATOM   3620  N   ACN D 622      52.098  36.774  66.942  1.00  0.00           YN 
TER
TER
ATOM   3621  C1  ACN D 623      24.270  37.952  55.825  1.00  0.00           CT 
ATOM   3622  H1  ACN D 623      25.293  38.194  56.115  1.00  0.00           HC 
ATOM   3623  H2  ACN D 623      23.771  38.840  55.426  1.00  0.00           HC 
ATOM   3624  H3  ACN D 623      23.665  37.734  56.703  1.00  0.00           HC 
ATOM   3625  C2  ACN D 623      24.329  36.871  54.831  1.00  0.00           YC 
ATOM   3626  N   ACN D 623      24.362  35.942  54.165  1.00  0.00           YN 
TER
TER
ATOM   3627  C1  ACN D 624      53.556  20.289  33.731  1.00  0.00           CT 
ATOM   3628  H1  ACN D 624      53.710  20.847  34.655  1.00  0.00           HC 
ATOM   3629  H2  ACN D 624      54.014  20.818  32.890  1.00  0.00           HC 
ATOM   3630  H3  ACN D 624      52.505  20.295  33.452  1.00  0.00           HC 
ATOM   3631  C2  ACN D 624      54.140  18.952  33.912  1.00  0.00           YC 
ATOM   3632  N   ACN D 624      54.467  17.872  34.095  1.00  0.00           YN 
TER
TER
ATOM   3633  C1  ACN D 625      21.124  11.164  51.676  1.00  0.00           CT 
ATOM   3634  H1  ACN D 625      20.930  10.854  52.703  1.00  0.00           HC 
ATOM   3635  H2  ACN D 625      20.441  10.652  50.991  1.00  0.00           HC 
ATOM   3636  H3  ACN D 625      22.092  10.794  51.342  1.00  0.00           HC 
ATOM   3637  C2  ACN D 625      20.964  12.624  51.610  1.00  0.00           YC 
ATOM   3638  N   ACN D 625      20.976  13.767  51.583  1.00  0.00           YN 
TER
TER
ATOM   3639  C1  ACN D 626      54.157  17.718  37.236  1.00  0.00           CT 
ATOM   3640  H1  ACN D 626      55.068  18.295  37.073  1.00  0.00           HC 
ATOM   3641  H2  ACN D 626      53.861  17.769  38.288  1.00  0.00           HC 
ATOM   3642  H3  ACN D 626      54.350  16.655  37.110  1.00  0.00           HC 
ATOM   3643  C2  ACN D 626      53.116  18.267  36.355  1.00  0.00           YC 
ATOM   3644  N   ACN D 626      52.347  18.598  35.576  1.00  0.00           YN 
TER
TER
ATOM   3645  C1  ACN D 627      53.982  60.223  64.434  1.00  0.00           CT 
ATOM   3646  H1  ACN D 627      53.774  59.658  65.343  1.00  0.00           HC 
ATOM   3647  H2  ACN D 627      54.186  61.269  64.679  1.00  0.00           HC 
ATOM   3648  H3  ACN D 627      53.085  60.308  63.824  1.00  0.00           HC 
ATOM   3649  C2  ACN D 627      55.127  59.591  63.764  1.00  0.00           YC 
ATOM   3650  N   ACN D 627      55.925  59.024  63.172  1.00  0.00           YN 
TER
TER
ATOM   3651  C1  ACN D 628      19.675  53.196  47.130  1.00  0.00           CT 
ATOM   3652  H1  ACN D 628      20.170  52.683  47.955  1.00  0.00           HC 
ATOM   3653  H2  ACN D 628      18.591  53.193  47.280  1.00  0.00           HC 
ATOM   3654  H3  ACN D 628      19.774  52.624  46.210  1.00  0.00           HC 
ATOM   3655  C2  ACN D 628      20.209  54.564  47.068  1.00  0.00           YC 
ATOM   3656  N   ACN D 628      20.717  55.579  46.929  1.00  0.00           YN 
TER
TER
ATOM   3657  C1  ACN D 629      39.129  69.472  34.271  1.00  0.00           CT 
ATOM   3658  H1  ACN D 629      39.130  68.395  34.439  1.00  0.00           HC 
ATOM   3659  H2  ACN D 629      39.312  70.000  35.212  1.00  0.00           HC 
ATOM   3660  H3  ACN D 629      38.130  69.817  34.013  1.00  0.00           HC 
ATOM   3661  C2  ACN D 629      40.165  69.772  33.272  1.00  0.00           YC 
ATOM   3662  N   ACN D 629      40.869  69.994  32.399  1.00  0.00           YN 
TER
TER
ATOM   3663  C1  ACN D 630      57.352  30.976  47.902  1.00  0.00           CT 
ATOM   3664  H1  ACN D 630      56.937  30.624  48.846  1.00  0.00           HC 
ATOM   3665  H2  ACN D 630      56.700  31.738  47.464  1.00  0.00           HC 
ATOM   3666  H3  ACN D 630      57.312  30.191  47.150  1.00  0.00           HC 
ATOM   3667  C2  ACN D 630      58.697  31.506  48.172  1.00  0.00           YC 
ATOM   3668  N   ACN D 630      59.789  31.790  48.352  1.00  0.00           YN 
TER
TER
ATOM   3669  C1  ACN D 631      25.031  38.787   9.130  1.00  0.00           CT 
ATOM   3670  H1  ACN D 631      24.535  38.859  10.098  1.00  0.00           HC 
ATOM   3671  H2  ACN D 631      25.747  39.606   9.012  1.00  0.00           HC 
ATOM   3672  H3  ACN D 631      24.328  38.989   8.324  1.00  0.00           HC 
ATOM   3673  C2  ACN D 631      25.692  37.476   9.061  1.00  0.00           YC 
ATOM   3674  N   ACN D 631      26.089  36.410   8.946  1.00  0.00           YN 
TER
TER
ATOM   3675  C1  ACN D 632      35.353  18.432  44.396  1.00  0.00           CT 
ATOM   3676  H1  ACN D 632      34.735  18.659  45.265  1.00  0.00           HC 
ATOM   3677  H2  ACN D 632      35.874  19.333  44.058  1.00  0.00           HC 
ATOM   3678  H3  ACN D 632      34.730  18.199  43.535  1.00  0.00           HC 
ATOM   3679  C2  ACN D 632      36.298  17.374  44.781  1.00  0.00           YC 
ATOM   3680  N   ACN D 632      36.937  16.460  45.032  1.00  0.00           YN 
TER
TER
ATOM   3681  C1  ACN D 633      55.823   9.578  17.378  1.00  0.00           CT 
ATOM   3682  H1  ACN D 633      54.908  10.118  17.623  1.00  0.00           HC 
ATOM   3683  H2  ACN D 633      55.597   8.527  17.173  1.00  0.00           HC 
ATOM   3684  H3  ACN D 633      56.467   9.501  18.251  1.00  0.00           HC 
ATOM   3685  C2  ACN D 633      56.434  10.236  16.214  1.00  0.00           YC 
ATOM   3686  N   ACN D 633      56.983  10.824  15.401  1.00  0.00           YN 
TER
TER
ATOM   3687  C1  ACN D 634       4.122  46.831  38.019  1.00  0.00           CT 
ATOM   3688  H1  ACN D 634       3.610  47.576  37.408  1.00  0.00           HC 
ATOM   3689  H2  ACN D 634       3.396  46.268  38.613  1.00  0.00           HC 
ATOM   3690  H3  ACN D 634       4.716  47.314  38.792  1.00  0.00           HC 
ATOM   3691  C2  ACN D 634       4.879  45.953  37.115  1.00  0.00           YC 
ATOM   3692  N   ACN D 634       5.576  45.356  36.433  1.00  0.00           YN 
TER
TER
ATOM   3693  C1  ACN D 635      41.141  53.000  37.250  1.00  0.00           CT 
ATOM   3694  H1  ACN D 635      41.722  52.602  36.418  1.00  0.00           HC 
ATOM   3695  H2  ACN D 635      40.097  53.133  36.951  1.00  0.00           HC 
ATOM   3696  H3  ACN D 635      41.440  54.023  37.471  1.00  0.00           HC 
ATOM   3697  C2  ACN D 635      41.267  52.063  38.376  1.00  0.00           YC 
ATOM   3698  N   ACN D 635      41.472  51.412  39.293  1.00  0.00           YN 
TER
TER
ATOM   3699  C1  ACN D 636      16.810  19.568  34.154  1.00  0.00           CT 
ATOM   3700  H1  ACN D 636      16.124  20.168  33.554  1.00  0.00           HC 
ATOM   3701  H2  ACN D 636      17.258  18.782  33.540  1.00  0.00           HC 
ATOM   3702  H3  ACN D 636      16.263  18.988  34.894  1.00  0.00           HC 
ATOM   3703  C2  ACN D 636      17.830  20.471  34.707  1.00  0.00           YC 
ATOM   3704  N   ACN D 636      18.541  21.184  35.248  1.00  0.00           YN 
TER
TER
ATOM   3705  C1  ACN D 637      24.543  22.193  43.850  1.00  0.00           CT 
ATOM   3706  H1  ACN D 637      23.966  22.899  43.252  1.00  0.00           HC 
ATOM   3707  H2  ACN D 637      25.112  22.726  44.618  1.00  0.00           HC 
ATOM   3708  H3  ACN D 637      25.337  21.747  43.255  1.00  0.00           HC 
ATOM   3709  C2  ACN D 637      23.601  21.233  44.444  1.00  0.00           YC 
ATOM   3710  N   ACN D 637      22.892  20.407  44.793  1.00  0.00           YN 
TER
TER
ATOM   3711  C1  ACN D 638       1.128  33.589   7.056  1.00  0.00           CT 
ATOM   3712  H1  ACN D 638       1.022  34.603   7.443  1.00  0.00           HC 
ATOM   3713  H2  ACN D 638       0.425  32.918   7.559  1.00  0.00           HC 
ATOM   3714  H3  ACN D 638       2.087  33.167   7.348  1.00  0.00           HC 
ATOM   3715  C2  ACN D 638       0.888  33.635   5.606  1.00  0.00           YC 
ATOM   3716  N   ACN D 638       0.840  33.687   4.465  1.00  0.00           YN 
TER
TER
ATOM   3717  C1  ACN D 639      50.636  22.268  62.270  1.00  0.00           CT 
ATOM   3718  H1  ACN D 639      51.021  22.928  61.492  1.00  0.00           HC 
ATOM   3719  H2  ACN D 639      49.950  21.534  61.836  1.00  0.00           HC 
ATOM   3720  H3  ACN D 639      49.981  22.814  62.945  1.00  0.00           HC 
ATOM   3721  C2  ACN D 639      51.786  21.617  62.915  1.00  0.00           YC 
ATOM   3722  N   ACN D 639      52.677  21.216  63.508  1.00  0.00           YN 
TER
TER
ATOM   3723  C1  ACN D 640      25.646  62.439  15.980  1.00  0.00           CT 
ATOM   3724  H1  ACN D 640      26.258  61.718  15.437  1.00  0.00           HC 
ATOM   3725  H2  ACN D 640      26.119  62.691  16.934  1.00  0.00           HC 
ATOM   3726  H3  ACN D 640      24.715  61.980  16.308  1.00  0.00           HC 
ATOM   3727  C2  ACN D 640      25.484  63.624  15.126  1.00  0.00           YC 
ATOM   3728  N   ACN D 640      25.240  64.487  14.416  1.00  0.00           YN 
TER
TER
ATOM   3729  C1  ACN D 641      39.676  54.020  54.330  1.00  0.00           CT 
ATOM   3730  H1  ACN D 641      40.145  54.479  55.200  1.00  0.00           HC 
ATOM   3731  H2  ACN D 641      39.509  52.954  54.510  1.00  0.00           HC 
ATOM   3732  H3  ACN D 641      40.367  53.999  53.490  1.00  0.00           HC 
ATOM   3733  C2  ACN D 641      38.414  54.730  54.074  1.00  0.00           YC 
ATOM   3734  N   ACN D 641      37.506  55.363  53.789  1.00  0.00           YN 
TER
TER
ATOM   3735  C1  ACN D 642      69.267  18.221  26.201  1.00  0.00           CT 
ATOM   3736  H1  ACN D 642      69.996  18.911  26.627  1.00  0.00           HC 
ATOM   3737  H2  ACN D 642      69.776  17.445  25.622  1.00  0.00           HC 
ATOM   3738  H3  ACN D 642      68.674  18.718  25.436  1.00  0.00           HC 
ATOM   3739  C2  ACN D 642      68.491  17.648  27.310  1.00  0.00           YC 
ATOM   3740  N   ACN D 642      67.796  17.305  28.151  1.00  0.00           YN 
TER
TER
ATOM   3741  C1  ACN D 643      25.317  27.813  42.102  1.00  0.00           CT 
ATOM   3742  H1  ACN D 643      24.365  28.236  41.778  1.00  0.00           HC 
ATOM   3743  H2  ACN D 643      25.145  26.911  42.696  1.00  0.00           HC 
ATOM   3744  H3  ACN D 643      25.799  28.468  42.825  1.00  0.00           HC 
ATOM   3745  C2  ACN D 643      26.113  27.527  40.900  1.00  0.00           YC 
ATOM   3746  N   ACN D 643      26.786  27.432  39.981  1.00  0.00           YN 
TER
TER
ATOM   3747  C1  ACN D 644      13.383  27.181  32.599  1.00  0.00           CT 
ATOM   3748  H1  ACN D 644      13.983  27.055  33.501  1.00  0.00           HC 
ATOM   3749  H2  ACN D 644      13.518  26.325  31.933  1.00  0.00           HC 
ATOM   3750  H3  ACN D 644      13.771  27.998  31.993  1.00  0.00           HC 
ATOM   3751  C2  ACN D 644      11.980  27.330  33.012  1.00  0.00           YC 
ATOM   3752  N   ACN D 644      10.912  27.582  33.332  1.00  0.00           YN 
TER
TER
ATOM   3753  C1  ACN D 645      10.173  54.008  63.803  1.00  0.00           CT 
ATOM   3754  H1  ACN D 645       9.616  54.423  64.643  1.00  0.00           HC 
ATOM   3755  H2  ACN D 645      11.082  53.514  64.160  1.00  0.00           HC 
ATOM   3756  H3  ACN D 645      10.583  54.805  63.185  1.00  0.00           HC 
ATOM   3757  C2  ACN D 645       9.289  53.070  63.097  1.00  0.00           YC 
ATOM   3758  N   ACN D 645       8.565  52.448  62.467  1.00  0.00           YN 
TER
TER
ATOM   3759  C1  ACN D 646      60.408  22.094  48.418  1.00  0.00           CT 
ATOM   3760  H1  ACN D 646      59.935  23.016  48.759  1.00  0.00           HC 
ATOM   3761  H2  ACN D 646      61.158  22.317  47.652  1.00  0.00           HC 
ATOM   3762  H3  ACN D 646      59.699  21.483  47.863  1.00  0.00           HC 
ATOM   3763  C2  ACN D 646      61.008  21.438  49.588  1.00  0.00           YC 
ATOM   3764  N   ACN D 646      61.355  20.857  50.510  1.00  0.00           YN 
TER
TER
ATOM   3765  C1  ACN D 647      47.973  58.256  65.277  1.00  0.00           CT 
ATOM   3766  H1  ACN D 647      47.363  57.537  65.825  1.00  0.00           HC 
ATOM   3767  H2  ACN D 647      48.009  59.207  65.816  1.00  0.00           HC 
ATOM   3768  H3  ACN D 647      47.483  58.544  64.349  1.00  0.00           HC 
ATOM   3769  C2  ACN D 647      49.313  57.674  65.114  1.00  0.00           YC 
ATOM   3770  N   ACN D 647      50.310  57.173  64.865  1.00  0.00           YN 
TER
TER
ATOM   3771  C1  ACN D 648       6.056  66.147  26.317  1.00  0.00           CT 
ATOM   3772  H1  ACN D 648       6.893  66.485  25.706  1.00  0.00           HC 
ATOM   3773  H2  ACN D 648       5.671  66.975  26.921  1.00  0.00           HC 
ATOM   3774  H3  ACN D 648       6.396  65.453  27.082  1.00  0.00           HC 
ATOM   3775  C2  ACN D 648       5.027  65.615  25.412  1.00  0.00           YC 
ATOM   3776  N   ACN D 648       4.286  65.076  24.728  1.00  0.00           YN 
TER
TER
ATOM   3777  C1  ACN D 649       0.865  56.870  55.642  1.00  0.00           CT 
ATOM   3778  H1  ACN D 649       0.434  56.518  56.579  1.00  0.00           HC 
ATOM   3779  H2  ACN D 649       0.272  57.698  55.241  1.00  0.00           HC 
ATOM   3780  H3  ACN D 649       0.753  56.119  54.863  1.00  0.00           HC 
ATOM   3781  C2  ACN D 649       2.251  57.280  55.912  1.00  0.00           YC 
ATOM   3782  N   ACN D 649       3.365  57.468  56.085  1.00  0.00           YN 
TER
TER
ATOM   3783  C1  ACN D 650      54.076  16.214  59.697  1.00  0.00           CT 
ATOM   3784  H1  ACN D 650      54.404  15.181  59.821  1.00  0.00           HC 
ATOM   3785  H2  ACN D 650      54.502  16.841  60.486  1.00  0.00           HC 
ATOM   3786  H3  ACN D 650      53.009  16.302  59.895  1.00  0.00           HC 
ATOM   3787  C2  ACN D 650      54.497  16.661  58.362  1.00  0.00           YC 
ATOM   3788  N   ACN D 650      54.699  16.967  57.279  1.00  0.00           YN 
TER
TER
ATOM   3789  C1  ACN D 651      17.540  40.094   3.215  1.00  0.00           CT 
ATOM   3790  H1  ACN D 651      16.626  40.675   3.336  1.00  0.00           HC 
ATOM   3791  H2  ACN D 651      17.661  39.796   2.169  1.00  0.00           HC 
ATOM   3792  H3  ACN D 651      17.449  39.131   3.712  1.00  0.00           HC 
ATOM   3793  C2  ACN D 651      18.663  40.924   3.674  1.00  0.00           YC 
ATOM   3794  N   ACN D 651      19.519  41.509   4.156  1.00  0.00           YN 
TER
TER
ATOM   3795  C1  ACN D 652      16.706  51.745  16.112  1.00  0.00           CT 
ATOM   3796  H1  ACN D 652      15.726  51.884  15.654  1.00  0.00           HC 
ATOM   3797  H2  ACN D 652      16.601  51.616  17.194  1.00  0.00           HC 
ATOM   3798  H3  ACN D 652      17.289  52.661  16.052  1.00  0.00           HC 
ATOM   3799  C2  ACN D 652      17.331  50.571  15.486  1.00  0.00           YC 
ATOM   3800  N   ACN D 652      17.876  49.748  14.909  1.00  0.00           YN 
TER
TER
ATOM   3801  C1  ACN D 653      26.110  18.901  38.856  1.00  0.00           CT 
ATOM   3802  H1  ACN D 653      25.193  18.420  39.197  1.00  0.00           HC 
ATOM   3803  H2  ACN D 653      25.996  19.989  38.879  1.00  0.00           HC 
ATOM   3804  H3  ACN D 653      26.267  18.716  37.795  1.00  0.00           HC 
ATOM   3805  C2  ACN D 653      27.204  18.453  39.730  1.00  0.00           YC 
ATOM   3806  N   ACN D 653      28.076  18.004  40.317  1.00  0.00           YN 
TER
TER
ATOM   3807  C1  ACN D 654      38.782  21.283  30.094  1.00  0.00           CT 
ATOM   3808  H1  ACN D 654      39.347  21.398  29.169  1.00  0.00           HC 
ATOM   3809  H2  ACN D 654      38.596  22.261  30.547  1.00  0.00           HC 
ATOM   3810  H3  ACN D 654      39.390  20.797  30.855  1.00  0.00           HC 
ATOM   3811  C2  ACN D 654      37.526  20.590  29.770  1.00  0.00           YC 
ATOM   3812  N   ACN D 654      36.618  19.933  29.548  1.00  0.00           YN 
TER
TER
ATOM   3813  C1  ACN D 655       2.206  32.962  42.042  1.00  0.00           CT 
ATOM   3814  H1  ACN D 655       1.927  33.952  42.404  1.00  0.00           HC 
ATOM   3815  H2  ACN D 655       1.686  32.190  42.617  1.00  0.00           HC 
ATOM   3816  H3  ACN D 655       3.247  32.749  42.274  1.00  0.00           HC 
ATOM   3817  C2  ACN D 655       1.865  32.894  40.613  1.00  0.00           YC 
ATOM   3818  N   ACN D 655       1.730  32.884  39.478  1.00  0.00           YN 
TER
TER
ATOM   3819  C1  ACN D 656       5.129  25.970  43.421  1.00  0.00           CT 
ATOM   3820  H1  ACN D 656       4.419  25.305  43.914  1.00  0.00           HC 
ATOM   3821  H2  ACN D 656       4.612  26.598  42.690  1.00  0.00           HC 
ATOM   3822  H3  ACN D 656       5.807  25.402  42.787  1.00  0.00           HC 
ATOM   3823  C2  ACN D 656       5.784  26.777  44.461  1.00  0.00           YC 
ATOM   3824  N   ACN D 656       6.392  27.306  45.271  1.00  0.00           YN 
TER
TER
ATOM   3825  C1  ACN D 657      42.284  58.049  15.775  1.00  0.00           CT 
ATOM   3826  H1  ACN D 657      41.689  57.860  16.670  1.00  0.00           HC 
ATOM   3827  H2  ACN D 657      41.680  57.880  14.879  1.00  0.00           HC 
ATOM   3828  H3  ACN D 657      43.060  57.296  15.666  1.00  0.00           HC 
ATOM   3829  C2  ACN D 657      42.771  59.434  15.846  1.00  0.00           YC 
ATOM   3830  N   ACN D 657      43.264  60.460  15.961  1.00  0.00           YN 
TER
TER
ATOM   3831  C1  ACN D 658      17.938  49.563  53.871  1.00  0.00           CT 
ATOM   3832  H1  ACN D 658      18.165  49.628  52.806  1.00  0.00           HC 
ATOM   3833  H2  ACN D 658      17.073  50.188  54.111  1.00  0.00           HC 
ATOM   3834  H3  ACN D 658      18.724  50.034  54.458  1.00  0.00           HC 
ATOM   3835  C2  ACN D 658      17.690  48.150  54.191  1.00  0.00           YC 
ATOM   3836  N   ACN D 658      17.632  47.043  54.471  1.00  0.00           YN 
TER
TER
ATOM   3837  C1  ACN D 659      19.406  65.527  55.368  1.00  0.00           CT 
ATOM   3838  H1  ACN D 659      19.224  64.898  56.240  1.00  0.00           HC 
ATOM   3839  H2  ACN D 659      18.545  65.492  54.693  1.00  0.00           HC 
ATOM   3840  H3  ACN D 659      20.192  65.102  54.748  1.00  0.00           HC 
ATOM   3841  C2  ACN D 659      19.664  66.893  55.845  1.00  0.00           YC 
ATOM   3842  N   ACN D 659      20.001  67.921  56.216  1.00  0.00           YN 
TER
TER
ATOM   3843  C1  ACN D 660      68.733   8.116  44.264  1.00  0.00           CT 
ATOM   3844  H1  ACN D 660      69.580   7.534  44.627  1.00  0.00           HC 
ATOM   3845  H2  ACN D 660      68.735   9.109  44.723  1.00  0.00           HC 
ATOM   3846  H3  ACN D 660      67.798   7.702  44.633  1.00  0.00           HC 
ATOM   3847  C2  ACN D 660      68.839   8.197  42.800  1.00  0.00           YC 
ATOM   3848  N   ACN D 660      68.841   8.146  41.658  1.00  0.00           YN 
TER
TER
ATOM   3849  C1  ACN D 661      67.863  51.033  20.908  1.00  0.00           CT 
ATOM   3850  H1  ACN D 661      66.902  51.212  20.427  1.00  0.00           HC 
ATOM   3851  H2  ACN D 661      68.544  50.529  20.216  1.00  0.00           HC 
ATOM   3852  H3  ACN D 661      67.762  50.292  21.699  1.00  0.00           HC 
ATOM   3853  C2  ACN D 661      68.397  52.332  21.342  1.00  0.00           YC 
ATOM   3854  N   ACN D 661      68.750  53.318  21.802  1.00  0.00           YN 
TER
TER
ATOM   3855  C1  ACN D 662      24.754  60.679  66.246  1.00  0.00           CT 
ATOM   3856  H1  ACN D 662      23.974  59.948  66.031  1.00  0.00           HC 
ATOM   3857  H2  ACN D 662      24.476  61.657  65.843  1.00  0.00           HC 
ATOM   3858  H3  ACN D 662      25.655  60.454  65.680  1.00  0.00           HC 
ATOM   3859  C2  ACN D 662      24.935  60.726  67.704  1.00  0.00           YC 
ATOM   3860  N   ACN D 662      25.175  60.666  68.821  1.00  0.00           YN 
TER
TER
ATOM   3861  C1  ACN D 663      44.236  45.113  35.515  1.00  0.00           CT 
ATOM   3862  H1  ACN D 663      44.007  44.373  36.282  1.00  0.00           HC 
ATOM   3863  H2  ACN D 663      45.133  44.819  34.963  1.00  0.00           HC 
ATOM   3864  H3  ACN D 663      44.552  46.050  35.971  1.00  0.00           HC 
ATOM   3865  C2  ACN D 663      43.067  45.220  34.630  1.00  0.00           YC 
ATOM   3866  N   ACN D 663      42.115  45.406  34.025  1.00  0.00           YN 
TER
TER
ATOM   3867  C1  ACN D 664      45.524  55.267  43.954  1.00  0.00           CT 
ATOM   3868  H1  ACN D 664      45.516  55.823  44.892  1.00  0.00           HC 
ATOM   3869  H2  ACN D 664      46.552  55.146  43.598  1.00  0.00           HC 
ATOM   3870  H3  ACN D 664      45.080  55.858  43.156  1.00  0.00           HC 
ATOM   3871  C2  ACN D 664      44.879  53.969  44.196  1.00  0.00           YC 
ATOM   3872  N   ACN D 664      44.258  53.020  44.343  1.00  0.00           YN 
TER
TER
ATOM   3873  C1  ACN D 665      50.137  58.317   2.139  1.00  0.00           CT 
ATOM   3874  H1  ACN D 665      49.543  57.908   2.957  1.00  0.00           HC 
ATOM   3875  H2  ACN D 665      49.590  58.231   1.196  1.00  0.00           HC 
ATOM   3876  H3  ACN D 665      51.007  57.692   1.949  1.00  0.00           HC 
ATOM   3877  C2  ACN D 665      50.441  59.718   2.462  1.00  0.00           YC 
ATOM   3878  N   ACN D 665      50.795  60.761   2.771  1.00  0.00           YN 
TER
TER
ATOM   3879  C1  ACN D 666      54.701  60.595  28.975  1.00  0.00           CT 
ATOM   3880  H1  ACN D 666      54.713  61.020  27.971  1.00  0.00           HC 
ATOM   3881  H2  ACN D 666      55.241  61.248  29.667  1.00  0.00           HC 
ATOM   3882  H3  ACN D 666      55.300  59.687  29.013  1.00  0.00           HC 
ATOM   3883  C2  ACN D 666      53.297  60.427  29.374  1.00  0.00           YC 
ATOM   3884  N   ACN D 666      52.214  60.167  29.634  1.00  0.00           YN 
TER
TER
ATOM   3885  C1  ACN D 667      14.298  12.884  27.431  1.00  0.00           CT 
ATOM   3886  H1  ACN D 667      14.819  13.588  28.081  1.00  0.00           HC 
ATOM   3887  H2  ACN D 667      13.351  13.315  27.092  1.00  0.00           HC 
ATOM   3888  H3  ACN D 667      13.959  12.020  27.997  1.00  0.00           HC 
ATOM   3889  C2  ACN D 667      15.187  12.575  26.302  1.00  0.00           YC 
ATOM   3890  N   ACN D 667      15.923  12.226  25.499  1.00  0.00           YN 
TER
TER
ATOM   3891  C1  ACN D 668      38.283  33.528  29.638  1.00  0.00           CT 
ATOM   3892  H1  ACN D 668      38.138  33.934  28.636  1.00  0.00           HC 
ATOM   3893  H2  ACN D 668      39.054  34.096  30.167  1.00  0.00           HC 
ATOM   3894  H3  ACN D 668      38.730  32.538  29.589  1.00  0.00           HC 
ATOM   3895  C2  ACN D 668      36.991  33.589  30.337  1.00  0.00           YC 
ATOM   3896  N   ACN D 668      35.965  33.507  30.835  1.00  0.00           YN 
TER
TER
ATOM   3897  C1  ACN D 669      28.325  56.999  10.827  1.00  0.00           CT 
ATOM   3898  H1  ACN D 669      29.349  56.823  11.157  1.00  0.00           HC 
ATOM   3899  H2  ACN D 669      27.932  56.109  10.328  1.00  0.00           HC 
ATOM   3900  H3  ACN D 669      28.304  57.733  10.023  1.00  0.00           HC 
ATOM   3901  C2  ACN D 669      27.527  57.354  12.009  1.00  0.00           YC 
ATOM   3902  N   ACN D 669      26.935  57.763  12.898  1.00  0.00           YN 
TER
TER
ATOM   3903  C1  ACN D 670      23.010  22.487  49.033  1.00  0.00           CT 
ATOM   3904  H1  ACN D 670      22.327  22.904  49.775  1.00  0.00           HC 
ATOM   3905  H2  ACN D 670      23.585  23.288  48.559  1.00  0.00           HC 
ATOM   3906  H3  ACN D 670      22.455  22.081  48.190  1.00  0.00           HC 
ATOM   3907  C2  ACN D 670      23.885  21.526  49.719  1.00  0.00           YC 
ATOM   3908  N   ACN D 670      24.472  20.681  50.217  1.00  0.00           YN 
TER
TER
ATOM   3909  C1  ACN D 671      14.486  59.831  47.557  1.00  0.00           CT 
ATOM   3910  H1  ACN D 671      14.424  60.112  46.505  1.00  0.00           HC 
ATOM   3911  H2  ACN D 671      13.681  60.309  48.123  1.00  0.00           HC 
ATOM   3912  H3  ACN D 671      15.370  60.266  48.018  1.00  0.00           HC 
ATOM   3913  C2  ACN D 671      14.405  58.365  47.635  1.00  0.00           YC 
ATOM   3914  N   ACN D 671      14.482  57.225  47.691  1.00  0.00           YN 
TER
TER
ATOM   3915  C1  ACN D 672      66.953  26.669  20.892  1.00  0.00           CT 
ATOM   3916  H1  ACN D 672      66.506  25.788  21.353  1.00  0.00           HC 
ATOM   3917  H2  ACN D 672      67.289  26.433  19.877  1.00  0.00           HC 
ATOM   3918  H3  ACN D 672      67.890  26.923  21.382  1.00  0.00           HC 
ATOM   3919  C2  ACN D 672      65.944  27.737  20.893  1.00  0.00           YC 
ATOM   3920  N   ACN D 672      65.213  28.608  21.016  1.00  0.00           YN 
TER
TER
ATOM   3921  C1  ACN D 673      49.738  28.578  18.865  1.00  0.00           CT 
ATOM   3922  H1  ACN D 673      48.988  28.199  19.559  1.00  0.00           HC 
ATOM   3923  H2  ACN D 673      49.287  29.306  18.183  1.00  0.00           HC 
ATOM   3924  H3  ACN D 673      50.053  27.796  18.178  1.00  0.00           HC 
ATOM   3925  C2  ACN D 673      50.821  29.178  19.658  1.00  0.00           YC 
ATOM   3926  N   ACN D 673      51.725  29.520  20.268  1.00  0.00           YN 
TER
TER
ATOM   3927  C1  ACN D 674      59.899  38.994  39.400  1.00  0.00           CT 
ATOM   3928  H1  ACN D 674      59.864  38.047  39.939  1.00  0.00           HC 
ATOM   3929  H2  ACN D 674      59.535  38.859  38.377  1.00  0.00           HC 
ATOM   3930  H3  ACN D 674      60.929  39.300  39.231  1.00  0.00           HC 
ATOM   3931  C2  ACN D 674      59.079  39.963  40.142  1.00  0.00           YC 
ATOM   3932  N   ACN D 674      58.559  40.753  40.784  1.00  0.00           YN 
TER
TER
ATOM   3933  C1  ACN D 675      28.911  60.105  14.336  1.00  0.00           CT 
ATOM   3934  H1  ACN D 675      29.883  60.572  14.173  1.00  0.00           HC 
ATOM   3935  H2  ACN D 675      28.600  60.236  15.376  1.00  0.00           HC 
ATOM   3936  H3  ACN D 675      28.990  59.023  14.261  1.00  0.00           HC 
ATOM   3937  C2  ACN D 675      27.956  60.722  13.404  1.00  0.00           YC 
ATOM   3938  N   ACN D 675      27.244  61.097  12.591  1.00  0.00           YN 
TER
TER
ATOM   3939  C1  ACN D 676      26.027  60.153  53.549  1.00  0.00           CT 
ATOM   3940  H1  ACN D 676      26.394  61.105  53.935  1.00  0.00           HC 
ATOM   3941  H2  ACN D 676      26.419  59.327  54.149  1.00  0.00           HC 
ATOM   3942  H3  ACN D 676      26.461  59.944  52.573  1.00  0.00           HC 
ATOM   3943  C2  ACN D 676      24.558  60.193  53.577  1.00  0.00           YC 
ATOM   3944  N   ACN D 676      23.423  60.272  53.468  1.00  0.00           YN 
TER
TER
ATOM   3945  C1  ACN D 677      41.603  33.440  10.926  1.00  0.00           CT 
ATOM   3946  H1  ACN D 677      41.839  34.109  11.755  1.00  0.00           HC 
ATOM   3947  H2  ACN D 677      42.277  33.628  10.086  1.00  0.00           HC 
ATOM   3948  H3  ACN D 677      40.636  33.692  10.496  1.00  0.00           HC 
ATOM   3949  C2  ACN D 677      41.721  32.059  11.416  1.00  0.00           YC 
ATOM   3950  N   ACN D 677      41.677  30.993  11.826  1.00  0.00           YN 
TER
TER
ATOM   3951  C1  ACN D 678      59.122  54.970  48.520  1.00  0.00           CT 
ATOM   3952  H1  ACN D 678      59.669  54.847  47.584  1.00  0.00           HC 
ATOM   3953  H2  ACN D 678      59.003  56.033  48.750  1.00  0.00           HC 
ATOM   3954  H3  ACN D 678      59.722  54.627  49.361  1.00  0.00           HC 
ATOM   3955  C2  ACN D 678      57.823  54.300  48.373  1.00  0.00           YC 
ATOM   3956  N   ACN D 678      56.873  53.665  48.313  1.00  0.00           YN 
TER
TER
ATOM   3957  C1  ACN D 679      19.193  18.581  24.163  1.00  0.00           CT 
ATOM   3958  H1  ACN D 679      19.646  19.098  25.009  1.00  0.00           HC 
ATOM   3959  H2  ACN D 679      19.418  17.512  24.210  1.00  0.00           HC 
ATOM   3960  H3  ACN D 679      19.680  18.870  23.234  1.00  0.00           HC 
ATOM   3961  C2  ACN D 679      17.745  18.832  24.206  1.00  0.00           YC 
ATOM   3962  N   ACN D 679      16.644  19.136  24.156  1.00  0.00           YN 
TER
TER
ATOM   3963  C1  ACN D 680      63.802  52.212  15.343  1.00  0.00           CT 
ATOM   3964  H1  ACN D 680      63.794  53.295  15.222  1.00  0.00           HC 
ATOM   3965  H2  ACN D 680      63.377  51.730  14.457  1.00  0.00           HC 
ATOM   3966  H3  ACN D 680      63.100  51.909  16.118  1.00  0.00           HC 
ATOM   3967  C2  ACN D 680      65.193  51.796  15.572  1.00  0.00           YC 
ATOM   3968  N   ACN D 680      66.247  51.484  15.885  1.00  0.00           YN 
TER
TER
ATOM   3969  C1  ACN D 681      28.521  35.501  69.162  1.00  0.00           CT 
ATOM   3970  H1  ACN D 681      29.558  35.394  69.480  1.00  0.00           HC 
ATOM   3971  H2  ACN D 681      27.847  35.298  70.000  1.00  0.00           HC 
ATOM   3972  H3  ACN D 681      28.252  34.711  68.464  1.00  0.00           HC 
ATOM   3973  C2  ACN D 681      28.348  36.867  68.648  1.00  0.00           YC 
ATOM   3974  N   ACN D 681      28.243  37.877  68.122  1.00  0.00           YN 
TER
TER
ATOM   3975  C1  ACN D 682      20.714  29.217  22.561  1.00  0.00           CT 
ATOM   3976  H1  ACN D 682      19.755  28.699  22.515  1.00  0.00           HC 
ATOM   3977  H2  ACN D 682      20.809  29.908  21.718  1.00  0.00           HC 
ATOM   3978  H3  ACN D 682      21.532  28.524  22.373  1.00  0.00           HC 
ATOM   3979  C2  ACN D 682      20.783  29.922  23.849  1.00  0.00           YC 
ATOM   3980  N   ACN D 682      20.899  30.356  24.900  1.00  0.00           YN 
TER
TER
ATOM   3981  C1  ACN D 683      29.837  57.014  18.851  1.00  0.00           CT 
ATOM   3982  H1  ACN D 683      30.407  57.872  18.493  1.00  0.00           HC 
ATOM   3983  H2  ACN D 683      29.052  57.342  19.539  1.00  0.00           HC 
ATOM   3984  H3  ACN D 683      30.451  56.389  19.496  1.00  0.00           HC 
ATOM   3985  C2  ACN D 683      29.275  56.328  17.678  1.00  0.00           YC 
ATOM   3986  N   ACN D 683      28.954  55.716  16.767  1.00  0.00           YN 
TER
TER
ATOM   3987  C1  ACN D 684      37.213  55.323  28.501  1.00  0.00           CT 
ATOM   3988  H1  ACN D 684      36.803  56.154  29.076  1.00  0.00           HC 
ATOM   3989  H2  ACN D 684      38.305  55.332  28.551  1.00  0.00           HC 
ATOM   3990  H3  ACN D 684      37.038  55.472  27.437  1.00  0.00           HC 
ATOM   3991  C2  ACN D 684      36.656  54.079  29.051  1.00  0.00           YC 
ATOM   3992  N   ACN D 684      36.122  53.124  29.383  1.00  0.00           YN 
TER
TER
ATOM   3993  C1  ACN D 685      23.798  41.187  53.994  1.00  0.00           CT 
ATOM   3994  H1  ACN D 685      24.634  41.296  53.302  1.00  0.00           HC 
ATOM   3995  H2  ACN D 685      23.140  42.058  53.929  1.00  0.00           HC 
ATOM   3996  H3  ACN D 685      24.145  41.247  55.024  1.00  0.00           HC 
ATOM   3997  C2  ACN D 685      23.090  39.946  53.650  1.00  0.00           YC 
ATOM   3998  N   ACN D 685      22.620  38.918  53.477  1.00  0.00           YN 
TER
TER
ATOM   3999  C1  ACN D 686      53.122  17.822  62.437  1.00  0.00           CT 
ATOM   4000  H1  ACN D 686      52.672  17.828  61.443  1.00  0.00           HC 
ATOM   4001  H2  ACN D 686      53.662  16.885  62.601  1.00  0.00           HC 
ATOM   4002  H3  ACN D 686      52.352  17.772  63.204  1.00  0.00           HC 
ATOM   4003  C2  ACN D 686      54.015  18.985  62.532  1.00  0.00           YC 
ATOM   4004  N   ACN D 686      54.601  19.959  62.659  1.00  0.00           YN 
TER
TER
ATOM   4005  C1  ACN D 687      24.743  23.697  26.441  1.00  0.00           CT 
ATOM   4006  H1  ACN D 687      25.246  24.094  25.558  1.00  0.00           HC 
ATOM   4007  H2  ACN D 687      24.066  24.448  26.859  1.00  0.00           HC 
ATOM   4008  H3  ACN D 687      25.452  23.559  27.254  1.00  0.00           HC 
ATOM   4009  C2  ACN D 687      24.021  22.482  26.036  1.00  0.00           YC 
ATOM   4010  N   ACN D 687      23.573  21.467  25.759  1.00  0.00           YN 
TER
TER
ATOM   4011  C1  ACN D 688       7.536  32.913  48.868  1.00  0.00           CT 
ATOM   4012  H1  ACN D 688       7.067  33.229  49.800  1.00  0.00           HC 
ATOM   4013  H2  ACN D 688       7.353  33.654  48.084  1.00  0.00           HC 
ATOM   4014  H3  ACN D 688       7.034  32.035  48.466  1.00  0.00           HC 
ATOM   4015  C2  ACN D 688       8.973  32.740  49.124  1.00  0.00           YC 
ATOM   4016  N   ACN D 688      10.062  32.472  49.350  1.00  0.00           YN 
TER
TER
ATOM   4017  C1  ACN D 689      33.822  35.539  43.008  1.00  0.00           CT 
ATOM   4018  H1  ACN D 689      33.541  35.513  41.955  1.00  0.00           HC 
ATOM   4019  H2  ACN D 689      33.645  34.563  43.469  1.00  0.00           HC 
ATOM   4020  H3  ACN D 689      33.142  36.177  43.569  1.00  0.00           HC 
ATOM   4021  C2  ACN D 689      35.238  35.926  43.086  1.00  0.00           YC 
ATOM   4022  N   ACN D 689      36.294  36.358  43.158  1.00  0.00           YN 
TER
TER
ATOM   4023  C1  ACN D 690      56.105  42.386  37.137  1.00  0.00           CT 
ATOM   4024  H1  ACN D 690      57.092  42.849  37.133  1.00  0.00           HC 
ATOM   4025  H2  ACN D 690      55.867  41.996  36.143  1.00  0.00           HC 
ATOM   4026  H3  ACN D 690      55.331  43.139  37.272  1.00  0.00           HC 
ATOM   4027  C2  ACN D 690      56.113  41.320  38.149  1.00  0.00           YC 
ATOM   4028  N   ACN D 690      56.071  40.586  39.025  1.00  0.00           YN 
TER
TER
ATOM   4029  C1  ACN D 691      21.792  42.051  65.343  1.00  0.00           CT 
ATOM   4030  H1  ACN D 691      21.640  42.700  66.206  1.00  0.00           HC 
ATOM   4031  H2  ACN D 691      22.810  42.166  64.959  1.00  0.00           HC 
ATOM   4032  H3  ACN D 691      21.197  42.393  64.499  1.00  0.00           HC 
ATOM   4033  C2  ACN D 691      21.527  40.669  65.767  1.00  0.00           YC 
ATOM   4034  N   ACN D 691      21.189  39.615  66.055  1.00  0.00           YN 
TER
TER
ATOM   4035  C1  ACN D 692      46.371  60.168  38.046  1.00  0.00           CT 
ATOM   4036  H1  ACN D 692      46.642  61.145  37.644  1.00  0.00           HC 
ATOM   4037  H2  ACN D 692      45.285  60.039  38.022  1.00  0.00           HC 
ATOM   4038  H3  ACN D 692      46.578  60.123  39.113  1.00  0.00           HC 
ATOM   4039  C2  ACN D 692      47.055  59.146  37.240  1.00  0.00           YC 
ATOM   4040  N   ACN D 692      47.689  58.358  36.707  1.00  0.00           YN 
TER
TER
ATOM   4041  C1  ACN D 693      41.190   6.259  55.243  1.00  0.00           CT 
ATOM   4042  H1  ACN D 693      40.309   5.696  55.554  1.00  0.00           HC 
ATOM   4043  H2  ACN D 693      41.021   7.331  55.383  1.00  0.00           HC 
ATOM   4044  H3  ACN D 693      41.324   6.193  54.166  1.00  0.00           HC 
ATOM   4045  C2  ACN D 693      42.330   5.782  56.039  1.00  0.00           YC 
ATOM   4046  N   ACN D 693      43.242   5.322  56.554  1.00  0.00           YN 
TER
TER
ATOM   4047  C1  ACN D 694      41.014  26.415  61.104  1.00  0.00           CT 
ATOM   4048  H1  ACN D 694      41.912  26.006  61.567  1.00  0.00           HC 
ATOM   4049  H2  ACN D 694      40.785  25.873  60.181  1.00  0.00           HC 
ATOM   4050  H3  ACN D 694      41.200  27.420  60.731  1.00  0.00           HC 
ATOM   4051  C2  ACN D 694      39.918  26.310  62.079  1.00  0.00           YC 
ATOM   4052  N   ACN D 694      39.101  26.358  62.877  1.00  0.00           YN 
TER
TER
ATOM   4053  C1  ACN D 695      52.298  44.524  10.076  1.00  0.00           CT 
ATOM   4054  H1  ACN D 695      52.221  45.221  10.911  1.00  0.00           HC 
ATOM   4055  H2  ACN D 695      53.117  43.820  10.248  1.00  0.00           HC 
ATOM   4056  H3  ACN D 695      52.633  45.039   9.178  1.00  0.00           HC 
ATOM   4057  C2  ACN D 695      51.008  43.832   9.949  1.00  0.00           YC 
ATOM   4058  N   ACN D 695      49.969  43.394   9.758  1.00  0.00           YN 
TER
TER
ATOM   4059  C1  ACN D 696      56.740  50.385  36.781  1.00  0.00           CT 
ATOM   4060  H1  ACN D 696      57.709  50.020  36.435  1.00  0.00           HC 
ATOM   4061  H2  ACN D 696      56.706  50.383  37.874  1.00  0.00           HC 
ATOM   4062  H3  ACN D 696      55.955  49.674  36.533  1.00  0.00           HC 
ATOM   4063  C2  ACN D 696      56.548  51.736  36.235  1.00  0.00           YC 
ATOM   4064  N   ACN D 696      56.334  52.725  35.703  1.00  0.00           YN 
TER
TER
ATOM   4065  C1  ACN D 697       6.878  33.684  57.991  1.00  0.00           CT 
ATOM   4066  H1  ACN D 697       5.938  33.242  57.661  1.00  0.00           HC 
ATOM   4067  H2  ACN D 697       7.563  32.902  58.333  1.00  0.00           HC 
ATOM   4068  H3  ACN D 697       6.730  34.263  58.900  1.00  0.00           HC 
ATOM   4069  C2  ACN D 697       7.441  34.438  56.861  1.00  0.00           YC 
ATOM   4070  N   ACN D 697       7.811  35.136  56.034  1.00  0.00           YN 
TER
TER
ATOM   4071  C1  ACN D 698      59.948  19.059  58.364  1.00  0.00           CT 
ATOM   4072  H1  ACN D 698      59.733  20.103  58.135  1.00  0.00           HC 
ATOM   4073  H2  ACN D 698      60.918  18.974  58.862  1.00  0.00           HC 
ATOM   4074  H3  ACN D 698      60.116  18.494  57.450  1.00  0.00           HC 
ATOM   4075  C2  ACN D 698      58.859  18.553  59.212  1.00  0.00           YC 
ATOM   4076  N   ACN D 698      57.950  18.118  59.753  1.00  0.00           YN 
TER
TER
ATOM   4077  C1  ACN D 699      52.904  17.129   1.756  1.00  0.00           CT 
ATOM   4078  H1  ACN D 699      52.818  18.215   1.808  1.00  0.00           HC 
ATOM   4079  H2  ACN D 699      52.949  16.805   0.712  1.00  0.00           HC 
ATOM   4080  H3  ACN D 699      51.985  16.656   2.096  1.00  0.00           HC 
ATOM   4081  C2  ACN D 699      54.112  16.738   2.496  1.00  0.00           YC 
ATOM   4082  N   ACN D 699      54.969  16.419   3.183  1.00  0.00           YN 
TER
TER
ATOM   4083  C1  ACN D 700      55.235  30.064  44.850  1.00  0.00           CT 
ATOM   4084  H1  ACN D 700      55.302  30.403  43.816  1.00  0.00           HC 
ATOM   4085  H2  ACN D 700      55.950  30.609  45.473  1.00  0.00           HC 
ATOM   4086  H3  ACN D 700      55.595  29.041  44.940  1.00  0.00           HC 
ATOM   4087  C2  ACN D 700      53.852  30.275  45.302  1.00  0.00           YC 
ATOM   4088  N   ACN D 700      52.752  30.309  45.613  1.00  0.00           YN 
TER
TER
ATOM   4089  C1  ACN D 701       3.941  33.200   4.429  1.00  0.00           CT 
ATOM   4090  H1  ACN D 701       3.919  32.160   4.103  1.00  0.00           HC 
ATOM   4091  H2  ACN D 701       3.044  33.723   4.085  1.00  0.00           HC 
ATOM   4092  H3  ACN D 701       4.728  33.746   3.912  1.00  0.00           HC 
ATOM   4093  C2  ACN D 701       4.044  33.209   5.895  1.00  0.00           YC 
ATOM   4094  N   ACN D 701       4.261  33.221   7.018  1.00  0.00           YN 
TER
TER
ATOM   4095  C1  ACN D 702      17.561  13.737   9.348  1.00  0.00           CT 
ATOM   4096  H1  ACN D 702      17.782  14.705   9.799  1.00  0.00           HC 
ATOM   4097  H2  ACN D 702      18.446  13.349   8.836  1.00  0.00           HC 
ATOM   4098  H3  ACN D 702      16.859  13.850   8.525  1.00  0.00           HC 
ATOM   4099  C2  ACN D 702      17.117  12.834  10.420  1.00  0.00           YC 
ATOM   4100  N   ACN D 702      16.642  12.173  11.223  1.00  0.00           YN 
TER
TER
ATOM   4101  C1  ACN D 703      31.942   1.385  28.040  1.00  0.00           CT 
ATOM   4102  H1  ACN D 703      32.174   0.740  28.888  1.00  0.00           HC 
ATOM   4103  H2  ACN D 703      30.972   1.112  27.613  1.00  0.00           HC 
ATOM   4104  H3  ACN D 703      32.615   1.181  27.210  1.00  0.00           HC 
ATOM   4105  C2  ACN D 703      31.951   2.775  28.517  1.00  0.00           YC 
ATOM   4106  N   ACN D 703      32.092   3.860  28.850  1.00  0.00           YN 
TER
TER
ATOM   4107  C1  ACN D 704      19.684  42.801   9.643  1.00  0.00           CT 
ATOM   4108  H1  ACN D 704      18.926  43.048  10.388  1.00  0.00           HC 
ATOM   4109  H2  ACN D 704      20.146  43.715   9.259  1.00  0.00           HC 
ATOM   4110  H3  ACN D 704      19.221  42.392   8.748  1.00  0.00           HC 
ATOM   4111  C2  ACN D 704      20.673  41.923  10.285  1.00  0.00           YC 
ATOM   4112  N   ACN D 704      21.365  41.133  10.736  1.00  0.00           YN 
TER
TER
ATOM   4113  C1  ACN D 705      11.803  13.160  66.264  1.00  0.00           CT 
ATOM   4114  H1  ACN D 705      11.975  12.968  65.204  1.00  0.00           HC 
ATOM   4115  H2  ACN D 705      12.738  13.453  66.751  1.00  0.00           HC 
ATOM   4116  H3  ACN D 705      11.561  12.237  66.785  1.00  0.00           HC 
ATOM   4117  C2  ACN D 705      10.785  14.216  66.369  1.00  0.00           YC 
ATOM   4118  N   ACN D 705       9.900  14.933  66.457  1.00  0.00           YN 
TER
TER
ATOM   4119  C1  ACN D 706       1.021   8.361   8.621  1.00  0.00           CT 
ATOM   4120  H1  ACN D 706       0.107   7.993   8.153  1.00  0.00           HC 
ATOM   4121  H2  ACN D 706       1.865   7.718   8.356  1.00  0.00           HC 
ATOM   4122  H3  ACN D 706       0.975   8.234   9.701  1.00  0.00           HC 
ATOM   4123  C2  ACN D 706       1.231   9.744   8.169  1.00  0.00           YC 
ATOM   4124  N   ACN D 706       1.324  10.859   7.932  1.00  0.00           YN 
TER
TER
ATOM   4125  C1  ACN D 707      51.202  26.165  54.985  1.00  0.00           CT 
ATOM   4126  H1  ACN D 707      50.583  25.557  54.324  1.00  0.00           HC 
ATOM   4127  H2  ACN D 707      51.584  27.038  54.446  1.00  0.00           HC 
ATOM   4128  H3  ACN D 707      52.121  25.641  55.238  1.00  0.00           HC 
ATOM   4129  C2  ACN D 707      50.377  26.559  56.136  1.00  0.00           YC 
ATOM   4130  N   ACN D 707      49.785  26.751  57.095  1.00  0.00           YN 
TER
TER
ATOM   4131  C1  ACN D 708      68.122  38.188  63.089  1.00  0.00           CT 
ATOM   4132  H1  ACN D 708      67.353  38.813  62.634  1.00  0.00           HC 
ATOM   4133  H2  ACN D 708      67.678  37.530  63.842  1.00  0.00           HC 
ATOM   4134  H3  ACN D 708      68.797  38.792  63.693  1.00  0.00           HC 
ATOM   4135  C2  ACN D 708      68.771  37.422  62.016  1.00  0.00           YC 
ATOM   4136  N   ACN D 708      69.369  36.930  61.174  1.00  0.00           YN 
TER
TER
ATOM   4137  C1  ACN D 709      57.314  45.713  38.122  1.00  0.00           CT 
ATOM   4138  H1  ACN D 709      57.101  45.854  37.062  1.00  0.00           HC 
ATOM   4139  H2  ACN D 709      57.472  44.651  38.335  1.00  0.00           HC 
ATOM   4140  H3  ACN D 709      56.433  45.932  38.721  1.00  0.00           HC 
ATOM   4141  C2  ACN D 709      58.502  46.514  38.452  1.00  0.00           YC 
ATOM   4142  N   ACN D 709      59.337  47.238  38.743  1.00  0.00           YN 
TER
TER
ATOM   4143  C1  ACN D 710      13.853  21.484  24.229  1.00  0.00           CT 
ATOM   4144  H1  ACN D 710      13.284  22.188  24.837  1.00  0.00           HC 
ATOM   4145  H2  ACN D 710      14.622  22.014  23.659  1.00  0.00           HC 
ATOM   4146  H3  ACN D 710      13.231  21.074  23.437  1.00  0.00           HC 
ATOM   4147  C2  ACN D 710      14.443  20.485  25.133  1.00  0.00           YC 
ATOM   4148  N   ACN D 710      14.787  19.632  25.811  1.00  0.00           YN 
TER
TER
ATOM   4149  C1  ACN D 711       5.277  53.337  43.709  1.00  0.00           CT 
ATOM   4150  H1  ACN D 711       4.259  52.947  43.756  1.00  0.00           HC 
ATOM   4151  H2  ACN D 711       5.335  54.152  42.982  1.00  0.00           HC 
ATOM   4152  H3  ACN D 711       5.948  52.600  43.271  1.00  0.00           HC 
ATOM   4153  C2  ACN D 711       5.647  53.787  45.058  1.00  0.00           YC 
ATOM   4154  N   ACN D 711       5.989  54.010  46.126  1.00  0.00           YN 
TER
TER
ATOM   4155  C1  ACN D 712      32.043  10.214  65.161  1.00  0.00           CT 
ATOM   4156  H1  ACN D 712      32.476  10.092  66.155  1.00  0.00           HC 
ATOM   4157  H2  ACN D 712      31.879   9.236  64.699  1.00  0.00           HC 
ATOM   4158  H3  ACN D 712      32.765  10.663  64.482  1.00  0.00           HC 
ATOM   4159  C2  ACN D 712      30.786  10.961  65.309  1.00  0.00           YC 
ATOM   4160  N   ACN D 712      29.883  11.657  65.401  1.00  0.00           YN 
TER
TER
ATOM   4161  C1  ACN D 713       4.885  40.583  19.427  1.00  0.00           CT 
ATOM   4162  H1  ACN D 713       4.849  41.638  19.697  1.00  0.00           HC 
ATOM   4163  H2  ACN D 713       5.781  40.116  19.849  1.00  0.00           HC 
ATOM   4164  H3  ACN D 713       5.057  40.467  18.359  1.00  0.00           HC 
ATOM   4165  C2  ACN D 713       3.658  39.949  19.929  1.00  0.00           YC 
ATOM   4166  N   ACN D 713       2.648  39.483  20.194  1.00  0.00           YN 
TER
TER
ATOM   4167  C1  ACN D 714      21.691  66.500  17.593  1.00  0.00           CT 
ATOM   4168  H1  ACN D 714      22.296  66.419  16.689  1.00  0.00           HC 
ATOM   4169  H2  ACN D 714      21.897  67.447  18.100  1.00  0.00           HC 
ATOM   4170  H3  ACN D 714      22.016  65.775  18.336  1.00  0.00           HC 
ATOM   4171  C2  ACN D 714      20.279  66.392  17.199  1.00  0.00           YC 
ATOM   4172  N   ACN D 714      19.193  66.171  16.917  1.00  0.00           YN 
TER
TER
ATOM   4173  C1  ACN D 715      39.627  15.377  33.027  1.00  0.00           CT 
ATOM   4174  H1  ACN D 715      40.048  15.406  34.032  1.00  0.00           HC 
ATOM   4175  H2  ACN D 715      38.583  15.051  33.066  1.00  0.00           HC 
ATOM   4176  H3  ACN D 715      40.086  14.583  32.443  1.00  0.00           HC 
ATOM   4177  C2  ACN D 715      39.752  16.722  32.449  1.00  0.00           YC 
ATOM   4178  N   ACN D 715      39.971  17.726  31.947  1.00  0.00           YN 
TER
TER
ATOM   4179  C1  ACN D 716      33.078  24.293  29.207  1.00  0.00           CT 
ATOM   4180  H1  ACN D 716      32.130  24.243  28.671  1.00  0.00           HC 
ATOM   4181  H2  ACN D 716      33.182  23.428  29.869  1.00  0.00           HC 
ATOM   4182  H3  ACN D 716      33.072  25.117  29.917  1.00  0.00           HC 
ATOM   4183  C2  ACN D 716      34.156  24.343  28.209  1.00  0.00           YC 
ATOM   4184  N   ACN D 716      34.985  24.521  27.443  1.00  0.00           YN 
TER
TER
ATOM   4185  C1  ACN D 717      12.225  42.025  40.577  1.00  0.00           CT 
ATOM   4186  H1  ACN D 717      11.758  41.521  39.731  1.00  0.00           HC 
ATOM   4187  H2  ACN D 717      13.076  41.441  40.941  1.00  0.00           HC 
ATOM   4188  H3  ACN D 717      11.564  42.015  41.441  1.00  0.00           HC 
ATOM   4189  C2  ACN D 717      12.639  43.363  40.130  1.00  0.00           YC 
ATOM   4190  N   ACN D 717      12.837  44.448  39.829  1.00  0.00           YN 
TER
TER
ATOM   4191  C1  ACN D 718      41.748  66.325   1.813  1.00  0.00           CT 
ATOM   4192  H1  ACN D 718      41.224  66.285   2.768  1.00  0.00           HC 
ATOM   4193  H2  ACN D 718      41.107  65.936   1.015  1.00  0.00           HC 
ATOM   4194  H3  ACN D 718      42.574  65.617   1.800  1.00  0.00           HC 
ATOM   4195  C2  ACN D 718      42.128  67.723   1.567  1.00  0.00           YC 
ATOM   4196  N   ACN D 718      42.544  68.780   1.438  1.00  0.00           YN 
TER
TER
ATOM   4197  C1  ACN D 719      32.701  33.648  11.677  1.00  0.00           CT 
ATOM   4198  H1  ACN D 719      33.706  33.521  11.272  1.00  0.00           HC 
ATOM   4199  H2  ACN D 719      32.709  34.398  12.473  1.00  0.00           HC 
ATOM   4200  H3  ACN D 719      32.390  32.755  12.215  1.00  0.00           HC 
ATOM   4201  C2  ACN D 719      31.818  34.043  10.570  1.00  0.00           YC 
ATOM   4202  N   ACN D 719      31.105  34.214   9.693  1.00  0.00           YN 
TER
TER
ATOM   4203  C1  ACN D 720      61.975  22.114  37.715  1.00  0.00           CT 
ATOM   4204  H1  ACN D 720      62.511  22.280  36.780  1.00  0.00           HC 
ATOM   4205  H2  ACN D 720      61.523  23.049  38.061  1.00  0.00           HC 
ATOM   4206  H3  ACN D 720      62.673  21.893  38.520  1.00  0.00           HC 
ATOM   4207  C2  ACN D 720      60.960  21.079  37.474  1.00  0.00           YC 
ATOM   4208  N   ACN D 720      60.267  20.182  37.328  1.00  0.00           YN 
TER
TER
ATOM   4209  C1  ACN D 721       3.201  12.860   7.463  1.00  0.00           CT 
ATOM   4210  H1  ACN D 721       2.526  12.955   8.313  1.00  0.00           HC 
ATOM   4211  H2  ACN D 721       3.843  13.743   7.390  1.00  0.00           HC 
ATOM   4212  H3  ACN D 721       2.647  12.911   6.528  1.00  0.00           HC 
ATOM   4213  C2  ACN D 721       3.988  11.633   7.650  1.00  0.00           YC 
ATOM   4214  N   ACN D 721       4.502  10.614   7.720  1.00  0.00           YN 
TER
TER
ATOM   4215  C1  ACN D 722       6.162  42.658  46.251  1.00  0.00           CT 
ATOM   4216  H1  ACN D 722       7.162  42.579  46.677  1.00  0.00           HC 
ATOM   4217  H2  ACN D 722       5.631  43.507  46.692  1.00  0.00           HC 
ATOM   4218  H3  ACN D 722       5.544  41.821  46.569  1.00  0.00           HC 
ATOM   4219  C2  ACN D 722       6.304  42.806  44.796  1.00  0.00           YC 
ATOM   4220  N   ACN D 722       6.403  42.781  43.657  1.00  0.00           YN 
TER
TER
ATOM   4221  C1  ACN D 723      58.732  68.172  59.465  1.00  0.00           CT 
ATOM   4222  H1  ACN D 723      58.143  67.259  59.567  1.00  0.00           HC 
ATOM   4223  H2  ACN D 723      58.916  68.614  60.448  1.00  0.00           HC 
ATOM   4224  H3  ACN D 723      58.148  68.949  58.976  1.00  0.00           HC 
ATOM   4225  C2  ACN D 723      59.987  67.821  58.785  1.00  0.00           YC 
ATOM   4226  N   ACN D 723      60.898  67.581  58.137  1.00  0.00           YN 
TER
TER
ATOM   4227  C1  ACN D 724      46.383  43.701  45.333  1.00  0.00           CT 
ATOM   4228  H1  ACN D 724      45.589  43.907  46.051  1.00  0.00           HC 
ATOM   4229  H2  ACN D 724      46.647  44.614  44.791  1.00  0.00           HC 
ATOM   4230  H3  ACN D 724      46.017  43.064  44.531  1.00  0.00           HC 
ATOM   4231  C2  ACN D 724      47.531  43.162  46.077  1.00  0.00           YC 
ATOM   4232  N   ACN D 724      48.371  42.617  46.628  1.00  0.00           YN 
TER
TER
ATOM   4233  C1  ACN D 725      57.665  22.201  22.197  1.00  0.00           CT 
ATOM   4234  H1  ACN D 725      57.083  21.375  22.608  1.00  0.00           HC 
ATOM   4235  H2  ACN D 725      57.035  22.821  21.551  1.00  0.00           HC 
ATOM   4236  H3  ACN D 725      58.408  21.831  21.493  1.00  0.00           HC 
ATOM   4237  C2  ACN D 725      58.209  22.971  23.324  1.00  0.00           YC 
ATOM   4238  N   ACN D 725      58.745  23.490  24.190  1.00  0.00           YN 
TER
TER
ATOM   4239  C1  ACN D 726       7.356  52.995  25.109  1.00  0.00           CT 
ATOM   4240  H1  ACN D 726       6.940  53.924  24.720  1.00  0.00           HC 
ATOM   4241  H2  ACN D 726       7.174  52.177  24.405  1.00  0.00           HC 
ATOM   4242  H3  ACN D 726       6.800  52.664  25.983  1.00  0.00           HC 
ATOM   4243  C2  ACN D 726       8.794  53.206  25.333  1.00  0.00           YC 
ATOM   4244  N   ACN D 726       9.877  53.406  25.638  1.00  0.00           YN 
TER
TER
ATOM   4245  C1  ACN D 727      52.778  13.532  37.416  1.00  0.00           CT 
ATOM   4246  H1  ACN D 727      52.283  14.154  38.162  1.00  0.00           HC 
ATOM   4247  H2  ACN D 727      53.489  14.130  36.839  1.00  0.00           HC 
ATOM   4248  H3  ACN D 727      52.073  13.221  36.648  1.00  0.00           HC 
ATOM   4249  C2  ACN D 727      53.447  12.430  38.124  1.00  0.00           YC 
ATOM   4250  N   ACN D 727      53.851  11.500  38.653  1.00  0.00           YN 
TER
TER
ATOM   4251  C1  ACN D 728      61.701  37.330  57.897  1.00  0.00           CT 
ATOM   4252  H1  ACN D 728      60.901  37.362  58.638  1.00  0.00           HC 
ATOM   4253  H2  ACN D 728      61.458  36.609  57.111  1.00  0.00           HC 
ATOM   4254  H3  ACN D 728      62.601  36.897  58.327  1.00  0.00           HC 
ATOM   4255  C2  ACN D 728      61.864  38.686  57.355  1.00  0.00           YC 
ATOM   4256  N   ACN D 728      62.089  39.760  57.032  1.00  0.00           YN 
TER
TER
ATOM   4257  C1  ACN D 729      40.066  48.206  16.563  1.00  0.00           CT 
ATOM   4258  H1  ACN D 729      39.646  47.552  17.327  1.00  0.00           HC 
ATOM   4259  H2  ACN D 729      40.541  49.074  17.029  1.00  0.00           HC 
ATOM   4260  H3  ACN D 729      39.273  48.673  15.981  1.00  0.00           HC 
ATOM   4261  C2  ACN D 729      41.028  47.419  15.777  1.00  0.00           YC 
ATOM   4262  N   ACN D 729      41.670  46.780  15.080  1.00  0.00           YN 
TER
TER
ATOM   4263  C1  ACN D 730      44.574  59.472   3.174  1.00  0.00           CT 
ATOM   4264  H1  ACN D 730      45.026  59.927   2.292  1.00  0.00           HC 
ATOM   4265  H2  ACN D 730      44.677  60.136   4.037  1.00  0.00           HC 
ATOM   4266  H3  ACN D 730      45.147  58.603   3.491  1.00  0.00           HC 
ATOM   4267  C2  ACN D 730      43.162  59.202   2.865  1.00  0.00           YC 
ATOM   4268  N   ACN D 730      42.106  58.865   2.585  1.00  0.00           YN 
TER
TER
ATOM   4269  C1  ACN D 731      64.724  56.380  63.565  1.00  0.00           CT 
ATOM   4270  H1  ACN D 731      65.318  56.793  64.381  1.00  0.00           HC 
ATOM   4271  H2  ACN D 731      65.299  55.620  63.028  1.00  0.00           HC 
ATOM   4272  H3  ACN D 731      64.566  57.127  62.791  1.00  0.00           HC 
ATOM   4273  C2  ACN D 731      63.495  55.819  64.145  1.00  0.00           YC 
ATOM   4274  N   ACN D 731      62.481  55.508  64.571  1.00  0.00           YN 
TER
TER
ATOM   4275  C1  ACN D 732      16.163  40.155  21.132  1.00  0.00           CT 
ATOM   4276  H1  ACN D 732      15.096  40.217  21.351  1.00  0.00           HC 
ATOM   4277  H2  ACN D 732      16.322  40.083  20.052  1.00  0.00           HC 
ATOM   4278  H3  ACN D 732      16.570  39.208  21.480  1.00  0.00           HC 
ATOM   4279  C2  ACN D 732      16.807  41.350  21.695  1.00  0.00           YC 
ATOM   4280  N   ACN D 732      17.330  42.203  22.248  1.00  0.00           YN 
TER
TER
ATOM   4281  C1  ACN D 733      48.184   7.477  33.210  1.00  0.00           CT 
ATOM   4282  H1  ACN D 733      49.170   7.143  33.537  1.00  0.00           HC 
ATOM   4283  H2  ACN D 733      47.583   6.620  32.892  1.00  0.00           HC 
ATOM   4284  H3  ACN D 733      48.260   8.049  32.288  1.00  0.00           HC 
ATOM   4285  C2  ACN D 733      47.557   8.191  34.332  1.00  0.00           YC 
ATOM   4286  N   ACN D 733      47.124   8.862  35.150  1.00  0.00           YN 
TER
TER
ATOM   4287  C1  ACN D 734       2.406  30.538  27.026  1.00  0.00           CT 
ATOM   4288  H1  ACN D 734       2.009  30.970  27.945  1.00  0.00           HC 
ATOM   4289  H2  ACN D 734       3.003  31.280  26.488  1.00  0.00           HC 
ATOM   4290  H3  ACN D 734       1.603  30.343  26.318  1.00  0.00           HC 
ATOM   4291  C2  ACN D 734       3.207  29.362  27.392  1.00  0.00           YC 
ATOM   4292  N   ACN D 734       3.715  28.372  27.658  1.00  0.00           YN 
TER
TER
ATOM   4293  C1  ACN D 735      32.472  42.368  29.322  1.00  0.00           CT 
ATOM   4294  H1  ACN D 735      32.201  43.175  30.003  1.00  0.00           HC 
ATOM   4295  H2  ACN D 735      32.000  41.433  29.640  1.00  0.00           HC 
ATOM   4296  H3  ACN D 735      33.529  42.127  29.417  1.00  0.00           HC 
ATOM   4297  C2  ACN D 735      32.045  42.757  27.971  1.00  0.00           YC 
ATOM   4298  N   ACN D 735      31.841  43.113  26.903  1.00  0.00           YN 
TER
TER
ATOM   4299  C1  ACN D 736      67.710   8.947  64.657  1.00  0.00           CT 
ATOM   4300  H1  ACN D 736      67.764   7.925  64.283  1.00  0.00           HC 
ATOM   4301  H2  ACN D 736      67.349   9.617  63.871  1.00  0.00           HC 
ATOM   4302  H3  ACN D 736      68.707   9.340  64.843  1.00  0.00           HC 
ATOM   4303  C2  ACN D 736      66.815   8.951  65.824  1.00  0.00           YC 
ATOM   4304  N   ACN D 736      66.235   8.935  66.809  1.00  0.00           YN 
TER
TER
ATOM   4305  C1  ACN D 737      25.405  27.882  59.592  1.00  0.00           CT 
ATOM   4306  H1  ACN D 737      25.759  28.423  58.713  1.00  0.00           HC 
ATOM   4307  H2  ACN D 737      24.664  28.481  60.130  1.00  0.00           HC 
ATOM   4308  H3  ACN D 737      26.199  27.793  60.331  1.00  0.00           HC 
ATOM   4309  C2  ACN D 737      24.840  26.605  59.134  1.00  0.00           YC 
ATOM   4310  N   ACN D 737      24.526  25.557  58.799  1.00  0.00           YN 
TER
TER
ATOM   4311  C1  ACN D 738      13.170  19.160  21.059  1.00  0.00           CT 
ATOM   4312  H1  ACN D 738      13.188  19.926  20.284  1.00  0.00           HC 
ATOM   4313  H2  ACN D 738      13.325  18.171  20.617  1.00  0.00           HC 
ATOM   4314  H3  ACN D 738      12.170  19.063  21.477  1.00  0.00           HC 
ATOM   4315  C2  ACN D 738      14.220  19.485  22.036  1.00  0.00           YC 
ATOM   4316  N   ACN D 738      14.937  19.807  22.866  1.00  0.00           YN 
TER
TER
ATOM   4317  C1  ACN D 739      36.780  39.895  40.578  1.00  0.00           CT 
ATOM   4318  H1  ACN D 739      36.496  40.694  41.264  1.00  0.00           HC 
ATOM   4319  H2  ACN D 739      37.632  40.208  39.967  1.00  0.00           HC 
ATOM   4320  H3  ACN D 739      36.009  39.745  39.826  1.00  0.00           HC 
ATOM   4321  C2  ACN D 739      37.100  38.706  41.382  1.00  0.00           YC 
ATOM   4322  N   ACN D 739      37.214  37.745  41.990  1.00  0.00           YN 
TER
TER
ATOM   4323  C1  ACN D 740      34.259  39.066  55.254  1.00  0.00           CT 
ATOM   4324  H1  ACN D 740      34.213  39.165  56.339  1.00  0.00           HC 
ATOM   4325  H2  ACN D 740      33.965  38.056  54.955  1.00  0.00           HC 
ATOM   4326  H3  ACN D 740      35.290  39.109  54.910  1.00  0.00           HC 
ATOM   4327  C2  ACN D 740      33.370  40.083  54.673  1.00  0.00           YC 
ATOM   4328  N   ACN D 740      32.791  40.956  54.215  1.00  0.00           YN 
TER
TER
ATOM   4329  C1  ACN D 741      66.936  47.224   9.911  1.00  0.00           CT 
ATOM   4330  H1  ACN D 741      66.694  48.076  10.548  1.00  0.00           HC 
ATOM   4331  H2  ACN D 741      67.978  46.926  10.060  1.00  0.00           HC 
ATOM   4332  H3  ACN D 741      66.936  47.519   8.864  1.00  0.00           HC 
ATOM   4333  C2  ACN D 741      66.008  46.135  10.248  1.00  0.00           YC 
ATOM   4334  N   ACN D 741      65.205  45.337  10.408  1.00  0.00           YN 
TER
TER
ATOM   4335  C1  ACN D 742      67.144  15.230  63.437  1.00  0.00           CT 
ATOM   4336  H1  ACN D 742      66.744  14.351  63.943  1.00  0.00           HC 
ATOM   4337  H2  ACN D 742      66.482  16.087  63.590  1.00  0.00           HC 
ATOM   4338  H3  ACN D 742      67.098  15.102  62.357  1.00  0.00           HC 
ATOM   4339  C2  ACN D 742      68.489  15.482  63.973  1.00  0.00           YC 
ATOM   4340  N   ACN D 742      69.583  15.601  64.284  1.00  0.00           YN 
TER
TER
ATOM   4341  C1  ACN D 743      38.554  14.477  43.369  1.00  0.00           CT 
ATOM   4342  H1  ACN D 743      38.850  13.429  43.434  1.00  0.00           HC 
ATOM   4343  H2  ACN D 743      37.501  14.588  43.643  1.00  0.00           HC 
ATOM   4344  H3  ACN D 743      38.551  14.810  42.333  1.00  0.00           HC 
ATOM   4345  C2  ACN D 743      39.430  15.247  44.264  1.00  0.00           YC 
ATOM   4346  N   ACN D 743      40.193  15.866  44.849  1.00  0.00           YN 
TER
TER
ATOM   4347  C1  ACN D 744      68.460  19.778  49.892  1.00  0.00           CT 
ATOM   4348  H1  ACN D 744      68.845  18.899  49.373  1.00  0.00           HC 
ATOM   4349  H2  ACN D 744      67.373  19.712  49.988  1.00  0.00           HC 
ATOM   4350  H3  ACN D 744      68.577  20.667  49.276  1.00  0.00           HC 
ATOM   4351  C2  ACN D 744      69.116  19.845  51.206  1.00  0.00           YC 
ATOM   4352  N   ACN D 744      69.721  19.980  52.167  1.00  0.00           YN 
TER
TER
ATOM   4353  C1  ACN D 745      42.324  31.736  16.793  1.00  0.00           CT 
ATOM   4354  H1  ACN D 745      42.130  30.740  17.191  1.00  0.00           HC 
ATOM   4355  H2  ACN D 745      41.425  32.355  16.871  1.00  0.00           HC 
ATOM   4356  H3  ACN D 745      42.474  31.696  15.716  1.00  0.00           HC 
ATOM   4357  C2  ACN D 745      43.444  32.312  17.553  1.00  0.00           YC 
ATOM   4358  N   ACN D 745      44.398  32.706  18.044  1.00  0.00           YN 
TER
TER
ATOM   4359  C1  ACN D 746      66.546  21.753  54.154  1.00  0.00           CT 
ATOM   4360  H1  ACN D 746      66.115  20.890  54.663  1.00  0.00           HC 
ATOM   4361  H2  ACN D 746      65.774  22.276  53.582  1.00  0.00           HC 
ATOM   4362  H3  ACN D 746      67.227  21.433  53.369  1.00  0.00           HC 
ATOM   4363  C2  ACN D 746      67.145  22.623  55.176  1.00  0.00           YC 
ATOM   4364  N   ACN D 746      67.731  23.232  55.947  1.00  0.00           YN 
TER
TER
ATOM   4365  C1  ACN D 747       3.516  43.921  35.806  1.00  0.00           CT 
ATOM   4366  H1  ACN D 747       3.338  43.077  35.139  1.00  0.00           HC 
ATOM   4367  H2  ACN D 747       2.575  44.252  36.255  1.00  0.00           HC 
ATOM   4368  H3  ACN D 747       3.813  44.800  35.238  1.00  0.00           HC 
ATOM   4369  C2  ACN D 747       4.481  43.489  36.828  1.00  0.00           YC 
ATOM   4370  N   ACN D 747       5.330  43.203  37.538  1.00  0.00           YN 
TER
TER
ATOM   4371  C1  ACN D 748      55.064   3.009  38.107  1.00  0.00           CT 
ATOM   4372  H1  ACN D 748      55.097   2.444  37.175  1.00  0.00           HC 
ATOM   4373  H2  ACN D 748      54.044   3.353  38.303  1.00  0.00           HC 
ATOM   4374  H3  ACN D 748      55.599   3.950  38.003  1.00  0.00           HC 
ATOM   4375  C2  ACN D 748      55.555   2.133  39.180  1.00  0.00           YC 
ATOM   4376  N   ACN D 748      56.063   1.505  39.990  1.00  0.00           YN 
TER
TER
ATOM   4377  C1  ACN D 749      41.037  44.955  23.773  1.00  0.00           CT 
ATOM   4378  H1  ACN D 749      40.041  44.510  23.790  1.00  0.00           HC 
ATOM   4379  H2  ACN D 749      41.276  45.303  22.764  1.00  0.00           HC 
ATOM   4380  H3  ACN D 749      41.798  44.193  23.932  1.00  0.00           HC 
ATOM   4381  C2  ACN D 749      41.052  46.058  24.744  1.00  0.00           YC 
ATOM   4382  N   ACN D 749      41.111  46.822  25.592  1.00  0.00           YN 
TER
TER
ATOM   4383  C1  ACN D 750      24.159  24.439  17.351  1.00  0.00           CT 
ATOM   4384  H1  ACN D 750      23.312  24.883  17.876  1.00  0.00           HC 
ATOM   4385  H2  ACN D 750      24.857  25.220  17.035  1.00  0.00           HC 
ATOM   4386  H3  ACN D 750      23.841  24.025  16.396  1.00  0.00           HC 
ATOM   4387  C2  ACN D 750      24.797  23.477  18.261  1.00  0.00           YC 
ATOM   4388  N   ACN D 750      25.212  22.633  18.911  1.00  0.00           YN 
TER
TER
ATOM   4389  C1  ACN D 751      55.744  12.625   6.339  1.00  0.00           CT 
ATOM   4390  H1  ACN D 751      56.683  12.089   6.484  1.00  0.00           HC 
ATOM   4391  H2  ACN D 751      54.898  11.941   6.456  1.00  0.00           HC 
ATOM   4392  H3  ACN D 751      55.637  12.936   5.302  1.00  0.00           HC 
ATOM   4393  C2  ACN D 751      55.695  13.718   7.322  1.00  0.00           YC 
ATOM   4394  N   ACN D 751      55.714  14.648   7.987  1.00  0.00           YN 
TER
TER
ATOM   4395  C1  ACN D 752      38.820  52.524  30.963  1.00  0.00           CT 
ATOM   4396  H1  ACN D 752      38.869  53.608  31.069  1.00  0.00           HC 
ATOM   4397  H2  ACN D 752      39.432  52.201  30.116  1.00  0.00           HC 
ATOM   4398  H3  ACN D 752      37.825  52.216  30.649  1.00  0.00           HC 
ATOM   4399  C2  ACN D 752      39.283  51.928  32.224  1.00  0.00           YC 
ATOM   4400  N   ACN D 752      39.510  51.463  33.244  1.00  0.00           YN 
TER
TER
ATOM   4401  C1  ACN D 753      33.682  17.480  47.672  1.00  0.00           CT 
ATOM   4402  H1  ACN D 753      33.127  17.451  46.734  1.00  0.00           HC 
ATOM   4403  H2  ACN D 753      33.837  16.466  48.051  1.00  0.00           HC 
ATOM   4404  H3  ACN D 753      33.076  17.922  48.461  1.00  0.00           HC 
ATOM   4405  C2  ACN D 753      34.959  18.163  47.417  1.00  0.00           YC 
ATOM   4406  N   ACN D 753      35.887  18.811  47.257  1.00  0.00           YN 
TER
TER
ATOM   4407  C1  ACN D 754      66.196  68.082  60.443  1.00  0.00           CT 
ATOM   4408  H1  ACN D 754      65.584  67.181  60.496  1.00  0.00           HC 
ATOM   4409  H2  ACN D 754      65.778  68.778  59.710  1.00  0.00           HC 
ATOM   4410  H3  ACN D 754      67.168  67.858  60.008  1.00  0.00           HC 
ATOM   4411  C2  ACN D 754      66.240  68.675  61.787  1.00  0.00           YC 
ATOM   4412  N   ACN D 754      66.391  69.062  62.853  1.00  0.00           YN 
TER
TER
ATOM   4413  C1  ACN D 755      25.326  41.939  12.892  1.00  0.00           CT 
ATOM   4414  H1  ACN D 755      25.373  43.002  13.127  1.00  0.00           HC 
ATOM   4415  H2  ACN D 755      26.336  41.526  12.813  1.00  0.00           HC 
ATOM   4416  H3  ACN D 755      24.945  41.786  11.885  1.00  0.00           HC 
ATOM   4417  C2  ACN D 755      24.553  41.278  13.953  1.00  0.00           YC 
ATOM   4418  N   ACN D 755      23.839  40.783  14.697  1.00  0.00           YN 
TER
TER
ATOM   4419  C1  ACN D 756      16.206  38.620  50.400  1.00  0.00           CT 
ATOM   4420  H1  ACN D 756      16.292  38.059  49.468  1.00  0.00           HC 
ATOM   4421  H2  ACN D 756      15.744  39.594  50.211  1.00  0.00           HC 
ATOM   4422  H3  ACN D 756      17.189  38.908  50.765  1.00  0.00           HC 
ATOM   4423  C2  ACN D 756      15.409  37.815  51.336  1.00  0.00           YC 
ATOM   4424  N   ACN D 756      14.911  37.137  52.111  1.00  0.00           YN 
TER
TER
ATOM   4425  C1  ACN D 757      16.119  69.203  36.169  1.00  0.00           CT 
ATOM   4426  H1  ACN D 757      16.269  68.370  36.857  1.00  0.00           HC 
ATOM   4427  H2  ACN D 757      16.399  68.908  35.153  1.00  0.00           HC 
ATOM   4428  H3  ACN D 757      16.831  70.000  36.374  1.00  0.00           HC 
ATOM   4429  C2  ACN D 757      14.706  69.600  36.246  1.00  0.00           YC 
ATOM   4430  N   ACN D 757      13.646  70.000  36.404  1.00  0.00           YN 
TER
TER
ATOM   4431  C1  ACN D 758      24.892   8.826   6.338  1.00  0.00           CT 
ATOM   4432  H1  ACN D 758      24.435   8.865   7.327  1.00  0.00           HC 
ATOM   4433  H2  ACN D 758      25.369   9.784   6.106  1.00  0.00           HC 
ATOM   4434  H3  ACN D 758      24.128   8.765   5.566  1.00  0.00           HC 
ATOM   4435  C2  ACN D 758      25.864   7.724   6.336  1.00  0.00           YC 
ATOM   4436  N   ACN D 758      26.517   6.786   6.286  1.00  0.00           YN 
TER
TER
ATOM   4437  C1  ACN D 759      66.679  26.771  59.449  1.00  0.00           CT 
ATOM   4438  H1  ACN D 759      66.360  25.734  59.339  1.00  0.00           HC 
ATOM   4439  H2  ACN D 759      67.115  27.133  58.513  1.00  0.00           HC 
ATOM   4440  H3  ACN D 759      67.525  26.840  60.130  1.00  0.00           HC 
ATOM   4441  C2  ACN D 759      65.504  27.564  59.840  1.00  0.00           YC 
ATOM   4442  N   ACN D 759      64.630  28.157  60.277  1.00  0.00           YN 
TER
TER
ATOM   4443  C1  ACN D 760      60.511  65.300  14.233  1.00  0.00           CT 
ATOM   4444  H1  ACN D 760      61.015  65.544  15.169  1.00  0.00           HC 
ATOM   4445  H2  ACN D 760      61.191  64.758  13.569  1.00  0.00           HC 
ATOM   4446  H3  ACN D 760      60.313  66.203  13.659  1.00  0.00           HC 
ATOM   4447  C2  ACN D 760      59.322  64.500  14.559  1.00  0.00           YC 
ATOM   4448  N   ACN D 760      58.327  63.999  14.815  1.00  0.00           YN 
TER
TER
ATOM   4449  C1  ACN D 761      33.228   9.962  15.544  1.00  0.00           CT 
ATOM   4450  H1  ACN D 761      33.544  10.183  16.564  1.00  0.00           HC 
ATOM   4451  H2  ACN D 761      32.141   9.849  15.502  1.00  0.00           HC 
ATOM   4452  H3  ACN D 761      33.567   8.972  15.245  1.00  0.00           HC 
ATOM   4453  C2  ACN D 761      33.691  11.060  14.684  1.00  0.00           YC 
ATOM   4454  N   ACN D 761      34.166  11.838  13.992  1.00  0.00           YN 
TER
TER
ATOM   4455  C1  ACN D 762      39.193  33.332  47.515  1.00  0.00           CT 
ATOM   4456  H1  ACN D 762      39.494  33.354  46.468  1.00  0.00           HC 
ATOM   4457  H2  ACN D 762      39.995  33.727  48.146  1.00  0.00           HC 
ATOM   4458  H3  ACN D 762      39.117  32.306  47.870  1.00  0.00           HC 
ATOM   4459  C2  ACN D 762      37.962  34.124  47.645  1.00  0.00           YC 
ATOM   4460  N   ACN D 762      36.935  34.621  47.727  1.00  0.00           YN 
TER
TER
ATOM   4461  C1  ACN D 763      26.940  46.812  57.286  1.00  0.00           CT 
ATOM   4462  H1  ACN D 763      27.907  47.057  56.845  1.00  0.00           HC 
ATOM   4463  H2  ACN D 763      26.148  46.913  56.538  1.00  0.00           HC 
ATOM   4464  H3  ACN D 763      26.652  47.564  58.018  1.00  0.00           HC 
ATOM   4465  C2  ACN D 763      27.020  45.440  57.807  1.00  0.00           YC 
ATOM   4466  N   ACN D 763      27.120  44.430  58.335  1.00  0.00           YN 
TER
TER
ATOM   4467  C1  ACN D 764       3.781  68.622   1.987  1.00  0.00           CT 
ATOM   4468  H1  ACN D 764       4.292  68.439   1.042  1.00  0.00           HC 
ATOM   4469  H2  ACN D 764       3.430  69.657   2.032  1.00  0.00           HC 
ATOM   4470  H3  ACN D 764       4.487  68.591   2.815  1.00  0.00           HC 
ATOM   4471  C2  ACN D 764       2.668  67.668   2.088  1.00  0.00           YC 
ATOM   4472  N   ACN D 764       1.890  66.842   2.234  1.00  0.00           YN 
TER
TER
ATOM   4473  C1  ACN D 765      23.485  15.449  68.074  1.00  0.00           CT 
ATOM   4474  H1  ACN D 765      22.611  14.868  68.370  1.00  0.00           HC 
ATOM   4475  H2  ACN D 765      23.531  16.379  68.649  1.00  0.00           HC 
ATOM   4476  H3  ACN D 765      23.371  15.821  67.058  1.00  0.00           HC 
ATOM   4477  C2  ACN D 765      24.675  14.616  68.298  1.00  0.00           YC 
ATOM   4478  N   ACN D 765      25.587  13.927  68.339  1.00  0.00           YN 
TER
TER
ATOM   4479  C1  ACN D 766      16.547  20.728  12.584  1.00  0.00           CT 
ATOM   4480  H1  ACN D 766      16.717  20.839  13.655  1.00  0.00           HC 
ATOM   4481  H2  ACN D 766      17.473  20.426  12.085  1.00  0.00           HC 
ATOM   4482  H3  ACN D 766      16.353  21.696  12.125  1.00  0.00           HC 
ATOM   4483  C2  ACN D 766      15.482  19.732  12.399  1.00  0.00           YC 
ATOM   4484  N   ACN D 766      14.565  19.064  12.255  1.00  0.00           YN 
TER
TER
ATOM   4485  C1  ACN D 767      20.255  35.910   2.895  1.00  0.00           CT 
ATOM   4486  H1  ACN D 767      20.739  36.189   1.959  1.00  0.00           HC 
ATOM   4487  H2  ACN D 767      19.168  35.911   2.772  1.00  0.00           HC 
ATOM   4488  H3  ACN D 767      20.395  36.688   3.643  1.00  0.00           HC 
ATOM   4489  C2  ACN D 767      20.756  34.583   3.282  1.00  0.00           YC 
ATOM   4490  N   ACN D 767      21.242  33.619   3.656  1.00  0.00           YN 
TER
TER
ATOM   4491  C1  ACN D 768      69.007  39.154  27.537  1.00  0.00           CT 
ATOM   4492  H1  ACN D 768      68.653  38.493  26.746  1.00  0.00           HC 
ATOM   4493  H2  ACN D 768      70.000  38.841  27.874  1.00  0.00           HC 
ATOM   4494  H3  ACN D 768      68.414  39.022  28.440  1.00  0.00           HC 
ATOM   4495  C2  ACN D 768      69.024  40.524  27.004  1.00  0.00           YC 
ATOM   4496  N   ACN D 768      68.908  41.602  26.640  1.00  0.00           YN 
TER
TER
ATOM   4497  C1  ACN D 769      47.132  54.811  13.989  1.00  0.00           CT 
ATOM   4498  H1  ACN D 769      47.182  54.772  12.900  1.00  0.00           HC 
ATOM   4499  H2  ACN D 769      48.064  54.436  14.422  1.00  0.00           HC 
ATOM   4500  H3  ACN D 769      46.406  54.093  14.364  1.00  0.00           HC 
ATOM   4501  C2  ACN D 769      46.879  56.207  14.376  1.00  0.00           YC 
ATOM   4502  N   ACN D 769      46.546  57.259  14.675  1.00  0.00           YN 
TER
TER
ATOM   4503  C1  ACN D 770      12.154  11.933   1.963  1.00  0.00           CT 
ATOM   4504  H1  ACN D 770      11.436  11.151   1.713  1.00  0.00           HC 
ATOM   4505  H2  ACN D 770      12.062  12.767   1.262  1.00  0.00           HC 
ATOM   4506  H3  ACN D 770      13.170  11.593   1.773  1.00  0.00           HC 
ATOM   4507  C2  ACN D 770      11.891  12.356   3.346  1.00  0.00           YC 
ATOM   4508  N   ACN D 770      11.781  12.591   4.460  1.00  0.00           YN 
TER
TER
ATOM   4509  C1  ACN D 771      48.333  25.796  47.120  1.00  0.00           CT 
ATOM   4510  H1  ACN D 771      48.337  24.932  47.785  1.00  0.00           HC 
ATOM   4511  H2  ACN D 771      47.308  26.039  46.823  1.00  0.00           HC 
ATOM   4512  H3  ACN D 771      48.787  25.545  46.164  1.00  0.00           HC 
ATOM   4513  C2  ACN D 771      48.968  26.914  47.832  1.00  0.00           YC 
ATOM   4514  N   ACN D 771      49.582  27.742  48.327  1.00  0.00           YN 
TER
TER
ATOM   4515  C1  ACN D 772      58.561  42.649  22.894  1.00  0.00           CT 
ATOM   4516  H1  ACN D 772      58.076  42.214  23.769  1.00  0.00           HC 
ATOM   4517  H2  ACN D 772      58.182  43.660  22.717  1.00  0.00           HC 
ATOM   4518  H3  ACN D 772      58.249  42.133  21.988  1.00  0.00           HC 
ATOM   4519  C2  ACN D 772      60.010  42.649  23.137  1.00  0.00           YC 
ATOM   4520  N   ACN D 772      61.140  42.525  23.262  1.00  0.00           YN 
TER
TER
ATOM   4521  C1  ACN D 773      32.973  50.430  52.340  1.00  0.00           CT 
ATOM   4522  H1  ACN D 773      33.976  50.049  52.538  1.00  0.00           HC 
ATOM   4523  H2  ACN D 773      32.683  50.207  51.309  1.00  0.00           HC 
ATOM   4524  H3  ACN D 773      32.971  51.518  52.342  1.00  0.00           HC 
ATOM   4525  C2  ACN D 773      32.057  49.807  53.306  1.00  0.00           YC 
ATOM   4526  N   ACN D 773      31.368  49.434  54.138  1.00  0.00           YN 
TER
TER
ATOM   4527  C1  ACN D 774       8.474  30.923  46.841  1.00  0.00           CT 
ATOM   4528  H1  ACN D 774       8.963  30.847  47.812  1.00  0.00           HC 
ATOM   4529  H2  ACN D 774       7.450  30.543  46.904  1.00  0.00           HC 
ATOM   4530  H3  ACN D 774       8.924  30.231  46.132  1.00  0.00           HC 
ATOM   4531  C2  ACN D 774       8.504  32.334  46.432  1.00  0.00           YC 
ATOM   4532  N   ACN D 774       8.646  33.402  46.048  1.00  0.00           YN 
TER
TER
ATOM   4533  C1  ACN D 775      19.839  64.595  66.855  1.00  0.00           CT 
ATOM   4534  H1  ACN D 775      19.390  64.254  67.789  1.00  0.00           HC 
ATOM   4535  H2  ACN D 775      19.314  65.481  66.485  1.00  0.00           HC 
ATOM   4536  H3  ACN D 775      19.655  63.878  66.058  1.00  0.00           HC 
ATOM   4537  C2  ACN D 775      21.258  64.878  67.118  1.00  0.00           YC 
ATOM   4538  N   ACN D 775      22.386  64.967  67.282  1.00  0.00           YN 
TER
TER
ATOM   4539  C1  ACN D 776      62.348  41.569  20.215  1.00  0.00           CT 
ATOM   4540  H1  ACN D 776      63.388  41.434  20.514  1.00  0.00           HC 
ATOM   4541  H2  ACN D 776      62.128  42.633  20.083  1.00  0.00           HC 
ATOM   4542  H3  ACN D 776      61.678  41.303  21.030  1.00  0.00           HC 
ATOM   4543  C2  ACN D 776      62.137  40.815  18.970  1.00  0.00           YC 
ATOM   4544  N   ACN D 776      61.933  40.123  18.083  1.00  0.00           YN 
TER
TER
ATOM   4545  C1  ACN D 777      15.376  10.050  48.781  1.00  0.00           CT 
ATOM   4546  H1  ACN D 777      14.355   9.934  48.417  1.00  0.00           HC 
ATOM   4547  H2  ACN D 777      15.677  11.101  48.731  1.00  0.00           HC 
ATOM   4548  H3  ACN D 777      16.082   9.584  48.097  1.00  0.00           HC 
ATOM   4549  C2  ACN D 777      15.422   9.540  50.159  1.00  0.00           YC 
ATOM   4550  N   ACN D 777      15.494   9.021  51.175  1.00  0.00           YN 
TER
TER
ATOM   4551  C1  ACN D 778      27.215  63.710  52.537  1.00  0.00           CT 
ATOM   4552  H1  ACN D 778      27.387  64.768  52.740  1.00  0.00           HC 
ATOM   4553  H2  ACN D 778      26.343  63.588  51.888  1.00  0.00           HC 
ATOM   4554  H3  ACN D 778      26.895  63.195  53.440  1.00  0.00           HC 
ATOM   4555  C2  ACN D 778      28.433  63.169  51.915  1.00  0.00           YC 
ATOM   4556  N   ACN D 778      29.420  62.714  51.561  1.00  0.00           YN 
TER
TER
ATOM   4557  C1  ACN D 779      53.401   7.906   8.827  1.00  0.00           CT 
ATOM   4558  H1  ACN D 779      53.659   7.101   9.516  1.00  0.00           HC 
ATOM   4559  H2  ACN D 779      53.756   7.668   7.820  1.00  0.00           HC 
ATOM   4560  H3  ACN D 779      53.971   8.804   9.057  1.00  0.00           HC 
ATOM   4561  C2  ACN D 779      51.941   8.074   8.861  1.00  0.00           YC 
ATOM   4562  N   ACN D 779      50.827   8.301   8.986  1.00  0.00           YN 
TER
TER
ATOM   4563  C1  ACN D 780      68.862   8.234  37.131  1.00  0.00           CT 
ATOM   4564  H1  ACN D 780      69.362   8.824  37.900  1.00  0.00           HC 
ATOM   4565  H2  ACN D 780      69.600   7.790  36.456  1.00  0.00           HC 
ATOM   4566  H3  ACN D 780      68.304   8.881  36.457  1.00  0.00           HC 
ATOM   4567  C2  ACN D 780      68.058   7.205  37.807  1.00  0.00           YC 
ATOM   4568  N   ACN D 780      67.328   6.496  38.327  1.00  0.00           YN 
TER
TER
ATOM   4569  C1  ACN D 781      30.808  48.225  20.283  1.00  0.00           CT 
ATOM   4570  H1  ACN D 781      30.375  48.862  21.056  1.00  0.00           HC 
ATOM   4571  H2  ACN D 781      31.831  48.543  20.063  1.00  0.00           HC 
ATOM   4572  H3  ACN D 781      30.313  48.392  19.329  1.00  0.00           HC 
ATOM   4573  C2  ACN D 781      30.764  46.838  20.769  1.00  0.00           YC 
ATOM   4574  N   ACN D 781      30.607  45.750  21.081  1.00  0.00           YN 
TER
TER
ATOM   4575  C1  ACN D 782      31.379  26.131  57.592  1.00  0.00           CT 
ATOM   4576  H1  ACN D 782      31.272  25.689  58.583  1.00  0.00           HC 
ATOM   4577  H2  ACN D 782      30.609  26.892  57.434  1.00  0.00           HC 
ATOM   4578  H3  ACN D 782      31.135  25.403  56.821  1.00  0.00           HC 
ATOM   4579  C2  ACN D 782      32.731  26.701  57.499  1.00  0.00           YC 
ATOM   4580  N   ACN D 782      33.821  27.021  57.373  1.00  0.00           YN 
TER
TER
ATOM   4581  C1  ACN D 783      30.254  55.278   3.804  1.00  0.00           CT 
ATOM   4582  H1  ACN D 783      29.212  55.212   3.489  1.00  0.00           HC 
ATOM   4583  H2  ACN D 783      30.764  56.077   3.258  1.00  0.00           HC 
ATOM   4584  H3  ACN D 783      30.808  54.399   3.481  1.00  0.00           HC 
ATOM   4585  C2  ACN D 783      30.269  55.519   5.255  1.00  0.00           YC 
ATOM   4586  N   ACN D 783      30.288  55.568   6.397  1.00  0.00           YN 
TER
TER
ATOM   4587  C1  ACN D 784      50.863  12.924  31.174  1.00  0.00           CT 
ATOM   4588  H1  ACN D 784      51.844  12.454  31.256  1.00  0.00           HC 
ATOM   4589  H2  ACN D 784      50.971  13.974  30.885  1.00  0.00           HC 
ATOM   4590  H3  ACN D 784      50.397  13.010  32.153  1.00  0.00           HC 
ATOM   4591  C2  ACN D 784      50.085  12.168  30.182  1.00  0.00           YC 
ATOM   4592  N   ACN D 784      49.431  11.505  29.519  1.00  0.00           YN 
TER
TER
ATOM   4593  C1  ACN D 785      30.883  68.098  68.416  1.00  0.00           CT 
ATOM   4594  H1  ACN D 785      29.982  68.569  68.022  1.00  0.00           HC 
ATOM   4595  H2  ACN D 785      30.629  67.432  69.245  1.00  0.00           HC 
ATOM   4596  H3  ACN D 785      31.514  68.835  68.908  1.00  0.00           HC 
ATOM   4597  C2  ACN D 785      31.527  67.369  67.313  1.00  0.00           YC 
ATOM   4598  N   ACN D 785      32.102  66.918  66.434  1.00  0.00           YN 
TER
TER
ATOM   4599  C1  ACN D 786      54.801  40.832  63.609  1.00  0.00           CT 
ATOM   4600  H1  ACN D 786      54.589  41.572  62.837  1.00  0.00           HC 
ATOM   4601  H2  ACN D 786      54.385  41.156  64.567  1.00  0.00           HC 
ATOM   4602  H3  ACN D 786      55.866  40.803  63.828  1.00  0.00           HC 
ATOM   4603  C2  ACN D 786      54.224  39.552  63.174  1.00  0.00           YC 
ATOM   4604  N   ACN D 786      53.900  38.529  62.779  1.00  0.00           YN 
TER
TER
ATOM   4605  C1  ACN D 787      10.866  43.307  46.400  1.00  0.00           CT 
ATOM   4606  H1  ACN D 787      10.160  43.182  47.222  1.00  0.00           HC 
ATOM   4607  H2  ACN D 787      10.435  43.951  45.628  1.00  0.00           HC 
ATOM   4608  H3  ACN D 787      10.995  42.370  45.862  1.00  0.00           HC 
ATOM   4609  C2  ACN D 787      12.103  43.877  46.954  1.00  0.00           YC 
ATOM   4610  N   ACN D 787      13.109  44.190  47.398  1.00  0.00           YN 
TER
TER
ATOM   4611  C1  ACN D 788      49.196  44.608  30.849  1.00  0.00           CT 
ATOM   4612  H1  ACN D 788      49.674  43.701  30.478  1.00  0.00           HC 
ATOM   4613  H2  ACN D 788      49.030  45.310  30.026  1.00  0.00           HC 
ATOM   4614  H3  ACN D 788      49.880  45.168  31.483  1.00  0.00           HC 
ATOM   4615  C2  ACN D 788      47.933  44.220  31.492  1.00  0.00           YC 
ATOM   4616  N   ACN D 788      47.023  43.910  32.112  1.00  0.00           YN 
TER
TER
ATOM   4617  C1  ACN D 789      55.366  37.510  41.099  1.00  0.00           CT 
ATOM   4618  H1  ACN D 789      54.803  36.577  41.097  1.00  0.00           HC 
ATOM   4619  H2  ACN D 789      56.425  37.311  41.288  1.00  0.00           HC 
ATOM   4620  H3  ACN D 789      55.097  38.117  41.961  1.00  0.00           HC 
ATOM   4621  C2  ACN D 789      55.162  38.161  39.797  1.00  0.00           YC 
ATOM   4622  N   ACN D 789      54.896  38.735  38.844  1.00  0.00           YN 
TER
TER
ATOM   4623  C1  ACN D 790      25.299  59.928  41.402  1.00  0.00           CT 
ATOM   4624  H1  ACN D 790      26.049  59.136  41.407  1.00  0.00           HC 
ATOM   4625  H2  ACN D 790      24.295  59.497  41.445  1.00  0.00           HC 
ATOM   4626  H3  ACN D 790      25.283  60.434  40.439  1.00  0.00           HC 
ATOM   4627  C2  ACN D 790      25.562  60.801  42.556  1.00  0.00           YC 
ATOM   4628  N   ACN D 790      25.844  61.557  43.366  1.00  0.00           YN 
TER
TER
ATOM   4629  C1  ACN D 791      52.725  50.797  49.936  1.00  0.00           CT 
ATOM   4630  H1  ACN D 791      53.759  50.768  50.281  1.00  0.00           HC 
ATOM   4631  H2  ACN D 791      52.684  50.628  48.856  1.00  0.00           HC 
ATOM   4632  H3  ACN D 791      52.323  51.805  50.019  1.00  0.00           HC 
ATOM   4633  C2  ACN D 791      51.977  49.770  50.674  1.00  0.00           YC 
ATOM   4634  N   ACN D 791      51.364  49.071  51.340  1.00  0.00           YN 
TER
TER
ATOM   4635  C1  ACN D 792      58.276  64.451   6.232  1.00  0.00           CT 
ATOM   4636  H1  ACN D 792      59.180  63.852   6.112  1.00  0.00           HC 
ATOM   4637  H2  ACN D 792      58.137  64.717   7.284  1.00  0.00           HC 
ATOM   4638  H3  ACN D 792      57.391  63.850   6.035  1.00  0.00           HC 
ATOM   4639  C2  ACN D 792      58.414  65.645   5.386  1.00  0.00           YC 
ATOM   4640  N   ACN D 792      58.456  66.501   4.629  1.00  0.00           YN 
TER
TER
ATOM   4641  C1  ACN D 793      14.758  22.636  28.478  1.00  0.00           CT 
ATOM   4642  H1  ACN D 793      14.680  22.071  27.549  1.00  0.00           HC 
ATOM   4643  H2  ACN D 793      15.790  22.621  28.842  1.00  0.00           HC 
ATOM   4644  H3  ACN D 793      14.232  22.125  29.281  1.00  0.00           HC 
ATOM   4645  C2  ACN D 793      14.299  24.006  28.211  1.00  0.00           YC 
ATOM   4646  N   ACN D 793      13.815  25.029  28.044  1.00  0.00           YN 
TER
TER
ATOM   4647  C1  ACN D 794      13.977  25.323  48.042  1.00  0.00           CT 
ATOM   4648  H1  ACN D 794      14.308  26.077  48.756  1.00  0.00           HC 
ATOM   4649  H2  ACN D 794      14.435  25.503  47.064  1.00  0.00           HC 
ATOM   4650  H3  ACN D 794      12.919  25.448  47.818  1.00  0.00           HC 
ATOM   4651  C2  ACN D 794      14.345  24.005  48.577  1.00  0.00           YC 
ATOM   4652  N   ACN D 794      14.504  22.976  49.051  1.00  0.00           YN 
TER
TER
ATOM   4653  C1  ACN D 795      38.793  42.624  51.957  1.00  0.00           CT 
ATOM   4654  H1  ACN D 795      38.892  41.695  52.521  1.00  0.00           HC 
ATOM   4655  H2  ACN D 795      38.178  42.460  51.067  1.00  0.00           HC 
ATOM   4656  H3  ACN D 795      39.747  42.908  51.518  1.00  0.00           HC 
ATOM   4657  C2  ACN D 795      38.198  43.629  52.849  1.00  0.00           YC 
ATOM   4658  N   ACN D 795      37.866  44.448  53.575  1.00  0.00           YN 
TER
TER
ATOM   4659  C1  ACN D 796      33.759  25.904  33.589  1.00  0.00           CT 
ATOM   4660  H1  ACN D 796      33.914  26.581  34.430  1.00  0.00           HC 
ATOM   4661  H2  ACN D 796      34.511  25.109  33.602  1.00  0.00           HC 
ATOM   4662  H3  ACN D 796      33.981  26.404  32.649  1.00  0.00           HC 
ATOM   4663  C2  ACN D 796      32.397  25.362  33.695  1.00  0.00           YC 
ATOM   4664  N   ACN D 796      31.298  25.046  33.695  1.00  0.00           YN 
TER
TER
ATOM   4665  C1  ACN D 797      48.509  62.005  57.877  1.00  0.00           CT 
ATOM   4666  H1  ACN D 797      49.134  62.648  57.258  1.00  0.00           HC 
ATOM   4667  H2  ACN D 797      48.403  62.433  58.878  1.00  0.00           HC 
ATOM   4668  H3  ACN D 797      49.018  61.067  58.089  1.00  0.00           HC 
ATOM   4669  C2  ACN D 797      47.207  61.865  57.209  1.00  0.00           YC 
ATOM   4670  N   ACN D 797      46.247  61.642  56.629  1.00  0.00           YN 
TER
TER
ATOM   4671  C1  ACN D 798      68.872  68.710  47.977  1.00  0.00           CT 
ATOM   4672  H1  ACN D 798      68.941  68.229  48.953  1.00  0.00           HC 
ATOM   4673  H2  ACN D 798      69.362  69.688  48.003  1.00  0.00           HC 
ATOM   4674  H3  ACN D 798      67.842  68.983  47.758  1.00  0.00           HC 
ATOM   4675  C2  ACN D 798      69.499  67.817  46.992  1.00  0.00           YC 
ATOM   4676  N   ACN D 798      69.858  67.070  46.205  1.00  0.00           YN 
TER
TER
ATOM   4677  C1  ACN D 799      57.163  64.372  37.335  1.00  0.00           CT 
ATOM   4678  H1  ACN D 799      57.626  63.460  36.957  1.00  0.00           HC 
ATOM   4679  H2  ACN D 799      57.912  65.165  37.425  1.00  0.00           HC 
ATOM   4680  H3  ACN D 799      56.850  64.243  38.369  1.00  0.00           HC 
ATOM   4681  C2  ACN D 799      56.087  64.748  36.406  1.00  0.00           YC 
ATOM   4682  N   ACN D 799      55.166  64.966  35.766  1.00  0.00           YN 
TER
TER
ATOM   4683  C1  ACN D 800      51.016  53.533  25.551  1.00  0.00           CT 
ATOM   4684  H1  ACN D 800      50.232  52.885  25.944  1.00  0.00           HC 
ATOM   4685  H2  ACN D 800      51.987  53.241  25.960  1.00  0.00           HC 
ATOM   4686  H3  ACN D 800      50.905  54.544  25.939  1.00  0.00           HC 
ATOM   4687  C2  ACN D 800      50.992  53.427  24.085  1.00  0.00           YC 
ATOM   4688  N   ACN D 800      50.888  53.455  22.947  1.00  0.00           YN 
TER
TER
ATOM   4689  C1  ACN D 801      33.474  39.537  30.476  1.00  0.00           CT 
ATOM   4690  H1  ACN D 801      32.618  39.367  29.823  1.00  0.00           HC 
ATOM   4691  H2  ACN D 801      33.485  40.575  30.821  1.00  0.00           HC 
ATOM   4692  H3  ACN D 801      34.403  39.480  29.912  1.00  0.00           HC 
ATOM   4693  C2  ACN D 801      33.375  38.595  31.600  1.00  0.00           YC 
ATOM   4694  N   ACN D 801      33.377  37.777  32.399  1.00  0.00           YN 
TER
TER
ATOM   4695  C1  ACN D 802      10.997  32.640  23.253  1.00  0.00           CT 
ATOM   4696  H1  ACN D 802      11.273  31.941  24.044  1.00  0.00           HC 
ATOM   4697  H2  ACN D 802       9.969  32.454  22.928  1.00  0.00           HC 
ATOM   4698  H3  ACN D 802      11.559  32.430  22.345  1.00  0.00           HC 
ATOM   4699  C2  ACN D 802      11.159  34.002  23.781  1.00  0.00           YC 
ATOM   4700  N   ACN D 802      11.415  35.058  24.139  1.00  0.00           YN 
TER
TER
ATOM   4701  C1  ACN D 803      40.153  27.347  45.351  1.00  0.00           CT 
ATOM   4702  H1  ACN D 803      39.769  26.735  46.168  1.00  0.00           HC 
ATOM   4703  H2  ACN D 803      39.989  28.407  45.566  1.00  0.00           HC 
ATOM   4704  H3  ACN D 803      39.553  27.206  44.454  1.00  0.00           HC 
ATOM   4705  C2  ACN D 803      41.582  27.041  45.195  1.00  0.00           YC 
ATOM   4706  N   ACN D 803      42.654  26.707  44.979  1.00  0.00           YN 
TER
TER
ATOM   4707  C1  ACN D 804       9.103  58.101  15.734  1.00  0.00           CT 
ATOM   4708  H1  ACN D 804       9.123  58.442  16.770  1.00  0.00           HC 
ATOM   4709  H2  ACN D 804      10.117  57.873  15.393  1.00  0.00           HC 
ATOM   4710  H3  ACN D 804       8.822  58.915  15.070  1.00  0.00           HC 
ATOM   4711  C2  ACN D 804       8.231  56.919  15.668  1.00  0.00           YC 
ATOM   4712  N   ACN D 804       7.450  56.088  15.586  1.00  0.00           YN 
TER
TER
ATOM   4713  C1  ACN D 805      66.842  20.377  36.196  1.00  0.00           CT 
ATOM   4714  H1  ACN D 805      67.865  20.016  36.086  1.00  0.00           HC 
ATOM   4715  H2  ACN D 805      66.187  19.562  36.518  1.00  0.00           HC 
ATOM   4716  H3  ACN D 805      66.421  20.631  35.225  1.00  0.00           HC 
ATOM   4717  C2  ACN D 805      66.857  21.477  37.171  1.00  0.00           YC 
ATOM   4718  N   ACN D 805      66.883  22.419  37.819  1.00  0.00           YN 
TER
TER
ATOM   4719  C1  ACN D 806      32.843  53.784  20.585  1.00  0.00           CT 
ATOM   4720  H1  ACN D 806      32.202  54.584  20.957  1.00  0.00           HC 
ATOM   4721  H2  ACN D 806      33.760  54.204  20.159  1.00  0.00           HC 
ATOM   4722  H3  ACN D 806      32.393  53.307  19.717  1.00  0.00           HC 
ATOM   4723  C2  ACN D 806      33.133  52.881  21.707  1.00  0.00           YC 
ATOM   4724  N   ACN D 806      33.247  52.105  22.539  1.00  0.00           YN 
TER
TER
ATOM   4725  C1  ACN D 807      15.071  46.865  14.766  1.00  0.00           CT 
ATOM   4726  H1  ACN D 807      15.426  47.574  15.514  1.00  0.00           HC 
ATOM   4727  H2  ACN D 807      15.771  46.820  13.926  1.00  0.00           HC 
ATOM   4728  H3  ACN D 807      14.170  47.238  14.284  1.00  0.00           HC 
ATOM   4729  C2  ACN D 807      14.926  45.557  15.421  1.00  0.00           YC 
ATOM   4730  N   ACN D 807      14.681  44.576  15.954  1.00  0.00           YN 
TER
TER
ATOM   4731  C1  ACN D 808      10.104  63.934  60.500  1.00  0.00           CT 
ATOM   4732  H1  ACN D 808       9.225  64.021  59.861  1.00  0.00           HC 
ATOM   4733  H2  ACN D 808       9.853  63.389  61.415  1.00  0.00           HC 
ATOM   4734  H3  ACN D 808      10.391  64.907  60.892  1.00  0.00           HC 
ATOM   4735  C2  ACN D 808      11.150  63.245  59.730  1.00  0.00           YC 
ATOM   4736  N   ACN D 808      12.007  62.835  59.094  1.00  0.00           YN 
TER
TER
ATOM   4737  C1  ACN D 809      21.557  46.450  54.443  1.00  0.00           CT 
ATOM   4738  H1  ACN D 809      22.211  46.778  53.634  1.00  0.00           HC 
ATOM   4739  H2  ACN D 809      20.764  47.185  54.609  1.00  0.00           HC 
ATOM   4740  H3  ACN D 809      22.085  46.474  55.395  1.00  0.00           HC 
ATOM   4741  C2  ACN D 809      21.009  45.137  54.073  1.00  0.00           YC 
ATOM   4742  N   ACN D 809      20.691  44.061  53.854  1.00  0.00           YN 
TER
TER
ATOM   4743  C1  ACN D 810      51.876  43.872  58.241  1.00  0.00           CT 
ATOM   4744  H1  ACN D 810      52.765  43.598  57.672  1.00  0.00           HC 
ATOM   4745  H2  ACN D 810      51.574  44.895  57.999  1.00  0.00           HC 
ATOM   4746  H3  ACN D 810      52.112  43.954  59.300  1.00  0.00           HC 
ATOM   4747  C2  ACN D 810      50.819  42.904  57.916  1.00  0.00           YC 
ATOM   4748  N   ACN D 810      50.041  42.078  57.773  1.00  0.00           YN 
TER
TER
ATOM   4749  C1  ACN D 811      65.714  55.140  12.703  1.00  0.00           CT 
ATOM   4750  H1  ACN D 811      66.022  55.412  13.713  1.00  0.00           HC 
ATOM   4751  H2  ACN D 811      66.555  54.700  12.158  1.00  0.00           HC 
ATOM   4752  H3  ACN D 811      65.507  56.030  12.113  1.00  0.00           HC 
ATOM   4753  C2  ACN D 811      64.591  54.197  12.815  1.00  0.00           YC 
ATOM   4754  N   ACN D 811      63.635  53.576  12.894  1.00  0.00           YN 
TER
TER
ATOM   4755  C1  ACN D 812      27.968  50.133  19.024  1.00  0.00           CT 
ATOM   4756  H1  ACN D 812      27.674  51.182  18.995  1.00  0.00           HC 
ATOM   4757  H2  ACN D 812      27.083  49.492  18.978  1.00  0.00           HC 
ATOM   4758  H3  ACN D 812      28.376  49.878  20.000  1.00  0.00           HC 
ATOM   4759  C2  ACN D 812      28.873  49.888  17.892  1.00  0.00           YC 
ATOM   4760  N   ACN D 812      29.682  49.726  17.100  1.00  0.00           YN 
TER
TER
ATOM   4761  C1  ACN D 813      58.191  47.932  35.768  1.00  0.00           CT 
ATOM   4762  H1  ACN D 813      58.161  48.537  34.860  1.00  0.00           HC 
ATOM   4763  H2  ACN D 813      58.367  46.882  35.516  1.00  0.00           HC 
ATOM   4764  H3  ACN D 813      57.207  47.888  36.230  1.00  0.00           HC 
ATOM   4765  C2  ACN D 813      59.255  48.468  36.628  1.00  0.00           YC 
ATOM   4766  N   ACN D 813      59.984  48.963  37.357  1.00  0.00           YN 
TER
TER
ATOM   4767  C1  ACN D 814       5.751  66.862  55.475  1.00  0.00           CT 
ATOM   4768  H1  ACN D 814       5.019  66.384  54.824  1.00  0.00           HC 
ATOM   4769  H2  ACN D 814       6.738  66.414  55.326  1.00  0.00           HC 
ATOM   4770  H3  ACN D 814       5.552  66.619  56.517  1.00  0.00           HC 
ATOM   4771  C2  ACN D 814       5.757  68.299  55.166  1.00  0.00           YC 
ATOM   4772  N   ACN D 814       5.667  69.430  55.026  1.00  0.00           YN 
TER
TER
ATOM   4773  C1  ACN D 815      43.164   9.920   8.947  1.00  0.00           CT 
ATOM   4774  H1  ACN D 815      43.376  10.861   9.455  1.00  0.00           HC 
ATOM   4775  H2  ACN D 815      43.448   9.988   7.893  1.00  0.00           HC 
ATOM   4776  H3  ACN D 815      42.090   9.757   8.878  1.00  0.00           HC 
ATOM   4777  C2  ACN D 815      43.908   8.859   9.641  1.00  0.00           YC 
ATOM   4778  N   ACN D 815      44.371   8.014  10.257  1.00  0.00           YN 
TER
TER
ATOM   4779  C1  ACN D 816      36.812  54.951  49.601  1.00  0.00           CT 
ATOM   4780  H1  ACN D 816      36.166  54.301  50.192  1.00  0.00           HC 
ATOM   4781  H2  ACN D 816      36.415  55.054  48.587  1.00  0.00           HC 
ATOM   4782  H3  ACN D 816      37.771  54.471  49.417  1.00  0.00           HC 
ATOM   4783  C2  ACN D 816      36.891  56.249  50.286  1.00  0.00           YC 
ATOM   4784  N   ACN D 816      37.066  57.208  50.883  1.00  0.00           YN 
TER
TER
ATOM   4785  C1  ACN D 817      23.086  14.991   8.303  1.00  0.00           CT 
ATOM   4786  H1  ACN D 817      22.662  14.575   9.218  1.00  0.00           HC 
ATOM   4787  H2  ACN D 817      22.807  16.044   8.204  1.00  0.00           HC 
ATOM   4788  H3  ACN D 817      22.611  14.551   7.428  1.00  0.00           HC 
ATOM   4789  C2  ACN D 817      24.544  14.821   8.368  1.00  0.00           YC 
ATOM   4790  N   ACN D 817      25.659  14.569   8.350  1.00  0.00           YN 
TER
TER
ATOM   4791  C1  ACN D 818      14.004  14.729  47.549  1.00  0.00           CT 
ATOM   4792  H1  ACN D 818      13.055  14.894  48.060  1.00  0.00           HC 
ATOM   4793  H2  ACN D 818      13.867  14.035  46.714  1.00  0.00           HC 
ATOM   4794  H3  ACN D 818      14.690  14.176  48.187  1.00  0.00           HC 
ATOM   4795  C2  ACN D 818      14.501  16.034  47.091  1.00  0.00           YC 
ATOM   4796  N   ACN D 818      14.957  17.056  46.856  1.00  0.00           YN 
TER
TER
ATOM   4797  C1  ACN D 819      46.254  14.397  38.692  1.00  0.00           CT 
ATOM   4798  H1  ACN D 819      46.375  13.801  39.596  1.00  0.00           HC 
ATOM   4799  H2  ACN D 819      47.157  14.986  38.505  1.00  0.00           HC 
ATOM   4800  H3  ACN D 819      45.508  15.175  38.844  1.00  0.00           HC 
ATOM   4801  C2  ACN D 819      45.969  13.476  37.582  1.00  0.00           YC 
ATOM   4802  N   ACN D 819      45.613  12.781  36.747  1.00  0.00           YN 
TER
TER
ATOM   4803  C1  ACN D 820      34.594   7.635  64.777  1.00  0.00           CT 
ATOM   4804  H1  ACN D 820      35.057   8.623  64.776  1.00  0.00           HC 
ATOM   4805  H2  ACN D 820      33.986   7.505  65.677  1.00  0.00           HC 
ATOM   4806  H3  ACN D 820      35.348   6.860  64.904  1.00  0.00           HC 
ATOM   4807  C2  ACN D 820      33.786   7.518  63.555  1.00  0.00           YC 
ATOM   4808  N   ACN D 820      33.270   7.370  62.546  1.00  0.00           YN 
TER
TER
ATOM   4809  C1  ACN D 821       2.260  13.209  11.073  1.00  0.00           CT 
ATOM   4810  H1  ACN D 821       2.045  13.716  12.014  1.00  0.00           HC 
ATOM   4811  H2  ACN D 821       3.221  12.689  11.135  1.00  0.00           HC 
ATOM   4812  H3  ACN D 821       2.449  13.933  10.283  1.00  0.00           HC 
ATOM   4813  C2  ACN D 821       1.156  12.275  10.805  1.00  0.00           YC 
ATOM   4814  N   ACN D 821       0.240  11.652  10.524  1.00  0.00           YN 
TER
TER
ATOM   4815  C1  ACN D 822       4.897  15.893  30.963  1.00  0.00           CT 
ATOM   4816  H1  ACN D 822       5.490  15.527  31.801  1.00  0.00           HC 
ATOM   4817  H2  ACN D 822       3.881  15.492  31.016  1.00  0.00           HC 
ATOM   4818  H3  ACN D 822       5.255  15.469  30.027  1.00  0.00           HC 
ATOM   4819  C2  ACN D 822       4.902  17.362  31.019  1.00  0.00           YC 
ATOM   4820  N   ACN D 822       5.016  18.499  30.977  1.00  0.00           YN 
TER
TER
ATOM   4821  C1  ACN D 823      68.730  42.833  12.554  1.00  0.00           CT 
ATOM   4822  H1  ACN D 823      69.676  42.619  12.055  1.00  0.00           HC 
ATOM   4823  H2  ACN D 823      68.467  43.888  12.426  1.00  0.00           HC 
ATOM   4824  H3  ACN D 823      68.843  42.762  13.634  1.00  0.00           HC 
ATOM   4825  C2  ACN D 823      67.709  41.947  11.979  1.00  0.00           YC 
ATOM   4826  N   ACN D 823      66.945  41.169  11.634  1.00  0.00           YN 
TER
TER
ATOM   4827  C1  ACN D 824       9.753  59.376  23.035  1.00  0.00           CT 
ATOM   4828  H1  ACN D 824       9.274  58.415  22.843  1.00  0.00           HC 
ATOM   4829  H2  ACN D 824       9.476  59.743  24.028  1.00  0.00           HC 
ATOM   4830  H3  ACN D 824       9.336  60.146  22.390  1.00  0.00           HC 
ATOM   4831  C2  ACN D 824      11.205  59.186  22.915  1.00  0.00           YC 
ATOM   4832  N   ACN D 824      12.320  59.076  22.687  1.00  0.00           YN 
TER
TER
ATOM   4833  C1  ACN D 825      33.140  65.996  35.794  1.00  0.00           CT 
ATOM   4834  H1  ACN D 825      32.103  66.063  36.123  1.00  0.00           HC 
ATOM   4835  H2  ACN D 825      33.445  66.932  35.317  1.00  0.00           HC 
ATOM   4836  H3  ACN D 825      33.236  65.287  34.973  1.00  0.00           HC 
ATOM   4837  C2  ACN D 825      33.967  65.694  36.971  1.00  0.00           YC 
ATOM   4838  N   ACN D 825      34.594  65.325  37.853  1.00  0.00           YN 
TER
TER
ATOM   4839  C1  ACN D 826      48.288  44.261  37.530  1.00  0.00           CT 
ATOM   4840  H1  ACN D 826      47.218  44.279  37.743  1.00  0.00           HC 
ATOM   4841  H2  ACN D 826      48.546  43.356  36.973  1.00  0.00           HC 
ATOM   4842  H3  ACN D 826      48.857  44.128  38.448  1.00  0.00           HC 
ATOM   4843  C2  ACN D 826      48.614  45.476  36.770  1.00  0.00           YC 
ATOM   4844  N   ACN D 826      48.897  46.480  36.302  1.00  0.00           YN 
TER
TER
ATOM   4845  C1  ACN D 827      20.698  39.290  43.974  1.00  0.00           CT 
ATOM   4846  H1  ACN D 827      19.664  39.568  43.767  1.00  0.00           HC 
ATOM   4847  H2  ACN D 827      20.741  38.272  44.372  1.00  0.00           HC 
ATOM   4848  H3  ACN D 827      21.091  39.871  44.805  1.00  0.00           HC 
ATOM   4849  C2  ACN D 827      21.455  39.412  42.720  1.00  0.00           YC 
ATOM   4850  N   ACN D 827      22.074  39.638  41.786  1.00  0.00           YN 
TER
TER
ATOM   4851  C1  ACN D 828      59.296  38.947   9.325  1.00  0.00           CT 
ATOM   4852  H1  ACN D 828      58.542  39.201   8.579  1.00  0.00           HC 
ATOM   4853  H2  ACN D 828      58.838  38.395  10.151  1.00  0.00           HC 
ATOM   4854  H3  ACN D 828      59.653  39.844   9.828  1.00  0.00           HC
[truncated: 2,069,537 more chars]
