# Supplementary material for: Oxidation State Determines Solvent Structure Around a Manganese–Vanadium Polyoxometalate Water‐Oxidation Catalyst
Source: Angew Chem Int Ed Engl. 2026 Apr 16;65(24):e9168848. doi: 10.1002/anie.9168848 (PMC13245616; doi:10.1002/anie.9168848)
Supplement: Supplementary file 2 — Supporting File 2: anie72128‐sup‐0002‐Data.zip. [file ANIE-65-e9168848-s002.zip › Mn3444/AC1.prep]

    0    0    2

This is a remark line
molecule.res
AC1   INT  0
CORRECT     OMIT DU   BEG
  0.0000
   1  DUMM  DU    M    0  -1  -2     0.000      .0        .0      .00000
   2  DUMM  DU    M    1   0  -1     1.449      .0        .0      .00000
   3  DUMM  DU    M    2   1   0     1.523   111.21       .0      .00000
   4  C2    c3    M    3   2   1     1.540   111.208  -180.000 -0.593894
   5  H1    hc    E    4   3   2     1.098    27.830    -2.795  0.148934
   6  H2    hc    E    4   3   2     1.098   115.863   -89.188  0.148934
   7  H3    hc    E    4   3   2     1.104    81.191   164.524  0.148934
   8  C1    c     M    4   3   2     1.504   126.695    58.906  0.907406
   9  O6    ON    E    8   4   3     1.273   116.772     4.431 -0.638978
  10  O5    o     M    8   4   3     1.267   117.201  -177.177 -0.617963


LOOP

IMPROPER
   C2   O6   C1   O5

DONE
STOP
