# Supplementary material for: Oxidation State Determines Solvent Structure Around a Manganese–Vanadium Polyoxometalate Water‐Oxidation Catalyst
Source: Angew Chem Int Ed Engl. 2026 Apr 16;65(24):e9168848. doi: 10.1002/anie.9168848 (PMC13245616; doi:10.1002/anie.9168848)
Supplement: Supplementary file 2 — Supporting File 2: anie72128‐sup‐0002‐Data.zip. [file ANIE-65-e9168848-s002.zip › Mn3444/params_6.frcmod]

Force field parameters from cluster_solv.top
MASS
MA    54.940
MB    54.940
MC    54.940
MD    54.940
OA    16.000
OB    16.000
OC    16.000
OD    16.000
OE    16.000
OF    16.000
OG    16.000
OI    16.000
OJ    16.000
OK    16.000
OL    16.000
OM    16.000
ON    16.000
OO    16.000
OP    16.000
OQ    16.000
OR    16.000
VA    50.942
VB    50.942
VC    50.942
Na+   22.990

BOND
MB-OL   500.0000        1.9073
MB-OM   500.0000        1.9073
MB-OK   500.0000        1.9401
MB-ON   350.0000        2.0858
MB-OP   350.0000        2.0858
MB-OO   350.0000        2.0137
MC-OL   300.0000        2.0913
MC-OM   300.0000        2.0913
MC-OJ   100.0000        2.4833
MC-OI   400.0000        1.9432
MC-OD   400.0000        1.9432
MC-o    180.0000        2.3514
MA-OK   300.0000        2.0308
MD-OK   300.0000        2.0308
MA-OL   300.0000        2.0594
MD-OM   300.0000        2.0594
MA-OJ   160.0000        2.0070
MD-OJ   160.0000        2.0070
MA-OE   400.0000        1.9239
MD-OH   400.0000        1.9239
MA-OF   400.0000        1.9409
MD-OG   400.0000        1.9409
MA-o    260.0000        2.1097
MD-o    260.0000        2.1097
VB-OI   600.0000        1.7822
VB-OD   600.0000        1.7822
VB-OH   600.0000        1.8015
VB-OE   600.0000        1.8015
VC-OG   600.0000        1.8044
VC-OF   600.0000        1.8044
VA-OR   600.0000        1.8117
VA-OB   600.0000        1.8059
VC-OR   600.0000        1.8524
VB-OB   600.0000        1.8491
OQ-VC   1000.0000       1.6180
VB-OC   1000.0000       1.6210
VA-OA   1000.0000       1.6168
c-ON    800.0000        1.3043
c-OP    800.0000        1.3043
c-OO    800.0000        1.3190
c-o     1070.0000       1.2869


ANGLE
MA-OJ-MC        600.0000        94.0949
MC-OJ-MD        600.0000        94.0949
MA-OJ-MD        600.0000        100.8159
MA-OK-MB        600.0000        96.2364
MB-OK-MD        600.0000        96.2364
MA-OK-MD        600.0000        97.7524
MA-OL-MB        600.0000        96.0999
MB-OM-MD        600.0000        96.0999
MB-OL-MC        600.0000        97.6843
MB-OM-MC        600.0000        97.6843
MA-OL-MC        600.0000        104.1180
MC-OM-MD        600.0000        104.1180
OK-MB-OL        600.0000        86.5323
OK-MB-OM        600.0000        86.5323
OL-MB-OM        600.0000        85.2649
OL-MC-OJ        150.0000        74.2172
OM-MC-OJ        150.0000        74.2172
OL-MC-OM        200.0000        77.3780
OK-MA-OJ        150.0000        80.5880
OK-MD-OJ        150.0000        80.5880
OK-MA-OL        200.0000        80.5649
OK-MD-OM        200.0000        80.5649
OL-MA-OJ        150.0000        85.9178
OM-MD-OJ        150.0000        85.9178
OK-MB-ON        200.0000        87.7507
OK-MB-OP        200.0000        87.7507
OK-MB-OO        200.0000        176.7164
OL-MB-ON        200.0000        172.8343
OM-MB-OP        200.0000        172.8343
OL-MB-OO        200.0000        92.8672
OM-MB-OO        200.0000        92.8672
OL-MB-OP        200.0000        89.2769
OM-MB-ON        200.0000        89.2769
OO-MB-OP        150.0000        91.8499
ON-MB-OO        150.0000        91.8499
ON-MB-OP        150.0000        94.7745
o-MC-OD 200.0000        104.7855
o-MC-OI 200.0000        104.7855
OI-MC-OD        200.0000        96.4716
OJ-MC-o 200.0000        154.2797
OJ-MC-OD        200.0000        91.8523
OJ-MC-OI        200.0000        91.8523
OL-MC-o 200.0000        85.2209
OM-MC-o 200.0000        85.2209
OL-MC-OD        150.0000        91.3343
OM-MC-OI        150.0000        91.3343
OL-MC-OI        150.0000        164.7444
OM-MC-OD        150.0000        164.7444
o-MA-OE 200.0000        95.7579
o-MD-OH 200.0000        95.7579
o-MA-OF 200.0000        95.0865
o-MD-OG 200.0000        95.0865
OJ-MA-o 200.0000        166.3717
OJ-MD-o 200.0000        166.3717
OK-MA-o 200.0000        86.6878
OK-MD-o 200.0000        86.6878
OL-MA-o 200.0000        85.1394
OM-MD-o 200.0000        85.1394
OF-MA-OE        200.0000        95.9601
OG-MD-OH        200.0000        95.9601
OJ-MA-OE        200.0000        94.9442
OJ-MD-OH        200.0000        94.9442
OJ-MA-OF        200.0000        91.5666
OJ-MD-OG        200.0000        91.5666
OK-MA-OE        150.0000        170.8974
OK-MD-OH        150.0000        170.8974
OK-MA-OF        150.0000        91.8360
OK-MD-OG        150.0000        91.8360
OL-MA-OE        150.0000        90.5325
OM-MD-OH        150.0000        90.5325
OL-MA-OF        150.0000        172.8020
OM-MD-OG        150.0000        172.8020
MC-OI-VB        200.0000        122.0000
MC-OD-VB        200.0000        122.0000
MA-OE-VB        200.0000        122.0000
MD-OH-VB        200.0000        122.0000
MA-OF-VC        200.0000        127.0000
MD-OG-VC        200.0000        127.0000
VA-OB-VB        100.0000        142.2490
VC-OR-VA        100.0000        140.0349
OA-VA-OB        160.0000        107.3497
OB-VA-OB        140.0000        110.4326
OR-VA-OA        160.0000        107.2071
OR-VA-OB        140.0000        112.0567
OF-VC-OG        140.0000        111.4767
OF-VC-OR        140.0000        112.5547
OG-VC-OR        140.0000        112.5547
OQ-VC-OF        160.0000        106.5634
OQ-VC-OG        160.0000        106.5634
OQ-VC-OR        160.0000        106.3184
OB-VB-OC        160.0000        109.7585
OB-VB-OC        160.0000        109.7585
OB-VB-OH        140.0000        108.1023
OE-VB-OB        140.0000        108.1023
OB-VB-OI        140.0000        110.2098
OD-VB-OB        140.0000        110.2098
OC-VB-OD        160.0000        109.7347
OC-VB-OI        160.0000        109.7347
OC-VB-OE        160.0000        109.4430
OC-VB-OH        160.0000        109.4430
OD-VB-OE        140.0000        109.3373
OH-VB-OI        140.0000        109.3373
MB-ON-c 250.0000        124.5000
MB-OP-c 250.0000        124.5000
MB-OO-c 250.0000        122.0000
MC-o-c  250.0000        125.8000
MD-o-c  250.0000        124.5000
MA-o-c  250.0000        124.5000
c3-c-o  84.6000 118.4000
c3-c-OP 84.6000 118.0000
c3-c-ON 84.6000 118.0000
c3-c-OO 84.6000 118.0000
OP-c-o  118.8000        123.6000
ON-c-o  118.8000        123.6000
OO-c-o  118.8000        123.6000


DIHE
MB-OK-MA-OJ     1       0.00    180.0   4
MB-OK-MD-OJ     1       0.00    180.0   4
MB-OK-MA-OL     1       0.00    180.0   4
MB-OK-MD-OM     1       0.00    180.0   4
MB-OL-MA-OJ     1       0.00    180.0   4
MB-OM-MD-OJ     1       0.00    180.0   4
MB-OL-MA-OK     1       0.00    180.0   4
MB-OM-MD-OK     1       0.00    180.0   4
MB-OL-MC-OJ     1       0.00    180.0   4
MB-OM-MC-OJ     1       0.00    180.0   4
MB-OL-MC-OM     1       0.00    180.0   4
MB-OM-MC-OL     1       0.00    180.0   4
MC-OJ-MA-OK     1       0.00    180.0   4
MC-OJ-MD-OK     1       0.00    180.0   4
MC-OJ-MA-OL     1       0.00    180.0   4
MC-OJ-MD-OM     1       0.00    180.0   4
MC-OL-MA-OJ     1       0.00    180.0   4
MC-OM-MD-OJ     1       0.00    180.0   4
MC-OL-MA-OK     1       0.00    180.0   4
MC-OM-MD-OK     1       0.00    180.0   4
MC-OL-MB-OK     1       0.00    180.0   4
MC-OM-MB-OK     1       0.00    180.0   4
MC-OL-MB-OM     1       0.00    180.0   4
MC-OM-MB-OL     1       0.00    180.0   4
MA-OJ-MC-OL     1       0.00    180.0   4
MD-OJ-MC-OM     1       0.00    180.0   4
MA-OJ-MC-OM     1       0.00    180.0   4
MD-OJ-MC-OL     1       0.00    180.0   4
MA-OJ-MD-OK     1       0.00    180.0   4
MD-OJ-MA-OK     1       0.00    180.0   4
MA-OJ-MD-OM     1       0.00    180.0   4
MD-OJ-MA-OL     1       0.00    180.0   4
MA-OK-MB-OL     1       0.00    180.0   4
MD-OK-MB-OM     1       0.00    180.0   4
MA-OK-MB-OM     1       0.00    180.0   4
MD-OK-MB-OL     1       0.00    180.0   4
MA-OK-MD-OJ     1       0.00    180.0   4
MD-OK-MA-OJ     1       0.00    180.0   4
MA-OK-MD-OM     1       0.00    180.0   4
MD-OK-MA-OL     1       0.00    180.0   4
MA-OL-MB-OK     1       0.00    180.0   4
MD-OM-MB-OK     1       0.00    180.0   4
MA-OL-MB-OM     1       0.00    180.0   4
MD-OM-MB-OL     1       0.00    180.0   4
MA-OL-MC-OJ     1       0.00    180.0   4
MD-OM-MC-OJ     1       0.00    180.0   4
MA-OL-MC-OM     1       0.00    180.0   4
MD-OM-MC-OL     1       0.00    180.0   4
MA-OK-MB-ON     1       0.00    180.0   4
MD-OK-MB-OP     1       0.00    180.0   4
MA-OK-MB-OO     1       0.00    0.0     1
MD-OK-MB-OO     1       0.00    0.0     1
MA-OK-MB-OP     1       0.00    180.0   4
MD-OK-MB-ON     1       0.00    180.0   4
MA-OL-MB-ON     1       0.00    0.0     1
MD-OM-MB-OP     1       0.00    0.0     1
MA-OL-MB-OO     1       0.00    180.0   4
MD-OM-MB-OO     1       0.00    180.0   4
MA-OL-MB-OP     1       0.00    180.0   4
MD-OM-MB-ON     1       0.00    180.0   4
MC-OL-MB-ON     1       0.00    0.0     1
MC-OM-MB-OP     1       0.00    0.0     1
MC-OL-MB-OP     1       0.00    180.0   4
MC-OM-MB-ON     1       0.00    180.0   4
MC-OL-MB-OO     1       0.00    180.0   4
MC-OM-MB-OO     1       0.00    180.0   4
MA-OJ-MC-OD     1       0.00    180.0   4
MD-OJ-MC-OI     1       0.00    180.0   4
MA-OJ-MC-OI     1       0.00    180.0   4
MD-OJ-MC-OD     1       0.00    180.0   4
MA-OJ-MC-o      1       0.00    0.0     1
MD-OJ-MC-o      1       0.00    0.0     1
MB-OM-MC-o      1       0.00    180.0   4
MB-OL-MC-o      1       0.00    180.0   4
MB-OM-MC-OD     1       0.00    0.0     1
MB-OL-MC-OI     1       0.00    0.0     1
MB-OM-MC-OI     1       0.00    180.0   4
MB-OL-MC-OD     1       0.00    180.0   4
MA-OL-MC-o      1       0.00    180.0   4
MD-OM-MC-o      1       0.00    180.0   4
MD-OM-MC-OD     1       0.00    0.0     1
MA-OL-MC-OI     1       0.00    0.0     1
MD-OM-MC-OI     1       0.00    180.0   4
MA-OL-MC-OD     1       0.00    180.0   4
MB-OM-MD-o      1       0.00    180.0   4
MB-OL-MA-o      1       0.00    180.0   4
MB-OM-MD-OG     1       0.00    0.0     1
MB-OL-MA-OF     1       0.00    0.0     1
MB-OM-MD-OH     1       0.00    180.0   4
MB-OL-MA-OE     1       0.00    180.0   4
MB-OK-MD-o      1       0.00    180.0   4
MB-OK-MA-o      1       0.00    180.0   4
MB-OK-MD-OH     1       0.00    0.0     1
MB-OK-MA-OE     1       0.00    0.0     1
MB-OK-MD-OG     1       0.00    180.0   4
MB-OK-MA-OF     1       0.00    180.0   4
MC-OL-MA-o      1       0.00    180.0   4
MC-OM-MD-o      1       0.00    180.0   4
MC-OL-MA-OE     1       0.00    180.0   4
MC-OM-MD-OH     1       0.00    180.0   4
MC-OL-MA-OF     1       0.00    0.0     1
MC-OM-MD-OG     1       0.00    0.0     1
MC-OJ-MD-o      1       0.00    0.0     1
MC-OJ-MA-o      1       0.00    0.0     1
MC-OJ-MD-OH     1       0.00    180.0   4
MC-OJ-MA-OE     1       0.00    180.0   4
MC-OJ-MD-OG     1       0.00    180.0   4
MC-OJ-MA-OF     1       0.00    180.0   4
MD-OJ-MA-o      1       0.00    0.0     1
MA-OJ-MD-o      1       0.00    0.0     1
MD-OJ-MA-OF     1       0.00    180.0   4
MA-OJ-MD-OG     1       0.00    180.0   4
MD-OJ-MA-OE     1       0.00    180.0   4
MA-OJ-MD-OH     1       0.00    180.0   4
MA-OK-MD-o      1       0.00    180.0   4
MD-OK-MA-o      1       0.00    180.0   4
MD-OK-MA-OF     1       0.00    180.0   4
MA-OK-MD-OG     1       0.00    180.0   4
MA-OK-MD-OH     1       0.00    0.0     1
MD-OK-MA-OE     1       0.00    0.0     1
MC-OD-VB-OC     1       0.10    -45.0   3
MC-OI-VB-OC     1       0.10    45.0    3
MA-OE-VB-OC     1       0.10    45.0    3
MD-OH-VB-OC     1       0.10    -45.0   3
MA-OF-VC-OQ     1       0.10    -45.0   3
MD-OG-VC-OQ     1       0.10    45.0    3
MC-OD-VB-OB     1       0.10    -45.0   3
MC-OI-VB-OB     1       0.10    45.0    3
MA-OE-VB-OB     1       0.10    45.0    3
MD-OH-VB-OB     1       0.10    -45.0   3
MA-OF-VC-OR     1       0.10    -45.0   3
MD-OG-VC-OR     1       0.10    45.0    3
MA-OE-VB-OD     1       0.10    45.0    3
MD-OH-VB-OI     1       0.10    -45.0   3
MA-OF-VC-OG     1       0.10    -45.0   3
MD-OG-VC-OF     1       0.10    45.0    3
MC-OD-VB-OE     1       0.10    -45.0   3
MC-OI-VB-OH     1       0.10    45.0    3
VB-OD-MC-OM     1       0.00    0.0     1
VB-OI-MC-OL     1       0.00    0.0     1
VB-OH-MD-OK     1       0.00    0.0     1
VB-OE-MA-OK     1       0.00    0.0     1
VC-OF-MA-OL     1       0.00    0.0     1
VC-OG-MD-OM     1       0.00    0.0     1
VB-OD-MC-OJ     1       0.20    90.0    4
VB-OI-MC-OJ     1       0.20    -90.0   4
VB-OH-MD-OJ     1       0.20    90.0    4
VB-OE-MA-OJ     1       0.20    -90.0   4
VC-OF-MA-OJ     1       0.20    90.0    4
VC-OG-MD-OJ     1       0.20    -90.0   4
VB-OD-MC-OL     1       0.20    90.0    4
VB-OI-MC-OM     1       0.20    -90.0   4
VB-OH-MD-OM     1       0.20    90.0    4
VB-OE-MA-OL     1       0.20    -90.0   4
VC-OG-MD-OK     1       0.20    -90.0   4
VC-OF-MA-OK     1       0.20    90.0    4
VB-OI-MC-OD     1       0.20    90.0    4
VB-OD-MC-OI     1       0.20    90.0    4
VB-OH-MD-OG     1       0.20    90.0    4
VB-OE-MA-OF     1       0.20    -90.0   4
VC-OG-MD-OH     1       0.20    90.0    4
VC-OF-MA-OE     1       0.20    90.0    4
VB-OD-MC-o      1       0.20    90.0    4
VB-OI-MC-o      1       0.20    90.0    4
VB-OH-MD-o      1       0.20    90.0    4
VB-OE-MA-o      1       0.20    -90.0   4
VC-OF-MA-o      1       0.20    -90.0   4
VC-OG-MD-o      1       0.20    -90.0   4
VA-OR-VC-OQ     1       0.80    0.0     3
VA-OB-VB-OC     1       0.80    0.0     3
VB-OB-VA-OA     1       0.80    0.0     3
VC-OR-VA-OA     1       0.80    0.0     3
VA-OR-VC-OF     1       0.80    0.0     3
VA-OR-VC-OG     1       0.80    0.0     3
VA-OB-VB-OD     1       0.80    0.0     3
VA-OB-VB-OI     1       0.80    0.0     3
VA-OB-VB-OE     1       0.80    0.0     3
VA-OB-VB-OH     1       0.80    0.0     3
VB-OB-VA-OR     1       0.80    0.0     3
VC-OR-VA-OB     1       0.80    0.0     3
VB-OB-VA-OB     1       0.80    0.0     3
c-o-MA-OJ       1       0.00    0.0     1
c-o-MD-OJ       1       0.00    0.0     1
c-o-MC-OJ       1       0.00    0.0     1
c-OO-MB-OK      1       0.00    0.0     1
c-ON-MB-OL      1       0.00    0.0     1
c-OP-MB-OM      1       0.00    0.0     1
c-o-MC-OL       1       0.70    0.0     4
c-o-MC-OM       1       0.70    0.0     4
c-o-MA-OK       1       0.70    0.0     4
c-o-MD-OK       1       0.70    0.0     4
c-o-MA-OL       1       0.70    0.0     4
c-o-MD-OM       1       0.70    0.0     4
c-ON-MB-OK      1       0.70    0.0     4
c-OP-MB-OK      1       0.70    0.0     4
c-OO-MB-OL      1       0.70    0.0     4
c-OO-MB-OM      1       0.70    0.0     4
c-ON-MB-OM      1       0.70    0.0     4
c-OP-MB-OL      1       0.70    0.0     4
c-o-MA-OF       1       0.70    0.0     4
c-o-MD-OG       1       0.70    0.0     4
c-o-MA-OE       1       0.70    0.0     4
c-o-MD-OH       1       0.70    0.0     4
c-o-MC-OD       1       0.70    0.0     4
c-o-MC-OI       1       0.70    0.0     4
c-OO-MB-ON      1       0.70    0.0     4
c-OO-MB-OP      1       0.70    0.0     4
c-OP-MB-OO      1       0.70    0.0     4
c-ON-MB-OO      1       0.70    0.0     4
c-ON-MB-OP      1       0.70    0.0     4
c-OP-MB-ON      1       0.70    0.0     4
MB-OP-c-c3      1       0.60    180.0   2
MB-ON-c-c3      1       0.60    180.0   2
MB-OO-c-c3      1       0.60    180.0   2
MC-o-c-c3       1       0.60    180.0   2
MD-o-c-c3       1       0.60    180.0   2
MA-o-c-c3       1       0.60    180.0   2
MC-o-c-OO       1       0.60    180.0   2
MA-o-c-OP       1       0.60    180.0   2
MD-o-c-ON       1       0.60    180.0   2
MB-OO-c-o       1       0.60    180.0   2
MB-ON-c-o       1       0.60    180.0   2
MB-OP-c-o       1       0.60    180.0   2
hc-c3-c-ON      1       0.83    0       -1
hc-c3-c-ON      1       0.04    180     3
hc-c3-c-OO      1       0.83    0       -1
hc-c3-c-OO      1       0.04    180     3
hc-c3-c-OP      1       0.83    0       -1
hc-c3-c-OP      1       0.04    180     3
hc-c3-c-o       1       0.83    0       -1
hc-c3-c-o       1       0.04    180     3


IMPROPER

NONB
MA    1.46700000   0.02960000
MB    1.46700000   0.02960000
MC    1.46700000   0.02960000
MD    1.46700000   0.02960000
OA    1.65620000   0.17000000
OB    1.65620000   0.17000000
OC    1.65620000   0.17000000
OD    1.65620000   0.17000000
OE    1.65620000   0.17000000
OF    1.65620000   0.17000000
OG    1.65620000   0.17000000
OI    1.65620000   0.17000000
OJ    1.65620000   0.17000000
OK    1.65620000   0.17000000
OL    1.65620000   0.17000000
OM    1.65620000   0.17000000
ON    1.65620000   0.17000000
OO    1.65620000   0.17000000
OP    1.65620000   0.17000000
OQ    1.65620000   0.17000000
OR    1.65620000   0.17000000
VA    1.57200000   0.01600000
VB    1.57200000   0.01600000
VC    1.57200000   0.01600000
Na+    1.36900000   0.08743930
