# Supplementary material for: Oxidation State Determines Solvent Structure Around a Manganese–Vanadium Polyoxometalate Water‐Oxidation Catalyst
Source: Angew Chem Int Ed Engl. 2026 Apr 16;65(24):e9168848. doi: 10.1002/anie.9168848 (PMC13245616; doi:10.1002/anie.9168848)
Supplement: Supplementary file 2 — Supporting File 2: anie72128‐sup‐0002‐Data.zip. [file ANIE-65-e9168848-s002.zip › Mn4444/VAS.prep]

    0    0    2

This is a remark line
molecule.res
VAS   INT  0
CORRECT     OMIT DU   BEG
  0.0000
   1  DUMM  DU    M    0  -1  -2     0.000      .0        .0      .00000
   2  DUMM  DU    M    1   0  -1     1.449      .0        .0      .00000
   3  DUMM  DU    M    2   1   0     1.523   111.21       .0      .00000
   4  O12   OC    M    3   2   1     1.540   111.208  -180.000 -0.494410
   5  V1    VB    M    4   3   2     1.579    74.312  -115.604  1.302961
   6  O11   OD    E    5   4   3     1.717   109.127    59.446 -0.629411
   7  O13   OE    E    5   4   3     1.739   108.877   -60.383 -0.627369
   8  O19   OB    M    5   4   3     1.805   108.677  -179.233 -0.643486


LOOP

IMPROPER

DONE
STOP
