# Supplementary material for: Oxidation State Determines Solvent Structure Around a Manganese–Vanadium Polyoxometalate Water‐Oxidation Catalyst
Source: Angew Chem Int Ed Engl. 2026 Apr 16;65(24):e9168848. doi: 10.1002/anie.9168848 (PMC13245616; doi:10.1002/anie.9168848)
Supplement: Supplementary file 2 — Supporting File 2: anie72128‐sup‐0002‐Data.zip. [file ANIE-65-e9168848-s002.zip › Mn4444/AC3.prep]

    0    0    2

This is a remark line
molecule.res
AC3   INT  0
CORRECT     OMIT DU   BEG
  0.0000
   1  DUMM  DU    M    0  -1  -2     0.000      .0        .0      .00000
   2  DUMM  DU    M    1   0  -1     1.449      .0        .0      .00000
   3  DUMM  DU    M    2   1   0     1.523   111.21       .0      .00000
   4  C5    c3    M    3   2   1     1.540   111.208  -180.000 -0.593602
   5  H7    hc    E    4   3   2     1.098   117.498    98.621  0.171367
   6  H8    hc    E    4   3   2     1.098    31.538    12.875  0.171367
   7  H9    hc    E    4   3   2     1.104    77.022  -156.794  0.171367
   8  C6    c     M    4   3   2     1.504   126.840   -54.158  0.887653
   9  O9    o     E    8   4   3     1.267   117.390   177.397 -0.574568
  10  O10   OP    M    8   4   3     1.275   116.583    -4.064 -0.634814


LOOP

IMPROPER
   C5   O9   C6  O10

DONE
STOP
