# Supplementary material for: Oxidation State Determines Solvent Structure Around a Manganese–Vanadium Polyoxometalate Water‐Oxidation Catalyst
Source: Angew Chem Int Ed Engl. 2026 Apr 16;65(24):e9168848. doi: 10.1002/anie.9168848 (PMC13245616; doi:10.1002/anie.9168848)
Supplement: Supplementary file 2 — Supporting File 2: anie72128‐sup‐0002‐Data.zip. [file ANIE-65-e9168848-s002.zip › Mn4444/processed_mixture.pdb]

HEADER 
TITLE     Built with Packmol                                             
REMARK   Packmol generated pdb file 
REMARK   Home-Page: http://m3g.iqm.unicamp.br/packmol
REMARK
ATOM      1  Mn1 MNO A   1      34.205  34.100  32.727  1.00  0.00          MN  
ATOM      2  Mn2 MNO A   1      36.104  33.918  34.840  1.00  0.00          MN  
ATOM      3  Mn3 MNO A   1      35.238  36.528  34.196  1.00  0.00          MN  
ATOM      4  Mn4 MNO A   1      33.470  34.589  35.690  1.00  0.00          MN  
ATOM      5  O1  MNO A   1      34.400  33.279  34.524  1.00  0.00           O  
ATOM      6  O2  MNO A   1      35.925  34.908  33.297  1.00  0.00           O  
ATOM      7  O3  MNO A   1      33.566  35.908  33.883  1.00  0.00           O  
ATOM      8  O4  MNO A   1      35.317  35.313  35.751  1.00  0.00           O  
TER
ATOM      9  H1  AC1 A   2      36.747  32.313  39.082  1.00  0.00           H  
ATOM     10  H2  AC1 A   2      35.038  31.793  39.358  1.00  0.00           H  
ATOM     11  C1  AC1 A   2      35.408  32.735  37.422  1.00  0.00           C  
ATOM     12  C2  AC1 A   2      35.849  31.869  38.615  1.00  0.00           C  
ATOM     13  O5  AC1 A   2      34.255  33.223  37.430  1.00  0.00           O  
ATOM     14  O6  AC1 A   2      36.325  32.858  36.516  1.00  0.00           O  
ATOM     15  H3  AC1 A   2      36.127  30.861  38.258  1.00  0.00           H  
TER
ATOM     16  H4  AC2 A   3      40.077  36.393  34.191  1.00  0.00           H  
ATOM     17  C3  AC2 A   3      39.542  36.513  35.152  1.00  0.00           C  
ATOM     18  C4  AC2 A   3      38.097  36.036  34.964  1.00  0.00           C  
ATOM     19  O7  AC2 A   3      37.254  36.917  34.626  1.00  0.00           O  
ATOM     20  O8  AC2 A   3      37.915  34.779  35.141  1.00  0.00           O  
ATOM     21  H5  AC2 A   3      39.559  37.580  35.430  1.00  0.00           H  
ATOM     22  H6  AC2 A   3      40.057  35.902  35.913  1.00  0.00           H  
TER
ATOM     23  O9  AC3 A   4      35.594  32.339  32.038  1.00  0.00           O  
ATOM     24  O10 AC3 A   4      36.987  32.421  33.856  1.00  0.00           O  
ATOM     25  H7  AC3 A   4      36.998  30.369  31.287  1.00  0.00           H  
ATOM     26  H8  AC3 A   4      38.439  31.315  31.805  1.00  0.00           H  
ATOM     27  C5  AC3 A   4      37.487  30.864  32.142  1.00  0.00           C  
ATOM     28  C6  AC3 A   4      36.585  31.971  32.712  1.00  0.00           C  
ATOM     29  H9  AC3 A   4      37.729  30.125  32.927  1.00  0.00           H  
TER
ATOM     30  O14 VAM A   5      32.814  36.067  36.650  1.00  0.00           O  
ATOM     31  V2  VAM A   5      32.988  37.648  35.905  1.00  0.00           V  
ATOM     32  O15 VAM A   5      34.625  37.908  35.274  1.00  0.00           O  
ATOM     33  O16 VAM A   5      32.761  38.763  37.076  1.00  0.00           O  
ATOM     34  O20 VAM A   5      29.935  32.869  33.484  1.00  0.00           O  
ATOM     35  V4  VAM A   5      31.211  33.882  33.633  1.00  0.00           V  
ATOM     36  O21 VAM A   5      32.479  33.382  32.532  1.00  0.00           O  
ATOM     37  O22 VAM A   5      31.797  33.837  35.284  1.00  0.00           O  
ATOM     38  O23 VAM A   5      30.678  35.582  33.219  1.00  0.00           O  
ATOM     39  O17 VAM A   5      29.920  38.110  32.611  1.00  0.00           O  
ATOM     40  V3  VAM A   5      31.230  37.263  33.078  1.00  0.00           V  
ATOM     41  O18 VAM A   5      31.702  37.974  34.640  1.00  0.00           O  
TER
ATOM     42  O11 VAS A   6      35.290  37.465  32.594  1.00  0.00           O  
ATOM     43  V1  VAS A   6      34.108  36.904  31.397  1.00  0.00           V  
ATOM     44  O12 VAS A   6      34.527  37.589  29.976  1.00  0.00           O  
ATOM     45  O13 VAS A   6      34.173  35.162  31.176  1.00  0.00           O  
ATOM     46  O19 VAS A   6      32.415  37.499  31.768  1.00  0.00           O  
TER
TER
ATOM     47  N1  TBA B   7      39.549  43.746  25.737  1.00  0.00              
ATOM     48  C1  TBA B   7      39.145  44.431  27.039  1.00  0.00              
ATOM     49  H1  TBA B   7      39.993  45.066  27.324  1.00  0.00              
ATOM     50  H2  TBA B   7      39.076  43.627  27.785  1.00  0.00              
ATOM     51  C2  TBA B   7      37.864  45.252  27.016  1.00  0.00              
ATOM     52  H3  TBA B   7      37.904  46.016  26.223  1.00  0.00              
ATOM     53  H4  TBA B   7      36.990  44.617  26.804  1.00  0.00              
ATOM     54  C3  TBA B   7      37.653  45.949  28.367  1.00  0.00              
ATOM     55  H5  TBA B   7      38.523  46.595  28.581  1.00  0.00              
ATOM     56  H6  TBA B   7      37.632  45.190  29.169  1.00  0.00              
ATOM     57  C4  TBA B   7      36.371  46.777  28.404  1.00  0.00              
ATOM     58  H7  TBA B   7      36.246  47.268  29.381  1.00  0.00              
ATOM     59  H8  TBA B   7      36.380  47.565  27.633  1.00  0.00              
ATOM     60  H9  TBA B   7      35.483  46.148  28.231  1.00  0.00              
ATOM     61  C5  TBA B   7      38.433  42.779  25.361  1.00  0.00              
ATOM     62  H10 TBA B   7      37.559  43.405  25.145  1.00  0.00              
ATOM     63  H11 TBA B   7      38.214  42.210  26.276  1.00  0.00              
ATOM     64  C6  TBA B   7      38.672  41.824  24.201  1.00  0.00              
ATOM     65  H12 TBA B   7      38.989  42.369  23.298  1.00  0.00              
ATOM     66  H13 TBA B   7      39.471  41.108  24.445  1.00  0.00              
ATOM     67  C7  TBA B   7      37.388  41.044  23.887  1.00  0.00              
ATOM     68  H14 TBA B   7      36.586  41.755  23.623  1.00  0.00              
ATOM     69  H15 TBA B   7      37.047  40.522  24.799  1.00  0.00              
ATOM     70  C8  TBA B   7      37.580  40.035  22.756  1.00  0.00              
ATOM     71  H16 TBA B   7      38.350  39.289  23.011  1.00  0.00              
ATOM     72  H17 TBA B   7      36.646  39.493  22.547  1.00  0.00              
ATOM     73  H18 TBA B   7      37.891  40.534  21.824  1.00  0.00              
ATOM     74  C9  TBA B   7      40.845  42.988  26.040  1.00  0.00              
ATOM     75  H19 TBA B   7      40.531  42.067  26.554  1.00  0.00              
ATOM     76  H20 TBA B   7      41.389  43.595  26.776  1.00  0.00              
ATOM     77  C10 TBA B   7      41.777  42.666  24.879  1.00  0.00              
ATOM     78  H21 TBA B   7      41.251  42.151  24.065  1.00  0.00              
ATOM     79  H22 TBA B   7      42.189  43.594  24.452  1.00  0.00              
ATOM     80  C11 TBA B   7      42.938  41.786  25.362  1.00  0.00              
ATOM     81  H23 TBA B   7      42.533  40.844  25.771  1.00  0.00              
ATOM     82  H24 TBA B   7      43.452  42.286  26.202  1.00  0.00              
ATOM     83  C12 TBA B   7      43.940  41.480  24.250  1.00  0.00              
ATOM     84  H25 TBA B   7      44.757  40.843  24.619  1.00  0.00              
ATOM     85  H26 TBA B   7      43.457  40.952  23.412  1.00  0.00              
ATOM     86  H27 TBA B   7      44.390  42.403  23.851  1.00  0.00              
ATOM     87  C13 TBA B   7      39.733  44.763  24.626  1.00  0.00              
ATOM     88  H28 TBA B   7      38.731  45.135  24.382  1.00  0.00              
ATOM     89  H29 TBA B   7      40.090  44.206  23.753  1.00  0.00              
ATOM     90  C14 TBA B   7      40.670  45.919  24.944  1.00  0.00              
ATOM     91  H30 TBA B   7      40.228  46.573  25.712  1.00  0.00              
ATOM     92  H31 TBA B   7      41.623  45.550  25.356  1.00  0.00              
ATOM     93  C15 TBA B   7      40.955  46.749  23.686  1.00  0.00              
ATOM     94  H32 TBA B   7      41.427  46.103  22.926  1.00  0.00              
ATOM     95  H33 TBA B   7      39.998  47.086  23.249  1.00  0.00              
ATOM     96  C16 TBA B   7      41.847  47.955  23.969  1.00  0.00              
ATOM     97  H34 TBA B   7      42.040  48.528  23.049  1.00  0.00              
ATOM     98  H35 TBA B   7      41.380  48.638  24.695  1.00  0.00              
ATOM     99  H36 TBA B   7      42.822  47.645  24.379  1.00  0.00              
TER
TER
ATOM    100 O    WAT C   8      21.247  52.690  23.540  1.00  0.00              
ATOM    101 H1   WAT C   8      20.437  53.059  23.189  1.00  0.00              
ATOM    102 H2   WAT C   8      21.875  52.764  22.822  1.00  0.00              
TER
TER
ATOM    103 O    WAT C   9      22.488  48.626  32.050  1.00  0.00              
ATOM    104 H1   WAT C   9      22.952  49.319  31.580  1.00  0.00              
ATOM    105 H2   WAT C   9      21.674  49.036  32.341  1.00  0.00              
TER
TER
ATOM    106 O    WAT C  10      61.095  22.103  61.554  1.00  0.00              
ATOM    107 H1   WAT C  10      61.883  22.362  61.076  1.00  0.00              
ATOM    108 H2   WAT C  10      60.408  22.675  61.213  1.00  0.00              
TER
TER
ATOM    109 O    WAT C  11      37.336  24.993  45.951  1.00  0.00              
ATOM    110 H1   WAT C  11      36.691  25.700  45.942  1.00  0.00              
ATOM    111 H2   WAT C  11      36.831  24.204  45.752  1.00  0.00              
TER
TER
ATOM    112 O    WAT C  12      45.920  50.398  32.693  1.00  0.00              
ATOM    113 H1   WAT C  12      46.137  49.498  32.453  1.00  0.00              
ATOM    114 H2   WAT C  12      46.730  50.750  33.064  1.00  0.00              
TER
TER
ATOM    115 O    WAT C  13      22.148  61.067  30.810  1.00  0.00              
ATOM    116 H1   WAT C  13      21.726  61.163  31.664  1.00  0.00              
ATOM    117 H2   WAT C  13      22.711  61.837  30.733  1.00  0.00              
TER
TER
ATOM    118 O    WAT C  14      42.185   0.660  49.036  1.00  0.00              
ATOM    119 H1   WAT C  14      41.899   0.000  48.405  1.00  0.00              
ATOM    120 H2   WAT C  14      41.373   1.037  49.375  1.00  0.00              
TER
TER
ATOM    121 O    WAT C  15      16.507   3.469   5.147  1.00  0.00              
ATOM    122 H1   WAT C  15      16.169   4.315   4.856  1.00  0.00              
ATOM    123 H2   WAT C  15      16.311   2.872   4.425  1.00  0.00              
TER
TER
ATOM    124 O    WAT C  16      34.513  34.744  27.709  1.00  0.00              
ATOM    125 H1   WAT C  16      35.362  35.142  27.516  1.00  0.00              
ATOM    126 H2   WAT C  16      34.679  33.802  27.684  1.00  0.00              
TER
TER
ATOM    127 O    WAT C  17      26.846   8.023  61.076  1.00  0.00              
ATOM    128 H1   WAT C  17      26.739   8.510  60.259  1.00  0.00              
ATOM    129 H2   WAT C  17      25.970   8.005  61.461  1.00  0.00              
TER
TER
ATOM    130 O    WAT C  18      45.001  47.842  48.282  1.00  0.00              
ATOM    131 H1   WAT C  18      44.581  47.121  47.813  1.00  0.00              
ATOM    132 H2   WAT C  18      45.889  47.874  47.927  1.00  0.00              
TER
TER
ATOM    133 O    WAT C  19      23.586  10.138  15.142  1.00  0.00              
ATOM    134 H1   WAT C  19      22.700   9.815  14.978  1.00  0.00              
ATOM    135 H2   WAT C  19      23.519  10.614  15.970  1.00  0.00              
TER
TER
ATOM    136 O    WAT C  20      12.072  53.724   1.578  1.00  0.00              
ATOM    137 H1   WAT C  20      11.629  54.153   2.310  1.00  0.00              
ATOM    138 H2   WAT C  20      12.240  54.430   0.953  1.00  0.00              
TER
TER
ATOM    139 O    WAT C  21      64.831  53.410  42.853  1.00  0.00              
ATOM    140 H1   WAT C  21      63.980  53.835  42.745  1.00  0.00              
ATOM    141 H2   WAT C  21      65.353  53.728  42.117  1.00  0.00              
TER
TER
ATOM    142 O    WAT C  22      64.088   6.349   7.904  1.00  0.00              
ATOM    143 H1   WAT C  22      63.749   7.240   7.811  1.00  0.00              
ATOM    144 H2   WAT C  22      64.130   6.014   7.008  1.00  0.00              
TER
TER
ATOM    145 O    WAT C  23      62.637  25.730  60.589  1.00  0.00              
ATOM    146 H1   WAT C  23      62.545  25.900  61.526  1.00  0.00              
ATOM    147 H2   WAT C  23      63.583  25.689  60.445  1.00  0.00              
TER
TER
ATOM    148 O    WAT C  24      18.048  55.480  57.678  1.00  0.00              
ATOM    149 H1   WAT C  24      17.624  54.913  57.033  1.00  0.00              
ATOM    150 H2   WAT C  24      17.722  56.357  57.477  1.00  0.00              
TER
TER
ATOM    151 O    WAT C  25      58.988  14.289  31.640  1.00  0.00              
ATOM    152 H1   WAT C  25      58.428  14.740  32.272  1.00  0.00              
ATOM    153 H2   WAT C  25      58.450  14.217  30.851  1.00  0.00              
TER
TER
ATOM    154 O    WAT C  26      39.431  37.190  40.844  1.00  0.00              
ATOM    155 H1   WAT C  26      38.561  37.080  40.461  1.00  0.00              
ATOM    156 H2   WAT C  26      39.848  36.335  40.739  1.00  0.00              
TER
TER
ATOM    157 O    WAT C  27      30.663  25.677  36.472  1.00  0.00              
ATOM    158 H1   WAT C  27      30.907  25.669  35.547  1.00  0.00              
ATOM    159 H2   WAT C  27      31.496  25.638  36.941  1.00  0.00              
TER
TER
ATOM    160 O    WAT C  28      43.751  29.258  55.370  1.00  0.00              
ATOM    161 H1   WAT C  28      42.966  29.754  55.138  1.00  0.00              
ATOM    162 H2   WAT C  28      43.965  28.763  54.579  1.00  0.00              
TER
TER
ATOM    163 O    WAT C  29       3.927  46.050   3.630  1.00  0.00              
ATOM    164 H1   WAT C  29       3.535  45.178   3.677  1.00  0.00              
ATOM    165 H2   WAT C  29       4.867  45.886   3.550  1.00  0.00              
TER
TER
ATOM    166 O    WAT C  30      37.885   1.300  24.599  1.00  0.00              
ATOM    167 H1   WAT C  30      37.035   1.691  24.800  1.00  0.00              
ATOM    168 H2   WAT C  30      38.219   1.815  23.865  1.00  0.00              
TER
TER
ATOM    169 O    WAT C  31      14.507  58.808  35.701  1.00  0.00              
ATOM    170 H1   WAT C  31      14.277  58.416  36.543  1.00  0.00              
ATOM    171 H2   WAT C  31      15.316  58.367  35.443  1.00  0.00              
TER
TER
ATOM    172 O    WAT C  32       6.446  66.169  47.824  1.00  0.00              
ATOM    173 H1   WAT C  32       6.553  65.905  48.738  1.00  0.00              
ATOM    174 H2   WAT C  32       5.498  66.204  47.694  1.00  0.00              
TER
TER
ATOM    175 O    WAT C  33      62.454  56.845  26.467  1.00  0.00              
ATOM    176 H1   WAT C  33      62.965  57.652  26.528  1.00  0.00              
ATOM    177 H2   WAT C  33      62.391  56.671  25.528  1.00  0.00              
TER
TER
ATOM    178 O    WAT C  34       1.968  38.999  23.997  1.00  0.00              
ATOM    179 H1   WAT C  34       1.963  39.847  23.555  1.00  0.00              
ATOM    180 H2   WAT C  34       1.692  39.193  24.893  1.00  0.00              
TER
TER
ATOM    181 O    WAT C  35      63.425  50.598  28.991  1.00  0.00              
ATOM    182 H1   WAT C  35      63.834  49.734  29.048  1.00  0.00              
ATOM    183 H2   WAT C  35      63.058  50.747  29.862  1.00  0.00              
TER
TER
ATOM    184 O    WAT C  36      19.428  57.615   3.309  1.00  0.00              
ATOM    185 H1   WAT C  36      20.037  56.882   3.221  1.00  0.00              
ATOM    186 H2   WAT C  36      18.618  57.305   2.906  1.00  0.00              
TER
TER
ATOM    187 O    WAT C  37      69.517  22.434  17.030  1.00  0.00              
ATOM    188 H1   WAT C  37      70.000  22.796  16.287  1.00  0.00              
ATOM    189 H2   WAT C  37      69.568  23.113  17.703  1.00  0.00              
TER
TER
ATOM    190 O    WAT C  38      51.792  42.817  61.822  1.00  0.00              
ATOM    191 H1   WAT C  38      52.489  42.172  61.705  1.00  0.00              
ATOM    192 H2   WAT C  38      51.851  43.377  61.048  1.00  0.00              
TER
TER
ATOM    193 O    WAT C  39      18.677  19.893  43.934  1.00  0.00              
ATOM    194 H1   WAT C  39      19.226  19.195  43.577  1.00  0.00              
ATOM    195 H2   WAT C  39      18.500  20.466  43.188  1.00  0.00              
TER
TER
ATOM    196 O    WAT C  40      49.646  47.294  66.327  1.00  0.00              
ATOM    197 H1   WAT C  40      48.774  46.915  66.220  1.00  0.00              
ATOM    198 H2   WAT C  40      50.192  46.821  65.698  1.00  0.00              
TER
TER
ATOM    199 O    WAT C  41       4.750  14.945   4.356  1.00  0.00              
ATOM    200 H1   WAT C  41       5.409  14.404   3.921  1.00  0.00              
ATOM    201 H2   WAT C  41       4.681  15.726   3.807  1.00  0.00              
TER
TER
ATOM    202 O    WAT C  42      67.827  47.916  58.425  1.00  0.00              
ATOM    203 H1   WAT C  42      67.401  47.753  59.267  1.00  0.00              
ATOM    204 H2   WAT C  42      67.614  48.826  58.221  1.00  0.00              
TER
TER
ATOM    205 O    WAT C  43      65.959  69.105  51.434  1.00  0.00              
ATOM    206 H1   WAT C  43      66.849  69.385  51.647  1.00  0.00              
ATOM    207 H2   WAT C  43      65.940  69.076  50.477  1.00  0.00              
TER
TER
ATOM    208 O    WAT C  44      60.378  54.140  24.267  1.00  0.00              
ATOM    209 H1   WAT C  44      59.730  53.475  24.500  1.00  0.00              
ATOM    210 H2   WAT C  44      59.860  54.871  23.928  1.00  0.00              
TER
TER
ATOM    211 O    WAT C  45      12.421  66.708  12.725  1.00  0.00              
ATOM    212 H1   WAT C  45      11.589  66.388  12.378  1.00  0.00              
ATOM    213 H2   WAT C  45      13.038  66.607  12.000  1.00  0.00              
TER
TER
ATOM    214 O    WAT C  46      58.133  23.894  12.884  1.00  0.00              
ATOM    215 H1   WAT C  46      59.058  23.821  12.650  1.00  0.00              
ATOM    216 H2   WAT C  46      58.131  23.965  13.838  1.00  0.00              
TER
TER
ATOM    217 O    WAT C  47      44.972  28.990  66.645  1.00  0.00              
ATOM    218 H1   WAT C  47      44.030  29.138  66.556  1.00  0.00              
ATOM    219 H2   WAT C  47      45.185  29.323  67.517  1.00  0.00              
TER
TER
ATOM    220 O    WAT C  48       0.287  38.387  39.499  1.00  0.00              
ATOM    221 H1   WAT C  48       0.402  39.331  39.387  1.00  0.00              
ATOM    222 H2   WAT C  48       1.113  38.007  39.198  1.00  0.00              
TER
TER
ATOM    223 O    WAT C  49      18.529   7.524  42.393  1.00  0.00              
ATOM    224 H1   WAT C  49      18.135   8.185  41.824  1.00  0.00              
ATOM    225 H2   WAT C  49      18.970   8.028  43.077  1.00  0.00              
TER
TER
ATOM    226 O    WAT C  50      11.310   4.923  28.248  1.00  0.00              
ATOM    227 H1   WAT C  50      10.638   4.807  27.577  1.00  0.00              
ATOM    228 H2   WAT C  50      12.135   4.746  27.796  1.00  0.00              
TER
TER
ATOM    229 O    WAT C  51      62.569  41.758   9.772  1.00  0.00              
ATOM    230 H1   WAT C  51      63.415  42.191   9.885  1.00  0.00              
ATOM    231 H2   WAT C  51      62.290  41.541  10.662  1.00  0.00              
TER
TER
ATOM    232 O    WAT C  52       0.624  19.967  15.128  1.00  0.00              
ATOM    233 H1   WAT C  52       0.000  20.691  15.188  1.00  0.00              
ATOM    234 H2   WAT C  52       0.585  19.545  15.986  1.00  0.00              
TER
TER
ATOM    235 O    WAT C  53      24.205  52.515  35.555  1.00  0.00              
ATOM    236 H1   WAT C  53      24.381  51.984  36.331  1.00  0.00              
ATOM    237 H2   WAT C  53      23.396  52.984  35.764  1.00  0.00              
TER
TER
ATOM    238 O    WAT C  54      57.589   0.180  46.977  1.00  0.00              
ATOM    239 H1   WAT C  54      58.518   0.314  47.160  1.00  0.00              
ATOM    240 H2   WAT C  54      57.199   0.000  47.833  1.00  0.00              
TER
TER
ATOM    241 O    WAT C  55       6.493  45.247  18.142  1.00  0.00              
ATOM    242 H1   WAT C  55       5.577  45.180  17.873  1.00  0.00              
ATOM    243 H2   WAT C  55       6.919  45.720  17.428  1.00  0.00              
TER
TER
ATOM    244 O    WAT C  56      28.612  15.652  56.974  1.00  0.00              
ATOM    245 H1   WAT C  56      28.141  15.044  57.544  1.00  0.00              
ATOM    246 H2   WAT C  56      28.246  15.498  56.104  1.00  0.00              
TER
TER
ATOM    247 O    WAT C  57      20.863  16.626  18.750  1.00  0.00              
ATOM    248 H1   WAT C  57      20.459  15.767  18.872  1.00  0.00              
ATOM    249 H2   WAT C  57      21.446  16.514  17.999  1.00  0.00              
TER
TER
ATOM    250 O    WAT C  58      61.135  39.553  24.845  1.00  0.00              
ATOM    251 H1   WAT C  58      60.239  39.219  24.893  1.00  0.00              
ATOM    252 H2   WAT C  58      61.500  39.387  25.714  1.00  0.00              
TER
TER
ATOM    253 O    WAT C  59      16.843  59.376  22.841  1.00  0.00              
ATOM    254 H1   WAT C  59      17.487  58.709  22.604  1.00  0.00              
ATOM    255 H2   WAT C  59      17.102  60.149  22.338  1.00  0.00              
TER
TER
ATOM    256 O    WAT C  60       6.008  45.037  40.892  1.00  0.00              
ATOM    257 H1   WAT C  60       6.117  45.800  41.460  1.00  0.00              
ATOM    258 H2   WAT C  60       6.849  44.950  40.443  1.00  0.00              
TER
TER
ATOM    259 O    WAT C  61       7.197  14.017  49.874  1.00  0.00              
ATOM    260 H1   WAT C  61       7.946  13.497  50.164  1.00  0.00              
ATOM    261 H2   WAT C  61       6.538  13.890  50.556  1.00  0.00              
TER
TER
ATOM    262 O    WAT C  62       8.123  58.809   9.969  1.00  0.00              
ATOM    263 H1   WAT C  62       8.068  57.933  10.350  1.00  0.00              
ATOM    264 H2   WAT C  62       8.841  59.231  10.439  1.00  0.00              
TER
TER
ATOM    265 O    WAT C  63      31.845  36.544   8.330  1.00  0.00              
ATOM    266 H1   WAT C  63      32.050  35.674   8.671  1.00  0.00              
ATOM    267 H2   WAT C  63      32.431  37.132   8.806  1.00  0.00              
TER
TER
ATOM    268 O    WAT C  64      59.411  13.176  43.000  1.00  0.00              
ATOM    269 H1   WAT C  64      60.014  13.906  42.867  1.00  0.00              
ATOM    270 H2   WAT C  64      59.055  12.996  42.129  1.00  0.00              
TER
TER
ATOM    271 O    WAT C  65      56.551  66.826   6.525  1.00  0.00              
ATOM    272 H1   WAT C  65      55.890  66.595   7.177  1.00  0.00              
ATOM    273 H2   WAT C  65      57.387  66.698   6.975  1.00  0.00              
TER
TER
ATOM    274 O    WAT C  66      20.656   6.143  53.309  1.00  0.00              
ATOM    275 H1   WAT C  66      20.444   6.721  54.041  1.00  0.00              
ATOM    276 H2   WAT C  66      19.819   5.745  53.067  1.00  0.00              
TER
TER
ATOM    277 O    WAT C  67      38.518  30.189  15.512  1.00  0.00              
ATOM    278 H1   WAT C  67      38.640  29.507  14.852  1.00  0.00              
ATOM    279 H2   WAT C  67      39.393  30.333  15.872  1.00  0.00              
TER
TER
ATOM    280 O    WAT C  68      12.046  65.134  69.276  1.00  0.00              
ATOM    281 H1   WAT C  68      11.846  66.048  69.477  1.00  0.00              
ATOM    282 H2   WAT C  68      11.262  64.653  69.540  1.00  0.00              
TER
TER
ATOM    283 O    WAT C  69      38.906  43.352  46.194  1.00  0.00              
ATOM    284 H1   WAT C  69      38.131  43.251  46.747  1.00  0.00              
ATOM    285 H2   WAT C  69      39.634  43.070  46.747  1.00  0.00              
TER
TER
ATOM    286 O    WAT C  70      36.594  45.207  64.421  1.00  0.00              
ATOM    287 H1   WAT C  70      36.231  44.743  65.176  1.00  0.00              
ATOM    288 H2   WAT C  70      36.900  46.041  64.777  1.00  0.00              
TER
TER
ATOM    289 O    WAT C  71      63.811  17.636  31.309  1.00  0.00              
ATOM    290 H1   WAT C  71      63.927  16.739  30.994  1.00  0.00              
ATOM    291 H2   WAT C  71      63.979  18.183  30.542  1.00  0.00              
TER
TER
ATOM    292 O    WAT C  72      48.143  33.946  23.933  1.00  0.00              
ATOM    293 H1   WAT C  72      48.879  33.340  24.017  1.00  0.00              
ATOM    294 H2   WAT C  72      47.840  34.081  24.830  1.00  0.00              
TER
TER
ATOM    295 O    WAT C  73       3.253  41.671  27.038  1.00  0.00              
ATOM    296 H1   WAT C  73       2.972  41.104  27.756  1.00  0.00              
ATOM    297 H2   WAT C  73       3.376  42.529  27.443  1.00  0.00              
TER
TER
ATOM    298 O    WAT C  74      40.516  11.278  43.534  1.00  0.00              
ATOM    299 H1   WAT C  74      40.068  11.333  42.690  1.00  0.00              
ATOM    300 H2   WAT C  74      40.381  10.374  43.819  1.00  0.00              
TER
TER
ATOM    301 O    WAT C  75      44.514  27.253  28.536  1.00  0.00              
ATOM    302 H1   WAT C  75      43.628  26.909  28.649  1.00  0.00              
ATOM    303 H2   WAT C  75      44.808  27.457  29.424  1.00  0.00              
TER
TER
ATOM    304 O    WAT C  76       6.822  62.651  56.513  1.00  0.00              
ATOM    305 H1   WAT C  76       6.635  62.851  55.596  1.00  0.00              
ATOM    306 H2   WAT C  76       6.685  63.479  56.972  1.00  0.00              
TER
TER
ATOM    307 O    WAT C  77       8.660  52.986   2.228  1.00  0.00              
ATOM    308 H1   WAT C  77       9.594  52.788   2.157  1.00  0.00              
ATOM    309 H2   WAT C  77       8.355  53.032   1.322  1.00  0.00              
TER
TER
ATOM    310 O    WAT C  78      51.177  32.879  40.552  1.00  0.00              
ATOM    311 H1   WAT C  78      50.364  33.355  40.383  1.00  0.00              
ATOM    312 H2   WAT C  78      50.901  32.090  41.019  1.00  0.00              
TER
TER
ATOM    313 O    WAT C  79      31.818  21.171  57.740  1.00  0.00              
ATOM    314 H1   WAT C  79      31.578  20.250  57.644  1.00  0.00              
ATOM    315 H2   WAT C  79      31.526  21.581  56.925  1.00  0.00              
TER
TER
ATOM    316  C1  ACN D  80      22.735  63.713  16.632  1.00  0.00           CT 
ATOM    317  H1  ACN D  80      22.346  64.054  17.592  1.00  0.00           HC 
ATOM    318  H2  ACN D  80      23.703  64.182  16.429  1.00  0.00           HC 
ATOM    319  H3  ACN D  80      22.127  64.095  15.815  1.00  0.00           HC 
ATOM    320  C2  ACN D  80      22.846  62.248  16.688  1.00  0.00           YC 
ATOM    321  N   ACN D  80      22.803  61.105  16.678  1.00  0.00           YN 
TER
TER
ATOM    322  C1  ACN D  81       4.386  63.659  55.692  1.00  0.00           CT 
ATOM    323  H1  ACN D  81       4.556  63.066  56.592  1.00  0.00           HC 
ATOM    324  H2  ACN D  81       3.385  64.100  55.715  1.00  0.00           HC 
ATOM    325  H3  ACN D  81       4.326  63.016  54.817  1.00  0.00           HC 
ATOM    326  C2  ACN D  81       5.430  64.692  55.632  1.00  0.00           YC 
ATOM    327  N   ACN D  81       6.316  65.404  55.508  1.00  0.00           YN 
TER
TER
ATOM    328  C1  ACN D  82       2.043   6.450  34.239  1.00  0.00           CT 
ATOM    329  H1  ACN D  82       2.897   6.116  33.648  1.00  0.00           HC 
ATOM    330  H2  ACN D  82       2.295   7.368  34.779  1.00  0.00           HC 
ATOM    331  H3  ACN D  82       1.850   5.758  35.056  1.00  0.00           HC 
ATOM    332  C2  ACN D  82       0.914   6.655  33.320  1.00  0.00           YC 
ATOM    333  N   ACN D  82       0.000   6.682  32.634  1.00  0.00           YN 
TER
TER
ATOM    334  C1  ACN D  83      18.885  27.753  61.134  1.00  0.00           CT 
ATOM    335  H1  ACN D  83      18.195  27.348  60.393  1.00  0.00           HC 
ATOM    336  H2  ACN D  83      19.777  27.124  61.202  1.00  0.00           HC 
ATOM    337  H3  ACN D  83      18.469  27.658  62.135  1.00  0.00           HC 
ATOM    338  C2  ACN D  83      19.220  29.127  60.731  1.00  0.00           YC 
ATOM    339  N   ACN D  83      19.375  30.235  60.499  1.00  0.00           YN 
TER
TER
ATOM    340  C1  ACN D  84      60.873  38.915  34.888  1.00  0.00           CT 
ATOM    341  H1  ACN D  84      61.598  39.278  34.159  1.00  0.00           HC 
ATOM    342  H2  ACN D  84      60.713  37.841  34.758  1.00  0.00           HC 
ATOM    343  H3  ACN D  84      59.884  39.315  34.675  1.00  0.00           HC 
ATOM    344  C2  ACN D  84      61.391  39.227  36.229  1.00  0.00           YC 
ATOM    345  N   ACN D  84      61.720  39.588  37.262  1.00  0.00           YN 
TER
TER
ATOM    346  C1  ACN D  85      25.896  18.127  57.285  1.00  0.00           CT 
ATOM    347  H1  ACN D  85      26.338  18.387  58.247  1.00  0.00           HC 
ATOM    348  H2  ACN D  85      25.974  17.050  57.113  1.00  0.00           HC 
ATOM    349  H3  ACN D  85      26.495  18.527  56.469  1.00  0.00           HC 
ATOM    350  C2  ACN D  85      24.495  18.573  57.300  1.00  0.00           YC 
ATOM    351  N   ACN D  85      23.451  19.038  57.255  1.00  0.00           YN 
TER
TER
ATOM    352  C1  ACN D  86      52.437  68.629  40.169  1.00  0.00           CT 
ATOM    353  H1  ACN D  86      53.048  69.530  40.122  1.00  0.00           HC 
ATOM    354  H2  ACN D  86      51.523  68.761  39.582  1.00  0.00           HC 
ATOM    355  H3  ACN D  86      52.038  68.489  41.172  1.00  0.00           HC 
ATOM    356  C2  ACN D  86      53.246  67.511  39.664  1.00  0.00           YC 
ATOM    357  N   ACN D  86      53.914  66.619  39.404  1.00  0.00           YN 
TER
TER
ATOM    358  C1  ACN D  87      65.295  59.210  41.727  1.00  0.00           CT 
ATOM    359  H1  ACN D  87      64.602  58.376  41.612  1.00  0.00           HC 
ATOM    360  H2  ACN D  87      65.915  59.311  40.831  1.00  0.00           HC 
ATOM    361  H3  ACN D  87      66.038  58.987  42.489  1.00  0.00           HC 
ATOM    362  C2  ACN D  87      64.501  60.423  41.974  1.00  0.00           YC 
ATOM    363  N   ACN D  87      63.899  61.338  42.302  1.00  0.00           YN 
TER
TER
ATOM    364  C1  ACN D  88      39.611  43.464  36.549  1.00  0.00           CT 
ATOM    365  H1  ACN D  88      39.890  44.366  37.095  1.00  0.00           HC 
ATOM    366  H2  ACN D  88      39.754  43.614  35.475  1.00  0.00           HC 
ATOM    367  H3  ACN D  88      38.537  43.298  36.610  1.00  0.00           HC 
ATOM    368  C2  ACN D  88      40.437  42.359  37.057  1.00  0.00           YC 
ATOM    369  N   ACN D  88      40.976  41.474  37.540  1.00  0.00           YN 
TER
TER
ATOM    370  C1  ACN D  89      39.851  37.213  31.526  1.00  0.00           CT 
ATOM    371  H1  ACN D  89      40.779  36.853  31.972  1.00  0.00           HC 
ATOM    372  H2  ACN D  89      38.991  36.785  32.050  1.00  0.00           HC 
ATOM    373  H3  ACN D  89      39.726  36.809  30.524  1.00  0.00           HC 
ATOM    374  C2  ACN D  89      39.856  38.681  31.605  1.00  0.00           YC 
ATOM    375  N   ACN D  89      39.916  39.821  31.538  1.00  0.00           YN 
TER
TER
ATOM    376  C1  ACN D  90      58.839  44.743  58.934  1.00  0.00           CT 
ATOM    377  H1  ACN D  90      59.117  45.760  58.656  1.00  0.00           HC 
ATOM    378  H2  ACN D  90      57.860  44.740  59.423  1.00  0.00           HC 
ATOM    379  H3  ACN D  90      59.485  44.373  59.727  1.00  0.00           HC 
ATOM    380  C2  ACN D  90      58.834  43.929  57.710  1.00  0.00           YC 
ATOM    381  N   ACN D  90      58.963  43.264  56.788  1.00  0.00           YN 
TER
TER
ATOM    382  C1  ACN D  91      16.806  38.387  67.101  1.00  0.00           CT 
ATOM    383  H1  ACN D  91      16.918  37.302  67.119  1.00  0.00           HC 
ATOM    384  H2  ACN D  91      17.306  38.831  67.967  1.00  0.00           HC 
ATOM    385  H3  ACN D  91      15.769  38.667  67.274  1.00  0.00           HC 
ATOM    386  C2  ACN D  91      17.377  38.876  65.838  1.00  0.00           YC 
ATOM    387  N   ACN D  91      17.692  39.245  64.802  1.00  0.00           YN 
TER
TER
ATOM    388  C1  ACN D  92      29.101  49.517  52.260  1.00  0.00           CT 
ATOM    389  H1  ACN D  92      29.665  49.762  53.160  1.00  0.00           HC 
ATOM    390  H2  ACN D  92      29.540  50.018  51.392  1.00  0.00           HC 
ATOM    391  H3  ACN D  92      28.109  49.964  52.297  1.00  0.00           HC 
ATOM    392  C2  ACN D  92      29.115  48.055  52.105  1.00  0.00           YC 
ATOM    393  N   ACN D  92      29.007  46.918  52.057  1.00  0.00           YN 
TER
TER
ATOM    394  C1  ACN D  93       9.191  43.738  41.007  1.00  0.00           CT 
ATOM    395  H1  ACN D  93       8.617  42.842  41.245  1.00  0.00           HC 
ATOM    396  H2  ACN D  93       8.861  44.153  40.050  1.00  0.00           HC 
ATOM    397  H3  ACN D  93      10.227  43.483  40.794  1.00  0.00           HC 
ATOM    398  C2  ACN D  93       9.002  44.696  42.106  1.00  0.00           YC 
ATOM    399  N   ACN D  93       8.971  45.386  43.017  1.00  0.00           YN 
TER
TER
ATOM    400  C1  ACN D  94      55.338  46.767   9.464  1.00  0.00           CT 
ATOM    401  H1  ACN D  94      54.550  46.467   8.772  1.00  0.00           HC 
ATOM    402  H2  ACN D  94      55.194  47.808   9.769  1.00  0.00           HC 
ATOM    403  H3  ACN D  94      56.297  46.817   8.952  1.00  0.00           HC 
ATOM    404  C2  ACN D  94      55.296  45.854  10.615  1.00  0.00           YC 
ATOM    405  N   ACN D  94      55.358  45.067  11.442  1.00  0.00           YN 
TER
TER
ATOM    406  C1  ACN D  95      13.866  64.860  53.028  1.00  0.00           CT 
ATOM    407  H1  ACN D  95      13.559  64.010  52.418  1.00  0.00           HC 
ATOM    408  H2  ACN D  95      13.348  65.766  52.701  1.00  0.00           HC 
ATOM    409  H3  ACN D  95      14.905  65.115  52.832  1.00  0.00           HC 
ATOM    410  C2  ACN D  95      13.562  64.539  54.430  1.00  0.00           YC 
ATOM    411  N   ACN D  95      13.455  64.240  55.529  1.00  0.00           YN 
TER
TER
ATOM    412  C1  ACN D  96      19.523  26.877  21.754  1.00  0.00           CT 
ATOM    413  H1  ACN D  96      19.992  27.809  21.437  1.00  0.00           HC 
ATOM    414  H2  ACN D  96      19.245  26.935  22.810  1.00  0.00           HC 
ATOM    415  H3  ACN D  96      20.249  26.066  21.760  1.00  0.00           HC 
ATOM    416  C2  ACN D  96      18.350  26.651  20.897  1.00  0.00           YC 
ATOM    417  N   ACN D  96      17.523  26.400  20.148  1.00  0.00           YN 
TER
TER
ATOM    418  C1  ACN D  97      67.887  44.649  59.893  1.00  0.00           CT 
ATOM    419  H1  ACN D  97      68.643  44.223  60.554  1.00  0.00           HC 
ATOM    420  H2  ACN D  97      67.583  43.912  59.144  1.00  0.00           HC 
ATOM    421  H3  ACN D  97      68.320  45.432  59.273  1.00  0.00           HC 
ATOM    422  C2  ACN D  97      66.753  45.075  60.725  1.00  0.00           YC 
ATOM    423  N   ACN D  97      65.932  45.531  61.378  1.00  0.00           YN 
TER
TER
ATOM    424  C1  ACN D  98      25.250   0.914  12.617  1.00  0.00           CT 
ATOM    425  H1  ACN D  98      25.485   0.612  11.595  1.00  0.00           HC 
ATOM    426  H2  ACN D  98      25.810   0.300  13.329  1.00  0.00           HC 
ATOM    427  H3  ACN D  98      24.222   0.658  12.864  1.00  0.00           HC 
ATOM    428  C2  ACN D  98      25.582   2.339  12.752  1.00  0.00           YC 
ATOM    429  N   ACN D  98      25.708   3.473  12.822  1.00  0.00           YN 
TER
TER
ATOM    430  C1  ACN D  99      56.905  32.762  41.863  1.00  0.00           CT 
ATOM    431  H1  ACN D  99      56.496  32.229  42.722  1.00  0.00           HC 
ATOM    432  H2  ACN D  99      57.192  32.053  41.081  1.00  0.00           HC 
ATOM    433  H3  ACN D  99      57.861  33.215  42.115  1.00  0.00           HC 
ATOM    434  C2  ACN D  99      55.880  33.703  41.389  1.00  0.00           YC 
ATOM    435  N   ACN D  99      55.143  34.530  41.104  1.00  0.00           YN 
TER
TER
ATOM    436  C1  ACN D 100      26.000  41.759  46.733  1.00  0.00           CT 
ATOM    437  H1  ACN D 100      26.274  41.179  45.851  1.00  0.00           HC 
ATOM    438  H2  ACN D 100      26.821  41.757  47.456  1.00  0.00           HC 
ATOM    439  H3  ACN D 100      25.211  41.258  47.290  1.00  0.00           HC 
ATOM    440  C2  ACN D 100      25.673  43.122  46.290  1.00  0.00           YC 
ATOM    441  N   ACN D 100      25.286  44.139  45.937  1.00  0.00           YN 
TER
TER
ATOM    442  C1  ACN D 101       4.202   2.464  17.935  1.00  0.00           CT 
ATOM    443  H1  ACN D 101       4.670   2.364  18.914  1.00  0.00           HC 
ATOM    444  H2  ACN D 101       4.064   1.479  17.480  1.00  0.00           HC 
ATOM    445  H3  ACN D 101       4.884   2.940  17.233  1.00  0.00           HC 
ATOM    446  C2  ACN D 101       2.920   3.160  18.119  1.00  0.00           YC 
ATOM    447  N   ACN D 101       1.993   3.819  18.237  1.00  0.00           YN 
TER
TER
ATOM    448  C1  ACN D 102      36.595  22.545  13.526  1.00  0.00           CT 
ATOM    449  H1  ACN D 102      37.373  21.993  14.055  1.00  0.00           HC 
ATOM    450  H2  ACN D 102      37.003  23.475  13.119  1.00  0.00           HC 
ATOM    451  H3  ACN D 102      35.849  22.917  14.225  1.00  0.00           HC 
ATOM    452  C2  ACN D 102      36.070  21.675  12.465  1.00  0.00           YC 
ATOM    453  N   ACN D 102      35.565  20.957  11.731  1.00  0.00           YN 
TER
TER
ATOM    454  C1  ACN D 103      21.681  57.443  20.169  1.00  0.00           CT 
ATOM    455  H1  ACN D 103      21.761  58.295  19.493  1.00  0.00           HC 
ATOM    456  H2  ACN D 103      21.258  57.760  21.127  1.00  0.00           HC 
ATOM    457  H3  ACN D 103      22.669  57.097  20.465  1.00  0.00           HC 
ATOM    458  C2  ACN D 103      20.841  56.429  19.516  1.00  0.00           YC 
ATOM    459  N   ACN D 103      20.306  55.586  18.958  1.00  0.00           YN 
TER
TER
ATOM    460  C1  ACN D 104      15.803  17.202  64.329  1.00  0.00           CT 
ATOM    461  H1  ACN D 104      15.064  16.835  63.615  1.00  0.00           HC 
ATOM    462  H2  ACN D 104      16.029  18.254  64.130  1.00  0.00           HC 
ATOM    463  H3  ACN D 104      16.768  16.730  64.156  1.00  0.00           HC 
ATOM    464  C2  ACN D 104      15.255  17.012  65.680  1.00  0.00           YC 
ATOM    465  N   ACN D 104      14.895  16.742  66.730  1.00  0.00           YN 
TER
TER
ATOM    466  C1  ACN D 105      48.950  48.558  10.873  1.00  0.00           CT 
ATOM    467  H1  ACN D 105      48.246  47.919  11.409  1.00  0.00           HC 
ATOM    468  H2  ACN D 105      49.543  49.143  11.583  1.00  0.00           HC 
ATOM    469  H3  ACN D 105      48.420  49.338  10.330  1.00  0.00           HC 
ATOM    470  C2  ACN D 105      49.799  47.692  10.042  1.00  0.00           YC 
ATOM    471  N   ACN D 105      50.367  47.041   9.293  1.00  0.00           YN 
TER
TER
ATOM    472  C1  ACN D 106      22.478  62.751  19.541  1.00  0.00           CT 
ATOM    473  H1  ACN D 106      22.954  62.029  18.876  1.00  0.00           HC 
ATOM    474  H2  ACN D 106      22.362  62.322  20.541  1.00  0.00           HC 
ATOM    475  H3  ACN D 106      21.444  62.917  19.248  1.00  0.00           HC 
ATOM    476  C2  ACN D 106      23.316  63.959  19.564  1.00  0.00           YC 
ATOM    477  N   ACN D 106      23.887  64.945  19.478  1.00  0.00           YN 
TER
TER
ATOM    478  C1  ACN D 107      19.485  10.229   6.329  1.00  0.00           CT 
ATOM    479  H1  ACN D 107      19.318  10.660   5.341  1.00  0.00           HC 
ATOM    480  H2  ACN D 107      19.618   9.146   6.250  1.00  0.00           HC 
ATOM    481  H3  ACN D 107      18.584  10.299   6.934  1.00  0.00           HC 
ATOM    482  C2  ACN D 107      20.671  10.879   6.907  1.00  0.00           YC 
ATOM    483  N   ACN D 107      21.504  11.475   7.414  1.00  0.00           YN 
TER
TER
ATOM    484  C1  ACN D 108       6.179  17.131  26.334  1.00  0.00           CT 
ATOM    485  H1  ACN D 108       6.468  16.209  25.830  1.00  0.00           HC 
ATOM    486  H2  ACN D 108       5.202  17.010  26.810  1.00  0.00           HC 
ATOM    487  H3  ACN D 108       5.978  17.917  25.609  1.00  0.00           HC 
ATOM    488  C2  ACN D 108       7.224  17.451  27.318  1.00  0.00           YC 
ATOM    489  N   ACN D 108       8.096  17.777  27.982  1.00  0.00           YN 
TER
TER
ATOM    490  C1  ACN D 109      59.706   7.188  25.558  1.00  0.00           CT 
ATOM    491  H1  ACN D 109      59.191   7.270  26.515  1.00  0.00           HC 
ATOM    492  H2  ACN D 109      58.983   7.018  24.755  1.00  0.00           HC 
ATOM    493  H3  ACN D 109      60.299   6.276  25.520  1.00  0.00           HC 
ATOM    494  C2  ACN D 109      60.466   8.429  25.348  1.00  0.00           YC 
ATOM    495  N   ACN D 109      61.164   9.328  25.246  1.00  0.00           YN 
TER
TER
ATOM    496  C1  ACN D 110      48.054  28.623  33.222  1.00  0.00           CT 
ATOM    497  H1  ACN D 110      48.582  28.026  32.477  1.00  0.00           HC 
ATOM    498  H2  ACN D 110      47.059  28.890  32.854  1.00  0.00           HC 
ATOM    499  H3  ACN D 110      48.521  29.600  33.329  1.00  0.00           HC 
ATOM    500  C2  ACN D 110      47.980  27.834  34.459  1.00  0.00           YC 
ATOM    501  N   ACN D 110      48.041  27.283  35.460  1.00  0.00           YN 
TER
TER
ATOM    502  C1  ACN D 111       4.306  62.364  35.627  1.00  0.00           CT 
ATOM    503  H1  ACN D 111       3.668  62.878  36.347  1.00  0.00           HC 
ATOM    504  H2  ACN D 111       4.710  61.448  36.067  1.00  0.00           HC 
ATOM    505  H3  ACN D 111       5.211  62.939  35.440  1.00  0.00           HC 
ATOM    506  C2  ACN D 111       3.496  62.080  34.433  1.00  0.00           YC 
ATOM    507  N   ACN D 111       2.913  61.980  33.455  1.00  0.00           YN 
TER
TER
ATOM    508  C1  ACN D 112      29.637  32.611  22.718  1.00  0.00           CT 
ATOM    509  H1  ACN D 112      30.519  32.042  22.424  1.00  0.00           HC 
ATOM    510  H2  ACN D 112      29.933  33.511  23.265  1.00  0.00           HC 
ATOM    511  H3  ACN D 112      29.066  32.071  23.470  1.00  0.00           HC 
ATOM    512  C2  ACN D 112      28.890  32.942  21.495  1.00  0.00           YC 
ATOM    513  N   ACN D 112      28.237  33.083  20.567  1.00  0.00           YN 
TER
TER
ATOM    514  C1  ACN D 113      23.111  37.320  59.386  1.00  0.00           CT 
ATOM    515  H1  ACN D 113      22.083  37.073  59.122  1.00  0.00           HC 
ATOM    516  H2  ACN D 113      23.354  38.333  59.050  1.00  0.00           HC 
ATOM    517  H3  ACN D 113      23.809  36.720  58.805  1.00  0.00           HC 
ATOM    518  C2  ACN D 113      23.245  37.187  60.843  1.00  0.00           YC 
ATOM    519  N   ACN D 113      23.390  36.952  61.953  1.00  0.00           YN 
TER
TER
ATOM    520  C1  ACN D 114      51.877   3.702  39.858  1.00  0.00           CT 
ATOM    521  H1  ACN D 114      52.058   3.078  38.982  1.00  0.00           HC 
ATOM    522  H2  ACN D 114      50.853   3.560  40.216  1.00  0.00           HC 
ATOM    523  H3  ACN D 114      51.872   4.755  39.583  1.00  0.00           HC 
ATOM    524  C2  ACN D 114      52.865   3.335  40.883  1.00  0.00           YC 
ATOM    525  N   ACN D 114      53.713   3.152  41.628  1.00  0.00           YN 
TER
TER
ATOM    526  C1  ACN D 115      12.123  39.975  67.955  1.00  0.00           CT 
ATOM    527  H1  ACN D 115      13.118  39.990  67.509  1.00  0.00           HC 
ATOM    528  H2  ACN D 115      11.991  40.841  68.611  1.00  0.00           HC 
ATOM    529  H3  ACN D 115      12.032  39.149  68.657  1.00  0.00           HC 
ATOM    530  C2  ACN D 115      11.141  39.970  66.861  1.00  0.00           YC 
ATOM    531  N   ACN D 115      10.381  39.827  66.020  1.00  0.00           YN 
TER
TER
ATOM    532  C1  ACN D 116      39.224   1.191  46.914  1.00  0.00           CT 
ATOM    533  H1  ACN D 116      40.108   0.860  47.459  1.00  0.00           HC 
ATOM    534  H2  ACN D 116      39.112   2.276  47.002  1.00  0.00           HC 
ATOM    535  H3  ACN D 116      38.319   0.835  47.402  1.00  0.00           HC 
ATOM    536  C2  ACN D 116      39.377   0.774  45.513  1.00  0.00           YC 
ATOM    537  N   ACN D 116      39.427   0.333  44.459  1.00  0.00           YN 
TER
TER
ATOM    538  C1  ACN D 117      61.414  16.738  14.169  1.00  0.00           CT 
ATOM    539  H1  ACN D 117      61.026  16.557  13.167  1.00  0.00           HC 
ATOM    540  H2  ACN D 117      62.142  15.967  14.437  1.00  0.00           HC 
ATOM    541  H3  ACN D 117      60.637  16.579  14.914  1.00  0.00           HC 
ATOM    542  C2  ACN D 117      62.017  18.079  14.181  1.00  0.00           YC 
ATOM    543  N   ACN D 117      62.361  19.168  14.233  1.00  0.00           YN 
TER
TER
ATOM    544  C1  ACN D 118      41.438  24.121  30.776  1.00  0.00           CT 
ATOM    545  H1  ACN D 118      40.876  23.944  31.694  1.00  0.00           HC 
ATOM    546  H2  ACN D 118      41.756  23.170  30.339  1.00  0.00           HC 
ATOM    547  H3  ACN D 118      42.393  24.594  30.999  1.00  0.00           HC 
ATOM    548  C2  ACN D 118      40.573  24.876  29.858  1.00  0.00           YC 
ATOM    549  N   ACN D 118      39.958  25.579  29.198  1.00  0.00           YN 
TER
TER
ATOM    550  C1  ACN D 119      38.236  52.474  52.460  1.00  0.00           CT 
ATOM    551  H1  ACN D 119      37.310  52.233  51.936  1.00  0.00           HC 
ATOM    552  H2  ACN D 119      38.495  51.671  53.156  1.00  0.00           HC 
ATOM    553  H3  ACN D 119      38.085  53.314  53.135  1.00  0.00           HC 
ATOM    554  C2  ACN D 119      39.284  52.673  51.448  1.00  0.00           YC 
ATOM    555  N   ACN D 119      40.066  52.963  50.666  1.00  0.00           YN 
TER
TER
ATOM    556  C1  ACN D 120       9.397  11.351  27.125  1.00  0.00           CT 
ATOM    557  H1  ACN D 120       9.201  10.855  26.173  1.00  0.00           HC 
ATOM    558  H2  ACN D 120       9.152  12.414  27.054  1.00  0.00           HC 
ATOM    559  H3  ACN D 120      10.466  11.381  27.327  1.00  0.00           HC 
ATOM    560  C2  ACN D 120       8.592  10.678  28.155  1.00  0.00           YC 
ATOM    561  N   ACN D 120       8.078  10.074  28.978  1.00  0.00           YN 
TER
TER
ATOM    562  C1  ACN D 121      47.473  60.759  48.435  1.00  0.00           CT 
ATOM    563  H1  ACN D 121      47.427  60.819  47.347  1.00  0.00           HC 
ATOM    564  H2  ACN D 121      46.463  60.718  48.853  1.00  0.00           HC 
ATOM    565  H3  ACN D 121      47.849  61.690  48.853  1.00  0.00           HC 
ATOM    566  C2  ACN D 121      48.253  59.563  48.785  1.00  0.00           YC 
ATOM    567  N   ACN D 121      48.971  58.717  49.061  1.00  0.00           YN 
TER
TER
ATOM    568  C1  ACN D 122      60.520  68.758  18.926  1.00  0.00           CT 
ATOM    569  H1  ACN D 122      60.790  67.708  19.038  1.00  0.00           HC 
ATOM    570  H2  ACN D 122      59.459  68.850  18.675  1.00  0.00           HC 
ATOM    571  H3  ACN D 122      60.994  69.183  18.044  1.00  0.00           HC 
ATOM    572  C2  ACN D 122      60.838  69.440  20.188  1.00  0.00           YC 
ATOM    573  N   ACN D 122      61.209  70.000  21.114  1.00  0.00           YN 
TER
TER
ATOM    574  C1  ACN D 123      50.714  61.176  65.835  1.00  0.00           CT 
ATOM    575  H1  ACN D 123      50.831  60.434  65.044  1.00  0.00           HC 
ATOM    576  H2  ACN D 123      50.164  60.744  66.677  1.00  0.00           HC 
ATOM    577  H3  ACN D 123      50.044  61.972  65.517  1.00  0.00           HC 
ATOM    578  C2  ACN D 123      52.056  61.619  66.236  1.00  0.00           YC 
ATOM    579  N   ACN D 123      53.086  62.067  66.454  1.00  0.00           YN 
TER
TER
ATOM    580  C1  ACN D 124      12.392  33.984  19.846  1.00  0.00           CT 
ATOM    581  H1  ACN D 124      12.526  34.322  18.817  1.00  0.00           HC 
ATOM    582  H2  ACN D 124      11.450  34.367  20.248  1.00  0.00           HC 
ATOM    583  H3  ACN D 124      13.122  34.456  20.500  1.00  0.00           HC 
ATOM    584  C2  ACN D 124      12.422  32.515  19.843  1.00  0.00           YC 
ATOM    585  N   ACN D 124      12.581  31.383  19.865  1.00  0.00           YN 
TER
TER
ATOM    586  C1  ACN D 125      21.956  45.811  22.601  1.00  0.00           CT 
ATOM    587  H1  ACN D 125      21.215  46.605  22.701  1.00  0.00           HC 
ATOM    588  H2  ACN D 125      22.024  45.488  21.558  1.00  0.00           HC 
ATOM    589  H3  ACN D 125      21.614  44.904  23.094  1.00  0.00           HC 
ATOM    590  C2  ACN D 125      23.241  46.334  23.089  1.00  0.00           YC 
ATOM    591  N   ACN D 125      24.204  46.687  23.593  1.00  0.00           YN 
TER
TER
ATOM    592  C1  ACN D 126      67.158  23.998  17.777  1.00  0.00           CT 
ATOM    593  H1  ACN D 126      67.426  23.242  17.038  1.00  0.00           HC 
ATOM    594  H2  ACN D 126      66.447  24.710  17.346  1.00  0.00           HC 
ATOM    595  H3  ACN D 126      68.010  24.639  17.995  1.00  0.00           HC 
ATOM    596  C2  ACN D 126      66.590  23.305  18.942  1.00  0.00           YC 
ATOM    597  N   ACN D 126      66.279  22.766  19.901  1.00  0.00           YN 
TER
TER
ATOM    598  C1  ACN D 127       9.235  40.002  24.777  1.00  0.00           CT 
ATOM    599  H1  ACN D 127      10.249  40.401  24.811  1.00  0.00           HC 
ATOM    600  H2  ACN D 127       8.575  40.695  24.247  1.00  0.00           HC 
ATOM    601  H3  ACN D 127       8.795  39.992  25.772  1.00  0.00           HC 
ATOM    602  C2  ACN D 127       9.290  38.692  24.112  1.00  0.00           YC 
ATOM    603  N   ACN D 127       9.347  37.618  23.723  1.00  0.00           YN 
TER
TER
ATOM    604  C1  ACN D 128      42.596  28.367  35.146  1.00  0.00           CT 
ATOM    605  H1  ACN D 128      43.043  29.216  34.628  1.00  0.00           HC 
ATOM    606  H2  ACN D 128      43.258  27.498  35.087  1.00  0.00           HC 
ATOM    607  H3  ACN D 128      41.717  28.013  34.612  1.00  0.00           HC 
ATOM    608  C2  ACN D 128      42.354  28.768  36.539  1.00  0.00           YC 
ATOM    609  N   ACN D 128      42.037  29.118  37.581  1.00  0.00           YN 
TER
TER
ATOM    610  C1  ACN D 129      44.784   0.995  23.491  1.00  0.00           CT 
ATOM    611  H1  ACN D 129      44.195   0.909  24.405  1.00  0.00           HC 
ATOM    612  H2  ACN D 129      44.713   2.011  23.092  1.00  0.00           HC 
ATOM    613  H3  ACN D 129      44.336   0.409  22.691  1.00  0.00           HC 
ATOM    614  C2  ACN D 129      46.172   0.637  23.818  1.00  0.00           YC 
ATOM    615  N   ACN D 129      47.218   0.229  24.034  1.00  0.00           YN 
TER
TER
ATOM    616  C1  ACN D 130       2.105  14.151   0.809  1.00  0.00           CT 
ATOM    617  H1  ACN D 130       1.985  13.430   0.000  1.00  0.00           HC 
ATOM    618  H2  ACN D 130       2.286  15.149   0.400  1.00  0.00           HC 
ATOM    619  H3  ACN D 130       3.027  13.964   1.355  1.00  0.00           HC 
ATOM    620  C2  ACN D 130       0.884  14.115   1.627  1.00  0.00           YC 
ATOM    621  N   ACN D 130       0.000  13.992   2.341  1.00  0.00           YN 
TER
TER
ATOM    622  C1  ACN D 131      12.524  60.605  35.720  1.00  0.00           CT 
ATOM    623  H1  ACN D 131      11.802  59.997  35.174  1.00  0.00           HC 
ATOM    624  H2  ACN D 131      12.846  60.084  36.627  1.00  0.00           HC 
ATOM    625  H3  ACN D 131      12.045  61.491  36.131  1.00  0.00           HC 
ATOM    626  C2  ACN D 131      13.656  60.873  34.821  1.00  0.00           YC 
ATOM    627  N   ACN D 131      14.469  61.199  34.086  1.00  0.00           YN 
TER
TER
ATOM    628  C1  ACN D 132      32.975  31.399  62.929  1.00  0.00           CT 
ATOM    629  H1  ACN D 132      32.785  30.722  62.096  1.00  0.00           HC 
ATOM    630  H2  ACN D 132      34.047  31.437  63.147  1.00  0.00           HC 
ATOM    631  H3  ACN D 132      32.574  30.990  63.854  1.00  0.00           HC 
ATOM    632  C2  ACN D 132      32.452  32.722  62.559  1.00  0.00           YC 
ATOM    633  N   ACN D 132      31.926  33.713  62.334  1.00  0.00           YN 
TER
TER
ATOM    634  C1  ACN D 133      49.045   5.404  47.914  1.00  0.00           CT 
ATOM    635  H1  ACN D 133      49.679   6.069  48.501  1.00  0.00           HC 
ATOM    636  H2  ACN D 133      49.129   4.378  48.286  1.00  0.00           HC 
ATOM    637  H3  ACN D 133      49.430   5.305  46.901  1.00  0.00           HC 
ATOM    638  C2  ACN D 133      47.665   5.902  48.006  1.00  0.00           YC 
ATOM    639  N   ACN D 133      46.619   6.361  47.961  1.00  0.00           YN 
TER
TER
ATOM    640  C1  ACN D 134      37.708   9.012  60.999  1.00  0.00           CT 
ATOM    641  H1  ACN D 134      37.653   8.658  62.029  1.00  0.00           HC 
ATOM    642  H2  ACN D 134      37.760  10.105  60.978  1.00  0.00           HC 
ATOM    643  H3  ACN D 134      36.770   8.825  60.480  1.00  0.00           HC 
ATOM    644  C2  ACN D 134      38.892   8.402  60.376  1.00  0.00           YC 
ATOM    645  N   ACN D 134      39.727   7.826  59.850  1.00  0.00           YN 
TER
TER
ATOM    646  C1  ACN D 135      67.525  24.982  51.929  1.00  0.00           CT 
ATOM    647  H1  ACN D 135      67.517  26.014  52.282  1.00  0.00           HC 
ATOM    648  H2  ACN D 135      68.246  24.393  52.504  1.00  0.00           HC 
ATOM    649  H3  ACN D 135      67.942  24.926  50.925  1.00  0.00           HC 
ATOM    650  C2  ACN D 135      66.162  24.451  52.064  1.00  0.00           YC 
ATOM    651  N   ACN D 135      65.081  24.079  52.037  1.00  0.00           YN 
TER
TER
ATOM    652  C1  ACN D 136      51.238  33.593  46.096  1.00  0.00           CT 
ATOM    653  H1  ACN D 136      50.447  33.110  45.522  1.00  0.00           HC 
ATOM    654  H2  ACN D 136      51.667  34.421  45.525  1.00  0.00           HC 
ATOM    655  H3  ACN D 136      52.093  32.929  46.201  1.00  0.00           HC 
ATOM    656  C2  ACN D 136      50.654  34.055  47.364  1.00  0.00           YC 
ATOM    657  N   ACN D 136      50.240  34.292  48.403  1.00  0.00           YN 
TER
TER
ATOM    658  C1  ACN D 137      59.766  10.668  32.847  1.00  0.00           CT 
ATOM    659  H1  ACN D 137      58.916  10.484  33.505  1.00  0.00           HC 
ATOM    660  H2  ACN D 137      59.573  11.541  32.217  1.00  0.00           HC 
ATOM    661  H3  ACN D 137      59.854   9.875  32.107  1.00  0.00           HC 
ATOM    662  C2  ACN D 137      60.954  10.862  33.691  1.00  0.00           YC 
ATOM    663  N   ACN D 137      61.900  10.875  34.333  1.00  0.00           YN 
TER
TER
ATOM    664  C1  ACN D 138      33.027  64.754  48.838  1.00  0.00           CT 
ATOM    665  H1  ACN D 138      32.724  65.766  49.108  1.00  0.00           HC 
ATOM    666  H2  ACN D 138      32.931  64.608  47.758  1.00  0.00           HC 
ATOM    667  H3  ACN D 138      32.317  64.027  49.225  1.00  0.00           HC 
ATOM    668  C2  ACN D 138      34.413  64.566  49.289  1.00  0.00           YC 
ATOM    669  N   ACN D 138      35.437  64.369  49.758  1.00  0.00           YN 
TER
TER
ATOM    670  C1  ACN D 139      60.531  43.057  54.312  1.00  0.00           CT 
ATOM    671  H1  ACN D 139      59.597  43.599  54.463  1.00  0.00           HC 
ATOM    672  H2  ACN D 139      60.450  42.403  53.439  1.00  0.00           HC 
ATOM    673  H3  ACN D 139      60.690  42.339  55.114  1.00  0.00           HC 
ATOM    674  C2  ACN D 139      61.604  44.049  54.148  1.00  0.00           YC 
ATOM    675  N   ACN D 139      62.458  44.809  54.159  1.00  0.00           YN 
TER
TER
ATOM    676  C1  ACN D 140      61.685  23.313  21.417  1.00  0.00           CT 
ATOM    677  H1  ACN D 140      62.584  23.927  21.352  1.00  0.00           HC 
ATOM    678  H2  ACN D 140      61.907  22.287  21.110  1.00  0.00           HC 
ATOM    679  H3  ACN D 140      60.959  23.618  20.667  1.00  0.00           HC 
ATOM    680  C2  ACN D 140      61.203  23.370  22.804  1.00  0.00           YC 
ATOM    681  N   ACN D 140      60.747  23.521  23.842  1.00  0.00           YN 
TER
TER
ATOM    682  C1  ACN D 141      20.268  59.076  24.210  1.00  0.00           CT 
ATOM    683  H1  ACN D 141      19.644  58.950  23.324  1.00  0.00           HC 
ATOM    684  H2  ACN D 141      20.345  60.136  24.469  1.00  0.00           HC 
ATOM    685  H3  ACN D 141      21.303  58.825  23.988  1.00  0.00           HC 
ATOM    686  C2  ACN D 141      19.662  58.296  25.299  1.00  0.00           YC 
ATOM    687  N   ACN D 141      19.275  57.585  26.107  1.00  0.00           YN 
TER
TER
ATOM    688  C1  ACN D 142      59.253   6.727  18.792  1.00  0.00           CT 
ATOM    689  H1  ACN D 142      59.383   6.259  19.768  1.00  0.00           HC 
ATOM    690  H2  ACN D 142      58.254   7.166  18.713  1.00  0.00           HC 
ATOM    691  H3  ACN D 142      59.227   5.973  18.008  1.00  0.00           HC 
ATOM    692  C2  ACN D 142      60.304   7.743  18.638  1.00  0.00           YC 
ATOM    693  N   ACN D 142      61.197   8.434  18.457  1.00  0.00           YN 
TER
TER
ATOM    694  C1  ACN D 143       7.936  12.623   6.848  1.00  0.00           CT 
ATOM    695  H1  ACN D 143       7.488  13.549   6.487  1.00  0.00           HC 
ATOM    696  H2  ACN D 143       8.379  12.069   6.015  1.00  0.00           HC 
ATOM    697  H3  ACN D 143       7.166  11.933   7.188  1.00  0.00           HC 
ATOM    698  C2  ACN D 143       8.942  12.975   7.860  1.00  0.00           YC 
ATOM    699  N   ACN D 143       9.623  13.233   8.742  1.00  0.00           YN 
TER
TER
ATOM    700  C1  ACN D 144       5.368   2.833  22.746  1.00  0.00           CT 
ATOM    701  H1  ACN D 144       5.835   2.530  21.808  1.00  0.00           HC 
ATOM    702  H2  ACN D 144       5.676   3.849  23.010  1.00  0.00           HC 
ATOM    703  H3  ACN D 144       5.771   2.256  23.577  1.00  0.00           HC 
ATOM    704  C2  ACN D 144       3.912   2.736  22.574  1.00  0.00           YC 
ATOM    705  N   ACN D 144       2.790   2.532  22.491  1.00  0.00           YN 
TER
TER
ATOM    706  C1  ACN D 145       4.460  62.641  14.032  1.00  0.00           CT 
ATOM    707  H1  ACN D 145       4.012  63.007  13.108  1.00  0.00           HC 
ATOM    708  H2  ACN D 145       3.886  61.794  14.420  1.00  0.00           HC 
ATOM    709  H3  ACN D 145       4.345  63.372  14.829  1.00  0.00           HC 
ATOM    710  C2  ACN D 145       5.850  62.261  13.738  1.00  0.00           YC 
ATOM    711  N   ACN D 145       6.965  62.096  13.547  1.00  0.00           YN 
TER
TER
ATOM    712  C1  ACN D 146       8.245  69.251  41.201  1.00  0.00           CT 
ATOM    713  H1  ACN D 146       8.599  69.956  41.954  1.00  0.00           HC 
ATOM    714  H2  ACN D 146       9.017  68.505  40.990  1.00  0.00           HC 
ATOM    715  H3  ACN D 146       8.142  69.743  40.236  1.00  0.00           HC 
ATOM    716  C2  ACN D 146       7.016  68.628  41.712  1.00  0.00           YC 
ATOM    717  N   ACN D 146       5.991  68.244  42.043  1.00  0.00           YN 
TER
TER
ATOM    718  C1  ACN D 147      57.681  51.230  55.616  1.00  0.00           CT 
ATOM    719  H1  ACN D 147      57.762  51.246  56.703  1.00  0.00           HC 
ATOM    720  H2  ACN D 147      57.799  50.207  55.244  1.00  0.00           HC 
ATOM    721  H3  ACN D 147      58.534  51.731  55.162  1.00  0.00           HC 
ATOM    722  C2  ACN D 147      56.371  51.789  55.255  1.00  0.00           YC 
ATOM    723  N   ACN D 147      55.416  52.348  54.964  1.00  0.00           YN 
TER
TER
ATOM    724  C1  ACN D 148      47.528  22.513  36.584  1.00  0.00           CT 
ATOM    725  H1  ACN D 148      47.260  23.364  37.211  1.00  0.00           HC 
ATOM    726  H2  ACN D 148      47.892  21.688  37.204  1.00  0.00           HC 
ATOM    727  H3  ACN D 148      48.404  22.743  35.982  1.00  0.00           HC 
ATOM    728  C2  ACN D 148      46.334  22.127  35.818  1.00  0.00           YC 
ATOM    729  N   ACN D 148      45.453  21.912  35.122  1.00  0.00           YN 
TER
TER
ATOM    730  C1  ACN D 149       3.732  24.077  12.137  1.00  0.00           CT 
ATOM    731  H1  ACN D 149       4.327  23.189  11.922  1.00  0.00           HC 
ATOM    732  H2  ACN D 149       3.669  24.237  13.217  1.00  0.00           HC 
ATOM    733  H3  ACN D 149       2.689  23.911  11.875  1.00  0.00           HC 
ATOM    734  C2  ACN D 149       4.366  25.216  11.457  1.00  0.00           YC 
ATOM    735  N   ACN D 149       4.774  26.074  10.821  1.00  0.00           YN 
TER
TER
ATOM    736  C1  ACN D 150      19.257  56.283   5.717  1.00  0.00           CT 
ATOM    737  H1  ACN D 150      18.654  56.207   4.811  1.00  0.00           HC 
ATOM    738  H2  ACN D 150      20.146  55.651   5.631  1.00  0.00           HC 
ATOM    739  H3  ACN D 150      18.741  55.828   6.559  1.00  0.00           HC 
ATOM    740  C2  ACN D 150      19.614  57.697   5.900  1.00  0.00           YC 
ATOM    741  N   ACN D 150      19.778  58.807   6.122  1.00  0.00           YN 
TER
TER
ATOM    742  C1  ACN D 151      53.417  53.299  10.024  1.00  0.00           CT 
ATOM    743  H1  ACN D 151      53.851  54.073   9.390  1.00  0.00           HC 
ATOM    744  H2  ACN D 151      52.384  53.100   9.722  1.00  0.00           HC 
ATOM    745  H3  ACN D 151      53.285  53.666  11.039  1.00  0.00           HC 
ATOM    746  C2  ACN D 151      54.257  52.099   9.904  1.00  0.00           YC 
ATOM    747  N   ACN D 151      54.980  51.213   9.923  1.00  0.00           YN 
TER
TER
ATOM    748  C1  ACN D 152      39.430   4.640  49.715  1.00  0.00           CT 
ATOM    749  H1  ACN D 152      38.443   4.193  49.590  1.00  0.00           HC 
ATOM    750  H2  ACN D 152      39.362   5.533  50.343  1.00  0.00           HC 
ATOM    751  H3  ACN D 152      39.782   5.056  48.773  1.00  0.00           HC 
ATOM    752  C2  ACN D 152      40.311   3.625  50.310  1.00  0.00           YC 
ATOM    753  N   ACN D 152      41.031   2.802  50.643  1.00  0.00           YN 
TER
TER
ATOM    754  C1  ACN D 153      10.796   6.145  23.395  1.00  0.00           CT 
ATOM    755  H1  ACN D 153      11.186   6.968  23.995  1.00  0.00           HC 
ATOM    756  H2  ACN D 153      10.326   6.531  22.486  1.00  0.00           HC 
ATOM    757  H3  ACN D 153       9.954   5.672  23.896  1.00  0.00           HC 
ATOM    758  C2  ACN D 153      11.917   5.246  23.085  1.00  0.00           YC 
ATOM    759  N   ACN D 153      12.752   4.475  22.959  1.00  0.00           YN 
TER
TER
ATOM    760  C1  ACN D 154      36.351  31.644  27.835  1.00  0.00           CT 
ATOM    761  H1  ACN D 154      36.936  30.852  28.303  1.00  0.00           HC 
ATOM    762  H2  ACN D 154      35.591  31.213  27.178  1.00  0.00           HC 
ATOM    763  H3  ACN D 154      36.962  32.206  27.131  1.00  0.00           HC 
ATOM    764  C2  ACN D 154      35.746  32.447  28.908  1.00  0.00           YC 
ATOM    765  N   ACN D 154      35.388  33.154  29.732  1.00  0.00           YN 
TER
TER
ATOM    766  C1  ACN D 155      40.402  17.986  53.202  1.00  0.00           CT 
ATOM    767  H1  ACN D 155      40.185  18.506  54.136  1.00  0.00           HC 
ATOM    768  H2  ACN D 155      41.421  18.210  52.874  1.00  0.00           HC 
ATOM    769  H3  ACN D 155      39.810  18.399  52.388  1.00  0.00           HC 
ATOM    770  C2  ACN D 155      40.213  16.547  53.436  1.00  0.00           YC 
ATOM    771  N   ACN D 155      39.935  15.446  53.573  1.00  0.00           YN 
TER
TER
ATOM    772  C1  ACN D 156      41.377   9.889  20.528  1.00  0.00           CT 
ATOM    773  H1  ACN D 156      40.607   9.394  21.122  1.00  0.00           HC 
ATOM    774  H2  ACN D 156      41.396   9.476  19.516  1.00  0.00           HC 
ATOM    775  H3  ACN D 156      42.368   9.630  20.894  1.00  0.00           HC 
ATOM    776  C2  ACN D 156      41.078  11.329  20.519  1.00  0.00           YC 
ATOM    777  N   ACN D 156      40.930  12.458  20.623  1.00  0.00           YN 
TER
TER
ATOM    778  C1  ACN D 157       3.903  34.300  32.968  1.00  0.00           CT 
ATOM    779  H1  ACN D 157       3.855  33.405  32.346  1.00  0.00           HC 
ATOM    780  H2  ACN D 157       3.771  35.194  32.353  1.00  0.00           HC 
ATOM    781  H3  ACN D 157       4.910  34.442  33.354  1.00  0.00           HC 
ATOM    782  C2  ACN D 157       2.857  34.189  33.995  1.00  0.00           YC 
ATOM    783  N   ACN D 157       2.141  34.045  34.875  1.00  0.00           YN 
TER
TER
ATOM    784  C1  ACN D 158      11.333  15.506   2.742  1.00  0.00           CT 
ATOM    785  H1  ACN D 158      10.366  15.899   2.427  1.00  0.00           HC 
ATOM    786  H2  ACN D 158      11.881  16.265   3.309  1.00  0.00           HC 
ATOM    787  H3  ACN D 158      11.984  15.357   1.883  1.00  0.00           HC 
ATOM    788  C2  ACN D 158      11.087  14.302   3.548  1.00  0.00           YC 
ATOM    789  N   ACN D 158      10.909  13.293   4.056  1.00  0.00           YN 
TER
TER
ATOM    790  C1  ACN D 159      47.914  19.177  64.897  1.00  0.00           CT 
ATOM    791  H1  ACN D 159      47.984  19.407  63.834  1.00  0.00           HC 
ATOM    792  H2  ACN D 159      48.795  18.616  65.220  1.00  0.00           HC 
ATOM    793  H3  ACN D 159      47.115  18.462  65.081  1.00  0.00           HC 
ATOM    794  C2  ACN D 159      47.785  20.449  65.624  1.00  0.00           YC 
ATOM    795  N   ACN D 159      47.548  21.419  66.179  1.00  0.00           YN 
TER
TER
ATOM    796  C1  ACN D 160      58.578  47.465  63.662  1.00  0.00           CT 
ATOM    797  H1  ACN D 160      59.128  48.148  64.309  1.00  0.00           HC 
ATOM    798  H2  ACN D 160      57.639  47.924  63.340  1.00  0.00           HC 
ATOM    799  H3  ACN D 160      58.224  46.605  64.227  1.00  0.00           HC 
ATOM    800  C2  ACN D 160      59.441  47.139  62.517  1.00  0.00           YC 
ATOM    801  N   ACN D 160      60.155  46.776  61.701  1.00  0.00           YN 
TER
TER
ATOM    802  C1  ACN D 161      30.268  28.673  39.314  1.00  0.00           CT 
ATOM    803  H1  ACN D 161      30.580  27.646  39.507  1.00  0.00           HC 
ATOM    804  H2  ACN D 161      31.104  29.358  39.480  1.00  0.00           HC 
ATOM    805  H3  ACN D 161      29.557  29.003  40.068  1.00  0.00           HC 
ATOM    806  C2  ACN D 161      29.778  28.740  37.930  1.00  0.00           YC 
ATOM    807  N   ACN D 161      29.271  28.768  36.905  1.00  0.00           YN 
TER
TER
ATOM    808  C1  ACN D 162       3.622  14.538  60.054  1.00  0.00           CT 
ATOM    809  H1  ACN D 162       3.753  13.456  60.101  1.00  0.00           HC 
ATOM    810  H2  ACN D 162       3.683  14.880  59.017  1.00  0.00           HC 
ATOM    811  H3  ACN D 162       4.472  15.045  60.506  1.00  0.00           HC 
ATOM    812  C2  ACN D 162       2.319  14.859  60.655  1.00  0.00           YC 
ATOM    813  N   ACN D 162       1.375  15.126  61.242  1.00  0.00           YN 
TER
TER
ATOM    814  C1  ACN D 163       8.740  68.259  56.797  1.00  0.00           CT 
ATOM    815  H1  ACN D 163       8.322  67.261  56.663  1.00  0.00           HC 
ATOM    816  H2  ACN D 163       8.879  68.470  57.861  1.00  0.00           HC 
ATOM    817  H3  ACN D 163       8.014  69.018  56.513  1.00  0.00           HC 
ATOM    818  C2  ACN D 163      10.012  68.315  56.062  1.00  0.00           YC 
ATOM    819  N   ACN D 163      10.927  68.407  55.384  1.00  0.00           YN 
TER
TER
ATOM    820  C1  ACN D 164      16.699  20.316  21.078  1.00  0.00           CT 
ATOM    821  H1  ACN D 164      17.124  19.313  21.028  1.00  0.00           HC 
ATOM    822  H2  ACN D 164      17.497  21.064  21.073  1.00  0.00           HC 
ATOM    823  H3  ACN D 164      16.239  20.488  22.048  1.00  0.00           HC 
ATOM    824  C2  ACN D 164      15.798  20.479  19.928  1.00  0.00           YC 
ATOM    825  N   ACN D 164      14.995  20.562  19.118  1.00  0.00           YN 
TER
TER
ATOM    826  C1  ACN D 165      64.496  53.048  62.751  1.00  0.00           CT 
ATOM    827  H1  ACN D 165      63.833  52.873  61.904  1.00  0.00           HC 
ATOM    828  H2  ACN D 165      64.782  54.103  62.794  1.00  0.00           HC 
ATOM    829  H3  ACN D 165      65.456  52.563  62.592  1.00  0.00           HC 
ATOM    830  C2  ACN D 165      63.786  52.630  63.969  1.00  0.00           YC 
ATOM    831  N   ACN D 165      63.295  52.181  64.899  1.00  0.00           YN 
TER
TER
ATOM    832  C1  ACN D 166      65.711   4.593  48.680  1.00  0.00           CT 
ATOM    833  H1  ACN D 166      65.658   4.967  49.703  1.00  0.00           HC 
ATOM    834  H2  ACN D 166      66.755   4.469  48.377  1.00  0.00           HC 
ATOM    835  H3  ACN D 166      65.364   5.348  47.979  1.00  0.00           HC 
ATOM    836  C2  ACN D 166      64.978   3.319  48.630  1.00  0.00           YC 
ATOM    837  N   ACN D 166      64.297   2.404  48.554  1.00  0.00           YN 
TER
TER
ATOM    838  C1  ACN D 167      19.356  11.426   3.030  1.00  0.00           CT 
ATOM    839  H1  ACN D 167      19.433  11.699   1.978  1.00  0.00           HC 
ATOM    840  H2  ACN D 167      20.006  12.066   3.634  1.00  0.00           HC 
ATOM    841  H3  ACN D 167      19.789  10.443   3.203  1.00  0.00           HC 
ATOM    842  C2  ACN D 167      17.946  11.559   3.426  1.00  0.00           YC 
ATOM    843  N   ACN D 167      16.837  11.527   3.702  1.00  0.00           YN 
TER
TER
ATOM    844  C1  ACN D 168      55.873  23.347  16.183  1.00  0.00           CT 
ATOM    845  H1  ACN D 168      54.964  22.769  16.017  1.00  0.00           HC 
ATOM    846  H2  ACN D 168      56.026  24.054  15.362  1.00  0.00           HC 
ATOM    847  H3  ACN D 168      56.752  22.711  16.095  1.00  0.00           HC 
ATOM    848  C2  ACN D 168      55.735  24.037  17.474  1.00  0.00           YC 
ATOM    849  N   ACN D 168      55.692  24.464  18.534  1.00  0.00           YN 
TER
TER
ATOM    850  C1  ACN D 169      60.846  42.259  65.317  1.00  0.00           CT 
ATOM    851  H1  ACN D 169      61.200  41.579  64.541  1.00  0.00           HC 
ATOM    852  H2  ACN D 169      60.403  41.692  66.141  1.00  0.00           HC 
ATOM    853  H3  ACN D 169      59.995  42.835  64.961  1.00  0.00           HC 
ATOM    854  C2  ACN D 169      61.993  43.061  65.767  1.00  0.00           YC 
ATOM    855  N   ACN D 169      62.845  43.779  66.021  1.00  0.00           YN 
TER
TER
ATOM    856  C1  ACN D 170      29.318  21.776  32.785  1.00  0.00           CT 
ATOM    857  H1  ACN D 170      28.264  21.578  32.588  1.00  0.00           HC 
ATOM    858  H2  ACN D 170      29.535  22.839  32.646  1.00  0.00           HC 
ATOM    859  H3  ACN D 170      29.942  21.320  32.019  1.00  0.00           HC 
ATOM    860  C2  ACN D 170      29.608  21.340  34.159  1.00  0.00           YC 
ATOM    861  N   ACN D 170      29.869  20.878  35.172  1.00  0.00           YN 
TER
TER
ATOM    862  C1  ACN D 171      39.585  65.371  37.937  1.00  0.00           CT 
ATOM    863  H1  ACN D 171      39.562  65.810  38.935  1.00  0.00           HC 
ATOM    864  H2  ACN D 171      39.301  66.118  37.190  1.00  0.00           HC 
ATOM    865  H3  ACN D 171      38.793  64.633  37.826  1.00  0.00           HC 
ATOM    866  C2  ACN D 171      40.944  64.860  37.703  1.00  0.00           YC 
ATOM    867  N   ACN D 171      41.954  64.341  37.570  1.00  0.00           YN 
TER
TER
ATOM    868  C1  ACN D 172      63.323   0.708  44.415  1.00  0.00           CT 
ATOM    869  H1  ACN D 172      63.353   0.924  45.484  1.00  0.00           HC 
ATOM    870  H2  ACN D 172      62.418   0.145  44.170  1.00  0.00           HC 
ATOM    871  H3  ACN D 172      64.105   0.000  44.147  1.00  0.00           HC 
ATOM    872  C2  ACN D 172      63.375   1.989  43.696  1.00  0.00           YC 
ATOM    873  N   ACN D 172      63.554   2.968  43.134  1.00  0.00           YN 
TER
TER
ATOM    874  C1  ACN D 173      15.740  19.613   0.963  1.00  0.00           CT 
ATOM    875  H1  ACN D 173      14.904  19.055   0.541  1.00  0.00           HC 
ATOM    876  H2  ACN D 173      16.680  19.088   0.770  1.00  0.00           HC 
ATOM    877  H3  ACN D 173      15.698  19.600   2.050  1.00  0.00           HC 
ATOM    878  C2  ACN D 173      15.736  20.953   0.360  1.00  0.00           YC 
ATOM    879  N   ACN D 173      15.654  22.036   0.000  1.00  0.00           YN 
TER
TER
ATOM    880  C1  ACN D 174      35.797  66.855  54.003  1.00  0.00           CT 
ATOM    881  H1  ACN D 174      35.070  66.169  54.440  1.00  0.00           HC 
ATOM    882  H2  ACN D 174      35.396  67.294  53.085  1.00  0.00           HC 
ATOM    883  H3  ACN D 174      36.662  66.310  53.631  1.00  0.00           HC 
ATOM    884  C2  ACN D 174      36.101  67.885  55.007  1.00  0.00           YC 
ATOM    885  N   ACN D 174      36.442  68.604  55.828  1.00  0.00           YN 
TER
TER
ATOM    886  C1  ACN D 175       7.637  55.990  27.079  1.00  0.00           CT 
ATOM    887  H1  ACN D 175       6.941  56.277  26.291  1.00  0.00           HC 
ATOM    888  H2  ACN D 175       7.614  54.906  27.226  1.00  0.00           HC 
ATOM    889  H3  ACN D 175       7.292  56.352  28.045  1.00  0.00           HC 
ATOM    890  C2  ACN D 175       8.976  56.453  26.687  1.00  0.00           YC 
ATOM    891  N   ACN D 175       9.989  56.930  26.453  1.00  0.00           YN 
TER
TER
ATOM    892  C1  ACN D 176      51.119  53.518  55.068  1.00  0.00           CT 
ATOM    893  H1  ACN D 176      52.077  53.081  55.354  1.00  0.00           HC 
ATOM    894  H2  ACN D 176      50.668  54.029  55.924  1.00  0.00           HC 
ATOM    895  H3  ACN D 176      50.389  52.738  54.864  1.00  0.00           HC 
ATOM    896  C2  ACN D 176      51.364  54.444  53.953  1.00  0.00           YC 
ATOM    897  N   ACN D 176      51.526  55.056  53.001  1.00  0.00           YN 
TER
TER
ATOM    898  C1  ACN D 177      14.672  39.378   9.297  1.00  0.00           CT 
ATOM    899  H1  ACN D 177      14.015  39.791   8.531  1.00  0.00           HC 
ATOM    900  H2  ACN D 177      15.718  39.574   9.043  1.00  0.00           HC 
ATOM    901  H3  ACN D 177      14.640  38.290   9.282  1.00  0.00           HC 
ATOM    902  C2  ACN D 177      14.304  39.990  10.582  1.00  0.00           YC 
ATOM    903  N   ACN D 177      13.932  40.356  11.600  1.00  0.00           YN 
TER
TER
ATOM    904  C1  ACN D 178      34.069  63.835  65.939  1.00  0.00           CT 
ATOM    905  H1  ACN D 178      33.709  63.659  64.925  1.00  0.00           HC 
ATOM    906  H2  ACN D 178      34.355  62.888  66.407  1.00  0.00           HC 
ATOM    907  H3  ACN D 178      33.255  64.163  66.582  1.00  0.00           HC 
ATOM    908  C2  ACN D 178      35.205  64.763  65.857  1.00  0.00           YC 
ATOM    909  N   ACN D 178      35.996  65.588  65.812  1.00  0.00           YN 
TER
TER
ATOM    910  C1  ACN D 179      50.935  11.253  63.057  1.00  0.00           CT 
ATOM    911  H1  ACN D 179      50.872  10.380  62.406  1.00  0.00           HC 
ATOM    912  H2  ACN D 179      50.417  11.057  64.000  1.00  0.00           HC 
ATOM    913  H3  ACN D 179      50.352  12.076  62.650  1.00  0.00           HC 
ATOM    914  C2  ACN D 179      52.359  11.550  63.273  1.00  0.00           YC 
ATOM    915  N   ACN D 179      53.456  11.867  63.332  1.00  0.00           YN 
TER
TER
ATOM    916  C1  ACN D 180      14.664   3.267  45.779  1.00  0.00           CT 
ATOM    917  H1  ACN D 180      14.889   2.202  45.718  1.00  0.00           HC 
ATOM    918  H2  ACN D 180      15.017   3.779  44.878  1.00  0.00           HC 
ATOM    919  H3  ACN D 180      15.265   3.740  46.553  1.00  0.00           HC 
ATOM    920  C2  ACN D 180      13.211   3.411  45.948  1.00  0.00           YC 
ATOM    921  N   ACN D 180      12.106   3.524  46.218  1.00  0.00           YN 
TER
TER
ATOM    922  C1  ACN D 181      55.740  10.396   4.925  1.00  0.00           CT 
ATOM    923  H1  ACN D 181      56.060  10.866   3.994  1.00  0.00           HC 
ATOM    924  H2  ACN D 181      54.822  10.867   5.289  1.00  0.00           HC 
ATOM    925  H3  ACN D 181      56.440  10.622   5.727  1.00  0.00           HC 
ATOM    926  C2  ACN D 181      55.544   8.963   4.660  1.00  0.00           YC 
ATOM    927  N   ACN D 181      55.524   7.832   4.495  1.00  0.00           YN 
TER
TER
ATOM    928  C1  ACN D 182      47.929  65.182  49.823  1.00  0.00           CT 
ATOM    929  H1  ACN D 182      48.247  65.929  50.551  1.00  0.00           HC 
ATOM    930  H2  ACN D 182      47.496  64.317  50.335  1.00  0.00           HC 
ATOM    931  H3  ACN D 182      48.790  64.738  49.328  1.00  0.00           HC 
ATOM    932  C2  ACN D 182      46.957  65.818  48.922  1.00  0.00           YC 
ATOM    933  N   ACN D 182      46.311  66.343  48.139  1.00  0.00           YN 
TER
TER
ATOM    934  C1  ACN D 183      32.214  16.142  62.782  1.00  0.00           CT 
ATOM    935  H1  ACN D 183      33.122  15.546  62.874  1.00  0.00           HC 
ATOM    936  H2  ACN D 183      32.221  16.696  61.839  1.00  0.00           HC 
ATOM    937  H3  ACN D 183      32.209  16.947  63.513  1.00  0.00           HC 
ATOM    938  C2  ACN D 183      31.067  15.226  62.862  1.00  0.00           YC 
ATOM    939  N   ACN D 183      30.174  14.540  63.062  1.00  0.00           YN 
TER
TER
ATOM    940  C1  ACN D 184      39.335  35.671  60.226  1.00  0.00           CT 
ATOM    941  H1  ACN D 184      39.673  35.425  59.218  1.00  0.00           HC 
ATOM    942  H2  ACN D 184      39.572  34.852  60.912  1.00  0.00           HC 
ATOM    943  H3  ACN D 184      38.248  35.690  60.270  1.00  0.00           HC 
ATOM    944  C2  ACN D 184      39.993  36.922  60.628  1.00  0.00           YC 
ATOM    945  N   ACN D 184      40.393  37.961  60.890  1.00  0.00           YN 
TER
TER
ATOM    946  C1  ACN D 185      30.661  10.499  37.456  1.00  0.00           CT 
ATOM    947  H1  ACN D 185      30.137  10.522  38.412  1.00  0.00           HC 
ATOM    948  H2  ACN D 185      30.600  11.476  36.969  1.00  0.00           HC 
ATOM    949  H3  ACN D 185      30.135   9.863  36.747  1.00  0.00           HC 
ATOM    950  C2  ACN D 185      32.055  10.112  37.719  1.00  0.00           YC 
ATOM    951  N   ACN D 185      33.098   9.680  37.900  1.00  0.00           YN 
TER
TER
ATOM    952  C1  ACN D 186      30.435  54.330  32.277  1.00  0.00           CT 
ATOM    953  H1  ACN D 186      29.962  54.910  31.484  1.00  0.00           HC 
ATOM    954  H2  ACN D 186      30.660  54.974  33.132  1.00  0.00           HC 
ATOM    955  H3  ACN D 186      31.428  54.007  31.974  1.00  0.00           HC 
ATOM    956  C2  ACN D 186      29.516  53.243  32.646  1.00  0.00           YC 
ATOM    957  N   ACN D 186      28.870  52.320  32.839  1.00  0.00           YN 
TER
TER
ATOM    958  C1  ACN D 187      69.283  15.962  12.013  1.00  0.00           CT 
ATOM    959  H1  ACN D 187      68.302  16.079  11.551  1.00  0.00           HC 
ATOM    960  H2  ACN D 187      69.255  16.312  13.049  1.00  0.00           HC 
ATOM    961  H3  ACN D 187      70.000  16.647  11.566  1.00  0.00           HC 
ATOM    962  C2  ACN D 187      69.650  14.541  11.932  1.00  0.00           YC 
ATOM    963  N   ACN D 187      70.000  13.468  11.749  1.00  0.00           YN 
TER
TER
ATOM    964  C1  ACN D 188       0.794  40.623   8.848  1.00  0.00           CT 
ATOM    965  H1  ACN D 188       1.593  40.181   8.253  1.00  0.00           HC 
ATOM    966  H2  ACN D 188       0.000  40.997   8.194  1.00  0.00           HC 
ATOM    967  H3  ACN D 188       1.136  41.538   9.327  1.00  0.00           HC 
ATOM    968  C2  ACN D 188       0.295  39.591   9.768  1.00  0.00           YC 
ATOM    969  N   ACN D 188       0.000  38.838  10.576  1.00  0.00           YN 
TER
TER
ATOM    970  C1  ACN D 189      19.727  20.330  31.860  1.00  0.00           CT 
ATOM    971  H1  ACN D 189      19.730  20.524  32.933  1.00  0.00           HC 
ATOM    972  H2  ACN D 189      20.648  19.820  31.566  1.00  0.00           HC 
ATOM    973  H3  ACN D 189      19.801  21.262  31.303  1.00  0.00           HC 
ATOM    974  C2  ACN D 189      18.539  19.520  31.553  1.00  0.00           YC 
ATOM    975  N   ACN D 189      17.549  19.011  31.291  1.00  0.00           YN 
TER
TER
ATOM    976  C1  ACN D 190      61.371  40.365  15.021  1.00  0.00           CT 
ATOM    977  H1  ACN D 190      61.526  40.743  16.031  1.00  0.00           HC 
ATOM    978  H2  ACN D 190      62.331  40.262  14.505  1.00  0.00           HC 
ATOM    979  H3  ACN D 190      60.868  41.109  14.407  1.00  0.00           HC 
ATOM    980  C2  ACN D 190      60.673  39.076  15.126  1.00  0.00           YC 
ATOM    981  N   ACN D 190      60.011  38.146  15.196  1.00  0.00           YN 
TER
TER
ATOM    982  C1  ACN D 191      58.694  18.887  41.554  1.00  0.00           CT 
ATOM    983  H1  ACN D 191      57.795  19.365  41.164  1.00  0.00           HC 
ATOM    984  H2  ACN D 191      59.081  18.164  40.829  1.00  0.00           HC 
ATOM    985  H3  ACN D 191      58.450  18.245  42.398  1.00  0.00           HC 
ATOM    986  C2  ACN D 191      59.675  19.943  41.842  1.00  0.00           YC 
ATOM    987  N   ACN D 191      60.386  20.765  42.196  1.00  0.00           YN 
TER
TER
ATOM    988  C1  ACN D 192      59.896  13.951  25.524  1.00  0.00           CT 
ATOM    989  H1  ACN D 192      60.269  14.509  24.664  1.00  0.00           HC 
ATOM    990  H2  ACN D 192      58.964  14.396  25.886  1.00  0.00           HC 
ATOM    991  H3  ACN D 192      60.554  14.084  26.380  1.00  0.00           HC 
ATOM    992  C2  ACN D 192      59.702  12.556  25.103  1.00  0.00           YC 
ATOM    993  N   ACN D 192      59.682  11.448  24.822  1.00  0.00           YN 
TER
TER
ATOM    994  C1  ACN D 193      41.916  68.074  52.519  1.00  0.00           CT 
ATOM    995  H1  ACN D 193      42.338  67.703  51.585  1.00  0.00           HC 
ATOM    996  H2  ACN D 193      42.515  68.907  52.899  1.00  0.00           HC 
ATOM    997  H3  ACN D 193      42.032  67.337  53.310  1.00  0.00           HC 
ATOM    998  C2  ACN D 193      40.529  68.482  52.253  1.00  0.00           YC 
ATOM    999  N   ACN D 193      39.414  68.671  52.085  1.00  0.00           YN 
TER
TER
ATOM   1000  C1  ACN D 194       0.757  61.220  20.923  1.00  0.00           CT 
ATOM   1001  H1  ACN D 194       0.771  61.890  21.783  1.00  0.00           HC 
ATOM   1002  H2  ACN D 194       1.691  61.310  20.360  1.00  0.00           HC 
ATOM   1003  H3  ACN D 194       0.024  61.554  20.191  1.00  0.00           HC 
ATOM   1004  C2  ACN D 194       0.555  59.852  21.421  1.00  0.00           YC 
ATOM   1005  N   ACN D 194       0.261  58.810  21.790  1.00  0.00           YN 
TER
TER
ATOM   1006  C1  ACN D 195      34.224  50.403  29.636  1.00  0.00           CT 
ATOM   1007  H1  ACN D 195      33.223  50.729  29.920  1.00  0.00           HC 
ATOM   1008  H2  ACN D 195      34.953  51.187  29.862  1.00  0.00           HC 
ATOM   1009  H3  ACN D 195      34.308  50.325  28.555  1.00  0.00           HC 
ATOM   1010  C2  ACN D 195      34.518  49.164  30.371  1.00  0.00           YC 
ATOM   1011  N   ACN D 195      34.696  48.132  30.831  1.00  0.00           YN 
TER
TER
ATOM   1012  C1  ACN D 196      33.574  11.633  61.887  1.00  0.00           CT 
ATOM   1013  H1  ACN D 196      34.154  11.821  62.790  1.00  0.00           HC 
ATOM   1014  H2  ACN D 196      33.149  10.625  61.915  1.00  0.00           HC 
ATOM   1015  H3  ACN D 196      34.227  11.575  61.018  1.00  0.00           HC 
ATOM   1016  C2  ACN D 196      32.525  12.660  61.805  1.00  0.00           YC 
ATOM   1017  N   ACN D 196      31.799  13.532  61.664  1.00  0.00           YN 
TER
TER
ATOM   1018  C1  ACN D 197      13.283  63.352  66.933  1.00  0.00           CT 
ATOM   1019  H1  ACN D 197      13.190  62.360  66.489  1.00  0.00           HC 
ATOM   1020  H2  ACN D 197      12.292  63.779  67.113  1.00  0.00           HC 
ATOM   1021  H3  ACN D 197      13.702  64.054  66.216  1.00  0.00           HC 
ATOM   1022  C2  ACN D 197      14.046  63.213  68.182  1.00  0.00           YC 
ATOM   1023  N   ACN D 197      14.754  63.133  69.077  1.00  0.00           YN 
TER
TER
ATOM   1024  C1  ACN D 198      48.280  34.719  65.405  1.00  0.00           CT 
ATOM   1025  H1  ACN D 198      48.520  35.278  64.500  1.00  0.00           HC 
ATOM   1026  H2  ACN D 198      47.317  35.049  65.807  1.00  0.00           HC 
ATOM   1027  H3  ACN D 198      48.960  34.987  66.211  1.00  0.00           HC 
ATOM   1028  C2  ACN D 198      48.261  33.291  65.059  1.00  0.00           YC 
ATOM   1029  N   ACN D 198      48.381  32.177  64.828  1.00  0.00           YN 
TER
TER
ATOM   1030  C1  ACN D 199      12.845  43.713  29.669  1.00  0.00           CT 
ATOM   1031  H1  ACN D 199      13.414  43.731  28.739  1.00  0.00           HC 
ATOM   1032  H2  ACN D 199      12.708  44.731  30.046  1.00  0.00           HC 
ATOM   1033  H3  ACN D 199      13.430  43.257  30.465  1.00  0.00           HC 
ATOM   1034  C2  ACN D 199      11.557  43.059  29.395  1.00  0.00           YC 
ATOM   1035  N   ACN D 199      10.617  42.432  29.221  1.00  0.00           YN 
TER
TER
ATOM   1036  C1  ACN D 200      16.476  30.403  61.403  1.00  0.00           CT 
ATOM   1037  H1  ACN D 200      17.321  29.757  61.646  1.00  0.00           HC 
ATOM   1038  H2  ACN D 200      16.834  31.359  61.011  1.00  0.00           HC 
ATOM   1039  H3  ACN D 200      15.960  30.713  62.309  1.00  0.00           HC 
ATOM   1040  C2  ACN D 200      15.638  29.696  60.424  1.00  0.00           YC 
ATOM   1041  N   ACN D 200      14.913  29.098  59.772  1.00  0.00           YN 
TER
TER
ATOM   1042  C1  ACN D 201      16.831  34.094  54.255  1.00  0.00           CT 
ATOM   1043  H1  ACN D 201      15.749  34.108  54.128  1.00  0.00           HC 
ATOM   1044  H2  ACN D 201      17.130  34.817  55.020  1.00  0.00           HC 
ATOM   1045  H3  ACN D 201      17.326  34.489  53.370  1.00  0.00           HC 
ATOM   1046  C2  ACN D 201      17.222  32.725  54.624  1.00  0.00           YC 
ATOM   1047  N   ACN D 201      17.544  31.639  54.774  1.00  0.00           YN 
TER
TER
ATOM   1048  C1  ACN D 202      19.184  19.100  54.547  1.00  0.00           CT 
ATOM   1049  H1  ACN D 202      19.289  20.024  55.116  1.00  0.00           HC 
ATOM   1050  H2  ACN D 202      19.207  18.238  55.221  1.00  0.00           HC 
ATOM   1051  H3  ACN D 202      20.066  18.926  53.934  1.00  0.00           HC 
ATOM   1052  C2  ACN D 202      17.918  19.172  53.804  1.00  0.00           YC 
ATOM   1053  N   ACN D 202      17.008  19.281  53.120  1.00  0.00           YN 
TER
TER
ATOM   1054  C1  ACN D 203       7.837  21.618   2.822  1.00  0.00           CT 
ATOM   1055  H1  ACN D 203       7.208  20.999   3.463  1.00  0.00           HC 
ATOM   1056  H2  ACN D 203       8.835  21.720   3.259  1.00  0.00           HC 
ATOM   1057  H3  ACN D 203       7.488  22.649   2.824  1.00  0.00           HC 
ATOM   1058  C2  ACN D 203       7.888  20.985   1.497  1.00  0.00           YC 
ATOM   1059  N   ACN D 203       7.819  20.573   0.432  1.00  0.00           YN 
TER
TER
ATOM   1060  C1  ACN D 204      20.484  58.559  53.875  1.00  0.00           CT 
ATOM   1061  H1  ACN D 204      19.673  59.110  54.353  1.00  0.00           HC 
ATOM   1062  H2  ACN D 204      20.077  57.783  53.219  1.00  0.00           HC 
ATOM   1063  H3  ACN D 204      21.028  57.967  54.608  1.00  0.00           HC 
ATOM   1064  C2  ACN D 204      21.303  59.524  53.128  1.00  0.00           YC 
ATOM   1065  N   ACN D 204      22.019  60.284  52.662  1.00  0.00           YN 
TER
TER
ATOM   1066  C1  ACN D 205      46.482   8.392  27.646  1.00  0.00           CT 
ATOM   1067  H1  ACN D 205      45.843   7.998  26.855  1.00  0.00           HC 
ATOM   1068  H2  ACN D 205      47.479   8.611  27.251  1.00  0.00           HC 
ATOM   1069  H3  ACN D 205      46.699   7.621  28.381  1.00  0.00           HC 
ATOM   1070  C2  ACN D 205      45.837   9.598  28.185  1.00  0.00           YC 
ATOM   1071  N   ACN D 205      45.276  10.451  28.699  1.00  0.00           YN 
TER
TER
ATOM   1072  C1  ACN D 206      53.410  35.933   2.522  1.00  0.00           CT 
ATOM   1073  H1  ACN D 206      53.561  36.084   1.453  1.00  0.00           HC 
ATOM   1074  H2  ACN D 206      52.860  36.777   2.948  1.00  0.00           HC 
ATOM   1075  H3  ACN D 206      54.358  35.993   3.053  1.00  0.00           HC 
ATOM   1076  C2  ACN D 206      52.682  34.668   2.698  1.00  0.00           YC 
ATOM   1077  N   ACN D 206      52.240  33.624   2.848  1.00  0.00           YN 
TER
TER
ATOM   1078  C1  ACN D 207      47.049  14.688  41.309  1.00  0.00           CT 
ATOM   1079  H1  ACN D 207      46.280  14.138  40.765  1.00  0.00           HC 
ATOM   1080  H2  ACN D 207      47.574  14.019  41.997  1.00  0.00           HC 
ATOM   1081  H3  ACN D 207      46.596  15.401  41.994  1.00  0.00           HC 
ATOM   1082  C2  ACN D 207      47.964  15.275  40.320  1.00  0.00           YC 
ATOM   1083  N   ACN D 207      48.595  15.846  39.557  1.00  0.00           YN 
TER
TER
ATOM   1084  C1  ACN D 208      40.411  67.818  17.752  1.00  0.00           CT 
ATOM   1085  H1  ACN D 208      41.113  67.947  18.577  1.00  0.00           HC 
ATOM   1086  H2  ACN D 208      39.490  68.374  17.951  1.00  0.00           HC 
ATOM   1087  H3  ACN D 208      40.049  66.793  17.715  1.00  0.00           HC 
ATOM   1088  C2  ACN D 208      41.071  68.286  16.524  1.00  0.00           YC 
ATOM   1089  N   ACN D 208      41.625  68.517  15.551  1.00  0.00           YN 
TER
TER
ATOM   1090  C1  ACN D 209      58.830  37.996  23.599  1.00  0.00           CT 
ATOM   1091  H1  ACN D 209      58.391  38.994  23.582  1.00  0.00           HC 
ATOM   1092  H2  ACN D 209      58.195  37.295  23.049  1.00  0.00           HC 
ATOM   1093  H3  ACN D 209      58.799  37.582  24.604  1.00  0.00           HC 
ATOM   1094  C2  ACN D 209      60.174  38.086  23.009  1.00  0.00           YC 
ATOM   1095  N   ACN D 209      61.265  38.176  22.680  1.00  0.00           YN 
TER
TER
ATOM   1096  C1  ACN D 210      62.719  34.582  18.058  1.00  0.00           CT 
ATOM   1097  H1  ACN D 210      61.664  34.572  17.782  1.00  0.00           HC 
ATOM   1098  H2  ACN D 210      63.084  33.559  18.189  1.00  0.00           HC 
ATOM   1099  H3  ACN D 210      62.849  34.994  19.057  1.00  0.00           HC 
ATOM   1100  C2  ACN D 210      63.453  35.287  16.998  1.00  0.00           YC 
ATOM   1101  N   ACN D 210      64.006  35.951  16.249  1.00  0.00           YN 
TER
TER
ATOM   1102  C1  ACN D 211      15.736  23.623  31.409  1.00  0.00           CT 
ATOM   1103  H1  ACN D 211      16.169  23.510  32.403  1.00  0.00           HC 
ATOM   1104  H2  ACN D 211      16.530  23.710  30.661  1.00  0.00           HC 
ATOM   1105  H3  ACN D 211      15.238  24.586  31.317  1.00  0.00           HC 
ATOM   1106  C2  ACN D 211      14.879  22.456  31.156  1.00  0.00           YC 
ATOM   1107  N   ACN D 211      14.108  21.625  31.011  1.00  0.00           YN 
TER
TER
ATOM   1108  C1  ACN D 212      21.117  62.272  28.708  1.00  0.00           CT 
ATOM   1109  H1  ACN D 212      21.974  61.599  28.674  1.00  0.00           HC 
ATOM   1110  H2  ACN D 212      20.860  62.502  29.746  1.00  0.00           HC 
ATOM   1111  H3  ACN D 212      20.219  61.765  28.364  1.00  0.00           HC 
ATOM   1112  C2  ACN D 212      21.470  63.485  27.956  1.00  0.00           YC 
ATOM   1113  N   ACN D 212      21.686  64.366  27.260  1.00  0.00           YN 
TER
TER
ATOM   1114  C1  ACN D 213      21.797  18.984   2.938  1.00  0.00           CT 
ATOM   1115  H1  ACN D 213      22.491  19.245   3.738  1.00  0.00           HC 
ATOM   1116  H2  ACN D 213      22.128  18.070   2.436  1.00  0.00           HC 
ATOM   1117  H3  ACN D 213      21.852  19.712   2.132  1.00  0.00           HC 
ATOM   1118  C2  ACN D 213      20.464  18.821   3.535  1.00  0.00           YC 
ATOM   1119  N   ACN D 213      19.406  18.829   3.970  1.00  0.00           YN 
TER
TER
ATOM   1120  C1  ACN D 214      11.852  52.056  54.594  1.00  0.00           CT 
ATOM   1121  H1  ACN D 214      11.968  52.610  55.526  1.00  0.00           HC 
ATOM   1122  H2  ACN D 214      12.787  51.548  54.339  1.00  0.00           HC 
ATOM   1123  H3  ACN D 214      11.734  52.740  53.756  1.00  0.00           HC 
ATOM   1124  C2  ACN D 214      10.749  51.101  54.774  1.00  0.00           YC 
ATOM   1125  N   ACN D 214       9.808  50.457  54.862  1.00  0.00           YN 
TER
TER
ATOM   1126  C1  ACN D 215      47.990  43.387  13.032  1.00  0.00           CT 
ATOM   1127  H1  ACN D 215      47.509  43.622  13.982  1.00  0.00           HC 
ATOM   1128  H2  ACN D 215      48.397  44.296  12.580  1.00  0.00           HC 
ATOM   1129  H3  ACN D 215      47.251  43.083  12.294  1.00  0.00           HC 
ATOM   1130  C2  ACN D 215      49.044  42.396  13.295  1.00  0.00           YC 
ATOM   1131  N   ACN D 215      49.767  41.528  13.472  1.00  0.00           YN 
TER
TER
ATOM   1132  C1  ACN D 216      61.547  25.548  25.839  1.00  0.00           CT 
ATOM   1133  H1  ACN D 216      62.498  26.026  26.077  1.00  0.00           HC 
ATOM   1134  H2  ACN D 216      61.465  25.387  24.760  1.00  0.00           HC 
ATOM   1135  H3  ACN D 216      60.720  26.229  26.025  1.00  0.00           HC 
ATOM   1136  C2  ACN D 216      61.484  24.280  26.581  1.00  0.00           YC 
ATOM   1137  N   ACN D 216      61.370  23.367  27.259  1.00  0.00           YN 
TER
TER
ATOM   1138  C1  ACN D 217      46.631  16.162  35.388  1.00  0.00           CT 
ATOM   1139  H1  ACN D 217      47.427  15.863  36.070  1.00  0.00           HC 
ATOM   1140  H2  ACN D 217      46.021  15.295  35.117  1.00  0.00           HC 
ATOM   1141  H3  ACN D 217      47.042  16.455  34.425  1.00  0.00           HC 
ATOM   1142  C2  ACN D 217      45.831  17.197  36.060  1.00  0.00           YC 
ATOM   1143  N   ACN D 217      45.292  18.094  36.520  1.00  0.00           YN 
TER
TER
ATOM   1144  C1  ACN D 218      68.883  18.746  22.208  1.00  0.00           CT 
ATOM   1145  H1  ACN D 218      69.659  18.288  21.594  1.00  0.00           HC 
ATOM   1146  H2  ACN D 218      68.050  19.075  21.579  1.00  0.00           HC 
ATOM   1147  H3  ACN D 218      69.232  19.689  22.625  1.00  0.00           HC 
ATOM   1148  C2  ACN D 218      68.451  17.753  23.202  1.00  0.00           YC 
ATOM   1149  N   ACN D 218      68.211  17.036  24.060  1.00  0.00           YN 
TER
TER
ATOM   1150  C1  ACN D 219      41.852  21.781  64.022  1.00  0.00           CT 
ATOM   1151  H1  ACN D 219      41.303  22.568  64.541  1.00  0.00           HC 
ATOM   1152  H2  ACN D 219      41.752  20.834  64.561  1.00  0.00           HC 
ATOM   1153  H3  ACN D 219      42.924  21.959  64.083  1.00  0.00           HC 
ATOM   1154  C2  ACN D 219      41.318  21.686  62.656  1.00  0.00           YC 
ATOM   1155  N   ACN D 219      41.002  21.702  61.557  1.00  0.00           YN 
TER
TER
ATOM   1156  C1  ACN D 220      20.987  42.690  61.731  1.00  0.00           CT 
ATOM   1157  H1  ACN D 220      21.619  42.300  62.529  1.00  0.00           HC 
ATOM   1158  H2  ACN D 220      21.178  43.758  61.587  1.00  0.00           HC 
ATOM   1159  H3  ACN D 220      19.943  42.691  62.038  1.00  0.00           HC 
ATOM   1160  C2  ACN D 220      21.274  41.919  60.513  1.00  0.00           YC 
ATOM   1161  N   ACN D 220      21.392  41.236  59.604  1.00  0.00           YN 
TER
TER
ATOM   1162  C1  ACN D 221      11.365  39.462  10.514  1.00  0.00           CT 
ATOM   1163  H1  ACN D 221      12.168  39.020  11.105  1.00  0.00           HC 
ATOM   1164  H2  ACN D 221      11.095  38.798   9.688  1.00  0.00           HC 
ATOM   1165  H3  ACN D 221      11.721  40.343   9.984  1.00  0.00           HC 
ATOM   1166  C2  ACN D 221      10.225  39.699  11.412  1.00  0.00           YC 
ATOM   1167  N   ACN D 221       9.391  40.011  12.129  1.00  0.00           YN 
TER
TER
ATOM   1168  C1  ACN D 222      15.434  62.966  62.695  1.00  0.00           CT 
ATOM   1169  H1  ACN D 222      16.266  62.468  63.194  1.00  0.00           HC 
ATOM   1170  H2  ACN D 222      15.258  62.514  61.714  1.00  0.00           HC 
ATOM   1171  H3  ACN D 222      15.705  63.985  62.425  1.00  0.00           HC 
ATOM   1172  C2  ACN D 222      14.254  62.850  63.564  1.00  0.00           YC 
ATOM   1173  N   ACN D 222      13.374  62.882  64.293  1.00  0.00           YN 
TER
TER
ATOM   1174  C1  ACN D 223      28.377  58.879  37.186  1.00  0.00           CT 
ATOM   1175  H1  ACN D 223      28.719  59.019  38.212  1.00  0.00           HC 
ATOM   1176  H2  ACN D 223      27.552  58.162  37.158  1.00  0.00           HC 
ATOM   1177  H3  ACN D 223      29.136  58.368  36.596  1.00  0.00           HC 
ATOM   1178  C2  ACN D 223      27.970  60.193  36.666  1.00  0.00           YC 
ATOM   1179  N   ACN D 223      27.784  61.226  36.213  1.00  0.00           YN 
TER
TER
ATOM   1180  C1  ACN D 224      65.721  25.541  10.885  1.00  0.00           CT 
ATOM   1181  H1  ACN D 224      66.580  25.159  10.333  1.00  0.00           HC 
ATOM   1182  H2  ACN D 224      65.757  26.633  10.931  1.00  0.00           HC 
ATOM   1183  H3  ACN D 224      65.793  25.272  11.937  1.00  0.00           HC 
ATOM   1184  C2  ACN D 224      64.505  25.068  10.208  1.00  0.00           YC 
ATOM   1185  N   ACN D 224      63.564  24.591   9.768  1.00  0.00           YN 
TER
TER
ATOM   1186  C1  ACN D 225      38.259  27.046  27.144  1.00  0.00           CT 
ATOM   1187  H1  ACN D 225      37.657  26.530  27.893  1.00  0.00           HC 
ATOM   1188  H2  ACN D 225      39.304  27.090  27.466  1.00  0.00           HC 
ATOM   1189  H3  ACN D 225      37.995  28.101  27.102  1.00  0.00           HC 
ATOM   1190  C2  ACN D 225      38.115  26.321  25.874  1.00  0.00           YC 
ATOM   1191  N   ACN D 225      37.897  25.845  24.857  1.00  0.00           YN 
TER
TER
ATOM   1192  C1  ACN D 226      26.515   2.862   2.396  1.00  0.00           CT 
ATOM   1193  H1  ACN D 226      26.790   2.119   1.646  1.00  0.00           HC 
ATOM   1194  H2  ACN D 226      27.309   2.957   3.142  1.00  0.00           HC 
ATOM   1195  H3  ACN D 226      25.683   2.506   3.000  1.00  0.00           HC 
ATOM   1196  C2  ACN D 226      26.273   4.134   1.699  1.00  0.00           YC 
ATOM   1197  N   ACN D 226      25.951   5.084   1.151  1.00  0.00           YN 
TER
TER
ATOM   1198  C1  ACN D 227       2.644  36.797  40.895  1.00  0.00           CT 
ATOM   1199  H1  ACN D 227       3.098  36.081  41.581  1.00  0.00           HC 
ATOM   1200  H2  ACN D 227       1.556  36.686  40.900  1.00  0.00           HC 
ATOM   1201  H3  ACN D 227       2.888  36.546  39.864  1.00  0.00           HC 
ATOM   1202  C2  ACN D 227       3.053  38.144  41.317  1.00  0.00           YC 
ATOM   1203  N   ACN D 227       3.478  39.179  41.555  1.00  0.00           YN 
TER
TER
ATOM   1204  C1  ACN D 228      65.512  23.844  21.899  1.00  0.00           CT 
ATOM   1205  H1  ACN D 228      64.750  23.236  21.412  1.00  0.00           HC 
ATOM   1206  H2  ACN D 228      65.150  24.197  22.869  1.00  0.00           HC 
ATOM   1207  H3  ACN D 228      65.657  24.779  21.362  1.00  0.00           HC 
ATOM   1208  C2  ACN D 228      66.720  23.018  22.042  1.00  0.00           YC 
ATOM   1209  N   ACN D 228      67.700  22.430  22.030  1.00  0.00           YN 
TER
TER
ATOM   1210  C1  ACN D 229      11.758  57.279  54.657  1.00  0.00           CT 
ATOM   1211  H1  ACN D 229      12.804  57.523  54.468  1.00  0.00           HC 
ATOM   1212  H2  ACN D 229      11.650  56.209  54.854  1.00  0.00           HC 
ATOM   1213  H3  ACN D 229      11.168  57.399  53.751  1.00  0.00           HC 
ATOM   1214  C2  ACN D 229      11.308  58.088  55.800  1.00  0.00           YC 
ATOM   1215  N   ACN D 229      10.916  58.810  56.594  1.00  0.00           YN 
TER
TER
ATOM   1216  C1  ACN D 230      43.091  27.399  68.566  1.00  0.00           CT 
ATOM   1217  H1  ACN D 230      42.511  27.078  69.431  1.00  0.00           HC 
ATOM   1218  H2  ACN D 230      42.530  28.139  67.989  1.00  0.00           HC 
ATOM   1219  H3  ACN D 230      43.189  26.586  67.849  1.00  0.00           HC 
ATOM   1220  C2  ACN D 230      44.364  27.947  69.057  1.00  0.00           YC 
ATOM   1221  N   ACN D 230      45.405  28.245  69.422  1.00  0.00           YN 
TER
TER
ATOM   1222  C1  ACN D 231      56.686  11.228  32.982  1.00  0.00           CT 
ATOM   1223  H1  ACN D 231      56.723  10.698  33.934  1.00  0.00           HC 
ATOM   1224  H2  ACN D 231      57.177  12.202  33.074  1.00  0.00           HC 
ATOM   1225  H3  ACN D 231      55.664  11.516  32.745  1.00  0.00           HC 
ATOM   1226  C2  ACN D 231      57.341  10.385  31.973  1.00  0.00           YC 
ATOM   1227  N   ACN D 231      57.724   9.677  31.160  1.00  0.00           YN 
TER
TER
ATOM   1228  C1  ACN D 232      36.447  28.078  41.291  1.00  0.00           CT 
ATOM   1229  H1  ACN D 232      37.052  28.916  40.945  1.00  0.00           HC 
ATOM   1230  H2  ACN D 232      35.392  28.366  41.333  1.00  0.00           HC 
ATOM   1231  H3  ACN D 232      36.659  27.860  42.336  1.00  0.00           HC 
ATOM   1232  C2  ACN D 232      36.665  26.955  40.368  1.00  0.00           YC 
ATOM   1233  N   ACN D 232      36.936  26.041  39.737  1.00  0.00           YN 
TER
TER
ATOM   1234  C1  ACN D 233      63.330  50.912  34.978  1.00  0.00           CT 
ATOM   1235  H1  ACN D 233      64.054  50.099  35.040  1.00  0.00           HC 
ATOM   1236  H2  ACN D 233      62.569  50.799  35.755  1.00  0.00           HC 
ATOM   1237  H3  ACN D 233      62.736  50.825  34.071  1.00  0.00           HC 
ATOM   1238  C2  ACN D 233      64.063  52.178  35.118  1.00  0.00           YC 
ATOM   1239  N   ACN D 233      64.642  53.164  35.087  1.00  0.00           YN 
TER
TER
ATOM   1240  C1  ACN D 234      51.338  14.029  66.781  1.00  0.00           CT 
ATOM   1241  H1  ACN D 234      51.008  14.692  65.981  1.00  0.00           HC 
ATOM   1242  H2  ACN D 234      50.573  13.275  66.986  1.00  0.00           HC 
ATOM   1243  H3  ACN D 234      51.382  14.565  67.727  1.00  0.00           HC 
ATOM   1244  C2  ACN D 234      52.605  13.414  66.360  1.00  0.00           YC 
ATOM   1245  N   ACN D 234      53.654  13.040  66.098  1.00  0.00           YN 
TER
TER
ATOM   1246  C1  ACN D 235      46.696  56.345  20.469  1.00  0.00           CT 
ATOM   1247  H1  ACN D 235      47.408  56.974  21.004  1.00  0.00           HC 
ATOM   1248  H2  ACN D 235      47.194  55.445  20.096  1.00  0.00           HC 
ATOM   1249  H3  ACN D 235      46.382  56.825  19.545  1.00  0.00           HC 
ATOM   1250  C2  ACN D 235      45.605  56.015  21.397  1.00  0.00           YC 
ATOM   1251  N   ACN D 235      44.690  55.870  22.068  1.00  0.00           YN 
TER
TER
ATOM   1252  C1  ACN D 236      19.158  67.799  47.940  1.00  0.00           CT 
ATOM   1253  H1  ACN D 236      19.112  67.037  47.162  1.00  0.00           HC 
ATOM   1254  H2  ACN D 236      19.759  67.442  48.782  1.00  0.00           HC 
ATOM   1255  H3  ACN D 236      18.183  67.931  48.404  1.00  0.00           HC 
ATOM   1256  C2  ACN D 236      19.730  69.015  47.345  1.00  0.00           YC 
ATOM   1257  N   ACN D 236      20.044  70.000  46.855  1.00  0.00           YN 
TER
TER
ATOM   1258  C1  ACN D 237      43.015  44.600  28.656  1.00  0.00           CT 
ATOM   1259  H1  ACN D 237      42.263  43.844  28.885  1.00  0.00           HC 
ATOM   1260  H2  ACN D 237      43.895  44.459  29.290  1.00  0.00           HC 
ATOM   1261  H3  ACN D 237      42.672  45.585  28.966  1.00  0.00           HC 
ATOM   1262  C2  ACN D 237      43.350  44.482  27.230  1.00  0.00           YC 
ATOM   1263  N   ACN D 237      43.512  44.487  26.098  1.00  0.00           YN 
TER
TER
ATOM   1264  C1  ACN D 238      11.077  24.267  51.505  1.00  0.00           CT 
ATOM   1265  H1  ACN D 238      11.223  25.052  50.762  1.00  0.00           HC 
ATOM   1266  H2  ACN D 238      10.027  24.227  51.809  1.00  0.00           HC 
ATOM   1267  H3  ACN D 238      11.570  24.529  52.439  1.00  0.00           HC 
ATOM   1268  C2  ACN D 238      11.517  22.998  50.908  1.00  0.00           YC 
ATOM   1269  N   ACN D 238      11.984  22.036  50.501  1.00  0.00           YN 
TER
TER
ATOM   1270  C1  ACN D 239      50.915  16.606  41.098  1.00  0.00           CT 
ATOM   1271  H1  ACN D 239      50.945  16.870  40.040  1.00  0.00           HC 
ATOM   1272  H2  ACN D 239      50.698  15.540  41.214  1.00  0.00           HC 
ATOM   1273  H3  ACN D 239      50.053  17.062  41.580  1.00  0.00           HC 
ATOM   1274  C2  ACN D 239      52.213  16.962  41.687  1.00  0.00           YC 
ATOM   1275  N   ACN D 239      53.166  17.362  42.178  1.00  0.00           YN 
TER
TER
ATOM   1276  C1  ACN D 240      12.834   6.042  30.372  1.00  0.00           CT 
ATOM   1277  H1  ACN D 240      13.457   5.923  31.259  1.00  0.00           HC 
ATOM   1278  H2  ACN D 240      11.878   5.529  30.512  1.00  0.00           HC 
ATOM   1279  H3  ACN D 240      13.258   5.497  29.531  1.00  0.00           HC 
ATOM   1280  C2  ACN D 240      12.647   7.482  30.145  1.00  0.00           YC 
ATOM   1281  N   ACN D 240      12.613   8.595  29.885  1.00  0.00           YN 
TER
TER
ATOM   1282  C1  ACN D 241      45.208  33.629  43.071  1.00  0.00           CT 
ATOM   1283  H1  ACN D 241      44.402  33.485  43.792  1.00  0.00           HC 
ATOM   1284  H2  ACN D 241      46.129  33.915  43.587  1.00  0.00           HC 
ATOM   1285  H3  ACN D 241      45.017  34.506  42.455  1.00  0.00           HC 
ATOM   1286  C2  ACN D 241      45.373  32.373  42.326  1.00  0.00           YC 
ATOM   1287  N   ACN D 241      45.413  31.450  41.653  1.00  0.00           YN 
TER
TER
ATOM   1288  C1  ACN D 242      53.604  25.804  53.131  1.00  0.00           CT 
ATOM   1289  H1  ACN D 242      54.101  25.748  54.100  1.00  0.00           HC 
ATOM   1290  H2  ACN D 242      53.933  26.696  52.590  1.00  0.00           HC 
ATOM   1291  H3  ACN D 242      52.541  26.000  53.259  1.00  0.00           HC 
ATOM   1292  C2  ACN D 242      53.922  24.574  52.392  1.00  0.00           YC 
ATOM   1293  N   ACN D 242      54.052  23.565  51.871  1.00  0.00           YN 
TER
TER
ATOM   1294  C1  ACN D 243      19.229  45.259  41.550  1.00  0.00           CT 
ATOM   1295  H1  ACN D 243      18.777  46.224  41.319  1.00  0.00           HC 
ATOM   1296  H2  ACN D 243      20.201  45.171  41.056  1.00  0.00           HC 
ATOM   1297  H3  ACN D 243      18.668  44.453  41.084  1.00  0.00           HC 
ATOM   1298  C2  ACN D 243      19.354  45.161  43.012  1.00  0.00           YC 
ATOM   1299  N   ACN D 243      19.326  45.023  44.146  1.00  0.00           YN 
TER
TER
ATOM   1300  C1  ACN D 244      26.153  67.465  38.951  1.00  0.00           CT 
ATOM   1301  H1  ACN D 244      25.690  67.383  39.935  1.00  0.00           HC 
ATOM   1302  H2  ACN D 244      25.569  66.907  38.213  1.00  0.00           HC 
ATOM   1303  H3  ACN D 244      27.102  66.934  38.931  1.00  0.00           HC 
ATOM   1304  C2  ACN D 244      26.234  68.892  38.610  1.00  0.00           YC 
ATOM   1305  N   ACN D 244      26.425  70.000  38.401  1.00  0.00           YN 
TER
TER
ATOM   1306  C1  ACN D 245      52.569  66.702  43.655  1.00  0.00           CT 
ATOM   1307  H1  ACN D 245      52.156  67.591  43.177  1.00  0.00           HC 
ATOM   1308  H2  ACN D 245      51.823  66.247  44.313  1.00  0.00           HC 
ATOM   1309  H3  ACN D 245      53.350  66.977  44.361  1.00  0.00           HC 
ATOM   1310  C2  ACN D 245      52.992  65.777  42.594  1.00  0.00           YC 
ATOM   1311  N   ACN D 245      53.446  65.117  41.778  1.00  0.00           YN 
TER
TER
ATOM   1312  C1  ACN D 246      48.901  10.338  67.291  1.00  0.00           CT 
ATOM   1313  H1  ACN D 246      48.865  10.969  68.180  1.00  0.00           HC 
ATOM   1314  H2  ACN D 246      49.235   9.331  67.558  1.00  0.00           HC 
ATOM   1315  H3  ACN D 246      49.694  10.665  66.622  1.00  0.00           HC 
ATOM   1316  C2  ACN D 246      47.557  10.323  66.697  1.00  0.00           YC 
ATOM   1317  N   ACN D 246      46.554  10.418  66.156  1.00  0.00           YN 
TER
TER
ATOM   1318  C1  ACN D 247      38.993  56.894  52.533  1.00  0.00           CT 
ATOM   1319  H1  ACN D 247      38.831  57.601  51.719  1.00  0.00           HC 
ATOM   1320  H2  ACN D 247      39.324  55.930  52.135  1.00  0.00           HC 
ATOM   1321  H3  ACN D 247      38.049  56.629  53.003  1.00  0.00           HC 
ATOM   1322  C2  ACN D 247      39.993  57.476  53.440  1.00  0.00           YC 
ATOM   1323  N   ACN D 247      40.664  57.981  54.216  1.00  0.00           YN 
TER
TER
ATOM   1324  C1  ACN D 248      42.747  27.162   5.970  1.00  0.00           CT 
ATOM   1325  H1  ACN D 248      42.787  26.650   6.932  1.00  0.00           HC 
ATOM   1326  H2  ACN D 248      41.711  27.246   5.631  1.00  0.00           HC 
ATOM   1327  H3  ACN D 248      43.187  26.544   5.190  1.00  0.00           HC 
ATOM   1328  C2  ACN D 248      43.371  28.483   6.138  1.00  0.00           YC 
ATOM   1329  N   ACN D 248      43.975  29.449   6.228  1.00  0.00           YN 
TER
TER
ATOM   1330  C1  ACN D 249      34.880  66.710  32.959  1.00  0.00           CT 
ATOM   1331  H1  ACN D 249      35.285  65.872  32.391  1.00  0.00           HC 
ATOM   1332  H2  ACN D 249      33.913  66.439  33.394  1.00  0.00           HC 
ATOM   1333  H3  ACN D 249      34.604  67.525  32.294  1.00  0.00           HC 
ATOM   1334  C2  ACN D 249      35.859  67.063  33.997  1.00  0.00           YC 
ATOM   1335  N   ACN D 249      36.673  67.429  34.713  1.00  0.00           YN 
TER
TER
ATOM   1336  C1  ACN D 250      58.351  55.218  43.601  1.00  0.00           CT 
ATOM   1337  H1  ACN D 250      57.264  55.199  43.513  1.00  0.00           HC 
ATOM   1338  H2  ACN D 250      58.651  54.954  44.619  1.00  0.00           HC 
ATOM   1339  H3  ACN D 250      58.723  56.237  43.516  1.00  0.00           HC 
ATOM   1340  C2  ACN D 250      58.897  54.277  42.613  1.00  0.00           YC 
ATOM   1341  N   ACN D 250      59.331  53.653  41.758  1.00  0.00           YN 
TER
TER
ATOM   1342  C1  ACN D 251      16.822   5.960  14.393  1.00  0.00           CT 
ATOM   1343  H1  ACN D 251      16.401   5.181  15.029  1.00  0.00           HC 
ATOM   1344  H2  ACN D 251      17.706   6.396  14.867  1.00  0.00           HC 
ATOM   1345  H3  ACN D 251      16.152   6.816  14.341  1.00  0.00           HC 
ATOM   1346  C2  ACN D 251      17.150   5.351  13.096  1.00  0.00           YC 
ATOM   1347  N   ACN D 251      17.277   4.918  12.045  1.00  0.00           YN 
TER
TER
ATOM   1348  C1  ACN D 252      19.459  55.365  67.622  1.00  0.00           CT 
ATOM   1349  H1  ACN D 252      19.187  54.809  68.520  1.00  0.00           HC 
ATOM   1350  H2  ACN D 252      18.573  55.838  67.190  1.00  0.00           HC 
ATOM   1351  H3  ACN D 252      19.758  54.685  66.828  1.00  0.00           HC 
ATOM   1352  C2  ACN D 252      20.474  56.359  68.000  1.00  0.00           YC 
ATOM   1353  N   ACN D 252      21.358  57.036  68.260  1.00  0.00           YN 
TER
TER
ATOM   1354  C1  ACN D 253      57.079  49.161  41.728  1.00  0.00           CT 
ATOM   1355  H1  ACN D 253      57.435  49.209  40.698  1.00  0.00           HC 
ATOM   1356  H2  ACN D 253      56.527  50.072  41.978  1.00  0.00           HC 
ATOM   1357  H3  ACN D 253      57.914  49.209  42.423  1.00  0.00           HC 
ATOM   1358  C2  ACN D 253      56.235  47.965  41.856  1.00  0.00           YC 
ATOM   1359  N   ACN D 253      55.694  46.967  41.996  1.00  0.00           YN 
TER
TER
ATOM   1360  C1  ACN D 254      61.258  11.893   7.368  1.00  0.00           CT 
ATOM   1361  H1  ACN D 254      62.224  12.177   6.950  1.00  0.00           HC 
ATOM   1362  H2  ACN D 254      61.396  11.177   8.183  1.00  0.00           HC 
ATOM   1363  H3  ACN D 254      60.688  11.307   6.650  1.00  0.00           HC 
ATOM   1364  C2  ACN D 254      60.593  13.119   7.833  1.00  0.00           YC 
ATOM   1365  N   ACN D 254      60.016  14.078   8.068  1.00  0.00           YN 
TER
TER
ATOM   1366  C1  ACN D 255      12.151  17.570  51.781  1.00  0.00           CT 
ATOM   1367  H1  ACN D 255      11.677  17.043  52.609  1.00  0.00           HC 
ATOM   1368  H2  ACN D 255      11.781  17.185  50.826  1.00  0.00           HC 
ATOM   1369  H3  ACN D 255      13.209  17.321  51.725  1.00  0.00           HC 
ATOM   1370  C2  ACN D 255      11.860  19.003  51.935  1.00  0.00           YC 
ATOM   1371  N   ACN D 255      11.754  20.125  52.126  1.00  0.00           YN 
TER
TER
ATOM   1372  C1  ACN D 256      29.303  39.404  18.543  1.00  0.00           CT 
ATOM   1373  H1  ACN D 256      28.972  39.774  19.514  1.00  0.00           HC 
ATOM   1374  H2  ACN D 256      30.253  38.873  18.645  1.00  0.00           HC 
ATOM   1375  H3  ACN D 256      29.579  40.232  17.893  1.00  0.00           HC 
ATOM   1376  C2  ACN D 256      28.247  38.529  18.014  1.00  0.00           YC 
ATOM   1377  N   ACN D 256      27.376  37.961  17.538  1.00  0.00           YN 
TER
TER
ATOM   1378  C1  ACN D 257      36.451  10.920  38.206  1.00  0.00           CT 
ATOM   1379  H1  ACN D 257      37.390  11.336  38.572  1.00  0.00           HC 
ATOM   1380  H2  ACN D 257      35.791  10.684  39.047  1.00  0.00           HC 
ATOM   1381  H3  ACN D 257      36.614   9.937  37.769  1.00  0.00           HC 
ATOM   1382  C2  ACN D 257      35.844  11.907  37.302  1.00  0.00           YC 
ATOM   1383  N   ACN D 257      35.438  12.608  36.495  1.00  0.00           YN 
TER
TER
ATOM   1384  C1  ACN D 258      62.683  17.350   9.116  1.00  0.00           CT 
ATOM   1385  H1  ACN D 258      63.660  16.896   9.284  1.00  0.00           HC 
ATOM   1386  H2  ACN D 258      62.773  18.440   9.095  1.00  0.00           HC 
ATOM   1387  H3  ACN D 258      62.037  17.197   9.978  1.00  0.00           HC 
ATOM   1388  C2  ACN D 258      62.157  16.826   7.848  1.00  0.00           YC 
ATOM   1389  N   ACN D 258      61.685  16.319   6.938  1.00  0.00           YN 
TER
TER
ATOM   1390  C1  ACN D 259      69.382  47.058  52.059  1.00  0.00           CT 
ATOM   1391  H1  ACN D 259      69.958  46.651  52.891  1.00  0.00           HC 
ATOM   1392  H2  ACN D 259      68.552  46.389  51.813  1.00  0.00           HC 
ATOM   1393  H3  ACN D 259      69.967  47.034  51.142  1.00  0.00           HC 
ATOM   1394  C2  ACN D 259      68.905  48.391  52.454  1.00  0.00           YC 
ATOM   1395  N   ACN D 259      68.649  49.478  52.701  1.00  0.00           YN 
TER
TER
ATOM   1396  C1  ACN D 260      20.569   7.692  57.810  1.00  0.00           CT 
ATOM   1397  H1  ACN D 260      20.400   6.616  57.756  1.00  0.00           HC 
ATOM   1398  H2  ACN D 260      19.854   8.218  57.171  1.00  0.00           HC 
ATOM   1399  H3  ACN D 260      21.518   7.952  57.344  1.00  0.00           HC 
ATOM   1400  C2  ACN D 260      20.439   8.097  59.217  1.00  0.00           YC 
ATOM   1401  N   ACN D 260      20.476   8.394  60.320  1.00  0.00           YN 
TER
TER
ATOM   1402  C1  ACN D 261      23.191  18.623  16.110  1.00  0.00           CT 
ATOM   1403  H1  ACN D 261      23.231  19.018  17.125  1.00  0.00           HC 
ATOM   1404  H2  ACN D 261      24.121  18.096  15.874  1.00  0.00           HC 
ATOM   1405  H3  ACN D 261      23.205  19.433  15.384  1.00  0.00           HC 
ATOM   1406  C2  ACN D 261      22.026  17.731  16.020  1.00  0.00           YC 
ATOM   1407  N   ACN D 261      21.049  17.149  15.906  1.00  0.00           YN 
TER
TER
ATOM   1408  C1  ACN D 262      44.476  66.664  12.325  1.00  0.00           CT 
ATOM   1409  H1  ACN D 262      44.516  66.092  13.253  1.00  0.00           HC 
ATOM   1410  H2  ACN D 262      45.483  66.787  11.915  1.00  0.00           HC 
ATOM   1411  H3  ACN D 262      44.189  67.694  12.524  1.00  0.00           HC 
ATOM   1412  C2  ACN D 262      43.595  65.946  11.393  1.00  0.00           YC 
ATOM   1413  N   ACN D 262      42.807  65.466  10.717  1.00  0.00           YN 
TER
TER
ATOM   1414  C1  ACN D 263      48.601  25.017   2.206  1.00  0.00           CT 
ATOM   1415  H1  ACN D 263      48.542  24.075   1.659  1.00  0.00           HC 
ATOM   1416  H2  ACN D 263      49.619  25.177   2.573  1.00  0.00           HC 
ATOM   1417  H3  ACN D 263      48.037  24.954   3.135  1.00  0.00           HC 
ATOM   1418  C2  ACN D 263      48.178  26.091   1.297  1.00  0.00           YC 
ATOM   1419  N   ACN D 263      47.720  26.909   0.641  1.00  0.00           YN 
TER
TER
ATOM   1420  C1  ACN D 264      19.625  24.492  19.597  1.00  0.00           CT 
ATOM   1421  H1  ACN D 264      20.524  24.277  20.176  1.00  0.00           HC 
ATOM   1422  H2  ACN D 264      18.761  24.585  20.262  1.00  0.00           HC 
ATOM   1423  H3  ACN D 264      19.347  23.634  18.989  1.00  0.00           HC 
ATOM   1424  C2  ACN D 264      19.863  25.732  18.843  1.00  0.00           YC 
ATOM   1425  N   ACN D 264      20.092  26.615  18.153  1.00  0.00           YN 
TER
TER
ATOM   1426  C1  ACN D 265      50.128  41.407  28.390  1.00  0.00           CT 
ATOM   1427  H1  ACN D 265      50.577  42.355  28.689  1.00  0.00           HC 
ATOM   1428  H2  ACN D 265      50.116  40.713  29.236  1.00  0.00           HC 
ATOM   1429  H3  ACN D 265      50.770  40.886  27.684  1.00  0.00           HC 
ATOM   1430  C2  ACN D 265      48.770  41.688  27.902  1.00  0.00           YC 
ATOM   1431  N   ACN D 265      47.770  41.915  27.396  1.00  0.00           YN 
TER
TER
ATOM   1432  C1  ACN D 266      64.990  17.939  60.756  1.00  0.00           CT 
ATOM   1433  H1  ACN D 266      64.591  17.749  61.753  1.00  0.00           HC 
ATOM   1434  H2  ACN D 266      66.070  17.767  60.743  1.00  0.00           HC 
ATOM   1435  H3  ACN D 266      64.930  18.998  60.515  1.00  0.00           HC 
ATOM   1436  C2  ACN D 266      64.290  17.050  59.816  1.00  0.00           YC 
ATOM   1437  N   ACN D 266      63.657  16.464  59.066  1.00  0.00           YN 
TER
TER
ATOM   1438  C1  ACN D 267      11.425  24.944   5.793  1.00  0.00           CT 
ATOM   1439  H1  ACN D 267      12.101  24.557   5.030  1.00  0.00           HC 
ATOM   1440  H2  ACN D 267      10.694  25.620   5.340  1.00  0.00           HC 
ATOM   1441  H3  ACN D 267      11.954  25.609   6.471  1.00  0.00           HC 
ATOM   1442  C2  ACN D 267      10.772  23.795   6.437  1.00  0.00           YC 
ATOM   1443  N   ACN D 267      10.367  22.906   7.031  1.00  0.00           YN 
TER
TER
ATOM   1444  C1  ACN D 268      33.891  62.594  46.369  1.00  0.00           CT 
ATOM   1445  H1  ACN D 268      33.648  61.909  45.557  1.00  0.00           HC 
ATOM   1446  H2  ACN D 268      34.891  62.378  46.758  1.00  0.00           HC 
ATOM   1447  H3  ACN D 268      33.267  62.395  47.238  1.00  0.00           HC 
ATOM   1448  C2  ACN D 268      33.800  63.964  45.842  1.00  0.00           YC 
ATOM   1449  N   ACN D 268      33.597  65.028  45.477  1.00  0.00           YN 
TER
TER
ATOM   1450  C1  ACN D 269      47.345  17.358  55.779  1.00  0.00           CT 
ATOM   1451  H1  ACN D 269      47.493  17.985  54.899  1.00  0.00           HC 
ATOM   1452  H2  ACN D 269      46.679  16.523  55.539  1.00  0.00           HC 
ATOM   1453  H3  ACN D 269      46.771  17.889  56.535  1.00  0.00           HC 
ATOM   1454  C2  ACN D 269      48.665  16.887  56.222  1.00  0.00           YC 
ATOM   1455  N   ACN D 269      49.694  16.632  56.650  1.00  0.00           YN 
TER
TER
ATOM   1456  C1  ACN D 270      44.845  24.893  37.449  1.00  0.00           CT 
ATOM   1457  H1  ACN D 270      44.321  24.799  36.498  1.00  0.00           HC 
ATOM   1458  H2  ACN D 270      45.183  23.911  37.792  1.00  0.00           HC 
ATOM   1459  H3  ACN D 270      44.155  25.180  38.239  1.00  0.00           HC 
ATOM   1460  C2  ACN D 270      45.974  25.814  37.250  1.00  0.00           YC 
ATOM   1461  N   ACN D 270      46.765  26.631  37.136  1.00  0.00           YN 
TER
TER
ATOM   1462  C1  ACN D 271      55.805  20.789  30.103  1.00  0.00           CT 
ATOM   1463  H1  ACN D 271      56.369  20.735  29.171  1.00  0.00           HC 
ATOM   1464  H2  ACN D 271      55.793  21.817  30.477  1.00  0.00           HC 
ATOM   1465  H3  ACN D 271      56.332  20.268  30.899  1.00  0.00           HC 
ATOM   1466  C2  ACN D 271      54.447  20.295  29.834  1.00  0.00           YC 
ATOM   1467  N   ACN D 271      53.437  19.785  29.664  1.00  0.00           YN 
TER
TER
ATOM   1468  C1  ACN D 272      43.053  59.650  39.991  1.00  0.00           CT 
ATOM   1469  H1  ACN D 272      43.027  60.012  38.963  1.00  0.00           HC 
ATOM   1470  H2  ACN D 272      42.130  59.111  40.225  1.00  0.00           HC 
ATOM   1471  H3  ACN D 272      43.008  60.483  40.690  1.00  0.00           HC 
ATOM   1472  C2  ACN D 272      44.235  58.787  40.133  1.00  0.00           YC 
ATOM   1473  N   ACN D 272      45.222  58.230  40.285  1.00  0.00           YN 
TER
TER
ATOM   1474  C1  ACN D 273      44.660  48.214  22.543  1.00  0.00           CT 
ATOM   1475  H1  ACN D 273      44.877  48.651  21.567  1.00  0.00           HC 
ATOM   1476  H2  ACN D 273      43.870  47.463  22.452  1.00  0.00           HC 
ATOM   1477  H3  ACN D 273      44.194  48.950  23.195  1.00  0.00           HC 
ATOM   1478  C2  ACN D 273      45.906  47.629  23.059  1.00  0.00           YC 
ATOM   1479  N   ACN D 273      46.896  47.297  23.524  1.00  0.00           YN 
TER
TER
ATOM   1480  C1  ACN D 274      12.821  65.180  22.973  1.00  0.00           CT 
ATOM   1481  H1  ACN D 274      12.502  65.717  23.867  1.00  0.00           HC 
ATOM   1482  H2  ACN D 274      13.859  64.853  23.081  1.00  0.00           HC 
ATOM   1483  H3  ACN D 274      12.889  65.858  22.124  1.00  0.00           HC 
ATOM   1484  C2  ACN D 274      11.911  64.041  22.784  1.00  0.00           YC 
ATOM   1485  N   ACN D 274      11.128  63.240  22.556  1.00  0.00           YN 
TER
TER
ATOM   1486  C1  ACN D 275      65.114  14.441  16.246  1.00  0.00           CT 
ATOM   1487  H1  ACN D 275      66.063  14.025  15.907  1.00  0.00           HC 
ATOM   1488  H2  ACN D 275      64.374  13.645  16.363  1.00  0.00           HC 
ATOM   1489  H3  ACN D 275      64.664  15.050  15.464  1.00  0.00           HC 
ATOM   1490  C2  ACN D 275      65.359  15.143  17.514  1.00  0.00           YC 
ATOM   1491  N   ACN D 275      65.568  15.804  18.423  1.00  0.00           YN 
TER
TER
ATOM   1492  C1  ACN D 276      36.619  28.329  25.084  1.00  0.00           CT 
ATOM   1493  H1  ACN D 276      36.178  28.614  24.128  1.00  0.00           HC 
ATOM   1494  H2  ACN D 276      36.232  27.357  25.403  1.00  0.00           HC 
ATOM   1495  H3  ACN D 276      36.265  28.982  25.878  1.00  0.00           HC 
ATOM   1496  C2  ACN D 276      38.079  28.300  24.912  1.00  0.00           YC 
ATOM   1497  N   ACN D 276      39.214  28.410  24.823  1.00  0.00           YN 
TER
TER
ATOM   1498  C1  ACN D 277      51.568  61.102  47.515  1.00  0.00           CT 
ATOM   1499  H1  ACN D 277      50.483  61.096  47.623  1.00  0.00           HC 
ATOM   1500  H2  ACN D 277      52.036  60.640  48.389  1.00  0.00           HC 
ATOM   1501  H3  ACN D 277      51.952  62.119  47.569  1.00  0.00           HC 
ATOM   1502  C2  ACN D 277      51.900  60.380  46.278  1.00  0.00           YC 
ATOM   1503  N   ACN D 277      52.155  59.943  45.253  1.00  0.00           YN 
TER
TER
ATOM   1504  C1  ACN D 278      39.955  49.923   9.915  1.00  0.00           CT 
ATOM   1505  H1  ACN D 278      40.160  49.230  10.732  1.00  0.00           HC 
ATOM   1506  H2  ACN D 278      38.979  50.395  10.058  1.00  0.00           HC 
ATOM   1507  H3  ACN D 278      39.806  49.382   8.983  1.00  0.00           HC 
ATOM   1508  C2  ACN D 278      41.038  50.917   9.888  1.00  0.00           YC 
ATOM   1509  N   ACN D 278      41.943  51.606   9.775  1.00  0.00           YN 
TER
TER
ATOM   1510  C1  ACN D 279      44.442  49.471  14.555  1.00  0.00           CT 
ATOM   1511  H1  ACN D 279      44.585  49.675  13.493  1.00  0.00           HC 
ATOM   1512  H2  ACN D 279      43.894  50.292  15.026  1.00  0.00           HC 
ATOM   1513  H3  ACN D 279      45.393  49.508  15.082  1.00  0.00           HC 
ATOM   1514  C2  ACN D 279      43.717  48.198  14.674  1.00  0.00           YC 
ATOM   1515  N   ACN D 279      43.279  47.147  14.775  1.00  0.00           YN 
TER
TER
ATOM   1516  C1  ACN D 280      42.157  51.812  47.367  1.00  0.00           CT 
ATOM   1517  H1  ACN D 280      41.404  51.693  46.588  1.00  0.00           HC 
ATOM   1518  H2  ACN D 280      43.138  51.505  46.993  1.00  0.00           HC 
ATOM   1519  H3  ACN D 280      41.992  51.096  48.170  1.00  0.00           HC 
ATOM   1520  C2  ACN D 280      42.153  53.222  47.784  1.00  0.00           YC 
ATOM   1521  N   ACN D 280      42.059  54.280  48.206  1.00  0.00           YN 
TER
TER
ATOM   1522  C1  ACN D 281       1.860  24.197  57.188  1.00  0.00           CT 
ATOM   1523  H1  ACN D 281       1.882  24.387  58.262  1.00  0.00           HC 
ATOM   1524  H2  ACN D 281       2.217  25.076  56.643  1.00  0.00           HC 
ATOM   1525  H3  ACN D 281       0.834  24.118  56.835  1.00  0.00           HC 
ATOM   1526  C2  ACN D 281       2.698  23.019  56.924  1.00  0.00           YC 
ATOM   1527  N   ACN D 281       3.234  22.027  56.731  1.00  0.00           YN 
TER
TER
ATOM   1528  C1  ACN D 282      60.020  31.407  53.748  1.00  0.00           CT 
ATOM   1529  H1  ACN D 282      59.908  32.120  52.932  1.00  0.00           HC 
ATOM   1530  H2  ACN D 282      59.223  30.659  53.707  1.00  0.00           HC 
ATOM   1531  H3  ACN D 282      59.825  31.887  54.705  1.00  0.00           HC 
ATOM   1532  C2  ACN D 282      61.349  30.789  53.626  1.00  0.00           YC 
ATOM   1533  N   ACN D 282      62.427  30.409  53.617  1.00  0.00           YN 
TER
TER
ATOM   1534  C1  ACN D 283      51.976  35.371   5.543  1.00  0.00           CT 
ATOM   1535  H1  ACN D 283      51.259  35.340   4.721  1.00  0.00           HC 
ATOM   1536  H2  ACN D 283      52.744  34.605   5.402  1.00  0.00           HC 
ATOM   1537  H3  ACN D 283      51.508  35.050   6.471  1.00  0.00           HC 
ATOM   1538  C2  ACN D 283      52.558  36.721   5.579  1.00  0.00           YC 
ATOM   1539  N   ACN D 283      52.909  37.802   5.698  1.00  0.00           YN 
TER
TER
ATOM   1540  C1  ACN D 284       5.028  57.865  49.546  1.00  0.00           CT 
ATOM   1541  H1  ACN D 284       5.407  57.355  50.433  1.00  0.00           HC 
ATOM   1542  H2  ACN D 284       4.067  57.436  49.247  1.00  0.00           HC 
ATOM   1543  H3  ACN D 284       5.650  57.642  48.682  1.00  0.00           HC 
ATOM   1544  C2  ACN D 284       4.905  59.294  49.868  1.00  0.00           YC 
ATOM   1545  N   ACN D 284       4.939  60.419  50.068  1.00  0.00           YN 
TER
TER
ATOM   1546  C1  ACN D 285      23.542  10.782  20.641  1.00  0.00           CT 
ATOM   1547  H1  ACN D 285      22.848  11.074  19.851  1.00  0.00           HC 
ATOM   1548  H2  ACN D 285      23.318   9.767  20.983  1.00  0.00           HC 
ATOM   1549  H3  ACN D 285      23.362  11.366  21.541  1.00  0.00           HC 
ATOM   1550  C2  ACN D 285      24.905  10.882  20.100  1.00  0.00           YC 
ATOM   1551  N   ACN D 285      25.967  11.089  19.730  1.00  0.00           YN 
TER
TER
ATOM   1552  C1  ACN D 286      27.750  25.765  54.179  1.00  0.00           CT 
ATOM   1553  H1  ACN D 286      27.217  26.240  53.355  1.00  0.00           HC 
ATOM   1554  H2  ACN D 286      27.967  24.721  53.936  1.00  0.00           HC 
ATOM   1555  H3  ACN D 286      27.100  25.661  55.045  1.00  0.00           HC 
ATOM   1556  C2  ACN D 286      28.981  26.532  54.419  1.00  0.00           YC 
ATOM   1557  N   ACN D 286      29.865  27.201  54.698  1.00  0.00           YN 
TER
TER
ATOM   1558  C1  ACN D 287      54.511  41.695  59.501  1.00  0.00           CT 
ATOM   1559  H1  ACN D 287      53.780  41.907  58.720  1.00  0.00           HC 
ATOM   1560  H2  ACN D 287      54.107  40.964  60.207  1.00  0.00           HC 
ATOM   1561  H3  ACN D 287      54.651  42.566  60.139  1.00  0.00           HC 
ATOM   1562  C2  ACN D 287      55.733  41.201  58.850  1.00  0.00           YC 
ATOM   1563  N   ACN D 287      56.726  40.949  58.344  1.00  0.00           YN 
TER
TER
ATOM   1564  C1  ACN D 288      14.342  61.271  29.403  1.00  0.00           CT 
ATOM   1565  H1  ACN D 288      14.117  61.516  30.442  1.00  0.00           HC 
ATOM   1566  H2  ACN D 288      13.553  60.639  28.986  1.00  0.00           HC 
ATOM   1567  H3  ACN D 288      15.207  60.614  29.344  1.00  0.00           HC 
ATOM   1568  C2  ACN D 288      14.472  62.534  28.662  1.00  0.00           YC 
ATOM   1569  N   ACN D 288      14.709  63.509  28.114  1.00  0.00           YN 
TER
TER
ATOM   1570  C1  ACN D 289      14.288  16.609  16.024  1.00  0.00           CT 
ATOM   1571  H1  ACN D 289      13.646  16.108  15.298  1.00  0.00           HC 
ATOM   1572  H2  ACN D 289      14.890  15.873  16.566  1.00  0.00           HC 
ATOM   1573  H3  ACN D 289      13.693  17.043  16.825  1.00  0.00           HC 
ATOM   1574  C2  ACN D 289      15.131  17.565  15.292  1.00  0.00           YC 
ATOM   1575  N   ACN D 289      15.689  18.403  14.750  1.00  0.00           YN 
TER
TER
ATOM   1576  C1  ACN D 290      36.245  43.167  19.291  1.00  0.00           CT 
ATOM   1577  H1  ACN D 290      36.022  42.548  20.161  1.00  0.00           HC 
ATOM   1578  H2  ACN D 290      37.289  43.490  19.317  1.00  0.00           HC 
ATOM   1579  H3  ACN D 290      35.716  44.116  19.352  1.00  0.00           HC 
ATOM   1580  C2  ACN D 290      35.954  42.372  18.089  1.00  0.00           YC 
ATOM   1581  N   ACN D 290      35.601  41.811  17.157  1.00  0.00           YN 
TER
TER
ATOM   1582  C1  ACN D 291      48.720  47.758  54.959  1.00  0.00           CT 
ATOM   1583  H1  ACN D 291      48.007  48.557  55.165  1.00  0.00           HC 
ATOM   1584  H2  ACN D 291      49.431  48.076  54.190  1.00  0.00           HC 
ATOM   1585  H3  ACN D 291      48.225  46.921  54.472  1.00  0.00           HC 
ATOM   1586  C2  ACN D 291      49.400  47.428  56.220  1.00  0.00           YC 
ATOM   1587  N   ACN D 291      49.829  47.073  57.219  1.00  0.00           YN 
TER
TER
ATOM   1588  C1  ACN D 292      19.732  48.354  49.489  1.00  0.00           CT 
ATOM   1589  H1  ACN D 292      19.851  47.747  50.388  1.00  0.00           HC 
ATOM   1590  H2  ACN D 292      18.744  48.187  49.050  1.00  0.00           HC 
ATOM   1591  H3  ACN D 292      20.390  47.998  48.699  1.00  0.00           HC 
ATOM   1592  C2  ACN D 292      19.926  49.761  49.869  1.00  0.00           YC 
ATOM   1593  N   ACN D 292      20.210  50.837  50.130  1.00  0.00           YN 
TER
TER
ATOM   1594  C1  ACN D 293      13.790   6.399   8.628  1.00  0.00           CT 
ATOM   1595  H1  ACN D 293      13.877   5.355   8.324  1.00  0.00           HC 
ATOM   1596  H2  ACN D 293      14.784   6.837   8.762  1.00  0.00           HC 
ATOM   1597  H3  ACN D 293      13.378   6.471   9.633  1.00  0.00           HC 
ATOM   1598  C2  ACN D 293      13.022   7.106   7.593  1.00  0.00           YC 
ATOM   1599  N   ACN D 293      12.312   7.627   6.864  1.00  0.00           YN 
TER
TER
ATOM   1600  C1  ACN D 294      25.538  37.020  38.224  1.00  0.00           CT 
ATOM   1601  H1  ACN D 294      26.381  36.811  38.883  1.00  0.00           HC 
ATOM   1602  H2  ACN D 294      25.018  36.090  37.971  1.00  0.00           HC 
ATOM   1603  H3  ACN D 294      25.887  37.351  37.249  1.00  0.00           HC 
ATOM   1604  C2  ACN D 294      24.650  37.964  38.918  1.00  0.00           YC 
ATOM   1605  N   ACN D 294      24.031  38.800  39.392  1.00  0.00           YN 
TER
TER
ATOM   1606  C1  ACN D 295      20.728  21.530  16.139  1.00  0.00           CT 
ATOM   1607  H1  ACN D 295      21.242  20.615  16.436  1.00  0.00           HC 
ATOM   1608  H2  ACN D 295      19.661  21.333  16.000  1.00  0.00           HC 
ATOM   1609  H3  ACN D 295      21.031  21.830  15.139  1.00  0.00           HC 
ATOM   1610  C2  ACN D 295      20.961  22.536  17.185  1.00  0.00           YC 
ATOM   1611  N   ACN D 295      21.252  23.360  17.923  1.00  0.00           YN 
TER
TER
ATOM   1612  C1  ACN D 296       3.759  49.437  26.631  1.00  0.00           CT 
ATOM   1613  H1  ACN D 296       3.710  49.486  25.543  1.00  0.00           HC 
ATOM   1614  H2  ACN D 296       4.576  50.063  27.001  1.00  0.00           HC 
ATOM   1615  H3  ACN D 296       4.073  48.447  26.956  1.00  0.00           HC 
ATOM   1616  C2  ACN D 296       2.459  49.877  27.159  1.00  0.00           YC 
ATOM   1617  N   ACN D 296       1.412  50.085  27.567  1.00  0.00           YN 
TER
TER
ATOM   1618  C1  ACN D 297      61.765  20.695  12.282  1.00  0.00           CT 
ATOM   1619  H1  ACN D 297      62.808  20.475  12.512  1.00  0.00           HC 
ATOM   1620  H2  ACN D 297      61.692  21.626  11.713  1.00  0.00           HC 
ATOM   1621  H3  ACN D 297      61.219  20.946  13.189  1.00  0.00           HC 
ATOM   1622  C2  ACN D 297      61.221  19.556  11.528  1.00  0.00           YC 
ATOM   1623  N   ACN D 297      60.757  18.619  11.065  1.00  0.00           YN 
TER
TER
ATOM   1624  C1  ACN D 298      63.236  17.951   5.234  1.00  0.00           CT 
ATOM   1625  H1  ACN D 298      62.783  17.632   4.295  1.00  0.00           HC 
ATOM   1626  H2  ACN D 298      63.793  17.124   5.684  1.00  0.00           HC 
ATOM   1627  H3  ACN D 298      62.471  18.139   5.983  1.00  0.00           HC 
ATOM   1628  C2  ACN D 298      64.111  19.097   4.943  1.00  0.00           YC 
ATOM   1629  N   ACN D 298      64.681  20.068   4.746  1.00  0.00           YN 
TER
TER
ATOM   1630  C1  ACN D 299      16.623  14.130  44.296  1.00  0.00           CT 
ATOM   1631  H1  ACN D 299      17.077  13.825  43.353  1.00  0.00           HC 
ATOM   1632  H2  ACN D 299      17.212  14.928  44.757  1.00  0.00           HC 
ATOM   1633  H3  ACN D 299      16.707  13.336  45.035  1.00  0.00           HC 
ATOM   1634  C2  ACN D 299      15.249  14.568  44.011  1.00  0.00           YC 
ATOM   1635  N   ACN D 299      14.142  14.777  43.817  1.00  0.00           YN 
TER
TER
ATOM   1636  C1  ACN D 300       7.190  61.790   3.646  1.00  0.00           CT 
ATOM   1637  H1  ACN D 300       7.798  61.767   4.551  1.00  0.00           HC 
ATOM   1638  H2  ACN D 300       7.116  60.787   3.216  1.00  0.00           HC 
ATOM   1639  H3  ACN D 300       7.703  62.333   2.855  1.00  0.00           HC 
ATOM   1640  C2  ACN D 300       5.869  62.324   4.006  1.00  0.00           YC 
ATOM   1641  N   ACN D 300       4.891  62.864   4.252  1.00  0.00           YN 
TER
TER
ATOM   1642  C1  ACN D 301      42.270  49.790   0.787  1.00  0.00           CT 
ATOM   1643  H1  ACN D 301      43.086  50.104   0.135  1.00  0.00           HC 
ATOM   1644  H2  ACN D 301      41.782  48.901   0.378  1.00  0.00           HC 
ATOM   1645  H3  ACN D 301      41.462  50.518   0.766  1.00  0.00           HC 
ATOM   1646  C2  ACN D 301      42.835  49.531   2.119  1.00  0.00           YC 
ATOM   1647  N   ACN D 301      43.243  49.463   3.185  1.00  0.00           YN 
TER
TER
ATOM   1648  C1  ACN D 302      40.125  26.195  32.501  1.00  0.00           CT 
ATOM   1649  H1  ACN D 302      40.192  25.372  33.213  1.00  0.00           HC 
ATOM   1650  H2  ACN D 302      40.616  25.923  31.562  1.00  0.00           HC 
ATOM   1651  H3  ACN D 302      40.731  27.036  32.833  1.00  0.00           HC 
ATOM   1652  C2  ACN D 302      38.702  26.499  32.299  1.00  0.00           YC 
ATOM   1653  N   ACN D 302      37.608  26.830  32.244  1.00  0.00           YN 
TER
TER
ATOM   1654  C1  ACN D 303      17.600  45.427  27.300  1.00  0.00           CT 
ATOM   1655  H1  ACN D 303      17.857  45.619  28.342  1.00  0.00           HC 
ATOM   1656  H2  ACN D 303      18.202  44.601  26.909  1.00  0.00           HC 
ATOM   1657  H3  ACN D 303      17.921  46.254  26.669  1.00  0.00           HC 
ATOM   1658  C2  ACN D 303      16.163  45.124  27.240  1.00  0.00           YC 
ATOM   1659  N   ACN D 303      15.026  45.025  27.170  1.00  0.00           YN 
TER
TER
ATOM   1660  C1  ACN D 304       2.262  67.277  48.314  1.00  0.00           CT 
ATOM   1661  H1  ACN D 304       1.810  66.666  47.532  1.00  0.00           HC 
ATOM   1662  H2  ACN D 304       1.696  68.204  48.442  1.00  0.00           HC 
ATOM   1663  H3  ACN D 304       3.232  67.651  47.993  1.00  0.00           HC 
ATOM   1664  C2  ACN D 304       2.284  66.481  49.549  1.00  0.00           YC 
ATOM   1665  N   ACN D 304       2.429  65.821  50.472  1.00  0.00           YN 
TER
TER
ATOM   1666  C1  ACN D 305      60.202  57.125  68.994  1.00  0.00           CT 
ATOM   1667  H1  ACN D 305      60.367  57.760  69.865  1.00  0.00           HC 
ATOM   1668  H2  ACN D 305      59.273  57.409  68.491  1.00  0.00           HC 
ATOM   1669  H3  ACN D 305      59.986  56.104  69.301  1.00  0.00           HC 
ATOM   1670  C2  ACN D 305      61.365  57.271  68.107  1.00  0.00           YC 
ATOM   1671  N   ACN D 305      62.323  57.275  67.483  1.00  0.00           YN 
TER
TER
ATOM   1672  C1  ACN D 306      29.185   1.252  43.349  1.00  0.00           CT 
ATOM   1673  H1  ACN D 306      28.740   1.079  44.329  1.00  0.00           HC 
ATOM   1674  H2  ACN D 306      29.235   2.325  43.142  1.00  0.00           HC 
ATOM   1675  H3  ACN D 306      28.520   0.904  42.561  1.00  0.00           HC 
ATOM   1676  C2  ACN D 306      30.521   0.638  43.347  1.00  0.00           YC 
ATOM   1677  N   ACN D 306      31.498   0.046  43.295  1.00  0.00           YN 
TER
TER
ATOM   1678  C1  ACN D 307      53.761  29.066  68.935  1.00  0.00           CT 
ATOM   1679  H1  ACN D 307      53.324  30.004  68.589  1.00  0.00           HC 
ATOM   1680  H2  ACN D 307      53.500  28.254  68.249  1.00  0.00           HC 
ATOM   1681  H3  ACN D 307      53.284  28.740  69.857  1.00  0.00           HC 
ATOM   1682  C2  ACN D 307      55.216  29.254  69.023  1.00  0.00           YC 
ATOM   1683  N   ACN D 307      56.326  29.436  69.225  1.00  0.00           YN 
TER
TER
ATOM   1684  C1  ACN D 308      15.670  57.987   7.594  1.00  0.00           CT 
ATOM   1685  H1  ACN D 308      14.749  58.434   7.217  1.00  0.00           HC 
ATOM   1686  H2  ACN D 308      15.479  56.966   7.939  1.00  0.00           HC 
ATOM   1687  H3  ACN D 308      15.984  58.478   8.513  1.00  0.00           HC 
ATOM   1688  C2  ACN D 308      16.660  58.015   6.508  1.00  0.00           YC 
ATOM   1689  N   ACN D 308      17.471  58.159   5.715  1.00  0.00           YN 
TER
TER
ATOM   1690  C1  ACN D 309      11.596  18.101  13.077  1.00  0.00           CT 
ATOM   1691  H1  ACN D 309      12.388  17.671  13.691  1.00  0.00           HC 
ATOM   1692  H2  ACN D 309      10.917  17.316  12.732  1.00  0.00           HC 
ATOM   1693  H3  ACN D 309      12.000  18.474  12.138  1.00  0.00           HC 
ATOM   1694  C2  ACN D 309      10.893  19.104  13.890  1.00  0.00           YC 
ATOM   1695  N   ACN D 309      10.435  19.978  14.469  1.00  0.00           YN 
TER
TER
ATOM   1696  C1  ACN D 310      38.392  36.848  17.049  1.00  0.00           CT 
ATOM   1697  H1  ACN D 310      38.402  36.958  18.134  1.00  0.00           HC 
ATOM   1698  H2  ACN D 310      37.417  36.481  16.716  1.00  0.00           HC 
ATOM   1699  H3  ACN D 310      39.052  36.040  16.741  1.00  0.00           HC 
ATOM   1700  C2  ACN D 310      38.705  38.160  16.462  1.00  0.00           YC 
ATOM   1701  N   ACN D 310      39.081  39.138  16.006  1.00  0.00           YN 
TER
TER
ATOM   1702  C1  ACN D 311      65.310  65.313  44.578  1.00  0.00           CT 
ATOM   1703  H1  ACN D 311      65.701  64.728  45.412  1.00  0.00           HC 
ATOM   1704  H2  ACN D 311      64.248  65.524  44.731  1.00  0.00           HC 
ATOM   1705  H3  ACN D 311      65.290  64.715  43.669  1.00  0.00           HC 
ATOM   1706  C2  ACN D 311      66.100  66.549  44.488  1.00  0.00           YC 
ATOM   1707  N   ACN D 311      66.796  67.442  44.328  1.00  0.00           YN 
TER
TER
ATOM   1708  C1  ACN D 312      39.383  51.834  62.685  1.00  0.00           CT 
ATOM   1709  H1  ACN D 312      38.858  51.674  61.742  1.00  0.00           HC 
ATOM   1710  H2  ACN D 312      40.287  51.219  62.721  1.00  0.00           HC 
ATOM   1711  H3  ACN D 312      38.807  51.431  63.515  1.00  0.00           HC 
ATOM   1712  C2  ACN D 312      39.698  53.266  62.786  1.00  0.00           YC 
ATOM   1713  N   ACN D 312      39.822  54.393  62.934  1.00  0.00           YN 
TER
TER
ATOM   1714  C1  ACN D 313      47.993  29.470  60.554  1.00  0.00           CT 
ATOM   1715  H1  ACN D 313      48.789  29.604  61.288  1.00  0.00           HC 
ATOM   1716  H2  ACN D 313      47.656  28.429  60.550  1.00  0.00           HC 
ATOM   1717  H3  ACN D 313      48.383  29.582  59.544  1.00  0.00           HC 
ATOM   1718  C2  ACN D 313      46.902  30.391  60.902  1.00  0.00           YC 
ATOM   1719  N   ACN D 313      46.113  31.198  61.086  1.00  0.00           YN 
TER
TER
ATOM   1720  C1  ACN D 314      66.856  35.704  16.303  1.00  0.00           CT 
ATOM   1721  H1  ACN D 314      67.812  36.189  16.103  1.00  0.00           HC 
ATOM   1722  H2  ACN D 314      66.123  36.441  16.642  1.00  0.00           HC 
ATOM   1723  H3  ACN D 314      66.932  35.051  17.170  1.00  0.00           HC 
ATOM   1724  C2  ACN D 314      66.423  35.040  15.065  1.00  0.00           YC 
ATOM   1725  N   ACN D 314      66.150  34.409  14.151  1.00  0.00           YN 
TER
TER
ATOM   1726  C1  ACN D 315      59.474  67.745  49.383  1.00  0.00           CT 
ATOM   1727  H1  ACN D 315      60.089  67.909  48.498  1.00  0.00           HC 
ATOM   1728  H2  ACN D 315      59.773  66.821  49.885  1.00  0.00           HC 
ATOM   1729  H3  ACN D 315      58.448  67.521  49.098  1.00  0.00           HC 
ATOM   1730  C2  ACN D 315      59.631  68.913  50.261  1.00  0.00           YC 
ATOM   1731  N   ACN D 315      59.642  69.875  50.880  1.00  0.00           YN 
TER
TER
ATOM   1732  C1  ACN D 316      47.601  40.636  11.831  1.00  0.00           CT 
ATOM   1733  H1  ACN D 316      47.895  39.589  11.912  1.00  0.00           HC 
ATOM   1734  H2  ACN D 316      46.906  40.769  10.997  1.00  0.00           HC 
ATOM   1735  H3  ACN D 316      48.445  41.247  11.518  1.00  0.00           HC 
ATOM   1736  C2  ACN D 316      46.993  41.031  13.110  1.00  0.00           YC 
ATOM   1737  N   ACN D 316      46.648  41.380  14.143  1.00  0.00           YN 
TER
TER
ATOM   1738  C1  ACN D 317      25.310  60.497   5.646  1.00  0.00           CT 
ATOM   1739  H1  ACN D 317      25.506  60.456   4.574  1.00  0.00           HC 
ATOM   1740  H2  ACN D 317      26.253  60.522   6.201  1.00  0.00           HC 
ATOM   1741  H3  ACN D 317      24.873  59.563   5.991  1.00  0.00           HC 
ATOM   1742  C2  ACN D 317      24.498  61.694   5.909  1.00  0.00           YC 
ATOM   1743  N   ACN D 317      23.754  62.542   6.099  1.00  0.00           YN 
TER
TER
ATOM   1744  C1  ACN D 318      13.452  55.437  47.941  1.00  0.00           CT 
ATOM   1745  H1  ACN D 318      14.526  55.603  48.027  1.00  0.00           HC 
ATOM   1746  H2  ACN D 318      13.175  55.297  46.892  1.00  0.00           HC 
ATOM   1747  H3  ACN D 318      12.905  56.342  48.197  1.00  0.00           HC 
ATOM   1748  C2  ACN D 318      13.113  54.259  48.753  1.00  0.00           YC 
ATOM   1749  N   ACN D 318      12.825  53.433  49.488  1.00  0.00           YN 
TER
TER
ATOM   1750  C1  ACN D 319      12.614  28.287   9.627  1.00  0.00           CT 
ATOM   1751  H1  ACN D 319      12.872  27.607   8.815  1.00  0.00           HC 
ATOM   1752  H2  ACN D 319      11.808  27.861  10.233  1.00  0.00           HC 
ATOM   1753  H3  ACN D 319      12.146  29.189   9.237  1.00  0.00           HC 
ATOM   1754  C2  ACN D 319      13.827  28.515  10.425  1.00  0.00           YC 
ATOM   1755  N   ACN D 319      14.794  28.803  10.964  1.00  0.00           YN 
TER
TER
ATOM   1756  C1  ACN D 320      36.160  21.129  26.770  1.00  0.00           CT 
ATOM   1757  H1  ACN D 320      37.242  21.257  26.717  1.00  0.00           HC 
ATOM   1758  H2  ACN D 320      35.910  20.068  26.864  1.00  0.00           HC 
ATOM   1759  H3  ACN D 320      35.698  21.384  25.819  1.00  0.00           HC 
ATOM   1760  C2  ACN D 320      35.674  21.903  27.921  1.00  0.00           YC 
ATOM   1761  N   ACN D 320      35.275  22.610  28.727  1.00  0.00           YN 
TER
TER
ATOM   1762  C1  ACN D 321      54.809  66.202  68.414  1.00  0.00           CT 
ATOM   1763  H1  ACN D 321      55.571  66.837  68.866  1.00  0.00           HC 
ATOM   1764  H2  ACN D 321      53.835  66.700  68.447  1.00  0.00           HC 
ATOM   1765  H3  ACN D 321      54.629  65.322  69.029  1.00  0.00           HC 
ATOM   1766  C2  ACN D 321      55.224  65.917  67.033  1.00  0.00           YC 
ATOM   1767  N   ACN D 321      55.608  65.580  66.009  1.00  0.00           YN 
TER
TER
ATOM   1768  C1  ACN D 322      62.664   4.284   0.521  1.00  0.00           CT 
ATOM   1769  H1  ACN D 322      62.809   4.276   1.602  1.00  0.00           HC 
ATOM   1770  H2  ACN D 322      63.456   3.711   0.030  1.00  0.00           HC 
ATOM   1771  H3  ACN D 322      62.830   5.282   0.121  1.00  0.00           HC 
ATOM   1772  C2  ACN D 322      61.335   3.719   0.243  1.00  0.00           YC 
ATOM   1773  N   ACN D 322      60.255   3.410   0.030  1.00  0.00           YN 
TER
TER
ATOM   1774  C1  ACN D 323      64.364   9.022  52.351  1.00  0.00           CT 
ATOM   1775  H1  ACN D 323      64.938   9.494  51.553  1.00  0.00           HC 
ATOM   1776  H2  ACN D 323      63.657   9.738  52.781  1.00  0.00           HC 
ATOM   1777  H3  ACN D 323      65.004   8.803  53.203  1.00  0.00           HC 
ATOM   1778  C2  ACN D 323      63.675   7.857  51.779  1.00  0.00           YC 
ATOM   1779  N   ACN D 323      63.249   6.876  51.374  1.00  0.00           YN 
TER
TER
ATOM   1780  C1  ACN D 324      24.453  63.518  13.064  1.00  0.00           CT 
ATOM   1781  H1  ACN D 324      25.271  63.822  13.718  1.00  0.00           HC 
ATOM   1782  H2  ACN D 324      24.846  63.000  12.185  1.00  0.00           HC 
ATOM   1783  H3  ACN D 324      23.979  64.389  12.616  1.00  0.00           HC 
ATOM   1784  C2  ACN D 324      23.552  62.656  13.843  1.00  0.00           YC 
ATOM   1785  N   ACN D 324      22.780  62.102  14.479  1.00  0.00           YN 
TER
TER
ATOM   1786  C1  ACN D 325      25.657   9.788  56.640  1.00  0.00           CT 
ATOM   1787  H1  ACN D 325      24.929   9.214  57.214  1.00  0.00           HC 
ATOM   1788  H2  ACN D 325      25.428  10.856  56.702  1.00  0.00           HC 
ATOM   1789  H3  ACN D 325      25.540   9.598  55.575  1.00  0.00           HC 
ATOM   1790  C2  ACN D 325      26.991   9.488  57.180  1.00  0.00           YC 
ATOM   1791  N   ACN D 325      28.036   9.154  57.502  1.00  0.00           YN 
TER
TER
ATOM   1792  C1  ACN D 326      66.073  45.749   5.016  1.00  0.00           CT 
ATOM   1793  H1  ACN D 326      66.926  45.070   5.045  1.00  0.00           HC 
ATOM   1794  H2  ACN D 326      65.717  45.864   3.988  1.00  0.00           HC 
ATOM   1795  H3  ACN D 326      66.384  46.763   5.258  1.00  0.00           HC 
ATOM   1796  C2  ACN D 326      65.030  45.196   5.892  1.00  0.00           YC 
ATOM   1797  N   ACN D 326      64.274  44.844   6.674  1.00  0.00           YN 
TER
TER
ATOM   1798  C1  ACN D 327      65.640  24.278   0.793  1.00  0.00           CT 
ATOM   1799  H1  ACN D 327      65.160  24.655   1.697  1.00  0.00           HC 
ATOM   1800  H2  ACN D 327      66.267  25.055   0.347  1.00  0.00           HC 
ATOM   1801  H3  ACN D 327      64.902  24.111   0.011  1.00  0.00           HC 
ATOM   1802  C2  ACN D 327      66.427  23.093   1.164  1.00  0.00           YC 
ATOM   1803  N   ACN D 327      66.926  22.097   1.420  1.00  0.00           YN 
TER
TER
ATOM   1804  C1  ACN D 328       8.032  36.703  57.517  1.00  0.00           CT 
ATOM   1805  H1  ACN D 328       8.380  35.855  58.108  1.00  0.00           HC 
ATOM   1806  H2  ACN D 328       8.011  37.608  58.132  1.00  0.00           HC 
ATOM   1807  H3  ACN D 328       6.981  36.584  57.260  1.00  0.00           HC 
ATOM   1808  C2  ACN D 328       8.937  36.852  56.368  1.00  0.00           YC 
ATOM   1809  N   ACN D 328       9.552  36.886  55.405  1.00  0.00           YN 
TER
TER
ATOM   1810  C1  ACN D 329       0.485  49.666  18.424  1.00  0.00           CT 
ATOM   1811  H1  ACN D 329       0.115  50.428  17.738  1.00  0.00           HC 
ATOM   1812  H2  ACN D 329       0.112  48.681  18.129  1.00  0.00           HC 
ATOM   1813  H3  ACN D 329       0.039  49.788  19.408  1.00  0.00           HC 
ATOM   1814  C2  ACN D 329       1.954  49.717  18.400  1.00  0.00           YC 
ATOM   1815  N   ACN D 329       3.087  49.844  18.489  1.00  0.00           YN 
TER
TER
ATOM   1816  C1  ACN D 330      12.323  55.480  31.298  1.00  0.00           CT 
ATOM   1817  H1  ACN D 330      11.694  54.955  32.018  1.00  0.00           HC 
ATOM   1818  H2  ACN D 330      12.484  54.856  30.414  1.00  0.00           HC 
ATOM   1819  H3  ACN D 330      13.335  55.588  31.682  1.00  0.00           HC 
ATOM   1820  C2  ACN D 330      11.653  56.743  30.955  1.00  0.00           YC 
ATOM   1821  N   ACN D 330      11.208  57.783  30.790  1.00  0.00           YN 
TER
TER
ATOM   1822  C1  ACN D 331      21.879  34.946  41.718  1.00  0.00           CT 
ATOM   1823  H1  ACN D 331      22.787  34.343  41.754  1.00  0.00           HC 
ATOM   1824  H2  ACN D 331      21.547  35.187  42.732  1.00  0.00           HC 
ATOM   1825  H3  ACN D 331      21.044  34.357  41.345  1.00  0.00           HC 
ATOM   1826  C2  ACN D 331      22.175  36.159  40.943  1.00  0.00           YC 
ATOM   1827  N   ACN D 331      22.360  37.032  40.228  1.00  0.00           YN 
TER
TER
ATOM   1828  C1  ACN D 332      53.011  47.884  33.805  1.00  0.00           CT 
ATOM   1829  H1  ACN D 332      53.392  48.253  32.852  1.00  0.00           HC 
ATOM   1830  H2  ACN D 332      51.953  48.138  33.912  1.00  0.00           HC 
ATOM   1831  H3  ACN D 332      53.457  48.432  34.633  1.00  0.00           HC 
ATOM   1832  C2  ACN D 332      53.224  46.429  33.840  1.00  0.00           YC 
ATOM   1833  N   ACN D 332      53.511  45.326  33.930  1.00  0.00           YN 
TER
TER
ATOM   1834  C1  ACN D 333      21.754  25.385  48.813  1.00  0.00           CT 
ATOM   1835  H1  ACN D 333      20.881  25.221  48.181  1.00  0.00           HC 
ATOM   1836  H2  ACN D 333      21.841  24.582  49.551  1.00  0.00           HC 
ATOM   1837  H3  ACN D 333      21.607  26.256  49.448  1.00  0.00           HC 
ATOM   1838  C2  ACN D 333      22.935  25.448  47.940  1.00  0.00           YC 
ATOM   1839  N   ACN D 333      23.833  25.634  47.258  1.00  0.00           YN 
TER
TER
ATOM   1840  C1  ACN D 334      68.837  65.910  27.897  1.00  0.00           CT 
ATOM   1841  H1  ACN D 334      68.451  65.489  26.968  1.00  0.00           HC 
ATOM   1842  H2  ACN D 334      69.638  65.278  28.293  1.00  0.00           HC 
ATOM   1843  H3  ACN D 334      68.091  65.843  28.686  1.00  0.00           HC 
ATOM   1844  C2  ACN D 334      69.313  67.270  27.609  1.00  0.00           YC 
ATOM   1845  N   ACN D 334      69.556  68.372  27.422  1.00  0.00           YN 
TER
TER
ATOM   1846  C1  ACN D 335      55.102  12.067  58.561  1.00  0.00           CT 
ATOM   1847  H1  ACN D 335      55.848  11.633  57.894  1.00  0.00           HC 
ATOM   1848  H2  ACN D 335      55.414  13.067  58.877  1.00  0.00           HC 
ATOM   1849  H3  ACN D 335      55.079  11.532  59.508  1.00  0.00           HC 
ATOM   1850  C2  ACN D 335      53.822  12.103  57.839  1.00  0.00           YC 
ATOM   1851  N   ACN D 335      52.800  12.006  57.335  1.00  0.00           YN 
TER
TER
ATOM   1852  C1  ACN D 336       3.976  56.173  46.665  1.00  0.00           CT 
ATOM   1853  H1  ACN D 336       4.546  55.335  46.261  1.00  0.00           HC 
ATOM   1854  H2  ACN D 336       4.634  57.032  46.828  1.00  0.00           HC 
ATOM   1855  H3  ACN D 336       3.642  55.954  47.677  1.00  0.00           HC 
ATOM   1856  C2  ACN D 336       2.902  56.487  45.712  1.00  0.00           YC 
ATOM   1857  N   ACN D 336       1.986  56.644  45.046  1.00  0.00           YN 
TER
TER
ATOM   1858  C1  ACN D 337      67.864  61.732  16.549  1.00  0.00           CT 
ATOM   1859  H1  ACN D 337      68.144  62.349  17.403  1.00  0.00           HC 
ATOM   1860  H2  ACN D 337      68.088  60.681  16.753  1.00  0.00           HC 
ATOM   1861  H3  ACN D 337      68.515  61.937  15.701  1.00  0.00           HC 
ATOM   1862  C2  ACN D 337      66.432  61.942  16.294  1.00  0.00           YC 
ATOM   1863  N   ACN D 337      65.357  62.205  16.008  1.00  0.00           YN 
TER
TER
ATOM   1864  C1  ACN D 338      46.011  35.733   9.515  1.00  0.00           CT 
ATOM   1865  H1  ACN D 338      46.608  34.935   9.072  1.00  0.00           HC 
ATOM   1866  H2  ACN D 338      45.619  36.389   8.732  1.00  0.00           HC 
ATOM   1867  H3  ACN D 338      46.644  36.414  10.081  1.00  0.00           HC 
ATOM   1868  C2  ACN D 338      44.929  35.107  10.289  1.00  0.00           YC 
ATOM   1869  N   ACN D 338      44.174  34.628  11.000  1.00  0.00           YN 
TER
TER
ATOM   1870  C1  ACN D 339      33.104  21.775  13.295  1.00  0.00           CT 
ATOM   1871  H1  ACN D 339      33.769  22.227  14.032  1.00  0.00           HC 
ATOM   1872  H2  ACN D 339      33.622  20.971  12.763  1.00  0.00           HC 
ATOM   1873  H3  ACN D 339      32.893  22.475  12.490  1.00  0.00           HC 
ATOM   1874  C2  ACN D 339      31.919  21.275  14.008  1.00  0.00           YC 
ATOM   1875  N   ACN D 339      30.938  21.011  14.534  1.00  0.00           YN 
TER
TER
ATOM   1876  C1  ACN D 340      47.597  34.370  41.528  1.00  0.00           CT 
ATOM   1877  H1  ACN D 340      48.341  34.357  40.731  1.00  0.00           HC 
ATOM   1878  H2  ACN D 340      47.996  33.883  42.423  1.00  0.00           HC 
ATOM   1879  H3  ACN D 340      46.758  33.723  41.278  1.00  0.00           HC 
ATOM   1880  C2  ACN D 340      47.242  35.772  41.788  1.00  0.00           YC 
ATOM   1881  N   ACN D 340      46.862  36.845  41.898  1.00  0.00           YN 
TER
TER
ATOM   1882  C1  ACN D 341      32.080  46.066  44.503  1.00  0.00           CT 
ATOM   1883  H1  ACN D 341      31.476  45.453  43.833  1.00  0.00           HC 
ATOM   1884  H2  ACN D 341      33.138  45.807  44.399  1.00  0.00           HC 
ATOM   1885  H3  ACN D 341      31.886  45.804  45.540  1.00  0.00           HC 
ATOM   1886  C2  ACN D 341      31.833  47.476  44.165  1.00  0.00           YC 
ATOM   1887  N   ACN D 341      31.541  48.569  44.000  1.00  0.00           YN 
TER
TER
ATOM   1888  C1  ACN D 342      63.338  30.392  10.650  1.00  0.00           CT 
ATOM   1889  H1  ACN D 342      63.257  30.096  11.697  1.00  0.00           HC 
ATOM   1890  H2  ACN D 342      63.925  31.312  10.564  1.00  0.00           HC 
ATOM   1891  H3  ACN D 342      62.371  30.709  10.267  1.00  0.00           HC 
ATOM   1892  C2  ACN D 342      63.962  29.282   9.916  1.00  0.00           YC 
ATOM   1893  N   ACN D 342      64.317  28.373   9.319  1.00  0.00           YN 
TER
TER
ATOM   1894  C1  ACN D 343      43.110  42.117  36.095  1.00  0.00           CT 
ATOM   1895  H1  ACN D 343      42.692  42.789  36.845  1.00  0.00           HC 
ATOM   1896  H2  ACN D 343      44.117  42.441  35.818  1.00  0.00           HC 
ATOM   1897  H3  ACN D 343      42.576  42.217  35.152  1.00  0.00           HC 
ATOM   1898  C2  ACN D 343      43.115  40.761  36.662  1.00  0.00           YC 
ATOM   1899  N   ACN D 343      42.994  39.689  37.043  1.00  0.00           YN 
TER
TER
ATOM   1900  C1  ACN D 344       0.643  32.139  65.087  1.00  0.00           CT 
ATOM   1901  H1  ACN D 344       0.620  31.086  64.804  1.00  0.00           HC 
ATOM   1902  H2  ACN D 344       0.000  32.723  64.422  1.00  0.00           HC 
ATOM   1903  H3  ACN D 344       1.622  32.568  64.882  1.00  0.00           HC 
ATOM   1904  C2  ACN D 344       0.206  32.238  66.487  1.00  0.00           YC 
ATOM   1905  N   ACN D 344       0.000  32.306  67.609  1.00  0.00           YN 
TER
TER
ATOM   1906  C1  ACN D 345       9.115  23.822  18.642  1.00  0.00           CT 
ATOM   1907  H1  ACN D 345       9.976  24.446  18.398  1.00  0.00           HC 
ATOM   1908  H2  ACN D 345       9.218  22.839  18.173  1.00  0.00           HC 
ATOM   1909  H3  ACN D 345       8.217  24.205  18.162  1.00  0.00           HC 
ATOM   1910  C2  ACN D 345       9.038  23.717  20.106  1.00  0.00           YC 
ATOM   1911  N   ACN D 345       8.893  23.745  21.240  1.00  0.00           YN 
TER
TER
ATOM   1912  C1  ACN D 346      39.646  38.655   1.274  1.00  0.00           CT 
ATOM   1913  H1  ACN D 346      40.607  38.261   1.607  1.00  0.00           HC 
ATOM   1914  H2  ACN D 346      39.005  37.839   0.927  1.00  0.00           HC 
ATOM   1915  H3  ACN D 346      39.768  39.244   0.368  1.00  0.00           HC 
ATOM   1916  C2  ACN D 346      39.040  39.375   2.403  1.00  0.00           YC 
ATOM   1917  N   ACN D 346      38.630  40.050   3.231  1.00  0.00           YN 
TER
TER
ATOM   1918  C1  ACN D 347       7.724  41.531  33.376  1.00  0.00           CT 
ATOM   1919  H1  ACN D 347       7.631  42.107  32.455  1.00  0.00           HC 
ATOM   1920  H2  ACN D 347       6.849  40.888  33.509  1.00  0.00           HC 
ATOM   1921  H3  ACN D 347       7.654  42.184  34.244  1.00  0.00           HC 
ATOM   1922  C2  ACN D 347       8.964  40.746  33.291  1.00  0.00           YC 
ATOM   1923  N   ACN D 347       9.990  40.242  33.289  1.00  0.00           YN 
TER
TER
ATOM   1924  C1  ACN D 348      46.958  31.524  44.930  1.00  0.00           CT 
ATOM   1925  H1  ACN D 348      46.622  31.025  45.840  1.00  0.00           HC 
ATOM   1926  H2  ACN D 348      47.422  32.483  45.175  1.00  0.00           HC 
ATOM   1927  H3  ACN D 348      46.106  31.835  44.329  1.00  0.00           HC 
ATOM   1928  C2  ACN D 348      47.901  30.625  44.248  1.00  0.00           YC 
ATOM   1929  N   ACN D 348      48.524  29.878  43.647  1.00  0.00           YN 
TER
TER
ATOM   1930  C1  ACN D 349      11.204   9.876   7.671  1.00  0.00           CT 
ATOM   1931  H1  ACN D 349      12.184   9.931   7.196  1.00  0.00           HC 
ATOM   1932  H2  ACN D 349      11.095  10.679   8.406  1.00  0.00           HC 
ATOM   1933  H3  ACN D 349      11.133   8.989   8.298  1.00  0.00           HC 
ATOM   1934  C2  ACN D 349      10.187   9.969   6.613  1.00  0.00           YC 
ATOM   1935  N   ACN D 349       9.399   9.901   5.787  1.00  0.00           YN 
TER
TER
ATOM   1936  C1  ACN D 350      62.721  31.344  26.334  1.00  0.00           CT 
ATOM   1937  H1  ACN D 350      63.079  32.366  26.213  1.00  0.00           HC 
ATOM   1938  H2  ACN D 350      63.168  30.696  25.574  1.00  0.00           HC 
ATOM   1939  H3  ACN D 350      61.663  31.278  26.088  1.00  0.00           HC 
ATOM   1940  C2  ACN D 350      63.068  30.903  27.693  1.00  0.00           YC 
ATOM   1941  N   ACN D 350      63.212  30.606  28.787  1.00  0.00           YN 
TER
TER
ATOM   1942  C1  ACN D 351      65.659  24.319  56.366  1.00  0.00           CT 
ATOM   1943  H1  ACN D 351      64.751  23.832  56.722  1.00  0.00           HC 
ATOM   1944  H2  ACN D 351      65.482  25.389  56.222  1.00  0.00           HC 
ATOM   1945  H3  ACN D 351      65.894  23.995  55.354  1.00  0.00           HC 
ATOM   1946  C2  ACN D 351      66.718  24.074  57.355  1.00  0.00           YC 
ATOM   1947  N   ACN D 351      67.575  23.771  58.049  1.00  0.00           YN 
TER
TER
ATOM   1948  C1  ACN D 352      26.068  37.787  69.240  1.00  0.00           CT 
ATOM   1949  H1  ACN D 352      25.609  37.991  68.272  1.00  0.00           HC 
ATOM   1950  H2  ACN D 352      25.657  38.458  70.000  1.00  0.00           HC 
ATOM   1951  H3  ACN D 352      27.117  38.074  69.234  1.00  0.00           HC 
ATOM   1952  C2  ACN D 352      25.814  36.377  69.569  1.00  0.00           YC 
ATOM   1953  N   ACN D 352      25.740  35.253  69.764  1.00  0.00           YN 
TER
TER
ATOM   1954  C1  ACN D 353      58.791  64.969  19.328  1.00  0.00           CT 
ATOM   1955  H1  ACN D 353      59.248  64.458  18.480  1.00  0.00           HC 
ATOM   1956  H2  ACN D 353      57.743  64.671  19.427  1.00  0.00           HC 
ATOM   1957  H3  ACN D 353      58.703  66.035  19.131  1.00  0.00           HC 
ATOM   1958  C2  ACN D 353      59.567  64.624  20.529  1.00  0.00           YC 
ATOM   1959  N   ACN D 353      60.245  64.472  21.437  1.00  0.00           YN 
TER
TER
ATOM   1960  C1  ACN D 354      14.164  38.505  16.045  1.00  0.00           CT 
ATOM   1961  H1  ACN D 354      14.061  37.470  15.718  1.00  0.00           HC 
ATOM   1962  H2  ACN D 354      14.491  38.539  17.088  1.00  0.00           HC 
ATOM   1963  H3  ACN D 354      13.189  38.986  16.102  1.00  0.00           HC 
ATOM   1964  C2  ACN D 354      15.128  39.165  15.153  1.00  0.00           YC 
ATOM   1965  N   ACN D 354      15.768  39.716  14.383  1.00  0.00           YN 
TER
TER
ATOM   1966  C1  ACN D 355      51.080  38.532  50.719  1.00  0.00           CT 
ATOM   1967  H1  ACN D 355      51.384  39.489  51.143  1.00  0.00           HC 
ATOM   1968  H2  ACN D 355      50.576  37.926  51.478  1.00  0.00           HC 
ATOM   1969  H3  ACN D 355      51.951  37.922  50.491  1.00  0.00           HC 
ATOM   1970  C2  ACN D 355      50.200  38.807  49.574  1.00  0.00           YC 
ATOM   1971  N   ACN D 355      49.631  39.016  48.604  1.00  0.00           YN 
TER
TER
ATOM   1972  C1  ACN D 356       5.463  34.622  13.304  1.00  0.00           CT 
ATOM   1973  H1  ACN D 356       5.139  34.571  14.344  1.00  0.00           HC 
ATOM   1974  H2  ACN D 356       5.363  33.642  12.829  1.00  0.00           HC 
ATOM   1975  H3  ACN D 356       6.537  34.789  13.247  1.00  0.00           HC 
ATOM   1976  C2  ACN D 356       4.643  35.637  12.627  1.00  0.00           YC 
ATOM   1977  N   ACN D 356       4.106  36.518  12.133  1.00  0.00           YN 
TER
TER
ATOM   1978  C1  ACN D 357      47.697  33.877  46.976  1.00  0.00           CT 
ATOM   1979  H1  ACN D 357      48.367  33.029  47.125  1.00  0.00           HC 
ATOM   1980  H2  ACN D 357      47.775  34.572  47.817  1.00  0.00           HC 
ATOM   1981  H3  ACN D 357      46.659  33.559  47.045  1.00  0.00           HC 
ATOM   1982  C2  ACN D 357      48.064  34.520  45.706  1.00  0.00           YC 
ATOM   1983  N   ACN D 357      48.253  34.938  44.658  1.00  0.00           YN 
TER
TER
ATOM   1984  C1  ACN D 358      51.116  57.944  42.821  1.00  0.00           CT 
ATOM   1985  H1  ACN D 358      50.273  57.875  42.133  1.00  0.00           HC 
ATOM   1986  H2  ACN D 358      51.573  56.959  42.959  1.00  0.00           HC 
ATOM   1987  H3  ACN D 358      50.770  58.171  43.827  1.00  0.00           HC 
ATOM   1988  C2  ACN D 358      52.073  58.911  42.263  1.00  0.00           YC 
ATOM   1989  N   ACN D 358      52.751  59.759  41.905  1.00  0.00           YN 
TER
TER
ATOM   1990  C1  ACN D 359       0.954  57.120  49.739  1.00  0.00           CT 
ATOM   1991  H1  ACN D 359       0.000  56.879  49.270  1.00  0.00           HC 
ATOM   1992  H2  ACN D 359       1.346  58.059  49.338  1.00  0.00           HC 
ATOM   1993  H3  ACN D 359       1.720  56.410  49.433  1.00  0.00           HC 
ATOM   1994  C2  ACN D 359       0.733  57.202  51.190  1.00  0.00           YC 
ATOM   1995  N   ACN D 359       0.596  57.131  52.323  1.00  0.00           YN 
TER
TER
ATOM   1996  C1  ACN D 360      39.949  29.120  54.117  1.00  0.00           CT 
ATOM   1997  H1  ACN D 360      40.995  29.416  54.032  1.00  0.00           HC 
ATOM   1998  H2  ACN D 360      39.496  29.047  53.123  1.00  0.00           HC 
ATOM   1999  H3  ACN D 360      39.362  29.917  54.570  1.00  0.00           HC 
ATOM   2000  C2  ACN D 360      39.902  27.835  54.829  1.00  0.00           YC 
ATOM   2001  N   ACN D 360      39.851  26.910  55.499  1.00  0.00           YN 
TER
TER
ATOM   2002  C1  ACN D 361      23.658  66.469  14.189  1.00  0.00           CT 
ATOM   2003  H1  ACN D 361      24.551  65.843  14.204  1.00  0.00           HC 
ATOM   2004  H2  ACN D 361      22.969  66.161  14.982  1.00  0.00           HC 
ATOM   2005  H3  ACN D 361      23.070  66.274  13.295  1.00  0.00           HC 
ATOM   2006  C2  ACN D 361      24.085  67.865  14.356  1.00  0.00           YC 
ATOM   2007  N   ACN D 361      24.421  68.958  14.346  1.00  0.00           YN 
TER
TER
ATOM   2008  C1  ACN D 362      31.324  12.044  69.343  1.00  0.00           CT 
ATOM   2009  H1  ACN D 362      31.001  12.088  68.302  1.00  0.00           HC 
ATOM   2010  H2  ACN D 362      31.399  11.002  69.670  1.00  0.00           HC 
ATOM   2011  H3  ACN D 362      30.546  12.428  70.000  1.00  0.00           HC 
ATOM   2012  C2  ACN D 362      32.616  12.737  69.442  1.00  0.00           YC 
ATOM   2013  N   ACN D 362      33.548  13.391  69.550  1.00  0.00           YN 
TER
TER
ATOM   2014  C1  ACN D 363      58.031  11.878  66.833  1.00  0.00           CT 
ATOM   2015  H1  ACN D 363      57.800  11.445  65.860  1.00  0.00           HC 
ATOM   2016  H2  ACN D 363      58.904  11.384  67.269  1.00  0.00           HC 
ATOM   2017  H3  ACN D 363      57.254  11.631  67.554  1.00  0.00           HC 
ATOM   2018  C2  ACN D 363      58.262  13.316  66.641  1.00  0.00           YC 
ATOM   2019  N   ACN D 363      58.307  14.453  66.520  1.00  0.00           YN 
TER
TER
ATOM   2020  C1  ACN D 364      39.032   9.893  67.738  1.00  0.00           CT 
ATOM   2021  H1  ACN D 364      40.085  10.091  67.941  1.00  0.00           HC 
ATOM   2022  H2  ACN D 364      38.936   9.144  66.946  1.00  0.00           HC 
ATOM   2023  H3  ACN D 364      38.561  10.761  67.281  1.00  0.00           HC 
ATOM   2024  C2  ACN D 364      38.412   9.439  68.991  1.00  0.00           YC 
ATOM   2025  N   ACN D 364      37.896   9.220  69.987  1.00  0.00           YN 
TER
TER
ATOM   2026  C1  ACN D 365       5.583  39.031  40.292  1.00  0.00           CT 
ATOM   2027  H1  ACN D 365       5.477  38.359  41.144  1.00  0.00           HC 
ATOM   2028  H2  ACN D 365       5.594  40.071  40.631  1.00  0.00           HC 
ATOM   2029  H3  ACN D 365       4.688  39.008  39.674  1.00  0.00           HC 
ATOM   2030  C2  ACN D 365       6.827  38.677  39.593  1.00  0.00           YC 
ATOM   2031  N   ACN D 365       7.716  38.318  38.970  1.00  0.00           YN 
TER
TER
ATOM   2032  C1  ACN D 366      33.227   3.853  35.741  1.00  0.00           CT 
ATOM   2033  H1  ACN D 366      33.863   3.992  34.867  1.00  0.00           HC 
ATOM   2034  H2  ACN D 366      33.636   3.068  36.385  1.00  0.00           HC 
ATOM   2035  H3  ACN D 366      32.269   3.426  35.452  1.00  0.00           HC 
ATOM   2036  C2  ACN D 366      33.144   5.141  36.445  1.00  0.00           YC 
ATOM   2037  N   ACN D 366      32.965   6.167  36.916  1.00  0.00           YN 
TER
TER
ATOM   2038  C1  ACN D 367      21.770  20.056  10.139  1.00  0.00           CT 
ATOM   2039  H1  ACN D 367      21.772  18.970  10.050  1.00  0.00           HC 
ATOM   2040  H2  ACN D 367      21.515  20.350  11.161  1.00  0.00           HC 
ATOM   2041  H3  ACN D 367      20.945  20.484   9.572  1.00  0.00           HC 
ATOM   2042  C2  ACN D 367      23.102  20.542   9.753  1.00  0.00           YC 
ATOM   2043  N   ACN D 367      24.088  20.933   9.324  1.00  0.00           YN 
TER
TER
ATOM   2044  C1  ACN D 368      45.681  45.836   1.061  1.00  0.00           CT 
ATOM   2045  H1  ACN D 368      45.026  46.693   1.223  1.00  0.00           HC 
ATOM   2046  H2  ACN D 368      46.714  46.099   1.310  1.00  0.00           HC 
ATOM   2047  H3  ACN D 368      45.758  45.610   0.000  1.00  0.00           HC 
ATOM   2048  C2  ACN D 368      45.189  44.731   1.896  1.00  0.00           YC 
ATOM   2049  N   ACN D 368      44.731  43.832   2.434  1.00  0.00           YN 
TER
TER
ATOM   2050  C1  ACN D 369       5.155  34.756  50.720  1.00  0.00           CT 
ATOM   2051  H1  ACN D 369       4.586  34.722  51.649  1.00  0.00           HC 
ATOM   2052  H2  ACN D 369       5.207  35.784  50.347  1.00  0.00           HC 
ATOM   2053  H3  ACN D 369       4.612  34.257  49.920  1.00  0.00           HC 
ATOM   2054  C2  ACN D 369       6.493  34.212  50.993  1.00  0.00           YC 
ATOM   2055  N   ACN D 369       7.482  33.665  51.165  1.00  0.00           YN 
TER
TER
ATOM   2056  C1  ACN D 370      52.575  49.548  10.164  1.00  0.00           CT 
ATOM   2057  H1  ACN D 370      53.331  50.036  10.780  1.00  0.00           HC 
ATOM   2058  H2  ACN D 370      53.039  49.109   9.275  1.00  0.00           HC 
ATOM   2059  H3  ACN D 370      51.906  50.285   9.725  1.00  0.00           HC 
ATOM   2060  C2  ACN D 370      51.914  48.526  10.989  1.00  0.00           YC 
ATOM   2061  N   ACN D 370      51.307  47.830  11.663  1.00  0.00           YN 
TER
TER
ATOM   2062  C1  ACN D 371      19.045  68.078  38.160  1.00  0.00           CT 
ATOM   2063  H1  ACN D 371      19.943  67.468  38.060  1.00  0.00           HC 
ATOM   2064  H2  ACN D 371      18.194  67.452  38.445  1.00  0.00           HC 
ATOM   2065  H3  ACN D 371      18.729  68.454  37.190  1.00  0.00           HC 
ATOM   2066  C2  ACN D 371      19.316  69.113  39.168  1.00  0.00           YC 
ATOM   2067  N   ACN D 371      19.566  70.000  39.845  1.00  0.00           YN 
TER
TER
ATOM   2068  C1  ACN D 372       5.526  64.690  16.669  1.00  0.00           CT 
ATOM   2069  H1  ACN D 372       5.032  63.742  16.886  1.00  0.00           HC 
ATOM   2070  H2  ACN D 372       6.291  64.897  17.423  1.00  0.00           HC 
ATOM   2071  H3  ACN D 372       4.839  65.520  16.815  1.00  0.00           HC 
ATOM   2072  C2  ACN D 372       6.105  64.596  15.321  1.00  0.00           YC 
ATOM   2073  N   ACN D 372       6.436  64.578  14.227  1.00  0.00           YN 
TER
TER
ATOM   2074  C1  ACN D 373      31.255  68.039  48.692  1.00  0.00           CT 
ATOM   2075  H1  ACN D 373      30.693  67.137  48.936  1.00  0.00           HC 
ATOM   2076  H2  ACN D 373      30.838  68.513  47.798  1.00  0.00           HC 
ATOM   2077  H3  ACN D 373      32.260  67.786  48.361  1.00  0.00           HC 
ATOM   2078  C2  ACN D 373      31.194  68.934  49.857  1.00  0.00           YC 
ATOM   2079  N   ACN D 373      31.266  69.571  50.804  1.00  0.00           YN 
TER
TER
ATOM   2080  C1  ACN D 374      37.064  20.596  37.522  1.00  0.00           CT 
ATOM   2081  H1  ACN D 374      37.500  21.204  36.729  1.00  0.00           HC 
ATOM   2082  H2  ACN D 374      37.816  20.376  38.285  1.00  0.00           HC 
ATOM   2083  H3  ACN D 374      36.824  19.601  37.152  1.00  0.00           HC 
ATOM   2084  C2  ACN D 374      35.925  21.338  38.082  1.00  0.00           YC 
ATOM   2085  N   ACN D 374      34.961  21.847  38.426  1.00  0.00           YN 
TER
TER
ATOM   2086  C1  ACN D 375      40.086  59.821   7.317  1.00  0.00           CT 
ATOM   2087  H1  ACN D 375      40.421  59.386   6.375  1.00  0.00           HC 
ATOM   2088  H2  ACN D 375      40.812  60.560   7.670  1.00  0.00           HC 
ATOM   2089  H3  ACN D 375      40.118  59.080   8.113  1.00  0.00           HC 
ATOM   2090  C2  ACN D 375      38.766  60.426   7.087  1.00  0.00           YC 
ATOM   2091  N   ACN D 375      37.686  60.775   6.949  1.00  0.00           YN 
TER
TER
ATOM   2092  C1  ACN D 376      25.339  23.407  58.077  1.00  0.00           CT 
ATOM   2093  H1  ACN D 376      25.312  23.547  59.159  1.00  0.00           HC 
ATOM   2094  H2  ACN D 376      26.029  24.124  57.622  1.00  0.00           HC 
ATOM   2095  H3  ACN D 376      24.390  23.698  57.631  1.00  0.00           HC 
ATOM   2096  C2  ACN D 376      25.748  22.020  57.814  1.00  0.00           YC 
ATOM   2097  N   ACN D 376      25.929  20.911  57.606  1.00  0.00           YN 
TER
TER
ATOM   2098  C1  ACN D 377      19.523   4.868  67.918  1.00  0.00           CT 
ATOM   2099  H1  ACN D 377      19.498   5.255  68.938  1.00  0.00           HC 
ATOM   2100  H2  ACN D 377      20.409   4.242  67.775  1.00  0.00           HC 
ATOM   2101  H3  ACN D 377      19.701   5.672  67.208  1.00  0.00           HC 
ATOM   2102  C2  ACN D 377      18.283   4.109  67.696  1.00  0.00           YC 
ATOM   2103  N   ACN D 377      17.266   3.639  67.473  1.00  0.00           YN 
TER
TER
ATOM   2104  C1  ACN D 378      64.937   0.745  65.043  1.00  0.00           CT 
ATOM   2105  H1  ACN D 378      64.735   0.765  66.115  1.00  0.00           HC 
ATOM   2106  H2  ACN D 378      64.068   0.355  64.504  1.00  0.00           HC 
ATOM   2107  H3  ACN D 378      65.695   0.000  64.811  1.00  0.00           HC 
ATOM   2108  C2  ACN D 378      65.265   2.114  64.622  1.00  0.00           YC 
ATOM   2109  N   ACN D 378      65.654   3.145  64.317  1.00  0.00           YN 
TER
TER
ATOM   2110  C1  ACN D 379      40.214  29.782  39.202  1.00  0.00           CT 
ATOM   2111  H1  ACN D 379      39.909  29.217  40.083  1.00  0.00           HC 
ATOM   2112  H2  ACN D 379      39.480  30.564  38.982  1.00  0.00           HC 
ATOM   2113  H3  ACN D 379      40.151  29.162  38.310  1.00  0.00           HC 
ATOM   2114  C2  ACN D 379      41.544  30.348  39.469  1.00  0.00           YC 
ATOM   2115  N   ACN D 379      42.630  30.674  39.617  1.00  0.00           YN 
TER
TER
ATOM   2116  C1  ACN D 380      56.395  47.452  31.161  1.00  0.00           CT 
ATOM   2117  H1  ACN D 380      57.096  48.257  30.939  1.00  0.00           HC 
ATOM   2118  H2  ACN D 380      55.877  47.141  30.249  1.00  0.00           HC 
ATOM   2119  H3  ACN D 380      55.572  47.819  31.771  1.00  0.00           HC 
ATOM   2120  C2  ACN D 380      57.158  46.344  31.755  1.00  0.00           YC 
ATOM   2121  N   ACN D 380      57.721  45.539  32.340  1.00  0.00           YN 
TER
TER
ATOM   2122  C1  ACN D 381      19.771  12.583  17.013  1.00  0.00           CT 
ATOM   2123  H1  ACN D 381      20.347  12.349  17.909  1.00  0.00           HC 
ATOM   2124  H2  ACN D 381      18.735  12.812  17.280  1.00  0.00           HC 
ATOM   2125  H3  ACN D 381      19.651  11.697  16.393  1.00  0.00           HC 
ATOM   2126  C2  ACN D 381      20.421  13.721  16.346  1.00  0.00           YC 
ATOM   2127  N   ACN D 381      20.997  14.511  15.753  1.00  0.00           YN 
TER
TER
ATOM   2128  C1  ACN D 382      60.554  44.181  51.506  1.00  0.00           CT 
ATOM   2129  H1  ACN D 382      59.820  43.668  50.884  1.00  0.00           HC 
ATOM   2130  H2  ACN D 382      61.369  43.499  51.768  1.00  0.00           HC 
ATOM   2131  H3  ACN D 382      60.133  44.410  52.483  1.00  0.00           HC 
ATOM   2132  C2  ACN D 382      61.043  45.346  50.755  1.00  0.00           YC 
ATOM   2133  N   ACN D 382      61.323  46.325  50.235  1.00  0.00           YN 
TER
TER
ATOM   2134  C1  ACN D 383      51.831  39.086  65.670  1.00  0.00           CT 
ATOM   2135  H1  ACN D 383      50.777  39.055  65.951  1.00  0.00           HC 
ATOM   2136  H2  ACN D 383      52.307  38.126  65.890  1.00  0.00           HC 
ATOM   2137  H3  ACN D 383      52.380  39.762  66.322  1.00  0.00           HC 
ATOM   2138  C2  ACN D 383      51.905  39.411  64.239  1.00  0.00           YC 
ATOM   2139  N   ACN D 383      51.972  39.798  63.165  1.00  0.00           YN 
TER
TER
ATOM   2140  C1  ACN D 384      29.525  42.472  12.184  1.00  0.00           CT 
ATOM   2141  H1  ACN D 384      28.812  42.698  11.390  1.00  0.00           HC 
ATOM   2142  H2  ACN D 384      30.548  42.609  11.821  1.00  0.00           HC 
ATOM   2143  H3  ACN D 384      29.512  41.410  12.418  1.00  0.00           HC 
ATOM   2144  C2  ACN D 384      29.229  43.360  13.318  1.00  0.00           YC 
ATOM   2145  N   ACN D 384      28.918  43.947  14.248  1.00  0.00           YN 
TER
TER
ATOM   2146  C1  ACN D 385      32.093  47.348  13.904  1.00  0.00           CT 
ATOM   2147  H1  ACN D 385      32.440  47.725  14.867  1.00  0.00           HC 
ATOM   2148  H2  ACN D 385      32.905  47.382  13.172  1.00  0.00           HC 
ATOM   2149  H3  ACN D 385      31.368  48.031  13.466  1.00  0.00           HC 
ATOM   2150  C2  ACN D 385      31.606  45.976  14.109  1.00  0.00           YC 
ATOM   2151  N   ACN D 385      31.101  44.966  14.287  1.00  0.00           YN 
TER
TER
ATOM   2152  C1  ACN D 386      31.583  60.093  59.627  1.00  0.00           CT 
ATOM   2153  H1  ACN D 386      32.173  59.491  60.320  1.00  0.00           HC 
ATOM   2154  H2  ACN D 386      31.603  59.647  58.629  1.00  0.00           HC 
ATOM   2155  H3  ACN D 386      32.062  61.053  59.452  1.00  0.00           HC 
ATOM   2156  C2  ACN D 386      30.214  60.172  60.157  1.00  0.00           YC 
ATOM   2157  N   ACN D 386      29.189  60.352  60.632  1.00  0.00           YN 
TER
TER
ATOM   2158  C1  ACN D 387      42.143  16.193   7.837  1.00  0.00           CT 
ATOM   2159  H1  ACN D 387      41.568  16.490   6.959  1.00  0.00           HC 
ATOM   2160  H2  ACN D 387      42.998  16.862   7.971  1.00  0.00           HC 
ATOM   2161  H3  ACN D 387      42.634  15.237   7.666  1.00  0.00           HC 
ATOM   2162  C2  ACN D 387      41.241  16.228   8.997  1.00  0.00           YC 
ATOM   2163  N   ACN D 387      40.515  16.120   9.874  1.00  0.00           YN 
TER
TER
ATOM   2164  C1  ACN D 388      30.548  23.105  16.154  1.00  0.00           CT 
ATOM   2165  H1  ACN D 388      30.191  22.104  16.399  1.00  0.00           HC 
ATOM   2166  H2  ACN D 388      31.511  23.291  16.638  1.00  0.00           HC 
ATOM   2167  H3  ACN D 388      29.916  23.860  16.618  1.00  0.00           HC 
ATOM   2168  C2  ACN D 388      30.651  23.200  14.691  1.00  0.00           YC 
ATOM   2169  N   ACN D 388      30.601  23.323  13.555  1.00  0.00           YN 
TER
TER
ATOM   2170  C1  ACN D 389       2.922  51.017  40.653  1.00  0.00           CT 
ATOM   2171  H1  ACN D 389       3.460  50.920  39.709  1.00  0.00           HC 
ATOM   2172  H2  ACN D 389       2.281  51.904  40.632  1.00  0.00           HC 
ATOM   2173  H3  ACN D 389       3.609  51.258  41.461  1.00  0.00           HC 
ATOM   2174  C2  ACN D 389       2.139  49.789  40.852  1.00  0.00           YC 
ATOM   2175  N   ACN D 389       1.640  48.785  41.078  1.00  0.00           YN 
TER
TER
ATOM   2176  C1  ACN D 390      67.524  53.425  36.124  1.00  0.00           CT 
ATOM   2177  H1  ACN D 390      67.558  54.123  35.286  1.00  0.00           HC 
ATOM   2178  H2  ACN D 390      66.517  53.009  36.226  1.00  0.00           HC 
ATOM   2179  H3  ACN D 390      67.642  53.955  37.067  1.00  0.00           HC 
ATOM   2180  C2  ACN D 390      68.522  52.375  35.875  1.00  0.00           YC 
ATOM   2181  N   ACN D 390      69.387  51.637  35.754  1.00  0.00           YN 
TER
TER
ATOM   2182  C1  ACN D 391      29.969  30.122  34.791  1.00  0.00           CT 
ATOM   2183  H1  ACN D 391      30.072  29.049  34.957  1.00  0.00           HC 
ATOM   2184  H2  ACN D 391      29.343  30.565  35.571  1.00  0.00           HC 
ATOM   2185  H3  ACN D 391      29.380  30.315  33.896  1.00  0.00           HC 
ATOM   2186  C2  ACN D 391      31.318  30.706  34.782  1.00  0.00           YC 
ATOM   2187  N   ACN D 391      32.365  31.142  34.636  1.00  0.00           YN 
TER
TER
ATOM   2188  C1  ACN D 392       7.124  56.853  63.263  1.00  0.00           CT 
ATOM   2189  H1  ACN D 392       7.712  57.483  62.595  1.00  0.00           HC 
ATOM   2190  H2  ACN D 392       6.179  57.345  63.510  1.00  0.00           HC 
ATOM   2191  H3  ACN D 392       7.600  56.783  64.238  1.00  0.00           HC 
ATOM   2192  C2  ACN D 392       6.904  55.566  62.587  1.00  0.00           YC 
ATOM   2193  N   ACN D 392       6.848  54.521  62.127  1.00  0.00           YN 
TER
TER
ATOM   2194  C1  ACN D 393      18.672  40.436   6.682  1.00  0.00           CT 
ATOM   2195  H1  ACN D 393      17.820  40.764   6.085  1.00  0.00           HC 
ATOM   2196  H2  ACN D 393      19.547  41.054   6.462  1.00  0.00           HC 
ATOM   2197  H3  ACN D 393      19.007  39.452   6.361  1.00  0.00           HC 
ATOM   2198  C2  ACN D 393      18.288  40.527   8.098  1.00  0.00           YC 
ATOM   2199  N   ACN D 393      17.949  40.465   9.189  1.00  0.00           YN 
TER
TER
ATOM   2200  C1  ACN D 394       3.169   6.364  66.079  1.00  0.00           CT 
ATOM   2201  H1  ACN D 394       2.432   6.816  65.415  1.00  0.00           HC 
ATOM   2202  H2  ACN D 394       4.091   6.954  66.077  1.00  0.00           HC 
ATOM   2203  H3  ACN D 394       3.513   5.413  65.679  1.00  0.00           HC 
ATOM   2204  C2  ACN D 394       2.577   6.292  67.423  1.00  0.00           YC 
ATOM   2205  N   ACN D 394       2.074   6.107  68.433  1.00  0.00           YN 
TER
TER
ATOM   2206  C1  ACN D 395      51.909  10.802  47.089  1.00  0.00           CT 
ATOM   2207  H1  ACN D 395      52.318  11.035  48.072  1.00  0.00           HC 
ATOM   2208  H2  ACN D 395      51.205  11.580  46.780  1.00  0.00           HC 
ATOM   2209  H3  ACN D 395      51.265   9.927  47.141  1.00  0.00           HC 
ATOM   2210  C2  ACN D 395      53.034  10.687  46.150  1.00  0.00           YC 
ATOM   2211  N   ACN D 395      53.909  10.461  45.449  1.00  0.00           YN 
TER
TER
ATOM   2212  C1  ACN D 396      61.151   9.676   3.393  1.00  0.00           CT 
ATOM   2213  H1  ACN D 396      61.078   8.899   4.155  1.00  0.00           HC 
ATOM   2214  H2  ACN D 396      61.926  10.399   3.666  1.00  0.00           HC 
ATOM   2215  H3  ACN D 396      60.258  10.296   3.393  1.00  0.00           HC 
ATOM   2216  C2  ACN D 396      61.451   9.021   2.111  1.00  0.00           YC 
ATOM   2217  N   ACN D 396      61.546   8.509   1.094  1.00  0.00           YN 
TER
TER
ATOM   2218  C1  ACN D 397      69.375  32.300  56.317  1.00  0.00           CT 
ATOM   2219  H1  ACN D 397      70.000  31.594  56.865  1.00  0.00           HC 
ATOM   2220  H2  ACN D 397      70.000  32.993  55.746  1.00  0.00           HC 
ATOM   2221  H3  ACN D 397      68.867  32.973  57.004  1.00  0.00           HC 
ATOM   2222  C2  ACN D 397      68.486  31.525  55.440  1.00  0.00           YC 
ATOM   2223  N   ACN D 397      67.702  30.926  54.862  1.00  0.00           YN 
TER
TER
ATOM   2224  C1  ACN D 398       4.707  23.577  52.629  1.00  0.00           CT 
ATOM   2225  H1  ACN D 398       4.716  24.186  53.534  1.00  0.00           HC 
ATOM   2226  H2  ACN D 398       4.726  22.515  52.889  1.00  0.00           HC 
ATOM   2227  H3  ACN D 398       5.642  23.690  52.084  1.00  0.00           HC 
ATOM   2228  C2  ACN D 398       3.501  23.927  51.865  1.00  0.00           YC 
ATOM   2229  N   ACN D 398       2.642  24.292  51.204  1.00  0.00           YN 
TER
TER
ATOM   2230  C1  ACN D 399      44.766  32.110  12.311  1.00  0.00           CT 
ATOM   2231  H1  ACN D 399      45.719  31.848  12.772  1.00  0.00           HC 
ATOM   2232  H2  ACN D 399      44.484  33.131  12.583  1.00  0.00           HC 
ATOM   2233  H3  ACN D 399      43.957  31.531  12.749  1.00  0.00           HC 
ATOM   2234  C2  ACN D 399      44.917  31.960  10.856  1.00  0.00           YC 
ATOM   2235  N   ACN D 399      44.986  31.713   9.742  1.00  0.00           YN 
TER
TER
ATOM   2236  C1  ACN D 400      50.126  49.181  37.970  1.00  0.00           CT 
ATOM   2237  H1  ACN D 400      50.203  50.261  37.841  1.00  0.00           HC 
ATOM   2238  H2  ACN D 400      49.076  48.875  37.966  1.00  0.00           HC 
ATOM   2239  H3  ACN D 400      50.438  48.893  38.972  1.00  0.00           HC 
ATOM   2240  C2  ACN D 400      50.880  48.544  36.880  1.00  0.00           YC 
ATOM   2241  N   ACN D 400      51.575  48.048  36.120  1.00  0.00           YN 
TER
TER
ATOM   2242  C1  ACN D 401      16.659  20.899  56.199  1.00  0.00           CT 
ATOM   2243  H1  ACN D 401      17.118  20.083  55.640  1.00  0.00           HC 
ATOM   2244  H2  ACN D 401      15.716  21.194  55.730  1.00  0.00           HC 
ATOM   2245  H3  ACN D 401      17.249  21.808  56.103  1.00  0.00           HC 
ATOM   2246  C2  ACN D 401      16.456  20.437  57.580  1.00  0.00           YC 
ATOM   2247  N   ACN D 401      16.423  20.133  58.682  1.00  0.00           YN 
TER
TER
ATOM   2248  C1  ACN D 402      66.348  50.330  11.263  1.00  0.00           CT 
ATOM   2249  H1  ACN D 402      66.863  50.149  12.207  1.00  0.00           HC 
ATOM   2250  H2  ACN D 402      65.848  49.417  10.925  1.00  0.00           HC 
ATOM   2251  H3  ACN D 402      67.065  50.500  10.463  1.00  0.00           HC 
ATOM   2252  C2  ACN D 402      65.389  51.424  11.478  1.00  0.00           YC 
ATOM   2253  N   ACN D 402      64.745  52.360  11.603  1.00  0.00           YN 
TER
TER
ATOM   2254  C1  ACN D 403      54.574  56.858  15.581  1.00  0.00           CT 
ATOM   2255  H1  ACN D 403      54.428  55.988  14.940  1.00  0.00           HC 
ATOM   2256  H2  ACN D 403      55.614  56.908  15.917  1.00  0.00           HC 
ATOM   2257  H3  ACN D 403      54.043  56.732  16.522  1.00  0.00           HC 
ATOM   2258  C2  ACN D 403      54.196  58.052  14.812  1.00  0.00           YC 
ATOM   2259  N   ACN D 403      53.774  58.965  14.268  1.00  0.00           YN 
TER
TER
ATOM   2260  C1  ACN D 404      28.671  19.483  26.719  1.00  0.00           CT 
ATOM   2261  H1  ACN D 404      29.041  19.010  25.809  1.00  0.00           HC 
ATOM   2262  H2  ACN D 404      28.915  18.868  27.590  1.00  0.00           HC 
ATOM   2263  H3  ACN D 404      27.583  19.474  26.739  1.00  0.00           HC 
ATOM   2264  C2  ACN D 404      29.281  20.818  26.811  1.00  0.00           YC 
ATOM   2265  N   ACN D 404      29.642  21.903  26.816  1.00  0.00           YN 
TER
TER
ATOM   2266  C1  ACN D 405       1.807  20.499  63.102  1.00  0.00           CT 
ATOM   2267  H1  ACN D 405       1.789  21.197  62.265  1.00  0.00           HC 
ATOM   2268  H2  ACN D 405       2.588  19.748  62.951  1.00  0.00           HC 
ATOM   2269  H3  ACN D 405       0.907  19.887  63.108  1.00  0.00           HC 
ATOM   2270  C2  ACN D 405       2.034  21.276  64.330  1.00  0.00           YC 
ATOM   2271  N   ACN D 405       2.071  21.886  65.296  1.00  0.00           YN 
TER
TER
ATOM   2272  C1  ACN D 406      42.764  38.430  34.648  1.00  0.00           CT 
ATOM   2273  H1  ACN D 406      43.293  38.323  35.596  1.00  0.00           HC 
ATOM   2274  H2  ACN D 406      42.462  37.447  34.273  1.00  0.00           HC 
ATOM   2275  H3  ACN D 406      43.443  38.767  33.868  1.00  0.00           HC 
ATOM   2276  C2  ACN D 406      41.603  39.302  34.877  1.00  0.00           YC 
ATOM   2277  N   ACN D 406      40.783  40.086  35.017  1.00  0.00           YN 
TER
TER
ATOM   2278  C1  ACN D 407      62.601  37.972  16.444  1.00  0.00           CT 
ATOM   2279  H1  ACN D 407      62.639  38.119  15.364  1.00  0.00           HC 
ATOM   2280  H2  ACN D 407      62.128  37.014  16.677  1.00  0.00           HC 
ATOM   2281  H3  ACN D 407      61.911  38.678  16.901  1.00  0.00           HC 
ATOM   2282  C2  ACN D 407      63.978  38.035  16.954  1.00  0.00           YC 
ATOM   2283  N   ACN D 407      65.026  38.219  17.372  1.00  0.00           YN 
TER
TER
ATOM   2284  C1  ACN D 408      69.499  20.681  55.296  1.00  0.00           CT 
ATOM   2285  H1  ACN D 408      69.793  20.042  54.462  1.00  0.00           HC 
ATOM   2286  H2  ACN D 408      70.000  20.356  56.213  1.00  0.00           HC 
ATOM   2287  H3  ACN D 408      68.452  20.524  55.547  1.00  0.00           HC 
ATOM   2288  C2  ACN D 408      69.852  22.065  54.947  1.00  0.00           YC 
ATOM   2289  N   ACN D 408      69.997  23.152  54.626  1.00  0.00           YN 
TER
TER
ATOM   2290  C1  ACN D 409      48.438  52.056  30.909  1.00  0.00           CT 
ATOM   2291  H1  ACN D 409      47.658  52.176  31.661  1.00  0.00           HC 
ATOM   2292  H2  ACN D 409      49.241  52.778  31.081  1.00  0.00           HC 
ATOM   2293  H3  ACN D 409      48.074  52.357  29.929  1.00  0.00           HC 
ATOM   2294  C2  ACN D 409      48.929  50.672  30.988  1.00  0.00           YC 
ATOM   2295  N   ACN D 409      49.216  49.566  30.952  1.00  0.00           YN 
TER
TER
ATOM   2296  C1  ACN D 410      65.998  42.197  37.231  1.00  0.00           CT 
ATOM   2297  H1  ACN D 410      66.105  41.629  38.156  1.00  0.00           HC 
ATOM   2298  H2  ACN D 410      65.070  41.918  36.723  1.00  0.00           HC 
ATOM   2299  H3  ACN D 410      66.749  41.891  36.506  1.00  0.00           HC 
ATOM   2300  C2  ACN D 410      66.018  43.626  37.577  1.00  0.00           YC 
ATOM   2301  N   ACN D 410      66.171  44.732  37.823  1.00  0.00           YN 
TER
TER
ATOM   2302  C1  ACN D 411      10.707  28.154  52.280  1.00  0.00           CT 
ATOM   2303  H1  ACN D 411      10.959  28.641  51.338  1.00  0.00           HC 
ATOM   2304  H2  ACN D 411      11.281  28.598  53.099  1.00  0.00           HC 
ATOM   2305  H3  ACN D 411      11.066  27.127  52.288  1.00  0.00           HC 
ATOM   2306  C2  ACN D 411       9.260  28.305  52.490  1.00  0.00           YC 
ATOM   2307  N   ACN D 411       8.121  28.298  52.589  1.00  0.00           YN 
TER
TER
ATOM   2308  C1  ACN D 412      42.529  26.641  14.724  1.00  0.00           CT 
ATOM   2309  H1  ACN D 412      41.817  26.558  15.546  1.00  0.00           HC 
ATOM   2310  H2  ACN D 412      43.505  26.959  15.102  1.00  0.00           HC 
ATOM   2311  H3  ACN D 412      42.263  27.468  14.070  1.00  0.00           HC 
ATOM   2312  C2  ACN D 412      42.606  25.330  14.064  1.00  0.00           YC 
ATOM   2313  N   ACN D 412      42.565  24.357  13.464  1.00  0.00           YN 
TER
TER
ATOM   2314  C1  ACN D 413      36.025  54.511  38.284  1.00  0.00           CT 
ATOM   2315  H1  ACN D 413      36.128  54.064  39.273  1.00  0.00           HC 
ATOM   2316  H2  ACN D 413      36.783  55.287  38.141  1.00  0.00           HC 
ATOM   2317  H3  ACN D 413      35.104  55.085  38.218  1.00  0.00           HC 
ATOM   2318  C2  ACN D 413      36.158  53.436  37.290  1.00  0.00           YC 
ATOM   2319  N   ACN D 413      36.122  52.589  36.522  1.00  0.00           YN 
TER
TER
ATOM   2320  C1  ACN D 414       8.578  66.517  31.886  1.00  0.00           CT 
ATOM   2321  H1  ACN D 414       7.974  66.905  31.065  1.00  0.00           HC 
ATOM   2322  H2  ACN D 414       7.994  66.508  32.811  1.00  0.00           HC 
ATOM   2323  H3  ACN D 414       9.377  67.212  32.134  1.00  0.00           HC 
ATOM   2324  C2  ACN D 414       9.025  65.166  31.516  1.00  0.00           YC 
ATOM   2325  N   ACN D 414       9.487  64.177  31.177  1.00  0.00           YN 
TER
TER
ATOM   2326  C1  ACN D 415      45.380  20.671  58.927  1.00  0.00           CT 
ATOM   2327  H1  ACN D 415      44.431  21.194  59.048  1.00  0.00           HC 
ATOM   2328  H2  ACN D 415      45.534  20.409  57.876  1.00  0.00           HC 
ATOM   2329  H3  ACN D 415      45.339  19.691  59.397  1.00  0.00           HC 
ATOM   2330  C2  ACN D 415      46.445  21.553  59.426  1.00  0.00           YC 
ATOM   2331  N   ACN D 415      47.257  22.174  59.938  1.00  0.00           YN 
TER
TER
ATOM   2332  C1  ACN D 416       1.491  46.434  61.797  1.00  0.00           CT 
ATOM   2333  H1  ACN D 416       0.524  46.795  61.444  1.00  0.00           HC 
ATOM   2334  H2  ACN D 416       2.281  46.732  61.102  1.00  0.00           HC 
ATOM   2335  H3  ACN D 416       1.539  45.349  61.737  1.00  0.00           HC 
ATOM   2336  C2  ACN D 416       1.713  46.989  63.140  1.00  0.00           YC 
ATOM   2337  N   ACN D 416       1.829  47.303  64.234  1.00  0.00           YN 
TER
TER
ATOM   2338  C1  ACN D 417      28.888  48.288  32.532  1.00  0.00           CT 
ATOM   2339  H1  ACN D 417      29.075  47.769  33.473  1.00  0.00           HC 
ATOM   2340  H2  ACN D 417      29.817  48.720  32.149  1.00  0.00           HC 
ATOM   2341  H3  ACN D 417      28.281  49.176  32.699  1.00  0.00           HC 
ATOM   2342  C2  ACN D 417      28.314  47.316  31.590  1.00  0.00           YC 
ATOM   2343  N   ACN D 417      27.744  46.602  30.902  1.00  0.00           YN 
TER
TER
ATOM   2344  C1  ACN D 418      14.847  46.313   2.209  1.00  0.00           CT 
ATOM   2345  H1  ACN D 418      14.504  46.777   1.283  1.00  0.00           HC 
ATOM   2346  H2  ACN D 418      14.590  46.944   3.065  1.00  0.00           HC 
ATOM   2347  H3  ACN D 418      15.934  46.308   2.254  1.00  0.00           HC 
ATOM   2348  C2  ACN D 418      14.217  44.988   2.305  1.00  0.00           YC 
ATOM   2349  N   ACN D 418      13.842  43.908   2.317  1.00  0.00           YN 
TER
TER
ATOM   2350  C1  ACN D 419      45.548  41.123  67.135  1.00  0.00           CT 
ATOM   2351  H1  ACN D 419      46.057  41.018  68.093  1.00  0.00           HC 
ATOM   2352  H2  ACN D 419      45.433  40.145  66.659  1.00  0.00           HC 
ATOM   2353  H3  ACN D 419      46.182  41.645  66.421  1.00  0.00           HC 
ATOM   2354  C2  ACN D 419      44.246  41.759  67.386  1.00  0.00           YC 
ATOM   2355  N   ACN D 419      43.298  42.375  67.557  1.00  0.00           YN 
TER
TER
ATOM   2356  C1  ACN D 420      68.185  25.248  24.892  1.00  0.00           CT 
ATOM   2357  H1  ACN D 420      67.318  25.823  25.220  1.00  0.00           HC 
ATOM   2358  H2  ACN D 420      68.815  25.856  24.236  1.00  0.00           HC 
ATOM   2359  H3  ACN D 420      67.879  24.445  24.225  1.00  0.00           HC 
ATOM   2360  C2  ACN D 420      68.914  24.812  26.091  1.00  0.00           YC 
ATOM   2361  N   ACN D 420      69.406  24.356  27.018  1.00  0.00           YN 
TER
TER
ATOM   2362  C1  ACN D 421      40.873  63.461  30.021  1.00  0.00           CT 
ATOM   2363  H1  ACN D 421      40.718  62.972  30.983  1.00  0.00           HC 
ATOM   2364  H2  ACN D 421      39.944  63.930  29.683  1.00  0.00           HC 
ATOM   2365  H3  ACN D 421      41.047  62.724  29.241  1.00  0.00           HC 
ATOM   2366  C2  ACN D 421      41.948  64.450  30.189  1.00  0.00           YC 
ATOM   2367  N   ACN D 421      42.871  65.118  30.278  1.00  0.00           YN 
TER
TER
ATOM   2368  C1  ACN D 422      66.346  19.935  66.916  1.00  0.00           CT 
ATOM   2369  H1  ACN D 422      67.333  19.743  67.337  1.00  0.00           HC 
ATOM   2370  H2  ACN D 422      65.570  19.687  67.646  1.00  0.00           HC 
ATOM   2371  H3  ACN D 422      66.130  19.232  66.114  1.00  0.00           HC 
ATOM   2372  C2  ACN D 422      66.292  21.352  66.528  1.00  0.00           YC 
ATOM   2373  N   ACN D 422      66.292  22.412  66.101  1.00  0.00           YN 
TER
TER
ATOM   2374  C1  ACN D 423      18.535  24.347  55.132  1.00  0.00           CT 
ATOM   2375  H1  ACN D 423      18.219  25.387  55.224  1.00  0.00           HC 
ATOM   2376  H2  ACN D 423      17.963  23.848  54.345  1.00  0.00           HC 
ATOM   2377  H3  ACN D 423      18.244  23.780  56.014  1.00  0.00           HC 
ATOM   2378  C2  ACN D 423      19.976  24.341  54.841  1.00  0.00           YC 
ATOM   2379  N   ACN D 423      21.116  24.327  54.752  1.00  0.00           YN 
TER
TER
ATOM   2380  C1  ACN D 424      62.107  25.911  11.687  1.00  0.00           CT 
ATOM   2381  H1  ACN D 424      62.971  25.778  12.339  1.00  0.00           HC 
ATOM   2382  H2  ACN D 424      62.322  26.668  10.927  1.00  0.00           HC 
ATOM   2383  H3  ACN D 424      61.284  26.369  12.231  1.00  0.00           HC 
ATOM   2384  C2  ACN D 424      61.798  24.608  11.081  1.00  0.00           YC 
ATOM   2385  N   ACN D 424      61.471  23.575  10.716  1.00  0.00           YN 
TER
TER
ATOM   2386  C1  ACN D 425      53.184  54.332  33.762  1.00  0.00           CT 
ATOM   2387  H1  ACN D 425      52.861  55.373  33.740  1.00  0.00           HC 
ATOM   2388  H2  ACN D 425      53.732  54.087  32.847  1.00  0.00           HC 
ATOM   2389  H3  ACN D 425      52.327  53.665  33.693  1.00  0.00           HC 
ATOM   2390  C2  ACN D 425      54.018  54.146  34.958  1.00  0.00           YC 
ATOM   2391  N   ACN D 425      54.549  53.963  35.954  1.00  0.00           YN 
TER
TER
ATOM   2392  C1  ACN D 426      38.737  57.170  31.238  1.00  0.00           CT 
ATOM   2393  H1  ACN D 426      37.710  57.536  31.229  1.00  0.00           HC 
ATOM   2394  H2  ACN D 426      38.794  56.222  31.782  1.00  0.00           HC 
ATOM   2395  H3  ACN D 426      39.366  57.815  31.848  1.00  0.00           HC 
ATOM   2396  C2  ACN D 426      39.173  57.020  29.843  1.00  0.00           YC 
ATOM   2397  N   ACN D 426      39.562  57.034  28.767  1.00  0.00           YN 
TER
TER
ATOM   2398  C1  ACN D 427      32.746  68.221  31.206  1.00  0.00           CT 
ATOM   2399  H1  ACN D 427      32.521  68.233  32.272  1.00  0.00           HC 
ATOM   2400  H2  ACN D 427      31.853  68.476  30.629  1.00  0.00           HC 
ATOM   2401  H3  ACN D 427      32.947  67.206  30.869  1.00  0.00           HC 
ATOM   2402  C2  ACN D 427      33.836  69.179  30.966  1.00  0.00           YC 
ATOM   2403  N   ACN D 427      34.770  69.816  30.797  1.00  0.00           YN 
TER
TER
ATOM   2404  C1  ACN D 428      25.655  53.096  39.945  1.00  0.00           CT 
ATOM   2405  H1  ACN D 428      26.342  53.577  40.642  1.00  0.00           HC 
ATOM   2406  H2  ACN D 428      26.214  52.556  39.176  1.00  0.00           HC 
ATOM   2407  H3  ACN D 428      25.127  53.842  39.354  1.00  0.00           HC 
ATOM   2408  C2  ACN D 428      24.790  52.194  40.719  1.00  0.00           YC 
ATOM   2409  N   ACN D 428      24.028  51.600  41.330  1.00  0.00           YN 
TER
TER
ATOM   2410  C1  ACN D 429      56.341  60.049  66.299  1.00  0.00           CT 
ATOM   2411  H1  ACN D 429      55.329  59.698  66.091  1.00  0.00           HC 
ATOM   2412  H2  ACN D 429      56.342  61.134  66.433  1.00  0.00           HC 
ATOM   2413  H3  ACN D 429      56.973  59.932  65.421  1.00  0.00           HC 
ATOM   2414  C2  ACN D 429      56.819  59.354  67.502  1.00  0.00           YC 
ATOM   2415  N   ACN D 429      57.245  58.719  68.352  1.00  0.00           YN 
TER
TER
ATOM   2416  C1  ACN D 430       5.595   3.375   6.562  1.00  0.00           CT 
ATOM   2417  H1  ACN D 430       6.121   3.739   5.679  1.00  0.00           HC 
ATOM   2418  H2  ACN D 430       4.612   3.850   6.637  1.00  0.00           HC 
ATOM   2419  H3  ACN D 430       6.082   3.726   7.469  1.00  0.00           HC 
ATOM   2420  C2  ACN D 430       5.481   1.914   6.446  1.00  0.00           YC 
ATOM   2421  N   ACN D 430       5.512   0.771   6.428  1.00  0.00           YN 
TER
TER
ATOM   2422  C1  ACN D 431      49.098  34.879  20.991  1.00  0.00           CT 
ATOM   2423  H1  ACN D 431      48.115  35.211  21.326  1.00  0.00           HC 
ATOM   2424  H2  ACN D 431      49.283  35.220  19.969  1.00  0.00           HC 
ATOM   2425  H3  ACN D 431      49.115  33.798  20.871  1.00  0.00           HC 
ATOM   2426  C2  ACN D 431      50.096  35.413  21.929  1.00  0.00           YC 
ATOM   2427  N   ACN D 431      50.859  35.709  22.728  1.00  0.00           YN 
TER
TER
ATOM   2428  C1  ACN D 432      27.883  28.769  53.105  1.00  0.00           CT 
ATOM   2429  H1  ACN D 432      28.292  27.959  52.500  1.00  0.00           HC 
ATOM   2430  H2  ACN D 432      26.952  28.451  53.582  1.00  0.00           HC 
ATOM   2431  H3  ACN D 432      27.542  29.584  52.471  1.00  0.00           HC 
ATOM   2432  C2  ACN D 432      28.900  29.143  54.099  1.00  0.00           YC 
ATOM   2433  N   ACN D 432      29.733  29.529  54.780  1.00  0.00           YN 
TER
TER
ATOM   2434  C1  ACN D 433       7.670  13.941  40.722  1.00  0.00           CT 
ATOM   2435  H1  ACN D 433       7.079  13.971  39.806  1.00  0.00           HC 
ATOM   2436  H2  ACN D 433       7.749  12.912  41.086  1.00  0.00           HC 
ATOM   2437  H3  ACN D 433       7.136  14.425  41.537  1.00  0.00           HC 
ATOM   2438  C2  ACN D 433       8.991  14.512  40.423  1.00  0.00           YC 
ATOM   2439  N   ACN D 433       9.966  15.079  40.232  1.00  0.00           YN 
TER
TER
ATOM   2440  C1  ACN D 434      51.989  19.838  54.486  1.00  0.00           CT 
ATOM   2441  H1  ACN D 434      52.586  18.989  54.151  1.00  0.00           HC 
ATOM   2442  H2  ACN D 434      52.194  20.713  53.861  1.00  0.00           HC 
ATOM   2443  H3  ACN D 434      52.324  20.179  55.463  1.00  0.00           HC 
ATOM   2444  C2  ACN D 434      50.574  19.445  54.419  1.00  0.00           YC 
ATOM   2445  N   ACN D 434      49.487  19.101  54.501  1.00  0.00           YN 
TER
TER
ATOM   2446  C1  ACN D 435      12.415  55.099  57.981  1.00  0.00           CT 
ATOM   2447  H1  ACN D 435      11.772  55.974  57.884  1.00  0.00           HC 
ATOM   2448  H2  ACN D 435      13.214  55.296  58.702  1.00  0.00           HC 
ATOM   2449  H3  ACN D 435      12.978  54.935  57.065  1.00  0.00           HC 
ATOM   2450  C2  ACN D 435      11.574  53.969  58.402  1.00  0.00           YC 
ATOM   2451  N   ACN D 435      10.906  53.061  58.593  1.00  0.00           YN 
TER
TER
ATOM   2452  C1  ACN D 436      34.224  43.931  26.857  1.00  0.00           CT 
ATOM   2453  H1  ACN D 436      35.136  43.469  27.237  1.00  0.00           HC 
ATOM   2454  H2  ACN D 436      33.488  44.027  27.660  1.00  0.00           HC 
ATOM   2455  H3  ACN D 436      33.715  43.260  26.168  1.00  0.00           HC 
ATOM   2456  C2  ACN D 436      34.585  45.240  26.294  1.00  0.00           YC 
ATOM   2457  N   ACN D 436      34.880  46.192  25.734  1.00  0.00           YN 
TER
TER
ATOM   2458  C1  ACN D 437      20.694  33.008  38.813  1.00  0.00           CT 
ATOM   2459  H1  ACN D 437      20.153  33.101  37.871  1.00  0.00           HC 
ATOM   2460  H2  ACN D 437      21.207  32.043  38.859  1.00  0.00           HC 
ATOM   2461  H3  ACN D 437      20.000  32.931  39.647  1.00  0.00           HC 
ATOM   2462  C2  ACN D 437      21.641  34.129  38.899  1.00  0.00           YC 
ATOM   2463  N   ACN D 437      22.278  35.069  39.034  1.00  0.00           YN 
TER
TER
ATOM   2464  C1  ACN D 438      27.254  26.031   9.204  1.00  0.00           CT 
ATOM   2465  H1  ACN D 438      27.926  26.064   8.346  1.00  0.00           HC 
ATOM   2466  H2  ACN D 438      27.786  25.658  10.085  1.00  0.00           HC 
ATOM   2467  H3  ACN D 438      26.493  25.266   9.064  1.00  0.00           HC 
ATOM   2468  C2  ACN D 438      26.735  27.389   9.419  1.00  0.00           YC 
ATOM   2469  N   ACN D 438      26.224  28.408   9.506  1.00  0.00           YN 
TER
TER
ATOM   2470  C1  ACN D 439      21.735  58.972   9.830  1.00  0.00           CT 
ATOM   2471  H1  ACN D 439      22.307  59.507   9.072  1.00  0.00           HC 
ATOM   2472  H2  ACN D 439      21.190  59.681  10.461  1.00  0.00           HC 
ATOM   2473  H3  ACN D 439      22.402  58.501  10.550  1.00  0.00           HC 
ATOM   2474  C2  ACN D 439      20.822  58.051   9.137  1.00  0.00           YC 
ATOM   2475  N   ACN D 439      20.213  57.240   8.611  1.00  0.00           YN 
TER
TER
ATOM   2476  C1  ACN D 440      25.474  52.283  17.244  1.00  0.00           CT 
ATOM   2477  H1  ACN D 440      25.472  52.419  18.326  1.00  0.00           HC 
ATOM   2478  H2  ACN D 440      24.452  52.145  16.880  1.00  0.00           HC 
ATOM   2479  H3  ACN D 440      25.934  51.333  16.980  1.00  0.00           HC 
ATOM   2480  C2  ACN D 440      26.108  53.465  16.643  1.00  0.00           YC 
ATOM   2481  N   ACN D 440      26.721  54.313  16.182  1.00  0.00           YN 
TER
TER
ATOM   2482  C1  ACN D 441      68.266  63.135  44.368  1.00  0.00           CT 
ATOM   2483  H1  ACN D 441      68.758  63.420  43.438  1.00  0.00           HC 
ATOM   2484  H2  ACN D 441      67.648  63.960  44.736  1.00  0.00           HC 
ATOM   2485  H3  ACN D 441      68.995  63.028  45.169  1.00  0.00           HC 
ATOM   2486  C2  ACN D 441      67.461  61.934  44.100  1.00  0.00           YC 
ATOM   2487  N   ACN D 441      66.947  60.927  43.932  1.00  0.00           YN 
TER
TER
ATOM   2488  C1  ACN D 442      69.262  39.544  14.422  1.00  0.00           CT 
ATOM   2489  H1  ACN D 442      69.243  39.410  13.340  1.00  0.00           HC 
ATOM   2490  H2  ACN D 442      70.000  38.873  14.872  1.00  0.00           HC 
ATOM   2491  H3  ACN D 442      68.336  39.187  14.867  1.00  0.00           HC 
ATOM   2492  C2  ACN D 442      69.577  40.954  14.695  1.00  0.00           YC 
ATOM   2493  N   ACN D 442      69.683  42.072  14.909  1.00  0.00           YN 
TER
TER
ATOM   2494  C1  ACN D 443      20.568  44.590  15.789  1.00  0.00           CT 
ATOM   2495  H1  ACN D 443      20.578  45.605  15.392  1.00  0.00           HC 
ATOM   2496  H2  ACN D 443      21.586  44.268  16.027  1.00  0.00           HC 
ATOM   2497  H3  ACN D 443      20.286  43.880  15.014  1.00  0.00           HC 
ATOM   2498  C2  ACN D 443      19.706  44.581  16.979  1.00  0.00           YC 
ATOM   2499  N   ACN D 443      18.931  44.539  17.819  1.00  0.00           YN 
TER
TER
ATOM   2500  C1  ACN D 444      35.553   2.205  19.269  1.00  0.00           CT 
ATOM   2501  H1  ACN D 444      35.323   1.628  18.373  1.00  0.00           HC 
ATOM   2502  H2  ACN D 444      36.560   1.964  19.624  1.00  0.00           HC 
ATOM   2503  H3  ACN D 444      34.938   1.876  20.104  1.00  0.00           HC 
ATOM   2504  C2  ACN D 444      35.426   3.630  18.930  1.00  0.00           YC 
ATOM   2505  N   ACN D 444      35.195   4.728  18.711  1.00  0.00           YN 
TER
TER
ATOM   2506  C1  ACN D 445      28.599  64.727  18.853  1.00  0.00           CT 
ATOM   2507  H1  ACN D 445      28.711  63.645  18.787  1.00  0.00           HC 
ATOM   2508  H2  ACN D 445      28.225  65.008  19.842  1.00  0.00           HC 
ATOM   2509  H3  ACN D 445      27.793  65.067  18.205  1.00  0.00           HC 
ATOM   2510  C2  ACN D 445      29.910  65.332  18.578  1.00  0.00           YC 
ATOM   2511  N   ACN D 445      30.889  65.810  18.231  1.00  0.00           YN 
TER
TER
ATOM   2512  C1  ACN D 446      41.289  50.156  26.634  1.00  0.00           CT 
ATOM   2513  H1  ACN D 446      42.213  50.195  26.056  1.00  0.00           HC 
ATOM   2514  H2  ACN D 446      40.425  50.207  25.965  1.00  0.00           HC 
ATOM   2515  H3  ACN D 446      41.169  51.063  27.223  1.00  0.00           HC 
ATOM   2516  C2  ACN D 446      41.299  48.909  27.412  1.00  0.00           YC 
ATOM   2517  N   ACN D 446      41.364  48.014  28.120  1.00  0.00           YN 
TER
TER
ATOM   2518  C1  ACN D 447      56.529   6.588  11.370  1.00  0.00           CT 
ATOM   2519  H1  ACN D 447      57.014   6.651  12.344  1.00  0.00           HC 
ATOM   2520  H2  ACN D 447      55.904   7.470  11.201  1.00  0.00           HC 
ATOM   2521  H3  ACN D 447      55.792   5.788  11.361  1.00  0.00           HC 
ATOM   2522  C2  ACN D 447      57.582   6.469  10.351  1.00  0.00           YC 
ATOM   2523  N   ACN D 447      58.387   6.238   9.572  1.00  0.00           YN 
TER
TER
ATOM   2524  C1  ACN D 448      10.077  12.133  68.904  1.00  0.00           CT 
ATOM   2525  H1  ACN D 448       9.693  12.213  69.921  1.00  0.00           HC 
ATOM   2526  H2  ACN D 448      10.826  11.337  68.845  1.00  0.00           HC 
ATOM   2527  H3  ACN D 448      10.666  13.012  68.648  1.00  0.00           HC 
ATOM   2528  C2  ACN D 448       8.937  11.871  68.013  1.00  0.00           YC 
ATOM   2529  N   ACN D 448       8.044  11.806  67.303  1.00  0.00           YN 
TER
TER
ATOM   2530  C1  ACN D 449      11.894  15.602   6.174  1.00  0.00           CT 
ATOM   2531  H1  ACN D 449      11.116  15.450   5.425  1.00  0.00           HC 
ATOM   2532  H2  ACN D 449      12.557  14.732   6.210  1.00  0.00           HC 
ATOM   2533  H3  ACN D 449      11.467  15.598   7.174  1.00  0.00           HC 
ATOM   2534  C2  ACN D 449      12.626  16.826   5.818  1.00  0.00           YC 
ATOM   2535  N   ACN D 449      13.107  17.845   5.626  1.00  0.00           YN 
TER
TER
ATOM   2536  C1  ACN D 450      19.743  51.819  16.589  1.00  0.00           CT 
ATOM   2537  H1  ACN D 450      18.873  51.179  16.739  1.00  0.00           HC 
ATOM   2538  H2  ACN D 450      20.255  51.547  15.661  1.00  0.00           HC 
ATOM   2539  H3  ACN D 450      20.506  51.607  17.334  1.00  0.00           HC 
ATOM   2540  C2  ACN D 450      19.276  53.212  16.560  1.00  0.00           YC 
ATOM   2541  N   ACN D 450      18.938  54.299  16.675  1.00  0.00           YN 
TER
TER
ATOM   2542  C1  ACN D 451      34.191  29.660  29.787  1.00  0.00           CT 
ATOM   2543  H1  ACN D 451      34.250  30.286  30.677  1.00  0.00           HC 
ATOM   2544  H2  ACN D 451      34.587  30.197  28.920  1.00  0.00           HC 
ATOM   2545  H3  ACN D 451      33.153  29.505  29.497  1.00  0.00           HC 
ATOM   2546  C2  ACN D 451      34.949  28.429  30.053  1.00  0.00           YC 
ATOM   2547  N   ACN D 451      35.418  27.416  30.303  1.00  0.00           YN 
TER
TER
ATOM   2548  C1  ACN D 452      50.972  58.196  52.525  1.00  0.00           CT 
ATOM   2549  H1  ACN D 452      51.122  57.235  52.031  1.00  0.00           HC 
ATOM   2550  H2  ACN D 452      51.938  58.653  52.759  1.00  0.00           HC 
ATOM   2551  H3  ACN D 452      50.547  58.053  53.516  1.00  0.00           HC 
ATOM   2552  C2  ACN D 452      50.176  59.043  51.626  1.00  0.00           YC 
ATOM   2553  N   ACN D 452      49.444  59.654  50.994  1.00  0.00           YN 
TER
TER
ATOM   2554  C1  ACN D 453      53.335  65.228  47.346  1.00  0.00           CT 
ATOM   2555  H1  ACN D 453      53.206  64.487  46.556  1.00  0.00           HC 
ATOM   2556  H2  ACN D 453      54.385  65.528  47.414  1.00  0.00           HC 
ATOM   2557  H3  ACN D 453      53.167  64.779  48.322  1.00  0.00           HC 
ATOM   2558  C2  ACN D 453      52.465  66.372  47.033  1.00  0.00           YC 
ATOM   2559  N   ACN D 453      51.693  67.199  46.870  1.00  0.00           YN 
TER
TER
ATOM   2560  C1  ACN D 454      61.223  12.276  36.795  1.00  0.00           CT 
ATOM   2561  H1  ACN D 454      60.811  11.373  36.342  1.00  0.00           HC 
ATOM   2562  H2  ACN D 454      61.960  12.011  37.559  1.00  0.00           HC 
ATOM   2563  H3  ACN D 454      60.466  12.787  37.385  1.00  0.00           HC 
ATOM   2564  C2  ACN D 454      61.822  13.083  35.722  1.00  0.00           YC 
ATOM   2565  N   ACN D 454      62.165  13.776  34.880  1.00  0.00           YN 
TER
TER
ATOM   2566  C1  ACN D 455      64.854  37.140  55.152  1.00  0.00           CT 
ATOM   2567  H1  ACN D 455      63.937  36.673  54.791  1.00  0.00           HC 
ATOM   2568  H2  ACN D 455      65.322  36.510  55.915  1.00  0.00           HC 
ATOM   2569  H3  ACN D 455      64.627  38.042  55.717  1.00  0.00           HC 
ATOM   2570  C2  ACN D 455      65.741  37.340  53.997  1.00  0.00           YC 
ATOM   2571  N   ACN D 455      66.375  37.622  53.088  1.00  0.00           YN 
TER
TER
ATOM   2572  C1  ACN D 456       2.964  21.389  21.753  1.00  0.00           CT 
ATOM   2573  H1  ACN D 456       2.983  21.236  20.674  1.00  0.00           HC 
ATOM   2574  H2  ACN D 456       3.482  20.568  22.259  1.00  0.00           HC 
ATOM   2575  H3  ACN D 456       1.952  21.282  22.136  1.00  0.00           HC 
ATOM   2576  C2  ACN D 456       3.599  22.684  22.035  1.00  0.00           YC 
ATOM   2577  N   ACN D 456       3.965  23.746  22.247  1.00  0.00           YN 
TER
TER
ATOM   2578  C1  ACN D 457       6.790  31.051   0.871  1.00  0.00           CT 
ATOM   2579  H1  ACN D 457       6.548  32.074   1.163  1.00  0.00           HC 
ATOM   2580  H2  ACN D 457       7.453  31.055   0.000  1.00  0.00           HC 
ATOM   2581  H3  ACN D 457       5.910  30.547   0.478  1.00  0.00           HC 
ATOM   2582  C2  ACN D 457       7.418  30.391   2.025  1.00  0.00           YC 
ATOM   2583  N   ACN D 457       7.778  29.835   2.957  1.00  0.00           YN 
TER
TER
ATOM   2584  C1  ACN D 458       9.099   2.231  42.124  1.00  0.00           CT 
ATOM   2585  H1  ACN D 458       9.498   2.228  43.139  1.00  0.00           HC 
ATOM   2586  H2  ACN D 458       8.998   1.206  41.756  1.00  0.00           HC 
ATOM   2587  H3  ACN D 458       9.827   2.646  41.429  1.00  0.00           HC 
ATOM   2588  C2  ACN D 458       7.805   2.926  42.153  1.00  0.00           YC 
ATOM   2589  N   ACN D 458       6.869   3.583  42.144  1.00  0.00           YN 
TER
TER
ATOM   2590  C1  ACN D 459      25.022  12.316   7.367  1.00  0.00           CT 
ATOM   2591  H1  ACN D 459      25.629  12.244   8.271  1.00  0.00           HC 
ATOM   2592  H2  ACN D 459      24.996  11.350   6.854  1.00  0.00           HC 
ATOM   2593  H3  ACN D 459      25.511  12.948   6.629  1.00  0.00           HC 
ATOM   2594  C2  ACN D 459      23.677  12.755   7.763  1.00  0.00           YC 
ATOM   2595  N   ACN D 459      22.675  13.227   8.048  1.00  0.00           YN 
TER
TER
ATOM   2596  C1  ACN D 460      26.678   3.812  10.010  1.00  0.00           CT 
ATOM   2597  H1  ACN D 460      25.952   3.690   9.206  1.00  0.00           HC 
ATOM   2598  H2  ACN D 460      27.682   3.565   9.653  1.00  0.00           HC 
ATOM   2599  H3  ACN D 460      26.524   3.061  10.782  1.00  0.00           HC 
ATOM   2600  C2  ACN D 460      26.598   5.204  10.478  1.00  0.00           YC 
ATOM   2601  N   ACN D 460      26.444   6.240  10.936  1.00  0.00           YN 
TER
TER
ATOM   2602  C1  ACN D 461      11.038  66.560  50.101  1.00  0.00           CT 
ATOM   2603  H1  ACN D 461      11.557  67.128  50.873  1.00  0.00           HC 
ATOM   2604  H2  ACN D 461      11.023  67.124  49.164  1.00  0.00           HC 
ATOM   2605  H3  ACN D 461       9.977  66.483  50.331  1.00  0.00           HC 
ATOM   2606  C2  ACN D 461      11.732  65.273  49.946  1.00  0.00           YC 
ATOM   2607  N   ACN D 461      12.182  64.222  49.919  1.00  0.00           YN 
TER
TER
ATOM   2608  C1  ACN D 462      50.275   6.783  25.499  1.00  0.00           CT 
ATOM   2609  H1  ACN D 462      50.713   7.766  25.671  1.00  0.00           HC 
ATOM   2610  H2  ACN D 462      50.308   6.536  24.434  1.00  0.00           HC 
ATOM   2611  H3  ACN D 462      49.204   6.803  25.691  1.00  0.00           HC 
ATOM   2612  C2  ACN D 462      51.029   5.810  26.303  1.00  0.00           YC 
ATOM   2613  N   ACN D 462      51.520   5.074  27.028  1.00  0.00           YN 
TER
TER
ATOM   2614  C1  ACN D 463      52.238  28.070  12.572  1.00  0.00           CT 
ATOM   2615  H1  ACN D 463      52.207  29.160  12.586  1.00  0.00           HC 
ATOM   2616  H2  ACN D 463      51.436  27.663  13.195  1.00  0.00           HC 
ATOM   2617  H3  ACN D 463      53.125  27.707  13.086  1.00  0.00           HC 
ATOM   2618  C2  ACN D 463      52.111  27.636  11.173  1.00  0.00           YC 
ATOM   2619  N   ACN D 463      52.151  27.298  10.082  1.00  0.00           YN 
TER
TER
ATOM   2620  C1  ACN D 464       5.881  66.655  35.861  1.00  0.00           CT 
ATOM   2621  H1  ACN D 464       5.690  65.852  35.149  1.00  0.00           HC 
ATOM   2622  H2  ACN D 464       5.981  67.609  35.335  1.00  0.00           HC 
ATOM   2623  H3  ACN D 464       6.867  66.544  36.308  1.00  0.00           HC 
ATOM   2624  C2  ACN D 464       4.767  66.681  36.820  1.00  0.00           YC 
ATOM   2625  N   ACN D 464       3.978  66.616  37.645  1.00  0.00           YN 
TER
TER
ATOM   2626  C1  ACN D 465      22.328  67.410  29.815  1.00  0.00           CT 
ATOM   2627  H1  ACN D 465      22.797  67.468  28.832  1.00  0.00           HC 
ATOM   2628  H2  ACN D 465      22.713  66.546  30.365  1.00  0.00           HC 
ATOM   2629  H3  ACN D 465      21.273  67.161  29.721  1.00  0.00           HC 
ATOM   2630  C2  ACN D 465      22.607  68.669  30.521  1.00  0.00           YC 
ATOM   2631  N   ACN D 465      22.702  69.694  31.018  1.00  0.00           YN 
TER
TER
ATOM   2632  C1  ACN D 466      48.881  31.023  41.561  1.00  0.00           CT 
ATOM   2633  H1  ACN D 466      48.864  31.869  42.248  1.00  0.00           HC 
ATOM   2634  H2  ACN D 466      48.879  31.378  40.526  1.00  0.00           HC 
ATOM   2635  H3  ACN D 466      47.944  30.472  41.610  1.00  0.00           HC 
ATOM   2636  C2  ACN D 466      50.082  30.228  41.857  1.00  0.00           YC 
ATOM   2637  N   ACN D 466      50.935  29.535  42.173  1.00  0.00           YN 
TER
TER
ATOM   2638  C1  ACN D 467      47.705  35.133  27.558  1.00  0.00           CT 
ATOM   2639  H1  ACN D 467      47.343  34.629  28.454  1.00  0.00           HC 
ATOM   2640  H2  ACN D 467      46.870  35.360  26.889  1.00  0.00           HC 
ATOM   2641  H3  ACN D 467      48.298  34.453  26.950  1.00  0.00           HC 
ATOM   2642  C2  ACN D 467      48.406  36.354  27.982  1.00  0.00           YC 
ATOM   2643  N   ACN D 467      49.067  37.226  28.312  1.00  0.00           YN 
TER
TER
ATOM   2644  C1  ACN D 468       6.531  51.747  35.538  1.00  0.00           CT 
ATOM   2645  H1  ACN D 468       6.205  51.333  34.584  1.00  0.00           HC 
ATOM   2646  H2  ACN D 468       7.455  51.259  35.864  1.00  0.00           HC 
ATOM   2647  H3  ACN D 468       5.841  51.470  36.331  1.00  0.00           HC 
ATOM   2648  C2  ACN D 468       6.718  53.194  35.358  1.00  0.00           YC 
ATOM   2649  N   ACN D 468       6.732  54.333  35.262  1.00  0.00           YN 
TER
TER
ATOM   2650  C1  ACN D 469      34.375  37.879  64.645  1.00  0.00           CT 
ATOM   2651  H1  ACN D 469      33.638  38.646  64.888  1.00  0.00           HC 
ATOM   2652  H2  ACN D 469      34.461  37.770  63.560  1.00  0.00           HC 
ATOM   2653  H3  ACN D 469      34.014  36.896  64.939  1.00  0.00           HC 
ATOM   2654  C2  ACN D 469      35.653  38.276  65.252  1.00  0.00           YC 
ATOM   2655  N   ACN D 469      36.609  38.509  65.835  1.00  0.00           YN 
TER
TER
ATOM   2656  C1  ACN D 470      37.126  48.262  24.902  1.00  0.00           CT 
ATOM   2657  H1  ACN D 470      36.273  47.872  25.458  1.00  0.00           HC 
ATOM   2658  H2  ACN D 470      36.876  49.229  24.456  1.00  0.00           HC 
ATOM   2659  H3  ACN D 470      37.317  47.654  24.020  1.00  0.00           HC 
ATOM   2660  C2  ACN D 470      38.257  48.372  25.834  1.00  0.00           YC 
ATOM   2661  N   ACN D 470      39.172  48.329  26.518  1.00  0.00           YN 
TER
TER
ATOM   2662  C1  ACN D 471      30.917  68.941  64.889  1.00  0.00           CT 
ATOM   2663  H1  ACN D 471      29.972  68.781  65.409  1.00  0.00           HC 
ATOM   2664  H2  ACN D 471      31.744  68.532  65.478  1.00  0.00           HC 
ATOM   2665  H3  ACN D 471      31.164  70.000  64.864  1.00  0.00           HC 
ATOM   2666  C2  ACN D 471      30.820  68.296  63.572  1.00  0.00           YC 
ATOM   2667  N   ACN D 471      30.701  67.918  62.499  1.00  0.00           YN 
TER
TER
ATOM   2668  C1  ACN D 472      10.024  52.601  50.263  1.00  0.00           CT 
ATOM   2669  H1  ACN D 472      10.805  53.343  50.435  1.00  0.00           HC 
ATOM   2670  H2  ACN D 472       9.093  52.917  50.742  1.00  0.00           HC 
ATOM   2671  H3  ACN D 472      10.248  51.680  50.797  1.00  0.00           HC 
ATOM   2672  C2  ACN D 472       9.862  52.450  48.810  1.00  0.00           YC 
ATOM   2673  N   ACN D 472       9.827  52.228  47.689  1.00  0.00           YN 
TER
TER
ATOM   2674  C1  ACN D 473       8.331  25.351  59.316  1.00  0.00           CT 
ATOM   2675  H1  ACN D 473       8.243  26.333  59.782  1.00  0.00           HC 
ATOM   2676  H2  ACN D 473       9.380  25.133  59.093  1.00  0.00           HC 
ATOM   2677  H3  ACN D 473       7.890  25.359  58.321  1.00  0.00           HC 
ATOM   2678  C2  ACN D 473       7.757  24.363  60.240  1.00  0.00           YC 
ATOM   2679  N   ACN D 473       7.191  23.612  60.890  1.00  0.00           YN 
TER
TER
ATOM   2680  C1  ACN D 474       7.335  65.241  23.415  1.00  0.00           CT 
ATOM   2681  H1  ACN D 474       8.035  64.905  22.650  1.00  0.00           HC 
ATOM   2682  H2  ACN D 474       7.820  65.962  24.080  1.00  0.00           HC 
ATOM   2683  H3  ACN D 474       7.101  64.430  24.101  1.00  0.00           HC 
ATOM   2684  C2  ACN D 474       6.173  65.829  22.733  1.00  0.00           YC 
ATOM   2685  N   ACN D 474       5.212  66.160  22.210  1.00  0.00           YN 
TER
TER
ATOM   2686  C1  ACN D 475      35.346  11.888   1.821  1.00  0.00           CT 
ATOM   2687  H1  ACN D 475      35.578  12.696   2.515  1.00  0.00           HC 
ATOM   2688  H2  ACN D 475      35.582  12.192   0.797  1.00  0.00           HC 
ATOM   2689  H3  ACN D 475      34.270  11.731   1.764  1.00  0.00           HC 
ATOM   2690  C2  ACN D 475      36.123  10.708   2.228  1.00  0.00           YC 
ATOM   2691  N   ACN D 475      36.615   9.754   2.620  1.00  0.00           YN 
TER
TER
ATOM   2692  C1  ACN D 476      30.242  59.779   1.056  1.00  0.00           CT 
ATOM   2693  H1  ACN D 476      30.473  59.925   0.000  1.00  0.00           HC 
ATOM   2694  H2  ACN D 476      29.573  60.570   1.408  1.00  0.00           HC 
ATOM   2695  H3  ACN D 476      31.126  59.947   1.667  1.00  0.00           HC 
ATOM   2696  C2  ACN D 476      29.632  58.450   1.202  1.00  0.00           YC 
ATOM   2697  N   ACN D 476      29.287  57.369   1.341  1.00  0.00           YN 
TER
TER
ATOM   2698  C1  ACN D 477      19.521  23.164  47.867  1.00  0.00           CT 
ATOM   2699  H1  ACN D 477      19.813  23.258  48.914  1.00  0.00           HC 
ATOM   2700  H2  ACN D 477      18.754  23.905  47.622  1.00  0.00           HC 
ATOM   2701  H3  ACN D 477      18.988  22.230  47.701  1.00  0.00           HC 
ATOM   2702  C2  ACN D 477      20.728  23.342  47.047  1.00  0.00           YC 
ATOM   2703  N   ACN D 477      21.680  23.342  46.414  1.00  0.00           YN 
TER
TER
ATOM   2704  C1  ACN D 478      40.121  24.163   5.018  1.00  0.00           CT 
ATOM   2705  H1  ACN D 478      40.485  23.744   5.957  1.00  0.00           HC 
ATOM   2706  H2  ACN D 478      39.271  23.581   4.651  1.00  0.00           HC 
ATOM   2707  H3  ACN D 478      40.851  24.014   4.225  1.00  0.00           HC 
ATOM   2708  C2  ACN D 478      39.752  25.564   5.265  1.00  0.00           YC 
ATOM   2709  N   ACN D 478      39.594  26.686   5.417  1.00  0.00           YN 
TER
TER
ATOM   2710  C1  ACN D 479      51.369   9.057  13.684  1.00  0.00           CT 
ATOM   2711  H1  ACN D 479      52.257   9.656  13.889  1.00  0.00           HC 
ATOM   2712  H2  ACN D 479      50.515   9.708  13.480  1.00  0.00           HC 
ATOM   2713  H3  ACN D 479      51.043   8.537  14.582  1.00  0.00           HC 
ATOM   2714  C2  ACN D 479      51.671   8.185  12.539  1.00  0.00           YC 
ATOM   2715  N   ACN D 479      51.944   7.412  11.742  1.00  0.00           YN 
TER
TER
ATOM   2716  C1  ACN D 480      32.298  64.920  42.671  1.00  0.00           CT 
ATOM   2717  H1  ACN D 480      32.417  64.841  41.590  1.00  0.00           HC 
ATOM   2718  H2  ACN D 480      31.246  64.789  42.944  1.00  0.00           HC 
ATOM   2719  H3  ACN D 480      32.489  65.938  43.003  1.00  0.00           HC 
ATOM   2720  C2  ACN D 480      33.150  63.896  43.293  1.00  0.00           YC 
ATOM   2721  N   ACN D 480      33.911  63.198  43.783  1.00  0.00           YN 
TER
TER
ATOM   2722  C1  ACN D 481      28.842  16.214  43.361  1.00  0.00           CT 
ATOM   2723  H1  ACN D 481      29.216  16.642  42.431  1.00  0.00           HC 
ATOM   2724  H2  ACN D 481      28.157  16.913  43.850  1.00  0.00           HC 
ATOM   2725  H3  ACN D 481      29.641  16.136  44.095  1.00  0.00           HC 
ATOM   2726  C2  ACN D 481      28.176  14.944  43.035  1.00  0.00           YC 
ATOM   2727  N   ACN D 481      27.781  13.896  42.806  1.00  0.00           YN 
TER
TER
ATOM   2728  C1  ACN D 482      41.160  50.765  21.564  1.00  0.00           CT 
ATOM   2729  H1  ACN D 482      40.383  50.314  20.946  1.00  0.00           HC 
ATOM   2730  H2  ACN D 482      41.523  51.687  21.099  1.00  0.00           HC 
ATOM   2731  H3  ACN D 482      42.056  50.148  21.561  1.00  0.00           HC 
ATOM   2732  C2  ACN D 482      40.587  51.018  22.893  1.00  0.00           YC 
ATOM   2733  N   ACN D 482      40.191  51.089  23.963  1.00  0.00           YN 
TER
TER
ATOM   2734  C1  ACN D 483      41.110  61.131  65.458  1.00  0.00           CT 
ATOM   2735  H1  ACN D 483      41.412  62.076  65.910  1.00  0.00           HC 
ATOM   2736  H2  ACN D 483      41.892  60.379  65.601  1.00  0.00           HC 
ATOM   2737  H3  ACN D 483      41.081  61.218  64.374  1.00  0.00           HC 
ATOM   2738  C2  ACN D 483      39.844  60.719  66.081  1.00  0.00           YC 
ATOM   2739  N   ACN D 483      38.795  60.466  66.460  1.00  0.00           YN 
TER
TER
ATOM   2740  C1  ACN D 484      54.640   3.695  43.931  1.00  0.00           CT 
ATOM   2741  H1  ACN D 484      55.338   4.225  44.580  1.00  0.00           HC 
ATOM   2742  H2  ACN D 484      53.992   4.408  43.413  1.00  0.00           HC 
ATOM   2743  H3  ACN D 484      53.922   3.130  44.522  1.00  0.00           HC 
ATOM   2744  C2  ACN D 484      55.429   2.893  42.984  1.00  0.00           YC 
ATOM   2745  N   ACN D 484      56.031   2.165  42.340  1.00  0.00           YN 
TER
TER
ATOM   2746  C1  ACN D 485      42.158  49.623  57.033  1.00  0.00           CT 
ATOM   2747  H1  ACN D 485      42.033  50.645  57.391  1.00  0.00           HC 
ATOM   2748  H2  ACN D 485      41.821  48.913  57.794  1.00  0.00           HC 
ATOM   2749  H3  ACN D 485      43.214  49.374  56.949  1.00  0.00           HC 
ATOM   2750  C2  ACN D 485      41.389  49.486  55.788  1.00  0.00           YC 
ATOM   2751  N   ACN D 485      40.909  49.415  54.753  1.00  0.00           YN 
TER
TER
ATOM   2752  C1  ACN D 486      18.201  59.832  43.902  1.00  0.00           CT 
ATOM   2753  H1  ACN D 486      18.057  60.672  44.582  1.00  0.00           HC 
ATOM   2754  H2  ACN D 486      19.173  59.363  44.083  1.00  0.00           HC 
ATOM   2755  H3  ACN D 486      18.312  60.185  42.878  1.00  0.00           HC 
ATOM   2756  C2  ACN D 486      17.096  58.887  44.115  1.00  0.00           YC 
ATOM   2757  N   ACN D 486      16.170  58.219  44.178  1.00  0.00           YN 
TER
TER
ATOM   2758  C1  ACN D 487      65.885  45.281  50.783  1.00  0.00           CT 
ATOM   2759  H1  ACN D 487      65.577  44.409  51.361  1.00  0.00           HC 
ATOM   2760  H2  ACN D 487      65.089  45.577  50.094  1.00  0.00           HC 
ATOM   2761  H3  ACN D 487      66.688  45.021  50.097  1.00  0.00           HC 
ATOM   2762  C2  ACN D 487      66.205  46.357  51.732  1.00  0.00           YC 
ATOM   2763  N   ACN D 487      66.586  47.148  52.465  1.00  0.00           YN 
TER
TER
ATOM   2764  C1  ACN D 488      52.071  25.803  14.705  1.00  0.00           CT 
ATOM   2765  H1  ACN D 488      51.029  26.123  14.712  1.00  0.00           HC 
ATOM   2766  H2  ACN D 488      52.422  25.687  13.675  1.00  0.00           HC 
ATOM   2767  H3  ACN D 488      52.163  24.789  15.087  1.00  0.00           HC 
ATOM   2768  C2  ACN D 488      52.855  26.812  15.433  1.00  0.00           YC 
ATOM   2769  N   ACN D 488      53.445  27.517  16.113  1.00  0.00           YN 
TER
TER
ATOM   2770  C1  ACN D 489      38.712  34.439   0.951  1.00  0.00           CT 
ATOM   2771  H1  ACN D 489      38.547  35.141   1.769  1.00  0.00           HC 
ATOM   2772  H2  ACN D 489      38.418  34.894   0.000  1.00  0.00           HC 
ATOM   2773  H3  ACN D 489      38.021  33.602   1.020  1.00  0.00           HC 
ATOM   2774  C2  ACN D 489      40.135  34.069   0.956  1.00  0.00           YC 
ATOM   2775  N   ACN D 489      41.204  33.673   1.041  1.00  0.00           YN 
TER
TER
ATOM   2776  C1  ACN D 490      67.863  26.244  44.035  1.00  0.00           CT 
ATOM   2777  H1  ACN D 490      68.356  26.255  45.008  1.00  0.00           HC 
ATOM   2778  H2  ACN D 490      67.867  25.231  43.622  1.00  0.00           HC 
ATOM   2779  H3  ACN D 490      68.456  26.786  43.300  1.00  0.00           HC 
ATOM   2780  C2  ACN D 490      66.494  26.748  44.219  1.00  0.00           YC 
ATOM   2781  N   ACN D 490      65.481  27.266  44.331  1.00  0.00           YN 
TER
TER
ATOM   2782  C1  ACN D 491      16.693  49.106  37.670  1.00  0.00           CT 
ATOM   2783  H1  ACN D 491      17.124  49.769  38.420  1.00  0.00           HC 
ATOM   2784  H2  ACN D 491      15.759  49.529  37.286  1.00  0.00           HC 
ATOM   2785  H3  ACN D 491      16.346  48.183  38.129  1.00  0.00           HC 
ATOM   2786  C2  ACN D 491      17.687  48.931  36.601  1.00  0.00           YC 
ATOM   2787  N   ACN D 491      18.503  48.681  35.841  1.00  0.00           YN 
TER
TER
ATOM   2788  C1  ACN D 492      47.158  36.947  36.512  1.00  0.00           CT 
ATOM   2789  H1  ACN D 492      46.722  36.255  37.234  1.00  0.00           HC 
ATOM   2790  H2  ACN D 492      47.117  36.518  35.507  1.00  0.00           HC 
ATOM   2791  H3  ACN D 492      48.230  37.040  36.671  1.00  0.00           HC 
ATOM   2792  C2  ACN D 492      46.409  38.209  36.593  1.00  0.00           YC 
ATOM   2793  N   ACN D 492      45.922  39.232  36.749  1.00  0.00           YN 
TER
TER
ATOM   2794  C1  ACN D 493      69.013  46.554  12.659  1.00  0.00           CT 
ATOM   2795  H1  ACN D 493      68.107  47.125  12.454  1.00  0.00           HC 
ATOM   2796  H2  ACN D 493      69.880  47.221  12.691  1.00  0.00           HC 
ATOM   2797  H3  ACN D 493      69.258  45.910  11.817  1.00  0.00           HC 
ATOM   2798  C2  ACN D 493      68.822  45.854  13.938  1.00  0.00           YC 
ATOM   2799  N   ACN D 493      68.627  45.202  14.857  1.00  0.00           YN 
TER
TER
ATOM   2800  C1  ACN D 494      30.995  57.146  63.514  1.00  0.00           CT 
ATOM   2801  H1  ACN D 494      31.533  57.028  62.573  1.00  0.00           HC 
ATOM   2802  H2  ACN D 494      30.946  58.204  63.790  1.00  0.00           HC 
ATOM   2803  H3  ACN D 494      31.570  56.727  64.338  1.00  0.00           HC 
ATOM   2804  C2  ACN D 494      29.654  56.570  63.340  1.00  0.00           YC 
ATOM   2805  N   ACN D 494      28.665  56.003  63.253  1.00  0.00           YN 
TER
TER
ATOM   2806  C1  ACN D 495      18.358  45.897   1.432  1.00  0.00           CT 
ATOM   2807  H1  ACN D 495      19.317  46.013   1.937  1.00  0.00           HC 
ATOM   2808  H2  ACN D 495      18.514  45.622   0.384  1.00  0.00           HC 
ATOM   2809  H3  ACN D 495      17.857  46.858   1.338  1.00  0.00           HC 
ATOM   2810  C2  ACN D 495      17.594  44.868   2.152  1.00  0.00           YC 
ATOM   2811  N   ACN D 495      16.944  44.173   2.786  1.00  0.00           YN 
TER
TER
ATOM   2812  C1  ACN D 496      11.822  23.099  12.773  1.00  0.00           CT 
ATOM   2813  H1  ACN D 496      12.290  22.152  12.504  1.00  0.00           HC 
ATOM   2814  H2  ACN D 496      10.771  22.940  13.032  1.00  0.00           HC 
ATOM   2815  H3  ACN D 496      11.741  23.747  11.902  1.00  0.00           HC 
ATOM   2816  C2  ACN D 496      12.576  23.669  13.899  1.00  0.00           YC 
ATOM   2817  N   ACN D 496      13.238  24.179  14.679  1.00  0.00           YN 
TER
TER
ATOM   2818  C1  ACN D 497      24.696  14.875  37.639  1.00  0.00           CT 
ATOM   2819  H1  ACN D 497      23.780  14.594  37.117  1.00  0.00           HC 
ATOM   2820  H2  ACN D 497      25.533  14.268  37.283  1.00  0.00           HC 
ATOM   2821  H3  ACN D 497      24.641  14.587  38.687  1.00  0.00           HC 
ATOM   2822  C2  ACN D 497      24.926  16.307  37.402  1.00  0.00           YC 
ATOM   2823  N   ACN D 497      25.035  17.443  37.336  1.00  0.00           YN 
TER
TER
ATOM   2824  C1  ACN D 498      26.677  50.281  36.027  1.00  0.00           CT 
ATOM   2825  H1  ACN D 498      26.795  50.510  34.967  1.00  0.00           HC 
ATOM   2826  H2  ACN D 498      27.067  49.281  36.242  1.00  0.00           HC 
ATOM   2827  H3  ACN D 498      25.625  50.168  36.279  1.00  0.00           HC 
ATOM   2828  C2  ACN D 498      27.389  51.315  36.791  1.00  0.00           YC 
ATOM   2829  N   ACN D 498      27.822  52.188  37.390  1.00  0.00           YN 
TER
TER
ATOM   2830  C1  ACN D 499       8.366  55.945  59.754  1.00  0.00           CT 
ATOM   2831  H1  ACN D 499       9.233  56.222  59.154  1.00  0.00           HC 
ATOM   2832  H2  ACN D 499       8.431  56.405  60.745  1.00  0.00           HC 
ATOM   2833  H3  ACN D 499       8.393  54.885  59.998  1.00  0.00           HC 
ATOM   2834  C2  ACN D 499       7.163  56.384  59.033  1.00  0.00           YC 
ATOM   2835  N   ACN D 499       6.224  56.597  58.415  1.00  0.00           YN 
TER
TER
ATOM   2836  C1  ACN D 500      21.562  59.201  65.207  1.00  0.00           CT 
ATOM   2837  H1  ACN D 500      21.114  59.643  64.317  1.00  0.00           HC 
ATOM   2838  H2  ACN D 500      21.881  59.987  65.898  1.00  0.00           HC 
ATOM   2839  H3  ACN D 500      22.508  58.723  64.962  1.00  0.00           HC 
ATOM   2840  C2  ACN D 500      20.563  58.315  65.821  1.00  0.00           YC 
ATOM   2841  N   ACN D 500      19.842  57.523  66.222  1.00  0.00           YN 
TER
TER
ATOM   2842  C1  ACN D 501      28.442  66.178  46.871  1.00  0.00           CT 
ATOM   2843  H1  ACN D 501      28.137  66.653  45.938  1.00  0.00           HC 
ATOM   2844  H2  ACN D 501      27.617  65.589  47.282  1.00  0.00           HC 
ATOM   2845  H3  ACN D 501      28.591  66.924  47.649  1.00  0.00           HC 
ATOM   2846  C2  ACN D 501      29.616  65.341  46.585  1.00  0.00           YC 
ATOM   2847  N   ACN D 501      30.605  64.800  46.397  1.00  0.00           YN 
TER
TER
ATOM   2848  C1  ACN D 502      32.218  25.672  20.641  1.00  0.00           CT 
ATOM   2849  H1  ACN D 502      31.692  26.162  21.461  1.00  0.00           HC 
ATOM   2850  H2  ACN D 502      33.299  25.726  20.801  1.00  0.00           HC 
ATOM   2851  H3  ACN D 502      32.101  26.238  19.719  1.00  0.00           HC 
ATOM   2852  C2  ACN D 502      31.750  24.280  20.576  1.00  0.00           YC 
ATOM   2853  N   ACN D 502      31.291  23.242  20.434  1.00  0.00           YN 
TER
TER
ATOM   2854  C1  ACN D 503       1.082  42.300  25.199  1.00  0.00           CT 
ATOM   2855  H1  ACN D 503       1.387  41.853  24.253  1.00  0.00           HC 
ATOM   2856  H2  ACN D 503       1.275  41.607  26.023  1.00  0.00           HC 
ATOM   2857  H3  ACN D 503       0.000  42.402  25.242  1.00  0.00           HC 
ATOM   2858  C2  ACN D 503       1.829  43.556  25.363  1.00  0.00           YC 
ATOM   2859  N   ACN D 503       2.301  44.595  25.429  1.00  0.00           YN 
TER
TER
ATOM   2860  C1  ACN D 504      56.998   8.976  44.416  1.00  0.00           CT 
ATOM   2861  H1  ACN D 504      56.498   8.418  43.625  1.00  0.00           HC 
ATOM   2862  H2  ACN D 504      57.977   8.536  44.628  1.00  0.00           HC 
ATOM   2863  H3  ACN D 504      56.483   8.839  45.365  1.00  0.00           HC 
ATOM   2864  C2  ACN D 504      57.117  10.373  43.974  1.00  0.00           YC 
ATOM   2865  N   ACN D 504      57.088  11.482  43.695  1.00  0.00           YN 
TER
TER
ATOM   2866  C1  ACN D 505      19.880   1.173  39.061  1.00  0.00           CT 
ATOM   2867  H1  ACN D 505      20.934   0.898  39.124  1.00  0.00           HC 
ATOM   2868  H2  ACN D 505      19.321   0.713  39.880  1.00  0.00           HC 
ATOM   2869  H3  ACN D 505      19.418   0.714  38.190  1.00  0.00           HC 
ATOM   2870  C2  ACN D 505      19.797   2.640  39.105  1.00  0.00           YC 
ATOM   2871  N   ACN D 505      19.736   3.777  39.000  1.00  0.00           YN 
TER
TER
ATOM   2872  C1  ACN D 506      42.362  12.143  17.608  1.00  0.00           CT 
ATOM   2873  H1  ACN D 506      42.506  11.062  17.614  1.00  0.00           HC 
ATOM   2874  H2  ACN D 506      43.098  12.617  16.953  1.00  0.00           HC 
ATOM   2875  H3  ACN D 506      42.620  12.567  18.576  1.00  0.00           HC 
ATOM   2876  C2  ACN D 506      40.987  12.410  17.162  1.00  0.00           YC 
ATOM   2877  N   ACN D 506      39.883  12.617  16.950  1.00  0.00           YN 
TER
TER
ATOM   2878  C1  ACN D 507      52.843  56.220  20.900  1.00  0.00           CT 
ATOM   2879  H1  ACN D 507      52.448  55.253  20.589  1.00  0.00           HC 
ATOM   2880  H2  ACN D 507      52.045  56.969  20.905  1.00  0.00           HC 
ATOM   2881  H3  ACN D 507      53.517  56.618  20.145  1.00  0.00           HC 
ATOM   2882  C2  ACN D 507      53.437  56.054  22.234  1.00  0.00           YC 
ATOM   2883  N   ACN D 507      54.020  55.900  23.206  1.00  0.00           YN 
TER
TER
ATOM   2884  C1  ACN D 508      61.524  61.361  46.157  1.00  0.00           CT 
ATOM   2885  H1  ACN D 508      61.030  61.113  45.217  1.00  0.00           HC 
ATOM   2886  H2  ACN D 508      62.231  60.571  46.430  1.00  0.00           HC 
ATOM   2887  H3  ACN D 508      60.817  61.321  46.983  1.00  0.00           HC 
ATOM   2888  C2  ACN D 508      62.199  62.655  45.981  1.00  0.00           YC 
ATOM   2889  N   ACN D 508      62.607  63.719  45.895  1.00  0.00           YN 
TER
TER
ATOM   2890  C1  ACN D 509      45.077   7.758   2.462  1.00  0.00           CT 
ATOM   2891  H1  ACN D 509      44.717   7.364   3.413  1.00  0.00           HC 
ATOM   2892  H2  ACN D 509      45.202   6.945   1.741  1.00  0.00           HC 
ATOM   2893  H3  ACN D 509      46.095   8.127   2.562  1.00  0.00           HC 
ATOM   2894  C2  ACN D 509      44.102   8.753   1.992  1.00  0.00           YC 
ATOM   2895  N   ACN D 509      43.422   9.622   1.691  1.00  0.00           YN 
TER
TER
ATOM   2896  C1  ACN D 510      56.773  24.725  38.646  1.00  0.00           CT 
ATOM   2897  H1  ACN D 510      56.235  24.770  37.699  1.00  0.00           HC 
ATOM   2898  H2  ACN D 510      56.390  25.485  39.334  1.00  0.00           HC 
ATOM   2899  H3  ACN D 510      57.805  25.044  38.515  1.00  0.00           HC 
ATOM   2900  C2  ACN D 510      56.609  23.370  39.192  1.00  0.00           YC 
ATOM   2901  N   ACN D 510      56.600  22.284  39.550  1.00  0.00           YN 
TER
TER
ATOM   2902  C1  ACN D 511       2.637  46.901   9.113  1.00  0.00           CT 
ATOM   2903  H1  ACN D 511       3.638  47.044   8.703  1.00  0.00           HC 
ATOM   2904  H2  ACN D 511       2.534  47.450  10.054  1.00  0.00           HC 
ATOM   2905  H3  ACN D 511       2.502  45.872   9.439  1.00  0.00           HC 
ATOM   2906  C2  ACN D 511       1.670  47.364   8.108  1.00  0.00           YC 
ATOM   2907  N   ACN D 511       0.914  47.592   7.281  1.00  0.00           YN 
TER
TER
ATOM   2908  C1  ACN D 512       9.079  14.706  52.771  1.00  0.00           CT 
ATOM   2909  H1  ACN D 512       9.647  15.498  52.284  1.00  0.00           HC 
ATOM   2910  H2  ACN D 512       8.014  14.811  52.543  1.00  0.00           HC 
ATOM   2911  H3  ACN D 512       9.089  14.837  53.851  1.00  0.00           HC 
ATOM   2912  C2  ACN D 512       9.608  13.418  52.299  1.00  0.00           YC 
ATOM   2913  N   ACN D 512      10.104  12.421  52.043  1.00  0.00           YN 
TER
TER
ATOM   2914  C1  ACN D 513      10.373  18.224  45.400  1.00  0.00           CT 
ATOM   2915  H1  ACN D 513       9.448  18.040  44.852  1.00  0.00           HC 
ATOM   2916  H2  ACN D 513      10.148  18.544  46.422  1.00  0.00           HC 
ATOM   2917  H3  ACN D 513      10.885  19.097  45.001  1.00  0.00           HC 
ATOM   2918  C2  ACN D 513      11.160  16.983  45.381  1.00  0.00           YC 
ATOM   2919  N   ACN D 513      11.834  16.068  45.252  1.00  0.00           YN 
TER
TER
ATOM   2920  C1  ACN D 514      29.671  58.495  54.352  1.00  0.00           CT 
ATOM   2921  H1  ACN D 514      28.870  58.661  53.630  1.00  0.00           HC 
ATOM   2922  H2  ACN D 514      30.075  57.485  54.241  1.00  0.00           HC 
ATOM   2923  H3  ACN D 514      29.273  58.466  55.364  1.00  0.00           HC 
ATOM   2924  C2  ACN D 514      30.701  59.518  54.122  1.00  0.00           YC 
ATOM   2925  N   ACN D 514      31.436  60.391  54.040  1.00  0.00           YN 
TER
TER
ATOM   2926  C1  ACN D 515      50.923   1.912   3.353  1.00  0.00           CT 
ATOM   2927  H1  ACN D 515      51.761   1.597   2.731  1.00  0.00           HC 
ATOM   2928  H2  ACN D 515      50.933   3.000   3.475  1.00  0.00           HC 
ATOM   2929  H3  ACN D 515      51.058   1.572   4.377  1.00  0.00           HC 
ATOM   2930  C2  ACN D 515      49.686   1.452   2.706  1.00  0.00           YC 
ATOM   2931  N   ACN D 515      48.735   0.979   2.281  1.00  0.00           YN 
TER
TER
ATOM   2932  C1  ACN D 516       1.113   9.339  31.883  1.00  0.00           CT 
ATOM   2933  H1  ACN D 516       1.236   8.266  31.732  1.00  0.00           HC 
ATOM   2934  H2  ACN D 516       0.337   9.727  31.217  1.00  0.00           HC 
ATOM   2935  H3  ACN D 516       1.993   9.877  31.536  1.00  0.00           HC 
ATOM   2936  C2  ACN D 516       0.772   9.558  33.296  1.00  0.00           YC 
ATOM   2937  N   ACN D 516       0.644   9.743  34.417  1.00  0.00           YN 
TER
TER
ATOM   2938  C1  ACN D 517      34.546  55.816  40.913  1.00  0.00           CT 
ATOM   2939  H1  ACN D 517      33.794  56.263  41.563  1.00  0.00           HC 
ATOM   2940  H2  ACN D 517      35.342  55.364  41.512  1.00  0.00           HC 
ATOM   2941  H3  ACN D 517      35.088  56.588  40.370  1.00  0.00           HC 
ATOM   2942  C2  ACN D 517      33.874  54.820  40.066  1.00  0.00           YC 
ATOM   2943  N   ACN D 517      33.335  54.148  39.314  1.00  0.00           YN 
TER
TER
ATOM   2944  C1  ACN D 518      51.656  30.780  33.888  1.00  0.00           CT 
ATOM   2945  H1  ACN D 518      50.865  31.509  34.067  1.00  0.00           HC 
ATOM   2946  H2  ACN D 518      52.632  31.221  34.112  1.00  0.00           HC 
ATOM   2947  H3  ACN D 518      51.747  30.568  32.825  1.00  0.00           HC 
ATOM   2948  C2  ACN D 518      51.386  29.607  34.732  1.00  0.00           YC 
ATOM   2949  N   ACN D 518      51.106  28.642  35.278  1.00  0.00           YN 
TER
TER
ATOM   2950  C1  ACN D 519      17.041  28.075  32.535  1.00  0.00           CT 
ATOM   2951  H1  ACN D 519      16.223  28.787  32.653  1.00  0.00           HC 
ATOM   2952  H2  ACN D 519      17.711  28.401  31.734  1.00  0.00           HC 
ATOM   2953  H3  ACN D 519      16.670  27.130  32.144  1.00  0.00           HC 
ATOM   2954  C2  ACN D 519      17.743  27.979  33.823  1.00  0.00           YC 
ATOM   2955  N   ACN D 519      18.204  27.797  34.853  1.00  0.00           YN 
TER
TER
ATOM   2956  C1  ACN D 520      12.013  27.141  58.012  1.00  0.00           CT 
ATOM   2957  H1  ACN D 520      12.311  26.093  58.061  1.00  0.00           HC 
ATOM   2958  H2  ACN D 520      12.431  27.610  57.116  1.00  0.00           HC 
ATOM   2959  H3  ACN D 520      12.491  27.711  58.806  1.00  0.00           HC 
ATOM   2960  C2  ACN D 520      10.544  27.190  58.013  1.00  0.00           YC 
ATOM   2961  N   ACN D 520       9.410  27.241  58.153  1.00  0.00           YN 
TER
TER
ATOM   2962  C1  ACN D 521       1.567  63.717  54.123  1.00  0.00           CT 
ATOM   2963  H1  ACN D 521       1.302  64.267  55.027  1.00  0.00           HC 
ATOM   2964  H2  ACN D 521       0.755  63.782  53.392  1.00  0.00           HC 
ATOM   2965  H3  ACN D 521       1.601  62.648  54.322  1.00  0.00           HC 
ATOM   2966  C2  ACN D 521       2.815  64.290  53.599  1.00  0.00           YC 
ATOM   2967  N   ACN D 521       3.852  64.638  53.266  1.00  0.00           YN 
TER
TER
ATOM   2968  C1  ACN D 522      53.374  51.556  69.042  1.00  0.00           CT 
ATOM   2969  H1  ACN D 522      54.072  51.088  69.737  1.00  0.00           HC 
ATOM   2970  H2  ACN D 522      53.372  52.641  69.182  1.00  0.00           HC 
ATOM   2971  H3  ACN D 522      52.349  51.297  69.298  1.00  0.00           HC 
ATOM   2972  C2  ACN D 522      53.784  51.188  67.679  1.00  0.00           YC 
ATOM   2973  N   ACN D 522      54.014  50.794  66.631  1.00  0.00           YN 
TER
TER
ATOM   2974  C1  ACN D 523      48.135  42.002  18.189  1.00  0.00           CT 
ATOM   2975  H1  ACN D 523      48.635  42.847  17.715  1.00  0.00           HC 
ATOM   2976  H2  ACN D 523      47.378  41.587  17.517  1.00  0.00           HC 
ATOM   2977  H3  ACN D 523      47.529  42.338  19.027  1.00  0.00           HC 
ATOM   2978  C2  ACN D 523      49.162  41.006  18.528  1.00  0.00           YC 
ATOM   2979  N   ACN D 523      49.967  40.293  18.917  1.00  0.00           YN 
TER
TER
ATOM   2980  C1  ACN D 524       3.413  27.989  48.002  1.00  0.00           CT 
ATOM   2981  H1  ACN D 524       3.233  28.925  47.473  1.00  0.00           HC 
ATOM   2982  H2  ACN D 524       3.500  28.175  49.077  1.00  0.00           HC 
ATOM   2983  H3  ACN D 524       4.399  27.598  47.763  1.00  0.00           HC 
ATOM   2984  C2  ACN D 524       2.297  27.081  47.699  1.00  0.00           YC 
ATOM   2985  N   ACN D 524       1.508  26.327  47.358  1.00  0.00           YN 
TER
TER
ATOM   2986  C1  ACN D 525       9.855  29.180  22.488  1.00  0.00           CT 
ATOM   2987  H1  ACN D 525      10.199  29.972  23.154  1.00  0.00           HC 
ATOM   2988  H2  ACN D 525      10.683  28.507  22.244  1.00  0.00           HC 
ATOM   2989  H3  ACN D 525       9.602  29.585  21.511  1.00  0.00           HC 
ATOM   2990  C2  ACN D 525       8.761  28.468  23.165  1.00  0.00           YC 
ATOM   2991  N   ACN D 525       7.824  28.003  23.626  1.00  0.00           YN 
TER
TER
ATOM   2992  C1  ACN D 526      16.861  19.864  37.884  1.00  0.00           CT 
ATOM   2993  H1  ACN D 526      16.840  18.813  37.596  1.00  0.00           HC 
ATOM   2994  H2  ACN D 526      17.895  20.196  38.022  1.00  0.00           HC 
ATOM   2995  H3  ACN D 526      16.450  19.995  38.882  1.00  0.00           HC 
ATOM   2996  C2  ACN D 526      16.183  20.632  36.829  1.00  0.00           YC 
ATOM   2997  N   ACN D 526      15.539  21.214  36.085  1.00  0.00           YN 
TER
TER
ATOM   2998  C1  ACN D 527      13.785  58.976  19.646  1.00  0.00           CT 
ATOM   2999  H1  ACN D 527      13.263  58.654  20.547  1.00  0.00           HC 
ATOM   3000  H2  ACN D 527      13.615  60.043  19.472  1.00  0.00           HC 
ATOM   3001  H3  ACN D 527      13.332  58.532  18.762  1.00  0.00           HC 
ATOM   3002  C2  ACN D 527      15.214  58.679  19.825  1.00  0.00           YC 
ATOM   3003  N   ACN D 527      16.299  58.326  19.901  1.00  0.00           YN 
TER
TER
ATOM   3004  C1  ACN D 528      34.082  27.777  27.247  1.00  0.00           CT 
ATOM   3005  H1  ACN D 528      33.259  27.948  27.942  1.00  0.00           HC 
ATOM   3006  H2  ACN D 528      33.861  28.241  26.281  1.00  0.00           HC 
ATOM   3007  H3  ACN D 528      34.143  26.725  26.980  1.00  0.00           HC 
ATOM   3008  C2  ACN D 528      35.301  28.335  27.849  1.00  0.00           YC 
ATOM   3009  N   ACN D 528      36.272  28.642  28.370  1.00  0.00           YN 
TER
TER
ATOM   3010  C1  ACN D 529      22.396  64.442  64.304  1.00  0.00           CT 
ATOM   3011  H1  ACN D 529      22.028  65.465  64.391  1.00  0.00           HC 
ATOM   3012  H2  ACN D 529      22.484  63.988  65.296  1.00  0.00           HC 
ATOM   3013  H3  ACN D 529      23.429  64.435  63.964  1.00  0.00           HC 
ATOM   3014  C2  ACN D 529      21.458  63.699  63.451  1.00  0.00           YC 
ATOM   3015  N   ACN D 529      20.811  63.156  62.680  1.00  0.00           YN 
TER
TER
ATOM   3016  C1  ACN D 530      32.879  15.065  53.904  1.00  0.00           CT 
ATOM   3017  H1  ACN D 530      32.903  16.152  53.978  1.00  0.00           HC 
ATOM   3018  H2  ACN D 530      32.190  14.652  54.647  1.00  0.00           HC 
ATOM   3019  H3  ACN D 530      33.829  14.639  54.221  1.00  0.00           HC 
ATOM   3020  C2  ACN D 530      32.471  14.717  52.535  1.00  0.00           YC 
ATOM   3021  N   ACN D 530      32.290  14.442  51.440  1.00  0.00           YN 
TER
TER
ATOM   3022  C1  ACN D 531       8.424  18.751  32.199  1.00  0.00           CT 
ATOM   3023  H1  ACN D 531       7.436  18.621  31.756  1.00  0.00           HC 
ATOM   3024  H2  ACN D 531       9.049  19.370  31.548  1.00  0.00           HC 
ATOM   3025  H3  ACN D 531       8.969  17.810  32.201  1.00  0.00           HC 
ATOM   3026  C2  ACN D 531       8.245  19.367  33.522  1.00  0.00           YC 
ATOM   3027  N   ACN D 531       8.105  19.715  34.602  1.00  0.00           YN 
TER
TER
ATOM   3028  C1  ACN D 532      35.614  49.335  14.128  1.00  0.00           CT 
ATOM   3029  H1  ACN D 532      35.338  49.512  13.088  1.00  0.00           HC 
ATOM   3030  H2  ACN D 532      35.246  48.358  14.455  1.00  0.00           HC 
ATOM   3031  H3  ACN D 532      35.072  50.009  14.788  1.00  0.00           HC 
ATOM   3032  C2  ACN D 532      37.079  49.421  14.224  1.00  0.00           YC 
ATOM   3033  N   ACN D 532      38.199  49.622  14.329  1.00  0.00           YN 
TER
TER
ATOM   3034  C1  ACN D 533      38.653  35.298  53.493  1.00  0.00           CT 
ATOM   3035  H1  ACN D 533      38.146  36.163  53.063  1.00  0.00           HC 
ATOM   3036  H2  ACN D 533      39.097  34.690  52.700  1.00  0.00           HC 
ATOM   3037  H3  ACN D 533      37.932  34.608  53.925  1.00  0.00           HC 
ATOM   3038  C2  ACN D 533      39.672  35.795  54.428  1.00  0.00           YC 
ATOM   3039  N   ACN D 533      40.367  36.169  55.256  1.00  0.00           YN 
TER
TER
ATOM   3040  C1  ACN D 534      60.381  23.503  32.533  1.00  0.00           CT 
ATOM   3041  H1  ACN D 534      60.471  24.018  33.490  1.00  0.00           HC 
ATOM   3042  H2  ACN D 534      60.666  22.452  32.642  1.00  0.00           HC 
ATOM   3043  H3  ACN D 534      61.130  23.865  31.832  1.00  0.00           HC 
ATOM   3044  C2  ACN D 534      58.990  23.641  32.079  1.00  0.00           YC 
ATOM   3045  N   ACN D 534      57.951  23.862  31.656  1.00  0.00           YN 
TER
TER
ATOM   3046  C1  ACN D 535      18.589  46.636  65.172  1.00  0.00           CT 
ATOM   3047  H1  ACN D 535      18.422  47.538  64.583  1.00  0.00           HC 
ATOM   3048  H2  ACN D 535      17.638  46.258  65.560  1.00  0.00           HC 
ATOM   3049  H3  ACN D 535      19.125  46.872  66.089  1.00  0.00           HC 
ATOM   3050  C2  ACN D 535      19.250  45.650  64.305  1.00  0.00           YC 
ATOM   3051  N   ACN D 535      19.885  44.934  63.680  1.00  0.00           YN 
TER
TER
ATOM   3052  C1  ACN D 536      45.577  49.944  42.614  1.00  0.00           CT 
ATOM   3053  H1  ACN D 536      45.769  49.025  43.169  1.00  0.00           HC 
ATOM   3054  H2  ACN D 536      44.511  50.028  42.381  1.00  0.00           HC 
ATOM   3055  H3  ACN D 536      46.018  49.889  41.621  1.00  0.00           HC 
ATOM   3056  C2  ACN D 536      46.041  51.070  43.436  1.00  0.00           YC 
ATOM   3057  N   ACN D 536      46.524  51.935  44.007  1.00  0.00           YN 
TER
TER
ATOM   3058  C1  ACN D 537      23.962   9.512   1.293  1.00  0.00           CT 
ATOM   3059  H1  ACN D 537      23.215   9.406   0.506  1.00  0.00           HC 
ATOM   3060  H2  ACN D 537      24.086   8.564   1.825  1.00  0.00           HC 
ATOM   3061  H3  ACN D 537      23.594  10.164   2.083  1.00  0.00           HC 
ATOM   3062  C2  ACN D 537      25.217   9.949   0.665  1.00  0.00           YC 
ATOM   3063  N   ACN D 537      26.152  10.419   0.203  1.00  0.00           YN 
TER
TER
ATOM   3064  C1  ACN D 538       8.862   7.048  66.718  1.00  0.00           CT 
ATOM   3065  H1  ACN D 538       9.533   7.878  66.941  1.00  0.00           HC 
ATOM   3066  H2  ACN D 538       7.841   7.415  66.578  1.00  0.00           HC 
ATOM   3067  H3  ACN D 538       8.750   6.404  67.588  1.00  0.00           HC 
ATOM   3068  C2  ACN D 538       9.366   6.376  65.511  1.00  0.00           YC 
ATOM   3069  N   ACN D 538       9.828   5.769  64.659  1.00  0.00           YN 
TER
TER
ATOM   3070  C1  ACN D 539      15.101  38.762  37.401  1.00  0.00           CT 
ATOM   3071  H1  ACN D 539      14.978  39.841  37.501  1.00  0.00           HC 
ATOM   3072  H2  ACN D 539      15.336  38.318  38.373  1.00  0.00           HC 
ATOM   3073  H3  ACN D 539      15.998  38.532  36.829  1.00  0.00           HC 
ATOM   3074  C2  ACN D 539      13.855  38.217  36.844  1.00  0.00           YC 
ATOM   3075  N   ACN D 539      12.945  37.808  36.285  1.00  0.00           YN 
TER
TER
ATOM   3076  C1  ACN D 540       6.664  62.078  66.708  1.00  0.00           CT 
ATOM   3077  H1  ACN D 540       6.957  62.617  65.807  1.00  0.00           HC 
ATOM   3078  H2  ACN D 540       5.848  61.384  66.484  1.00  0.00           HC 
ATOM   3079  H3  ACN D 540       6.192  62.752  67.420  1.00  0.00           HC 
ATOM   3080  C2  ACN D 540       7.850  61.373  67.215  1.00  0.00           YC 
ATOM   3081  N   ACN D 540       8.796  60.938  67.688  1.00  0.00           YN 
TER
TER
ATOM   3082  C1  ACN D 541      39.482  36.480   9.948  1.00  0.00           CT 
ATOM   3083  H1  ACN D 541      39.419  35.534   9.409  1.00  0.00           HC 
ATOM   3084  H2  ACN D 541      40.394  37.014   9.665  1.00  0.00           HC 
ATOM   3085  H3  ACN D 541      39.646  36.305  11.009  1.00  0.00           HC 
ATOM   3086  C2  ACN D 541      38.277  37.260   9.628  1.00  0.00           YC 
ATOM   3087  N   ACN D 541      37.283  37.809   9.493  1.00  0.00           YN 
TER
TER
ATOM   3088  C1  ACN D 542      56.664  43.614  47.527  1.00  0.00           CT 
ATOM   3089  H1  ACN D 542      57.348  43.474  46.690  1.00  0.00           HC 
ATOM   3090  H2  ACN D 542      56.048  42.720  47.664  1.00  0.00           HC 
ATOM   3091  H3  ACN D 542      55.915  44.366  47.287  1.00  0.00           HC 
ATOM   3092  C2  ACN D 542      57.470  43.904  48.722  1.00  0.00           YC 
ATOM   3093  N   ACN D 542      58.080  44.264  49.619  1.00  0.00           YN 
TER
TER
ATOM   3094  C1  ACN D 543      10.927  46.103  32.498  1.00  0.00           CT 
ATOM   3095  H1  ACN D 543      10.731  45.146  32.015  1.00  0.00           HC 
ATOM   3096  H2  ACN D 543      10.061  46.763  32.394  1.00  0.00           HC 
ATOM   3097  H3  ACN D 543      11.693  46.654  31.957  1.00  0.00           HC 
ATOM   3098  C2  ACN D 543      11.238  45.838  33.910  1.00  0.00           YC 
ATOM   3099  N   ACN D 543      11.613  45.627  34.970  1.00  0.00           YN 
TER
TER
ATOM   3100  C1  ACN D 544      64.813  33.231  35.358  1.00  0.00           CT 
ATOM   3101  H1  ACN D 544      64.389  33.500  34.390  1.00  0.00           HC 
ATOM   3102  H2  ACN D 544      64.212  32.447  35.828  1.00  0.00           HC 
ATOM   3103  H3  ACN D 544      64.702  34.050  36.066  1.00  0.00           HC 
ATOM   3104  C2  ACN D 544      66.197  32.790  35.135  1.00  0.00           YC 
ATOM   3105  N   ACN D 544      67.311  32.579  34.985  1.00  0.00           YN 
TER
TER
ATOM   3106  C1  ACN D 545       3.527  55.653  35.106  1.00  0.00           CT 
ATOM   3107  H1  ACN D 545       3.794  56.628  35.514  1.00  0.00           HC 
ATOM   3108  H2  ACN D 545       4.241  54.895  35.444  1.00  0.00           HC 
ATOM   3109  H3  ACN D 545       3.677  55.636  34.029  1.00  0.00           HC 
ATOM   3110  C2  ACN D 545       2.159  55.341  35.546  1.00  0.00           YC 
ATOM   3111  N   ACN D 545       1.053  55.157  35.769  1.00  0.00           YN 
TER
TER
ATOM   3112  C1  ACN D 546      58.328  67.920  10.513  1.00  0.00           CT 
ATOM   3113  H1  ACN D 546      58.126  68.942  10.191  1.00  0.00           HC 
ATOM   3114  H2  ACN D 546      59.265  67.880  11.076  1.00  0.00           HC 
ATOM   3115  H3  ACN D 546      58.556  67.287   9.657  1.00  0.00           HC 
ATOM   3116  C2  ACN D 546      57.188  67.473  11.327  1.00  0.00           YC 
ATOM   3117  N   ACN D 546      56.249  67.074  11.842  1.00  0.00           YN 
TER
TER
ATOM   3118  C1  ACN D 547      53.197  30.213  30.259  1.00  0.00           CT 
ATOM   3119  H1  ACN D 547      53.856  29.463  30.697  1.00  0.00           HC 
ATOM   3120  H2  ACN D 547      52.203  30.153  30.713  1.00  0.00           HC 
ATOM   3121  H3  ACN D 547      52.982  29.973  29.220  1.00  0.00           HC 
ATOM   3122  C2  ACN D 547      53.812  31.531  30.475  1.00  0.00           YC 
ATOM   3123  N   ACN D 547      54.349  32.539  30.517  1.00  0.00           YN 
TER
TER
ATOM   3124  C1  ACN D 548      60.241  45.790  33.687  1.00  0.00           CT 
ATOM   3125  H1  ACN D 548      60.090  45.648  32.617  1.00  0.00           HC 
ATOM   3126  H2  ACN D 548      61.282  46.056  33.889  1.00  0.00           HC 
ATOM   3127  H3  ACN D 548      60.146  44.844  34.215  1.00  0.00           HC 
ATOM   3128  C2  ACN D 548      59.317  46.843  34.134  1.00  0.00           YC 
ATOM   3129  N   ACN D 548      58.508  47.558  34.511  1.00  0.00           YN 
TER
TER
ATOM   3130  C1  ACN D 549      51.587  63.365  32.218  1.00  0.00           CT 
ATOM   3131  H1  ACN D 549      51.075  64.127  31.629  1.00  0.00           HC 
ATOM   3132  H2  ACN D 549      52.504  63.050  31.711  1.00  0.00           HC 
ATOM   3133  H3  ACN D 549      51.011  62.442  32.232  1.00  0.00           HC 
ATOM   3134  C2  ACN D 549      51.871  63.937  33.542  1.00  0.00           YC 
ATOM   3135  N   ACN D 549      51.970  64.326  34.613  1.00  0.00           YN 
TER
TER
ATOM   3136  C1  ACN D 550      46.200  61.327  35.035  1.00  0.00           CT 
ATOM   3137  H1  ACN D 550      47.260  61.076  35.088  1.00  0.00           HC 
ATOM   3138  H2  ACN D 550      45.992  62.213  35.643  1.00  0.00           HC 
ATOM   3139  H3  ACN D 550      45.603  60.569  35.536  1.00  0.00           HC 
ATOM   3140  C2  ACN D 550      45.862  61.550  33.622  1.00  0.00           YC 
ATOM   3141  N   ACN D 550      45.563  61.587  32.519  1.00  0.00           YN 
TER
TER
ATOM   3142  C1  ACN D 551      31.710  60.356  30.323  1.00  0.00           CT 
ATOM   3143  H1  ACN D 551      31.943  60.639  29.297  1.00  0.00           HC 
ATOM   3144  H2  ACN D 551      31.349  61.225  30.882  1.00  0.00           HC 
ATOM   3145  H3  ACN D 551      32.619  60.104  30.866  1.00  0.00           HC 
ATOM   3146  C2  ACN D 551      30.702  59.287  30.276  1.00  0.00           YC 
ATOM   3147  N   ACN D 551      30.025  58.366  30.242  1.00  0.00           YN 
TER
TER
ATOM   3148  C1  ACN D 552      63.248  51.290  42.649  1.00  0.00           CT 
ATOM   3149  H1  ACN D 552      62.847  52.006  43.368  1.00  0.00           HC 
ATOM   3150  H2  ACN D 552      63.097  51.656  41.629  1.00  0.00           HC 
ATOM   3151  H3  ACN D 552      62.655  50.378  42.648  1.00  0.00           HC 
ATOM   3152  C2  ACN D 552      64.674  51.101  42.951  1.00  0.00           YC 
ATOM   3153  N   ACN D 552      65.743  50.847  43.266  1.00  0.00           YN 
TER
TER
ATOM   3154  C1  ACN D 553      38.903  36.580  14.140  1.00  0.00           CT 
ATOM   3155  H1  ACN D 553      38.862  36.427  13.061  1.00  0.00           HC 
ATOM   3156  H2  ACN D 553      38.402  35.757  14.657  1.00  0.00           HC 
ATOM   3157  H3  ACN D 553      38.289  37.431  14.429  1.00  0.00           HC 
ATOM   3158  C2  ACN D 553      40.318  36.680  14.525  1.00  0.00           YC 
ATOM   3159  N   ACN D 553      41.405  36.895  14.809  1.00  0.00           YN 
TER
TER
ATOM   3160  C1  ACN D 554      59.189  46.317  44.950  1.00  0.00           CT 
ATOM   3161  H1  ACN D 554      59.537  46.290  43.917  1.00  0.00           HC 
ATOM   3162  H2  ACN D 554      58.106  46.470  44.978  1.00  0.00           HC 
ATOM   3163  H3  ACN D 554      59.553  47.211  45.452  1.00  0.00           HC 
ATOM   3164  C2  ACN D 554      59.573  45.049  45.587  1.00  0.00           YC 
ATOM   3165  N   ACN D 554      59.989  44.129  46.123  1.00  0.00           YN 
TER
TER
ATOM   3166  C1  ACN D 555       9.936  59.567  63.632  1.00  0.00           CT 
ATOM   3167  H1  ACN D 555       9.865  58.725  64.320  1.00  0.00           HC 
ATOM   3168  H2  ACN D 555      10.798  59.442  62.970  1.00  0.00           HC 
ATOM   3169  H3  ACN D 555      10.197  60.477  64.168  1.00  0.00           HC 
ATOM   3170  C2  ACN D 555       8.678  59.635  62.874  1.00  0.00           YC 
ATOM   3171  N   ACN D 555       7.655  59.776  62.384  1.00  0.00           YN 
TER
TER
ATOM   3172  C1  ACN D 556       4.064  10.106  10.541  1.00  0.00           CT 
ATOM   3173  H1  ACN D 556       3.722   9.616   9.629  1.00  0.00           HC 
ATOM   3174  H2  ACN D 556       4.015  11.193  10.426  1.00  0.00           HC 
ATOM   3175  H3  ACN D 556       5.130   9.945  10.685  1.00  0.00           HC 
ATOM   3176  C2  ACN D 556       3.214   9.640  11.647  1.00  0.00           YC 
ATOM   3177  N   ACN D 556       2.649   9.179  12.527  1.00  0.00           YN 
TER
TER
ATOM   3178  C1  ACN D 557      68.001  59.926  55.854  1.00  0.00           CT 
ATOM   3179  H1  ACN D 557      68.349  60.678  55.145  1.00  0.00           HC 
ATOM   3180  H2  ACN D 557      68.422  60.118  56.845  1.00  0.00           HC 
ATOM   3181  H3  ACN D 557      68.425  58.952  55.616  1.00  0.00           HC 
ATOM   3182  C2  ACN D 557      66.532  59.973  55.871  1.00  0.00           YC 
ATOM   3183  N   ACN D 557      65.393  59.910  55.787  1.00  0.00           YN 
TER
TER
ATOM   3184  C1  ACN D 558       5.901  66.568  65.695  1.00  0.00           CT 
ATOM   3185  H1  ACN D 558       6.445  66.057  64.900  1.00  0.00           HC 
ATOM   3186  H2  ACN D 558       6.483  66.550  66.621  1.00  0.00           HC 
ATOM   3187  H3  ACN D 558       5.016  66.001  65.978  1.00  0.00           HC 
ATOM   3188  C2  ACN D 558       5.637  67.943  65.248  1.00  0.00           YC 
ATOM   3189  N   ACN D 558       5.311  68.965  64.851  1.00  0.00           YN 
TER
TER
ATOM   3190  C1  ACN D 559      59.885   7.276  22.076  1.00  0.00           CT 
ATOM   3191  H1  ACN D 559      60.029   8.168  22.686  1.00  0.00           HC 
ATOM   3192  H2  ACN D 559      58.864   7.249  21.684  1.00  0.00           HC 
ATOM   3193  H3  ACN D 559      59.909   6.382  22.696  1.00  0.00           HC 
ATOM   3194  C2  ACN D 559      60.880   7.306  20.995  1.00  0.00           YC 
ATOM   3195  N   ACN D 559      61.735   7.255  20.238  1.00  0.00           YN 
TER
TER
ATOM   3196  C1  ACN D 560      30.094   3.195  21.377  1.00  0.00           CT 
ATOM   3197  H1  ACN D 560      29.938   3.806  22.266  1.00  0.00           HC 
ATOM   3198  H2  ACN D 560      29.246   2.519  21.230  1.00  0.00           HC 
ATOM   3199  H3  ACN D 560      30.912   2.494  21.534  1.00  0.00           HC 
ATOM   3200  C2  ACN D 560      30.268   4.102  20.233  1.00  0.00           YC 
ATOM   3201  N   ACN D 560      30.541   4.800  19.370  1.00  0.00           YN 
TER
TER
ATOM   3202  C1  ACN D 561      37.214  34.243  45.134  1.00  0.00           CT 
ATOM   3203  H1  ACN D 561      37.719  34.716  44.291  1.00  0.00           HC 
ATOM   3204  H2  ACN D 561      37.943  33.740  45.775  1.00  0.00           HC 
ATOM   3205  H3  ACN D 561      36.602  33.410  44.794  1.00  0.00           HC 
ATOM   3206  C2  ACN D 561      36.483  35.290  45.863  1.00  0.00           YC 
ATOM   3207  N   ACN D 561      35.805  36.071  46.351  1.00  0.00           YN 
TER
TER
ATOM   3208  C1  ACN D 562      30.436  29.161  50.899  1.00  0.00           CT 
ATOM   3209  H1  ACN D 562      30.552  29.056  51.978  1.00  0.00           HC 
ATOM   3210  H2  ACN D 562      30.568  28.191  50.410  1.00  0.00           HC 
ATOM   3211  H3  ACN D 562      31.261  29.735  50.480  1.00  0.00           HC 
ATOM   3212  C2  ACN D 562      29.101  29.720  50.643  1.00  0.00           YC 
ATOM   3213  N   ACN D 562      28.123  30.280  50.447  1.00  0.00           YN 
TER
TER
ATOM   3214  C1  ACN D 563      58.674  27.270  45.906  1.00  0.00           CT 
ATOM   3215  H1  ACN D 563      58.351  26.978  46.906  1.00  0.00           HC 
ATOM   3216  H2  ACN D 563      57.974  26.886  45.158  1.00  0.00           HC 
ATOM   3217  H3  ACN D 563      59.593  26.756  45.636  1.00  0.00           HC 
ATOM   3218  C2  ACN D 563      58.752  28.738  45.871  1.00  0.00           YC 
ATOM   3219  N   ACN D 563      58.947  29.864  45.879  1.00  0.00           YN 
TER
TER
ATOM   3220  C1  ACN D 564      31.117   4.240  24.766  1.00  0.00           CT 
ATOM   3221  H1  ACN D 564      30.937   3.727  25.712  1.00  0.00           HC 
ATOM   3222  H2  ACN D 564      30.200   4.727  24.422  1.00  0.00           HC 
ATOM   3223  H3  ACN D 564      31.300   3.521  23.970  1.00  0.00           HC 
ATOM   3224  C2  ACN D 564      32.198   5.213  24.982  1.00  0.00           YC 
ATOM   3225  N   ACN D 564      33.126   5.869  25.108  1.00  0.00           YN 
TER
TER
ATOM   3226  C1  ACN D 565      19.828  36.989  41.977  1.00  0.00           CT 
ATOM   3227  H1  ACN D 565      19.543  36.469  42.891  1.00  0.00           HC 
ATOM   3228  H2  ACN D 565      18.985  37.574  41.597  1.00  0.00           HC 
ATOM   3229  H3  ACN D 565      19.990  36.280  41.168  1.00  0.00           HC 
ATOM   3230  C2  ACN D 565      20.982  37.845  42.290  1.00  0.00           YC 
ATOM   3231  N   ACN D 565      21.959  38.404  42.493  1.00  0.00           YN 
TER
TER
ATOM   3232  C1  ACN D 566      69.432  25.192  20.925  1.00  0.00           CT 
ATOM   3233  H1  ACN D 566      68.421  24.920  21.229  1.00  0.00           HC 
ATOM   3234  H2  ACN D 566      70.000  24.295  20.660  1.00  0.00           HC 
ATOM   3235  H3  ACN D 566      69.998  25.570  21.773  1.00  0.00           HC 
ATOM   3236  C2  ACN D 566      69.326  26.119  19.789  1.00  0.00           YC 
ATOM   3237  N   ACN D 566      69.247  26.943  19.000  1.00  0.00           YN 
TER
TER
ATOM   3238  C1  ACN D 567       1.039  24.977  54.210  1.00  0.00           CT 
ATOM   3239  H1  ACN D 567       0.569  25.774  54.787  1.00  0.00           HC 
ATOM   3240  H2  ACN D 567       2.127  25.028  54.313  1.00  0.00           HC 
ATOM   3241  H3  ACN D 567       0.908  25.149  53.144  1.00  0.00           HC 
ATOM   3242  C2  ACN D 567       0.509  23.696  54.700  1.00  0.00           YC 
ATOM   3243  N   ACN D 567       0.000  22.712  54.981  1.00  0.00           YN 
TER
TER
ATOM   3244  C1  ACN D 568      38.233   8.037  44.917  1.00  0.00           CT 
ATOM   3245  H1  ACN D 568      38.892   8.015  44.049  1.00  0.00           HC 
ATOM   3246  H2  ACN D 568      38.615   8.743  45.661  1.00  0.00           HC 
ATOM   3247  H3  ACN D 568      38.282   7.095  45.459  1.00  0.00           HC 
ATOM   3248  C2  ACN D 568      36.891   8.415  44.453  1.00  0.00           YC 
ATOM   3249  N   ACN D 568      35.821   8.572  44.079  1.00  0.00           YN 
TER
TER
ATOM   3250  C1  ACN D 569      40.496  17.641  16.011  1.00  0.00           CT 
ATOM   3251  H1  ACN D 569      39.976  16.723  16.286  1.00  0.00           HC 
ATOM   3252  H2  ACN D 569      39.809  18.491  16.053  1.00  0.00           HC 
ATOM   3253  H3  ACN D 569      40.767  17.626  14.957  1.00  0.00           HC 
ATOM   3254  C2  ACN D 569      41.625  17.812  16.937  1.00  0.00           YC 
ATOM   3255  N   ACN D 569      42.579  17.877  17.563  1.00  0.00           YN 
TER
TER
ATOM   3256  C1  ACN D 570      15.599  23.307  47.415  1.00  0.00           CT 
ATOM   3257  H1  ACN D 570      15.243  24.018  48.161  1.00  0.00           HC 
ATOM   3258  H2  ACN D 570      16.639  23.524  47.153  1.00  0.00           HC 
ATOM   3259  H3  ACN D 570      15.093  23.465  46.465  1.00  0.00           HC 
ATOM   3260  C2  ACN D 570      15.453  21.957  47.977  1.00  0.00           YC 
ATOM   3261  N   ACN D 570      15.214  20.903  48.353  1.00  0.00           YN 
TER
TER
ATOM   3262  C1  ACN D 571      23.437  57.657  52.611  1.00  0.00           CT 
ATOM   3263  H1  ACN D 571      24.155  57.013  53.120  1.00  0.00           HC 
ATOM   3264  H2  ACN D 571      23.472  58.666  53.031  1.00  0.00           HC 
ATOM   3265  H3  ACN D 571      22.418  57.353  52.846  1.00  0.00           HC 
ATOM   3266  C2  ACN D 571      23.768  57.655  51.179  1.00  0.00           YC 
ATOM   3267  N   ACN D 571      23.936  57.549  50.053  1.00  0.00           YN 
TER
TER
ATOM   3268  C1  ACN D 572      68.767  40.775  49.187  1.00  0.00           CT 
ATOM   3269  H1  ACN D 572      68.408  41.146  48.227  1.00  0.00           HC 
ATOM   3270  H2  ACN D 572      69.861  40.762  49.201  1.00  0.00           HC 
ATOM   3271  H3  ACN D 572      68.530  39.720  49.302  1.00  0.00           HC 
ATOM   3272  C2  ACN D 572      68.224  41.649  50.237  1.00  0.00           YC 
ATOM   3273  N   ACN D 572      67.696  42.238  51.062  1.00  0.00           YN 
TER
TER
ATOM   3274  C1  ACN D 573      60.733  38.781  12.079  1.00  0.00           CT 
ATOM   3275  H1  ACN D 573      61.574  38.465  11.462  1.00  0.00           HC 
ATOM   3276  H2  ACN D 573      60.153  39.550  11.560  1.00  0.00           HC 
ATOM   3277  H3  ACN D 573      61.084  39.322  12.955  1.00  0.00           HC 
ATOM   3278  C2  ACN D 573      59.918  37.593  12.370  1.00  0.00           YC 
ATOM   3279  N   ACN D 573      59.360  36.656  12.713  1.00  0.00           YN 
TER
TER
ATOM   3280  C1  ACN D 574      62.135  12.680   4.120  1.00  0.00           CT 
ATOM   3281  H1  ACN D 574      61.429  12.438   4.915  1.00  0.00           HC 
ATOM   3282  H2  ACN D 574      62.330  13.757   4.104  1.00  0.00           HC 
ATOM   3283  H3  ACN D 574      61.680  12.522   3.144  1.00  0.00           HC 
ATOM   3284  C2  ACN D 574      63.365  11.912   4.361  1.00  0.00           YC 
ATOM   3285  N   ACN D 574      64.266  11.216   4.465  1.00  0.00           YN 
TER
TER
ATOM   3286  C1  ACN D 575      42.461  32.920   8.169  1.00  0.00           CT 
ATOM   3287  H1  ACN D 575      42.997  32.877   7.221  1.00  0.00           HC 
ATOM   3288  H2  ACN D 575      42.221  33.958   8.420  1.00  0.00           HC 
ATOM   3289  H3  ACN D 575      43.116  32.638   8.991  1.00  0.00           HC 
ATOM   3290  C2  ACN D 575      41.248  32.101   8.036  1.00  0.00           YC 
ATOM   3291  N   ACN D 575      40.380  31.359   7.984  1.00  0.00           YN 
TER
TER
ATOM   3292  C1  ACN D 576      14.540   3.929  10.686  1.00  0.00           CT 
ATOM   3293  H1  ACN D 576      14.968   3.164  10.038  1.00  0.00           HC 
ATOM   3294  H2  ACN D 576      14.790   4.925  10.310  1.00  0.00           HC 
ATOM   3295  H3  ACN D 576      15.032   3.927  11.656  1.00  0.00           HC 
ATOM   3296  C2  ACN D 576      13.086   3.717  10.729  1.00  0.00           YC 
ATOM   3297  N   ACN D 576      11.978   3.474  10.875  1.00  0.00           YN 
TER
TER
ATOM   3298  C1  ACN D 577      40.126  19.447  68.348  1.00  0.00           CT 
ATOM   3299  H1  ACN D 577      39.960  18.403  68.081  1.00  0.00           HC 
ATOM   3300  H2  ACN D 577      39.223  19.870  68.797  1.00  0.00           HC 
ATOM   3301  H3  ACN D 577      40.237  20.057  67.454  1.00  0.00           HC 
ATOM   3302  C2  ACN D 577      41.266  19.497  69.275  1.00  0.00           YC 
ATOM   3303  N   ACN D 577      42.232  19.556  69.884  1.00  0.00           YN 
TER
TER
ATOM   3304  C1  ACN D 578      25.131  35.550  40.979  1.00  0.00           CT 
ATOM   3305  H1  ACN D 578      24.484  35.530  40.102  1.00  0.00           HC 
ATOM   3306  H2  ACN D 578      26.181  35.546  40.672  1.00  0.00           HC 
ATOM   3307  H3  ACN D 578      25.057  34.615  41.530  1.00  0.00           HC 
ATOM   3308  C2  ACN D 578      24.799  36.754  41.754  1.00  0.00           YC 
ATOM   3309  N   ACN D 578      24.452  37.609  42.429  1.00  0.00           YN 
TER
TER
ATOM   3310  C1  ACN D 579      12.598   9.222  46.570  1.00  0.00           CT 
ATOM   3311  H1  ACN D 579      11.883   9.188  45.748  1.00  0.00           HC 
ATOM   3312  H2  ACN D 579      12.723  10.251  46.918  1.00  0.00           HC 
ATOM   3313  H3  ACN D 579      13.599   8.984  46.215  1.00  0.00           HC 
ATOM   3314  C2  ACN D 579      12.097   8.346  47.638  1.00  0.00           YC 
ATOM   3315  N   ACN D 579      11.783   7.564  48.411  1.00  0.00           YN 
TER
TER
ATOM   3316  C1  ACN D 580      29.345  33.116  37.599  1.00  0.00           CT 
ATOM   3317  H1  ACN D 580      29.989  32.282  37.321  1.00  0.00           HC 
ATOM   3318  H2  ACN D 580      29.817  34.064  37.325  1.00  0.00           HC 
ATOM   3319  H3  ACN D 580      29.280  33.204  38.681  1.00  0.00           HC 
ATOM   3320  C2  ACN D 580      28.057  32.936  36.914  1.00  0.00           YC 
ATOM   3321  N   ACN D 580      27.012  32.729  36.497  1.00  0.00           YN 
TER
TER
ATOM   3322  C1  ACN D 581      15.970  49.428  47.176  1.00  0.00           CT 
ATOM   3323  H1  ACN D 581      15.849  48.432  47.604  1.00  0.00           HC 
ATOM   3324  H2  ACN D 581      15.020  49.970  47.209  1.00  0.00           HC 
ATOM   3325  H3  ACN D 581      16.153  49.365  46.106  1.00  0.00           HC 
ATOM   3326  C2  ACN D 581      17.015  50.121  47.943  1.00  0.00           YC 
ATOM   3327  N   ACN D 581      17.919  50.612  48.444  1.00  0.00           YN 
TER
TER
ATOM   3328  C1  ACN D 582      50.178  56.840  55.694  1.00  0.00           CT 
ATOM   3329  H1  ACN D 582      49.232  57.324  55.447  1.00  0.00           HC 
ATOM   3330  H2  ACN D 582      50.957  57.592  55.848  1.00  0.00           HC 
ATOM   3331  H3  ACN D 582      50.563  56.293  54.836  1.00  0.00           HC 
ATOM   3332  C2  ACN D 582      49.965  56.028  56.901  1.00  0.00           YC 
ATOM   3333  N   ACN D 582      49.771  55.291  57.753  1.00  0.00           YN 
TER
TER
ATOM   3334  C1  ACN D 583      54.720  66.236   4.852  1.00  0.00           CT 
ATOM   3335  H1  ACN D 583      53.727  66.004   4.465  1.00  0.00           HC 
ATOM   3336  H2  ACN D 583      54.700  67.187   5.392  1.00  0.00           HC 
ATOM   3337  H3  ACN D 583      55.406  66.456   4.037  1.00  0.00           HC 
ATOM   3338  C2  ACN D 583      55.131  65.127   5.725  1.00  0.00           YC 
ATOM   3339  N   ACN D 583      55.512  64.209   6.291  1.00  0.00           YN 
TER
TER
ATOM   3340  C1  ACN D 584      63.570  17.787  18.990  1.00  0.00           CT 
ATOM   3341  H1  ACN D 584      63.043  18.338  19.770  1.00  0.00           HC 
ATOM   3342  H2  ACN D 584      63.452  18.292  18.027  1.00  0.00           HC 
ATOM   3343  H3  ACN D 584      63.084  16.832  18.802  1.00  0.00           HC 
ATOM   3344  C2  ACN D 584      64.983  17.695  19.384  1.00  0.00           YC 
ATOM   3345  N   ACN D 584      66.050  17.501  19.749  1.00  0.00           YN 
TER
TER
ATOM   3346  C1  ACN D 585      20.679  60.638   3.566  1.00  0.00           CT 
ATOM   3347  H1  ACN D 585      19.688  60.318   3.890  1.00  0.00           HC 
ATOM   3348  H2  ACN D 585      20.644  61.674   3.217  1.00  0.00           HC 
ATOM   3349  H3  ACN D 585      20.976  60.109   2.664  1.00  0.00           HC 
ATOM   3350  C2  ACN D 585      21.596  60.482   4.705  1.00  0.00           YC 
ATOM   3351  N   ACN D 585      22.337  60.234   5.540  1.00  0.00           YN 
TER
TER
ATOM   3352  C1  ACN D 586       7.385  46.694   7.223  1.00  0.00           CT 
ATOM   3353  H1  ACN D 586       6.445  47.245   7.281  1.00  0.00           HC 
ATOM   3354  H2  ACN D 586       8.223  47.352   7.471  1.00  0.00           HC 
ATOM   3355  H3  ACN D 586       7.608  46.429   6.192  1.00  0.00           HC 
ATOM   3356  C2  ACN D 586       7.296  45.557   8.149  1.00  0.00           YC 
ATOM   3357  N   ACN D 586       7.181  44.598   8.761  1.00  0.00           YN 
TER
TER
ATOM   3358  C1  ACN D 587      19.157  20.225   6.789  1.00  0.00           CT 
ATOM   3359  H1  ACN D 587      19.093  19.341   6.154  1.00  0.00           HC 
ATOM   3360  H2  ACN D 587      18.471  20.131   7.637  1.00  0.00           HC 
ATOM   3361  H3  ACN D 587      18.755  21.095   6.274  1.00  0.00           HC 
ATOM   3362  C2  ACN D 587      20.552  20.359   7.234  1.00  0.00           YC 
ATOM   3363  N   ACN D 587      21.655  20.545   7.468  1.00  0.00           YN 
TER
TER
ATOM   3364  C1  ACN D 588      59.404  39.536  43.392  1.00  0.00           CT 
ATOM   3365  H1  ACN D 588      59.774  38.785  44.091  1.00  0.00           HC 
ATOM   3366  H2  ACN D 588      58.310  39.569  43.418  1.00  0.00           HC 
ATOM   3367  H3  ACN D 588      59.592  39.228  42.365  1.00  0.00           HC 
ATOM   3368  C2  ACN D 588      59.993  40.828  43.768  1.00  0.00           YC 
ATOM   3369  N   ACN D 588      60.554  41.804  43.970  1.00  0.00           YN 
TER
TER
ATOM   3370  C1  ACN D 589      66.025  34.097  28.343  1.00  0.00           CT 
ATOM   3371  H1  ACN D 589      66.900  33.980  28.983  1.00  0.00           HC 
ATOM   3372  H2  ACN D 589      65.184  34.490  28.922  1.00  0.00           HC 
ATOM   3373  H3  ACN D 589      65.645  33.125  28.033  1.00  0.00           HC 
ATOM   3374  C2  ACN D 589      66.392  34.998  27.241  1.00  0.00           YC 
ATOM   3375  N   ACN D 589      66.710  35.584  26.312  1.00  0.00           YN 
TER
TER
ATOM   3376  C1  ACN D 590      24.719  27.125  49.581  1.00  0.00           CT 
ATOM   3377  H1  ACN D 590      24.666  27.833  48.753  1.00  0.00           HC 
ATOM   3378  H2  ACN D 590      25.692  27.198  50.076  1.00  0.00           HC 
ATOM   3379  H3  ACN D 590      24.735  26.103  49.209  1.00  0.00           HC 
ATOM   3380  C2  ACN D 590      23.618  27.430  50.505  1.00  0.00           YC 
ATOM   3381  N   ACN D 590      22.686  27.574  51.152  1.00  0.00           YN 
TER
TER
ATOM   3382  C1  ACN D 591      40.025  68.855  37.354  1.00  0.00           CT 
ATOM   3383  H1  ACN D 591      40.282  69.852  36.995  1.00  0.00           HC 
ATOM   3384  H2  ACN D 591      39.249  68.919  38.122  1.00  0.00           HC 
ATOM   3385  H3  ACN D 591      40.854  68.424  37.912  1.00  0.00           HC 
ATOM   3386  C2  ACN D 591      39.579  68.063  36.199  1.00  0.00           YC 
ATOM   3387  N   ACN D 591      39.365  67.405  35.289  1.00  0.00           YN 
TER
TER
ATOM   3388  C1  ACN D 592       7.482   7.933  30.270  1.00  0.00           CT 
ATOM   3389  H1  ACN D 592       7.454   8.718  31.027  1.00  0.00           HC 
ATOM   3390  H2  ACN D 592       8.416   7.989  29.704  1.00  0.00           HC 
ATOM   3391  H3  ACN D 592       6.741   8.122  29.496  1.00  0.00           HC 
ATOM   3392  C2  ACN D 592       7.343   6.641  30.957  1.00  0.00           YC 
ATOM   3393  N   ACN D 592       7.097   5.649  31.470  1.00  0.00           YN 
TER
TER
ATOM   3394  C1  ACN D 593      38.955  56.117  15.270  1.00  0.00           CT 
ATOM   3395  H1  ACN D 593      38.949  57.093  15.755  1.00  0.00           HC 
ATOM   3396  H2  ACN D 593      38.146  55.495  15.665  1.00  0.00           HC 
ATOM   3397  H3  ACN D 593      39.835  55.549  15.563  1.00  0.00           HC 
ATOM   3398  C2  ACN D 593      38.812  56.335  13.823  1.00  0.00           YC 
ATOM   3399  N   ACN D 593      38.841  56.504  12.692  1.00  0.00           YN 
TER
TER
ATOM   3400  C1  ACN D 594      26.268  23.047  47.208  1.00  0.00           CT 
ATOM   3401  H1  ACN D 594      26.520  23.242  46.166  1.00  0.00           HC 
ATOM   3402  H2  ACN D 594      25.348  23.573  47.479  1.00  0.00           HC 
ATOM   3403  H3  ACN D 594      26.995  23.514  47.870  1.00  0.00           HC 
ATOM   3404  C2  ACN D 594      26.127  21.593  47.371  1.00  0.00           YC 
ATOM   3405  N   ACN D 594      26.153  20.461  47.533  1.00  0.00           YN 
TER
TER
ATOM   3406  C1  ACN D 595       2.319   0.768  41.921  1.00  0.00           CT 
ATOM   3407  H1  ACN D 595       2.402   0.147  42.813  1.00  0.00           HC 
ATOM   3408  H2  ACN D 595       1.504   0.410  41.286  1.00  0.00           HC 
ATOM   3409  H3  ACN D 595       3.183   0.626  41.275  1.00  0.00           HC 
ATOM   3410  C2  ACN D 595       2.096   2.154  42.359  1.00  0.00           YC 
ATOM   3411  N   ACN D 595       2.061   3.247  42.693  1.00  0.00           YN 
TER
TER
ATOM   3412  C1  ACN D 596      67.002  33.081  45.986  1.00  0.00           CT 
ATOM   3413  H1  ACN D 596      66.207  33.811  45.828  1.00  0.00           HC 
ATOM   3414  H2  ACN D 596      67.750  33.161  45.193  1.00  0.00           HC 
ATOM   3415  H3  ACN D 596      66.627  32.070  45.838  1.00  0.00           HC 
ATOM   3416  C2  ACN D 596      67.587  33.336  47.311  1.00  0.00           YC 
ATOM   3417  N   ACN D 596      67.951  33.440  48.389  1.00  0.00           YN 
TER
TER
ATOM   3418  C1  ACN D 597      49.911  22.893  33.279  1.00  0.00           CT 
ATOM   3419  H1  ACN D 597      50.003  23.085  32.209  1.00  0.00           HC 
ATOM   3420  H2  ACN D 597      50.105  23.810  33.844  1.00  0.00           HC 
ATOM   3421  H3  ACN D 597      50.715  22.246  33.622  1.00  0.00           HC 
ATOM   3422  C2  ACN D 597      48.555  22.381  33.527  1.00  0.00           YC 
ATOM   3423  N   ACN D 597      47.556  21.856  33.705  1.00  0.00           YN 
TER
TER
ATOM   3424  C1  ACN D 598      35.608   5.056  37.740  1.00  0.00           CT 
ATOM   3425  H1  ACN D 598      36.313   4.857  38.548  1.00  0.00           HC 
ATOM   3426  H2  ACN D 598      35.666   6.106  37.439  1.00  0.00           HC 
ATOM   3427  H3  ACN D 598      34.584   4.984  38.101  1.00  0.00           HC 
ATOM   3428  C2  ACN D 598      35.936   4.154  36.627  1.00  0.00           YC 
ATOM   3429  N   ACN D 598      36.098   3.364  35.816  1.00  0.00           YN 
TER
TER
ATOM   3430  C1  ACN D 599       6.300  48.339  23.639  1.00  0.00           CT 
ATOM   3431  H1  ACN D 599       6.971  47.596  24.072  1.00  0.00           HC 
ATOM   3432  H2  ACN D 599       6.475  48.424  22.563  1.00  0.00           HC 
ATOM   3433  H3  ACN D 599       6.559  49.337  23.987  1.00  0.00           HC 
ATOM   3434  C2  ACN D 599       4.921  47.920  23.931  1.00  0.00           YC 
ATOM   3435  N   ACN D 599       3.858  47.674  24.272  1.00  0.00           YN 
TER
TER
ATOM   3436  C1  ACN D 600      56.578  12.103  30.172  1.00  0.00           CT 
ATOM   3437  H1  ACN D 600      56.575  11.054  29.876  1.00  0.00           HC 
ATOM   3438  H2  ACN D 600      56.874  12.732  29.328  1.00  0.00           HC 
ATOM   3439  H3  ACN D 600      57.377  12.297  30.885  1.00  0.00           HC 
ATOM   3440  C2  ACN D 600      55.229  12.438  30.649  1.00  0.00           YC 
ATOM   3441  N   ACN D 600      54.225  12.665  31.148  1.00  0.00           YN 
TER
TER
ATOM   3442  C1  ACN D 601      29.003  18.919  16.867  1.00  0.00           CT 
ATOM   3443  H1  ACN D 601      28.641  19.220  17.850  1.00  0.00           HC 
ATOM   3444  H2  ACN D 601      29.007  17.828  16.785  1.00  0.00           HC 
ATOM   3445  H3  ACN D 601      30.060  19.153  16.761  1.00  0.00           HC 
ATOM   3446  C2  ACN D 601      28.128  19.534  15.858  1.00  0.00           YC 
ATOM   3447  N   ACN D 601      27.539  20.118  15.071  1.00  0.00           YN 
TER
TER
ATOM   3448  C1  ACN D 602      30.344  43.176  59.094  1.00  0.00           CT 
ATOM   3449  H1  ACN D 602      30.313  43.926  59.884  1.00  0.00           HC 
ATOM   3450  H2  ACN D 602      31.250  43.299  58.493  1.00  0.00           HC 
ATOM   3451  H3  ACN D 602      29.563  43.361  58.359  1.00  0.00           HC 
ATOM   3452  C2  ACN D 602      30.294  41.851  59.729  1.00  0.00           YC 
ATOM   3453  N   ACN D 602      30.116  40.828  60.207  1.00  0.00           YN 
TER
TER
ATOM   3454  C1  ACN D 603      39.107  33.363  13.891  1.00  0.00           CT 
ATOM   3455  H1  ACN D 603      39.597  33.902  14.703  1.00  0.00           HC 
ATOM   3456  H2  ACN D 603      39.199  32.284  14.047  1.00  0.00           HC 
ATOM   3457  H3  ACN D 603      39.650  33.500  12.959  1.00  0.00           HC 
ATOM   3458  C2  ACN D 603      37.700  33.786  13.856  1.00  0.00           YC 
ATOM   3459  N   ACN D 603      36.645  34.211  13.737  1.00  0.00           YN 
TER
TER
ATOM   3460  C1  ACN D 604      67.876  51.616  64.487  1.00  0.00           CT 
ATOM   3461  H1  ACN D 604      68.393  51.964  65.382  1.00  0.00           HC 
ATOM   3462  H2  ACN D 604      68.412  50.769  64.048  1.00  0.00           HC 
ATOM   3463  H3  ACN D 604      67.944  52.358  63.694  1.00  0.00           HC 
ATOM   3464  C2  ACN D 604      66.507  51.248  64.875  1.00  0.00           YC 
ATOM   3465  N   ACN D 604      65.406  51.092  65.142  1.00  0.00           YN 
TER
TER
ATOM   3466  C1  ACN D 605      38.589  49.688  57.195  1.00  0.00           CT 
ATOM   3467  H1  ACN D 605      39.678  49.700  57.155  1.00  0.00           HC 
ATOM   3468  H2  ACN D 605      38.240  50.166  58.115  1.00  0.00           HC 
ATOM   3469  H3  ACN D 605      38.222  48.672  57.319  1.00  0.00           HC 
ATOM   3470  C2  ACN D 605      38.088  50.385  56.001  1.00  0.00           YC 
ATOM   3471  N   ACN D 605      37.695  50.802  55.012  1.00  0.00           YN 
TER
TER
ATOM   3472  C1  ACN D 606      44.305  27.899   2.008  1.00  0.00           CT 
ATOM   3473  H1  ACN D 606      44.547  27.943   0.945  1.00  0.00           HC 
ATOM   3474  H2  ACN D 606      45.218  27.987   2.605  1.00  0.00           HC 
ATOM   3475  H3  ACN D 606      43.956  26.905   2.280  1.00  0.00           HC 
ATOM   3476  C2  ACN D 606      43.361  28.988   2.299  1.00  0.00           YC 
ATOM   3477  N   ACN D 606      42.526  29.742   2.501  1.00  0.00           YN 
TER
TER
ATOM   3478  C1  ACN D 607      61.586   1.532  66.108  1.00  0.00           CT 
ATOM   3479  H1  ACN D 607      60.523   1.379  65.920  1.00  0.00           HC 
ATOM   3480  H2  ACN D 607      62.177   0.808  65.540  1.00  0.00           HC 
ATOM   3481  H3  ACN D 607      61.835   1.266  67.134  1.00  0.00           HC 
ATOM   3482  C2  ACN D 607      61.914   2.914  65.731  1.00  0.00           YC 
ATOM   3483  N   ACN D 607      62.145   4.022  65.570  1.00  0.00           YN 
TER
TER
ATOM   3484  C1  ACN D 608       7.501  37.297  26.482  1.00  0.00           CT 
ATOM   3485  H1  ACN D 608       6.473  37.369  26.838  1.00  0.00           HC 
ATOM   3486  H2  ACN D 608       8.068  38.181  26.787  1.00  0.00           HC 
ATOM   3487  H3  ACN D 608       7.536  37.374  25.397  1.00  0.00           HC 
ATOM   3488  C2  ACN D 608       8.082  36.064  27.034  1.00  0.00           YC 
ATOM   3489  N   ACN D 608       8.492  35.044  27.345  1.00  0.00           YN 
TER
TER
ATOM   3490  C1  ACN D 609      36.159  14.720  39.111  1.00  0.00           CT 
ATOM   3491  H1  ACN D 609      36.721  14.162  38.362  1.00  0.00           HC 
ATOM   3492  H2  ACN D 609      36.772  15.530  39.516  1.00  0.00           HC 
ATOM   3493  H3  ACN D 609      35.987  14.109  39.995  1.00  0.00           HC 
ATOM   3494  C2  ACN D 609      34.941  15.234  38.468  1.00  0.00           YC 
ATOM   3495  N   ACN D 609      33.931  15.517  38.012  1.00  0.00           YN 
TER
TER
ATOM   3496  C1  ACN D 610      60.737  39.797  50.601  1.00  0.00           CT 
ATOM   3497  H1  ACN D 610      60.780  40.021  49.535  1.00  0.00           HC 
ATOM   3498  H2  ACN D 610      61.232  40.587  51.173  1.00  0.00           HC 
ATOM   3499  H3  ACN D 610      61.355  38.933  50.835  1.00  0.00           HC 
ATOM   3500  C2  ACN D 610      59.321  39.664  50.975  1.00  0.00           YC 
ATOM   3501  N   ACN D 610      58.235  39.424  51.241  1.00  0.00           YN 
TER
TER
ATOM   3502  C1  ACN D 611      19.241  29.424  15.908  1.00  0.00           CT 
ATOM   3503  H1  ACN D 611      18.822  29.055  16.845  1.00  0.00           HC 
ATOM   3504  H2  ACN D 611      18.694  30.311  15.574  1.00  0.00           HC 
ATOM   3505  H3  ACN D 611      19.043  28.724  15.099  1.00  0.00           HC 
ATOM   3506  C2  ACN D 611      20.663  29.719  16.137  1.00  0.00           YC 
ATOM   3507  N   ACN D 611      21.794  29.818  16.271  1.00  0.00           YN 
TER
TER
ATOM   3508  C1  ACN D 612      52.934  24.486  63.752  1.00  0.00           CT 
ATOM   3509  H1  ACN D 612      52.800  25.502  63.380  1.00  0.00           HC 
ATOM   3510  H2  ACN D 612      53.389  23.859  62.980  1.00  0.00           HC 
ATOM   3511  H3  ACN D 612      51.970  24.001  63.893  1.00  0.00           HC 
ATOM   3512  C2  ACN D 612      53.774  24.556  64.956  1.00  0.00           YC 
ATOM   3513  N   ACN D 612      54.308  24.618  65.965  1.00  0.00           YN 
TER
TER
ATOM   3514  C1  ACN D 613       2.103   4.345  51.324  1.00  0.00           CT 
ATOM   3515  H1  ACN D 613       2.928   3.717  51.660  1.00  0.00           HC 
ATOM   3516  H2  ACN D 613       1.442   3.777  50.663  1.00  0.00           HC 
ATOM   3517  H3  ACN D 613       2.464   5.127  50.659  1.00  0.00           HC 
ATOM   3518  C2  ACN D 613       1.391   4.827  52.517  1.00  0.00           YC 
ATOM   3519  N   ACN D 613       0.921   5.314  53.438  1.00  0.00           YN 
TER
TER
ATOM   3520  C1  ACN D 614      67.373   6.874  54.466  1.00  0.00           CT 
ATOM   3521  H1  ACN D 614      66.871   5.943  54.731  1.00  0.00           HC 
ATOM   3522  H2  ACN D 614      67.238   7.613  55.262  1.00  0.00           HC 
ATOM   3523  H3  ACN D 614      66.870   7.355  53.629  1.00  0.00           HC 
ATOM   3524  C2  ACN D 614      68.794   6.571  54.244  1.00  0.00           YC 
ATOM   3525  N   ACN D 614      69.866   6.319  53.936  1.00  0.00           YN 
TER
TER
ATOM   3526  C1  ACN D 615       7.313  42.640  52.733  1.00  0.00           CT 
ATOM   3527  H1  ACN D 615       7.915  42.429  51.849  1.00  0.00           HC 
ATOM   3528  H2  ACN D 615       6.277  42.328  52.568  1.00  0.00           HC 
ATOM   3529  H3  ACN D 615       7.202  43.714  52.872  1.00  0.00           HC 
ATOM   3530  C2  ACN D 615       7.918  41.929  53.868  1.00  0.00           YC 
ATOM   3531  N   ACN D 615       8.460  41.493  54.776  1.00  0.00           YN 
TER
TER
ATOM   3532  C1  ACN D 616      52.942  36.656  69.335  1.00  0.00           CT 
ATOM   3533  H1  ACN D 616      52.367  37.551  69.575  1.00  0.00           HC 
ATOM   3534  H2  ACN D 616      52.657  35.835  70.000  1.00  0.00           HC 
ATOM   3535  H3  ACN D 616      53.991  36.795  69.591  1.00  0.00           HC 
ATOM   3536  C2  ACN D 616      52.688  36.324  67.926  1.00  0.00           YC 
ATOM   3537  N   ACN D 616      52.604  36.142  66.800  1.00  0.00           YN 
TER
TER
ATOM   3538  C1  ACN D 617      24.300  37.755  54.328  1.00  0.00           CT 
ATOM   3539  H1  ACN D 617      23.428  37.699  54.979  1.00  0.00           HC 
ATOM   3540  H2  ACN D 617      25.206  37.509  54.889  1.00  0.00           HC 
ATOM   3541  H3  ACN D 617      24.492  38.784  54.034  1.00  0.00           HC 
ATOM   3542  C2  ACN D 617      24.087  36.822  53.211  1.00  0.00           YC 
ATOM   3543  N   ACN D 617      23.866  36.205  52.274  1.00  0.00           YN 
TER
TER
ATOM   3544  C1  ACN D 618      53.595  19.383  34.402  1.00  0.00           CT 
ATOM   3545  H1  ACN D 618      54.571  19.061  34.767  1.00  0.00           HC 
ATOM   3546  H2  ACN D 618      53.159  20.114  35.089  1.00  0.00           HC 
ATOM   3547  H3  ACN D 618      52.878  18.568  34.461  1.00  0.00           HC 
ATOM   3548  C2  ACN D 618      53.782  19.948  33.058  1.00  0.00           YC 
ATOM   3549  N   ACN D 618      53.899  20.260  31.964  1.00  0.00           YN 
TER
TER
ATOM   3550  C1  ACN D 619      20.903  12.078  51.542  1.00  0.00           CT 
ATOM   3551  H1  ACN D 619      21.313  12.587  52.415  1.00  0.00           HC 
ATOM   3552  H2  ACN D 619      21.211  12.592  50.627  1.00  0.00           HC 
ATOM   3553  H3  ACN D 619      19.821  12.191  51.508  1.00  0.00           HC 
ATOM   3554  C2  ACN D 619      21.379  10.687  51.569  1.00  0.00           YC 
ATOM   3555  N   ACN D 619      21.631   9.576  51.658  1.00  0.00           YN 
TER
TER
ATOM   3556  C1  ACN D 620      53.251  17.633  37.160  1.00  0.00           CT 
ATOM   3557  H1  ACN D 620      52.815  17.450  38.142  1.00  0.00           HC 
ATOM   3558  H2  ACN D 620      52.483  17.550  36.385  1.00  0.00           HC 
ATOM   3559  H3  ACN D 620      53.930  16.828  36.887  1.00  0.00           HC 
ATOM   3560  C2  ACN D 620      53.856  18.973  37.180  1.00  0.00           YC 
ATOM   3561  N   ACN D 620      54.445  19.951  37.232  1.00  0.00           YN 
TER
TER
ATOM   3562  C1  ACN D 621      53.899  59.646  63.820  1.00  0.00           CT 
ATOM   3563  H1  ACN D 621      54.988  59.683  63.792  1.00  0.00           HC 
ATOM   3564  H2  ACN D 621      53.557  59.372  64.823  1.00  0.00           HC 
ATOM   3565  H3  ACN D 621      53.529  58.814  63.224  1.00  0.00           HC 
ATOM   3566  C2  ACN D 621      53.395  60.967  63.418  1.00  0.00           YC 
ATOM   3567  N   ACN D 621      52.998  61.944  62.976  1.00  0.00           YN 
TER
TER
ATOM   3568  C1  ACN D 622      19.942  52.876  47.392  1.00  0.00           CT 
ATOM   3569  H1  ACN D 622      20.979  52.556  47.294  1.00  0.00           HC 
ATOM   3570  H2  ACN D 622      19.758  53.258  48.401  1.00  0.00           HC 
ATOM   3571  H3  ACN D 622      19.272  52.020  47.352  1.00  0.00           HC 
ATOM   3572  C2  ACN D 622      19.692  53.905  46.372  1.00  0.00           YC 
ATOM   3573  N   ACN D 622      19.455  54.601  45.496  1.00  0.00           YN 
TER
TER
ATOM   3574  C1  ACN D 623      57.126  31.068  47.981  1.00  0.00           CT 
ATOM   3575  H1  ACN D 623      57.519  30.618  48.893  1.00  0.00           HC 
ATOM   3576  H2  ACN D 623      56.140  31.503  48.169  1.00  0.00           HC 
ATOM   3577  H3  ACN D 623      56.894  30.301  47.246  1.00  0.00           HC 
ATOM   3578  C2  ACN D 623      58.088  32.085  47.531  1.00  0.00           YC 
ATOM   3579  N   ACN D 623      58.894  32.774  47.104  1.00  0.00           YN 
TER
TER
ATOM   3580  C1  ACN D 624      25.907  38.723   9.517  1.00  0.00           CT 
ATOM   3581  H1  ACN D 624      25.644  38.799  10.573  1.00  0.00           HC 
ATOM   3582  H2  ACN D 624      26.739  39.395   9.287  1.00  0.00           HC 
ATOM   3583  H3  ACN D 624      25.113  39.131   8.895  1.00  0.00           HC 
ATOM   3584  C2  ACN D 624      26.251  37.321   9.241  1.00  0.00           YC 
ATOM   3585  N   ACN D 624      26.385  36.213   8.990  1.00  0.00           YN 
TER
TER
ATOM   3586  C1  ACN D 625      36.088  17.208  44.845  1.00  0.00           CT 
ATOM   3587  H1  ACN D 625      36.038  16.533  45.700  1.00  0.00           HC 
ATOM   3588  H2  ACN D 625      35.097  17.619  44.631  1.00  0.00           HC 
ATOM   3589  H3  ACN D 625      36.301  16.654  43.933  1.00  0.00           HC 
ATOM   3590  C2  ACN D 625      37.055  18.267  45.166  1.00  0.00           YC 
ATOM   3591  N   ACN D 625      37.904  19.010  45.354  1.00  0.00           YN 
TER
TER
ATOM   3592  C1  ACN D 626      56.036  10.880  16.419  1.00  0.00           CT 
ATOM   3593  H1  ACN D 626      55.589  10.662  17.389  1.00  0.00           HC 
ATOM   3594  H2  ACN D 626      56.968  11.438  16.549  1.00  0.00           HC 
ATOM   3595  H3  ACN D 626      55.425  11.593  15.868  1.00  0.00           HC 
ATOM   3596  C2  ACN D 626      56.263   9.600  15.732  1.00  0.00           YC 
ATOM   3597  N   ACN D 626      56.314   8.623  15.141  1.00  0.00           YN 
TER
TER
ATOM   3598  C1  ACN D 627       4.215  46.229  37.719  1.00  0.00           CT 
ATOM   3599  H1  ACN D 627       3.656  46.088  38.644  1.00  0.00           HC 
ATOM   3600  H2  ACN D 627       4.080  47.250  37.349  1.00  0.00           HC 
ATOM   3601  H3  ACN D 627       3.777  45.642  36.915  1.00  0.00           HC 
ATOM   3602  C2  ACN D 627       5.628  45.938  38.000  1.00  0.00           YC 
ATOM   3603  N   ACN D 627       6.700  45.581  38.177  1.00  0.00           YN 
TER
TER
ATOM   3604  C1  ACN D 628      40.761  52.634  37.406  1.00  0.00           CT 
ATOM   3605  H1  ACN D 628      40.257  53.586  37.578  1.00  0.00           HC 
ATOM   3606  H2  ACN D 628      40.048  51.890  37.039  1.00  0.00           HC 
ATOM   3607  H3  ACN D 628      41.077  52.194  38.350  1.00  0.00           HC 
ATOM   3608  C2  ACN D 628      41.844  52.868  36.440  1.00  0.00           YC 
ATOM   3609  N   ACN D 628      42.769  53.070  35.799  1.00  0.00           YN 
TER
TER
ATOM   3610  C1  ACN D 629      17.402  20.480  33.775  1.00  0.00           CT 
ATOM   3611  H1  ACN D 629      17.568  21.018  32.841  1.00  0.00           HC 
ATOM   3612  H2  ACN D 629      16.383  20.652  34.133  1.00  0.00           HC 
ATOM   3613  H3  ACN D 629      17.995  20.917  34.576  1.00  0.00           HC 
ATOM   3614  C2  ACN D 629      17.656  19.054  33.524  1.00  0.00           YC 
ATOM   3615  N   ACN D 629      17.983  17.970  33.369  1.00  0.00           YN 
TER
TER
ATOM   3616  C1  ACN D 630      24.508  22.032  43.897  1.00  0.00           CT 
ATOM   3617  H1  ACN D 630      25.110  21.848  43.007  1.00  0.00           HC 
ATOM   3618  H2  ACN D 630      23.932  22.955  43.778  1.00  0.00           HC 
ATOM   3619  H3  ACN D 630      25.145  22.276  44.745  1.00  0.00           HC 
ATOM   3620  C2  ACN D 630      23.632  20.869  44.096  1.00  0.00           YC 
ATOM   3621  N   ACN D 630      23.051  19.913  44.333  1.00  0.00           YN 
TER
TER
ATOM   3622  C1  ACN D 631       1.279  33.057   7.150  1.00  0.00           CT 
ATOM   3623  H1  ACN D 631       0.526  33.335   6.412  1.00  0.00           HC 
ATOM   3624  H2  ACN D 631       1.702  32.077   6.906  1.00  0.00           HC 
ATOM   3625  H3  ACN D 631       0.815  32.865   8.115  1.00  0.00           HC 
ATOM   3626  C2  ACN D 631       2.310  34.104   7.156  1.00  0.00           YC 
ATOM   3627  N   ACN D 631       3.039  34.979   7.263  1.00  0.00           YN 
TER
TER
ATOM   3628  C1  ACN D 632      51.439  21.647  62.602  1.00  0.00           CT 
ATOM   3629  H1  ACN D 632      51.496  22.523  61.954  1.00  0.00           HC 
ATOM   3630  H2  ACN D 632      52.120  21.762  63.451  1.00  0.00           HC 
ATOM   3631  H3  ACN D 632      51.854  20.775  62.101  1.00  0.00           HC 
ATOM   3632  C2  ACN D 632      50.044  21.503  63.042  1.00  0.00           YC 
ATOM   3633  N   ACN D 632      48.942  21.307  63.274  1.00  0.00           YN 
TER
TER
ATOM   3634  C1  ACN D 633      25.783  62.148  15.851  1.00  0.00           CT 
ATOM   3635  H1  ACN D 633      25.610  63.224  15.893  1.00  0.00           HC 
ATOM   3636  H2  ACN D 633      24.857  61.608  16.067  1.00  0.00           HC 
ATOM   3637  H3  ACN D 633      26.422  61.832  16.673  1.00  0.00           HC 
ATOM   3638  C2  ACN D 633      26.296  61.829  14.510  1.00  0.00           YC 
ATOM   3639  N   ACN D 633      26.822  61.596  13.522  1.00  0.00           YN 
TER
TER
ATOM   3640  C1  ACN D 634      39.484  54.781  54.884  1.00  0.00           CT 
ATOM   3641  H1  ACN D 634      40.263  55.420  54.468  1.00  0.00           HC 
ATOM   3642  H2  ACN D 634      38.515  55.032  54.443  1.00  0.00           HC 
ATOM   3643  H3  ACN D 634      39.318  55.015  55.934  1.00  0.00           HC 
ATOM   3644  C2  ACN D 634      39.857  53.385  54.613  1.00  0.00           YC 
ATOM   3645  N   ACN D 634      40.208  52.300  54.528  1.00  0.00           YN 
TER
TER
ATOM   3646  C1  ACN D 635      69.460  17.745  26.357  1.00  0.00           CT 
ATOM   3647  H1  ACN D 635      69.980  16.978  25.782  1.00  0.00           HC 
ATOM   3648  H2  ACN D 635      70.000  17.950  27.286  1.00  0.00           HC 
ATOM   3649  H3  ACN D 635      68.511  17.365  26.730  1.00  0.00           HC 
ATOM   3650  C2  ACN D 635      69.357  18.945  25.514  1.00  0.00           YC 
ATOM   3651  N   ACN D 635      69.153  19.829  24.819  1.00  0.00           YN 
TER
TER
ATOM   3652  C1  ACN D 636      25.362  27.595  41.680  1.00  0.00           CT 
ATOM   3653  H1  ACN D 636      25.220  26.699  42.285  1.00  0.00           HC 
ATOM   3654  H2  ACN D 636      24.454  27.812  41.109  1.00  0.00           HC 
ATOM   3655  H3  ACN D 636      26.085  27.411  40.888  1.00  0.00           HC 
ATOM   3656  C2  ACN D 636      25.707  28.699  42.588  1.00  0.00           YC 
ATOM   3657  N   ACN D 636      26.109  29.524  43.270  1.00  0.00           YN 
TER
TER
ATOM   3658  C1  ACN D 637      14.240  26.719  33.205  1.00  0.00           CT 
ATOM   3659  H1  ACN D 637      14.355  27.128  34.210  1.00  0.00           HC 
ATOM   3660  H2  ACN D 637      15.014  25.971  33.012  1.00  0.00           HC 
ATOM   3661  H3  ACN D 637      14.469  27.475  32.457  1.00  0.00           HC 
ATOM   3662  C2  ACN D 637      12.892  26.141  33.108  1.00  0.00           YC 
ATOM   3663  N   ACN D 637      11.803  25.815  32.984  1.00  0.00           YN 
TER
TER
ATOM   3664  C1  ACN D 638       9.392  54.002  64.032  1.00  0.00           CT 
ATOM   3665  H1  ACN D 638       8.582  54.630  63.659  1.00  0.00           HC 
ATOM   3666  H2  ACN D 638       8.986  53.172  64.617  1.00  0.00           HC 
ATOM   3667  H3  ACN D 638       9.976  54.536  64.779  1.00  0.00           HC 
ATOM   3668  C2  ACN D 638      10.159  53.524  62.873  1.00  0.00           YC 
ATOM   3669  N   ACN D 638      10.837  53.264  61.990  1.00  0.00           YN 
TER
TER
ATOM   3670  C1  ACN D 639      60.437  21.311  47.980  1.00  0.00           CT 
ATOM   3671  H1  ACN D 639      61.002  21.319  48.912  1.00  0.00           HC 
ATOM   3672  H2  ACN D 639      60.399  20.297  47.570  1.00  0.00           HC 
ATOM   3673  H3  ACN D 639      60.977  21.846  47.201  1.00  0.00           HC 
ATOM   3674  C2  ACN D 639      59.091  21.829  48.267  1.00  0.00           YC 
ATOM   3675  N   ACN D 639      58.095  22.357  48.455  1.00  0.00           YN 
TER
TER
ATOM   3676  C1  ACN D 640      48.964  58.391  65.904  1.00  0.00           CT 
ATOM   3677  H1  ACN D 640      47.952  58.087  66.172  1.00  0.00           HC 
ATOM   3678  H2  ACN D 640      49.534  58.640  66.803  1.00  0.00           HC 
ATOM   3679  H3  ACN D 640      48.949  59.344  65.379  1.00  0.00           HC 
ATOM   3680  C2  ACN D 640      49.582  57.284  65.160  1.00  0.00           YC 
ATOM   3681  N   ACN D 640      50.017  56.486  64.466  1.00  0.00           YN 
TER
TER
ATOM   3682  C1  ACN D 641       5.200  66.272  25.827  1.00  0.00           CT 
ATOM   3683  H1  ACN D 641       4.531  67.113  26.012  1.00  0.00           HC 
ATOM   3684  H2  ACN D 641       5.358  66.146  24.752  1.00  0.00           HC 
ATOM   3685  H3  ACN D 641       4.715  65.334  26.092  1.00  0.00           HC 
ATOM   3686  C2  ACN D 641       6.462  66.537  26.533  1.00  0.00           YC 
ATOM   3687  N   ACN D 641       7.388  66.673  27.189  1.00  0.00           YN 
TER
TER
ATOM   3688  C1  ACN D 642      54.764  16.270  59.794  1.00  0.00           CT 
ATOM   3689  H1  ACN D 642      53.886  15.808  60.248  1.00  0.00           HC 
ATOM   3690  H2  ACN D 642      55.605  15.570  59.804  1.00  0.00           HC 
ATOM   3691  H3  ACN D 642      55.138  17.076  60.422  1.00  0.00           HC 
ATOM   3692  C2  ACN D 642      54.405  16.667  58.425  1.00  0.00           YC 
ATOM   3693  N   ACN D 642      54.092  17.100  57.414  1.00  0.00           YN 
TER
TER
ATOM   3694  C1  ACN D 643      17.378  40.758   3.246  1.00  0.00           CT 
ATOM   3695  H1  ACN D 643      18.237  41.428   3.287  1.00  0.00           HC 
ATOM   3696  H2  ACN D 643      16.615  41.077   3.962  1.00  0.00           HC 
ATOM   3697  H3  ACN D 643      17.643  39.774   3.627  1.00  0.00           HC 
ATOM   3698  C2  ACN D 643      16.865  40.770   1.868  1.00  0.00           YC 
ATOM   3699  N   ACN D 643      16.549  40.669   0.774  1.00  0.00           YN 
TER
TER
ATOM   3700  C1  ACN D 644      16.433  51.580  16.016  1.00  0.00           CT 
ATOM   3701  H1  ACN D 644      15.857  51.553  16.942  1.00  0.00           HC 
ATOM   3702  H2  ACN D 644      17.168  52.389  16.053  1.00  0.00           HC 
ATOM   3703  H3  ACN D 644      15.804  51.890  15.184  1.00  0.00           HC 
ATOM   3704  C2  ACN D 644      17.078  50.270  15.850  1.00  0.00           YC 
ATOM   3705  N   ACN D 644      17.467  49.214  15.646  1.00  0.00           YN 
TER
TER
ATOM   3706  C1  ACN D 645      26.415  18.197  39.197  1.00  0.00           CT 
ATOM   3707  H1  ACN D 645      26.344  17.111  39.131  1.00  0.00           HC 
ATOM   3708  H2  ACN D 645      26.732  18.493  40.202  1.00  0.00           HC 
ATOM   3709  H3  ACN D 645      25.427  18.649  39.134  1.00  0.00           HC 
ATOM   3710  C2  ACN D 645      27.369  18.648  38.174  1.00  0.00           YC 
ATOM   3711  N   ACN D 645      28.000  19.015  37.294  1.00  0.00           YN 
TER
TER
ATOM   3712  C1  ACN D 646      39.275  20.513  30.402  1.00  0.00           CT 
ATOM   3713  H1  ACN D 646      38.808  21.462  30.670  1.00  0.00           HC 
ATOM   3714  H2  ACN D 646      38.839  20.128  29.476  1.00  0.00           HC 
ATOM   3715  H3  ACN D 646      39.003  19.739  31.115  1.00  0.00           HC 
ATOM   3716  C2  ACN D 646      40.719  20.747  30.263  1.00  0.00           YC 
ATOM   3717  N   ACN D 646      41.853  20.892  30.289  1.00  0.00           YN 
TER
TER
ATOM   3718  C1  ACN D 647       1.856  33.238  41.948  1.00  0.00           CT 
ATOM   3719  H1  ACN D 647       1.075  33.543  41.250  1.00  0.00           HC 
ATOM   3720  H2  ACN D 647       1.497  33.326  42.977  1.00  0.00           HC 
ATOM   3721  H3  ACN D 647       2.677  33.951  41.937  1.00  0.00           HC 
ATOM   3722  C2  ACN D 647       2.232  31.855  41.623  1.00  0.00           YC 
ATOM   3723  N   ACN D 647       2.624  30.834  41.289  1.00  0.00           YN 
TER
TER
ATOM   3724  C1  ACN D 648       4.937  26.897  43.119  1.00  0.00           CT 
ATOM   3725  H1  ACN D 648       3.998  26.350  43.214  1.00  0.00           HC 
ATOM   3726  H2  ACN D 648       4.743  27.930  42.816  1.00  0.00           HC 
ATOM   3727  H3  ACN D 648       5.514  26.522  42.276  1.00  0.00           HC 
ATOM   3728  C2  ACN D 648       5.626  26.834  44.416  1.00  0.00           YC 
ATOM   3729  N   ACN D 648       6.226  26.672  45.376  1.00  0.00           YN 
TER
TER
ATOM   3730  C1  ACN D 649      41.104  58.849  15.095  1.00  0.00           CT 
ATOM   3731  H1  ACN D 649      40.736  57.933  14.631  1.00  0.00           HC 
ATOM   3732  H2  ACN D 649      42.188  58.926  14.969  1.00  0.00           HC 
ATOM   3733  H3  ACN D 649      41.009  58.794  16.177  1.00  0.00           HC 
ATOM   3734  C2  ACN D 649      40.404  59.981  14.470  1.00  0.00           YC 
ATOM   3735  N   ACN D 649      39.768  60.850  14.086  1.00  0.00           YN 
TER
TER
ATOM   3736  C1  ACN D 650      18.072  48.642  54.417  1.00  0.00           CT 
ATOM   3737  H1  ACN D 650      17.738  49.331  55.193  1.00  0.00           HC 
ATOM   3738  H2  ACN D 650      17.562  47.680  54.522  1.00  0.00           HC 
ATOM   3739  H3  ACN D 650      19.111  48.360  54.577  1.00  0.00           HC 
ATOM   3740  C2  ACN D 650      17.793  49.263  53.114  1.00  0.00           YC 
ATOM   3741  N   ACN D 650      17.706  49.798  52.107  1.00  0.00           YN 
TER
TER
ATOM   3742  C1  ACN D 651      19.561  64.419  55.889  1.00  0.00           CT 
ATOM   3743  H1  ACN D 651      18.544  64.587  56.244  1.00  0.00           HC 
ATOM   3744  H2  ACN D 651      19.984  65.350  55.501  1.00  0.00           HC 
ATOM   3745  H3  ACN D 651      19.557  63.790  55.001  1.00  0.00           HC 
ATOM   3746  C2  ACN D 651      20.348  63.895  57.015  1.00  0.00           YC 
ATOM   3747  N   ACN D 651      20.927  63.360  57.843  1.00  0.00           YN 
TER
TER
ATOM   3748  C1  ACN D 652      67.849   8.429  43.815  1.00  0.00           CT 
ATOM   3749  H1  ACN D 652      67.640   9.454  44.123  1.00  0.00           HC 
ATOM   3750  H2  ACN D 652      66.973   7.998  43.320  1.00  0.00           HC 
ATOM   3751  H3  ACN D 652      67.954   7.783  44.684  1.00  0.00           HC 
ATOM   3752  C2  ACN D 652      69.015   8.458  42.920  1.00  0.00           YC 
ATOM   3753  N   ACN D 652      70.000   8.458  42.339  1.00  0.00           YN 
TER
TER
ATOM   3754  C1  ACN D 653      68.728  52.360  21.166  1.00  0.00           CT 
ATOM   3755  H1  ACN D 653      69.198  52.474  20.188  1.00  0.00           HC 
ATOM   3756  H2  ACN D 653      68.242  53.294  21.462  1.00  0.00           HC 
ATOM   3757  H3  ACN D 653      69.483  52.247  21.941  1.00  0.00           HC 
ATOM   3758  C2  ACN D 653      67.765  51.253  21.075  1.00  0.00           YC 
ATOM   3759  N   ACN D 653      67.120  50.309  21.048  1.00  0.00           YN 
TER
TER
ATOM   3760  C1  ACN D 654      24.993  61.388  66.885  1.00  0.00           CT 
ATOM   3761  H1  ACN D 654      24.821  61.548  67.950  1.00  0.00           HC 
ATOM   3762  H2  ACN D 654      26.034  61.611  66.633  1.00  0.00           HC 
ATOM   3763  H3  ACN D 654      24.457  62.130  66.296  1.00  0.00           HC 
ATOM   3764  C2  ACN D 654      24.650  59.991  66.581  1.00  0.00           YC 
ATOM   3765  N   ACN D 654      24.256  58.952  66.313  1.00  0.00           YN 
TER
TER
ATOM   3766  C1  ACN D 655      43.857  45.000  35.889  1.00  0.00           CT 
ATOM   3767  H1  ACN D 655      44.453  44.432  36.604  1.00  0.00           HC 
ATOM   3768  H2  ACN D 655      43.609  45.983  36.301  1.00  0.00           HC 
ATOM   3769  H3  ACN D 655      42.872  44.553  35.773  1.00  0.00           HC 
ATOM   3770  C2  ACN D 655      44.635  45.114  34.647  1.00  0.00           YC 
ATOM   3771  N   ACN D 655      45.174  45.088  33.639  1.00  0.00           YN 
TER
TER
ATOM   3772  C1  ACN D 656      45.619  54.510  43.900  1.00  0.00           CT 
ATOM   3773  H1  ACN D 656      44.638  54.038  43.951  1.00  0.00           HC 
ATOM   3774  H2  ACN D 656      46.094  54.288  42.940  1.00  0.00           HC 
ATOM   3775  H3  ACN D 656      46.306  54.042  44.601  1.00  0.00           HC 
ATOM   3776  C2  ACN D 656      45.432  55.956  44.089  1.00  0.00           YC 
ATOM   3777  N   ACN D 656      45.308  57.057  44.371  1.00  0.00           YN 
TER
TER
ATOM   3778  C1  ACN D 657      50.166  58.614   1.631  1.00  0.00           CT 
ATOM   3779  H1  ACN D 657      49.223  58.134   1.366  1.00  0.00           HC 
ATOM   3780  H2  ACN D 657      50.248  59.584   1.132  1.00  0.00           HC 
ATOM   3781  H3  ACN D 657      51.004  58.071   1.200  1.00  0.00           HC 
ATOM   3782  C2  ACN D 657      50.203  58.753   3.094  1.00  0.00           YC 
ATOM   3783  N   ACN D 657      50.299  58.738   4.233  1.00  0.00           YN 
TER
TER
ATOM   3784  C1  ACN D 658      53.668  59.918  29.905  1.00  0.00           CT 
ATOM   3785  H1  ACN D 658      52.976  59.216  30.372  1.00  0.00           HC 
ATOM   3786  H2  ACN D 658      54.554  59.389  29.544  1.00  0.00           HC 
ATOM   3787  H3  ACN D 658      54.095  60.585  30.650  1.00  0.00           HC 
ATOM   3788  C2  ACN D 658      52.954  60.589  28.809  1.00  0.00           YC 
ATOM   3789  N   ACN D 658      52.367  61.211  28.050  1.00  0.00           YN 
TER
TER
ATOM   3790  C1  ACN D 659      14.470  12.441  26.964  1.00  0.00           CT 
ATOM   3791  H1  ACN D 659      15.194  12.308  27.769  1.00  0.00           HC 
ATOM   3792  H2  ACN D 659      14.046  11.475  26.675  1.00  0.00           HC 
ATOM   3793  H3  ACN D 659      14.969  12.749  26.048  1.00  0.00           HC 
ATOM   3794  C2  ACN D 659      13.432  13.365  27.443  1.00  0.00           YC 
ATOM   3795  N   ACN D 659      12.702  14.186  27.759  1.00  0.00           YN 
TER
TER
ATOM   3796  C1  ACN D 660      39.041  31.531  29.168  1.00  0.00           CT 
ATOM   3797  H1  ACN D 660      38.111  31.613  29.731  1.00  0.00           HC 
ATOM   3798  H2  ACN D 660      39.023  32.211  28.310  1.00  0.00           HC 
ATOM   3799  H3  ACN D 660      39.108  30.561  28.681  1.00  0.00           HC 
ATOM   3800  C2  ACN D 660      40.149  31.843  30.082  1.00  0.00           YC 
ATOM   3801  N   ACN D 660      41.018  31.949  30.818  1.00  0.00           YN 
TER
TER
ATOM   3802  C1  ACN D 661      27.997  57.183  11.448  1.00  0.00           CT 
ATOM   3803  H1  ACN D 661      27.356  57.476  10.616  1.00  0.00           HC 
ATOM   3804  H2  ACN D 661      27.527  56.379  12.022  1.00  0.00           HC 
ATOM   3805  H3  ACN D 661      28.053  57.980  12.186  1.00  0.00           HC 
ATOM   3806  C2  ACN D 661      29.291  56.764  10.890  1.00  0.00           YC 
ATOM   3807  N   ACN D 661      30.339  56.571  10.475  1.00  0.00           YN 
TER
TER
ATOM   3808  C1  ACN D 662      23.543  21.730  50.237  1.00  0.00           CT 
ATOM   3809  H1  ACN D 662      24.492  21.996  50.704  1.00  0.00           HC 
ATOM   3810  H2  ACN D 662      22.836  22.560  50.325  1.00  0.00           HC 
ATOM   3811  H3  ACN D 662      23.043  20.950  50.806  1.00  0.00           HC 
ATOM   3812  C2  ACN D 662      23.813  21.395  48.831  1.00  0.00           YC 
ATOM   3813  N   ACN D 662      24.035  21.002  47.781  1.00  0.00           YN 
TER
TER
ATOM   3814  C1  ACN D 663      14.849  58.597  47.954  1.00  0.00           CT 
ATOM   3815  H1  ACN D 663      14.815  58.346  46.893  1.00  0.00           HC 
ATOM   3816  H2  ACN D 663      15.883  58.762  48.269  1.00  0.00           HC 
ATOM   3817  H3  ACN D 663      14.567  57.737  48.559  1.00  0.00           HC 
ATOM   3818  C2  ACN D 663      14.022  59.795  48.159  1.00  0.00           YC 
ATOM   3819  N   ACN D 663      13.274  60.639  48.345  1.00  0.00           YN 
TER
TER
ATOM   3820  C1  ACN D 664      66.962  26.898  20.560  1.00  0.00           CT 
ATOM   3821  H1  ACN D 664      67.726  27.663  20.417  1.00  0.00           HC 
ATOM   3822  H2  ACN D 664      67.128  26.067  19.868  1.00  0.00           HC 
ATOM   3823  H3  ACN D 664      65.989  27.265  20.239  1.00  0.00           HC 
ATOM   3824  C2  ACN D 664      67.026  26.456  21.961  1.00  0.00           YC 
ATOM   3825  N   ACN D 664      66.979  26.210  23.076  1.00  0.00           YN 
TER
TER
ATOM   3826  C1  ACN D 665      49.558  28.977  18.826  1.00  0.00           CT 
ATOM   3827  H1  ACN D 665      49.289  28.719  19.851  1.00  0.00           HC 
ATOM   3828  H2  ACN D 665      49.684  30.060  18.731  1.00  0.00           HC 
ATOM   3829  H3  ACN D 665      48.723  28.791  18.154  1.00  0.00           HC 
ATOM   3830  C2  ACN D 665      50.795  28.257  18.492  1.00  0.00           YC 
ATOM   3831  N   ACN D 665      51.675  27.596  18.182  1.00  0.00           YN 
TER
TER
ATOM   3832  C1  ACN D 666      59.020  39.705  39.961  1.00  0.00           CT 
ATOM   3833  H1  ACN D 666      58.538  39.965  39.018  1.00  0.00           HC 
ATOM   3834  H2  ACN D 666      58.383  39.024  40.534  1.00  0.00           HC 
ATOM   3835  H3  ACN D 666      59.066  40.572  40.617  1.00  0.00           HC 
ATOM   3836  C2  ACN D 666      60.320  39.095  39.648  1.00  0.00           YC 
ATOM   3837  N   ACN D 666      61.385  38.749  39.416  1.00  0.00           YN 
TER
TER
ATOM   3838  C1  ACN D 667      28.689  60.253  14.311  1.00  0.00           CT 
ATOM   3839  H1  ACN D 667      29.298  59.538  14.864  1.00  0.00           HC 
ATOM   3840  H2  ACN D 667      29.283  60.723  13.522  1.00  0.00           HC 
ATOM   3841  H3  ACN D 667      28.438  61.106  14.938  1.00  0.00           HC 
ATOM   3842  C2  ACN D 667      27.535  59.528  13.761  1.00  0.00           YC 
ATOM   3843  N   ACN D 667      26.569  59.002  13.449  1.00  0.00           YN 
TER
TER
ATOM   3844  C1  ACN D 668      25.500  60.143  54.258  1.00  0.00           CT 
ATOM   3845  H1  ACN D 668      24.988  59.464  54.941  1.00  0.00           HC 
ATOM   3846  H2  ACN D 668      24.885  60.318  53.370  1.00  0.00           HC 
ATOM   3847  H3  ACN D 668      26.378  59.664  53.830  1.00  0.00           HC 
ATOM   3848  C2  ACN D 668      25.768  61.392  54.984  1.00  0.00           YC 
ATOM   3849  N   ACN D 668      26.101  62.308  55.582  1.00  0.00           YN 
TER
TER
ATOM   3850  C1  ACN D 669      41.560  31.846  11.949  1.00  0.00           CT 
ATOM   3851  H1  ACN D 669      41.301  31.095  12.696  1.00  0.00           HC 
ATOM   3852  H2  ACN D 669      40.719  32.004  11.266  1.00  0.00           HC 
ATOM   3853  H3  ACN D 669      42.325  31.467  11.275  1.00  0.00           HC 
ATOM   3854  C2  ACN D 669      41.919  33.082  12.660  1.00  0.00           YC 
ATOM   3855  N   ACN D 669      42.329  33.997  13.209  1.00  0.00           YN 
TER
TER
ATOM   3856  C1  ACN D 670      59.454  54.881  48.526  1.00  0.00           CT 
ATOM   3857  H1  ACN D 670      60.081  55.616  48.020  1.00  0.00           HC 
ATOM   3858  H2  ACN D 670      59.946  54.531  49.438  1.00  0.00           HC 
ATOM   3859  H3  ACN D 670      59.391  53.966  47.941  1.00  0.00           HC 
ATOM   3860  C2  ACN D 670      58.162  55.518  48.819  1.00  0.00           YC 
ATOM   3861  N   ACN D 670      57.114  55.962  48.925  1.00  0.00           YN 
TER
TER
ATOM   3862  C1  ACN D 671      19.461  18.096  24.365  1.00  0.00           CT 
ATOM   3863  H1  ACN D 671      20.199  18.614  24.977  1.00  0.00           HC 
ATOM   3864  H2  ACN D 671      18.754  17.557  25.003  1.00  0.00           HC 
ATOM   3865  H3  ACN D 671      19.926  17.282  23.812  1.00  0.00           HC 
ATOM   3866  C2  ACN D 671      18.782  19.100  23.533  1.00  0.00           YC 
ATOM   3867  N   ACN D 671      18.350  19.854  22.790  1.00  0.00           YN 
TER
TER
ATOM   3868  C1  ACN D 672      64.040  52.464  15.294  1.00  0.00           CT 
ATOM   3869  H1  ACN D 672      64.056  53.535  15.498  1.00  0.00           HC 
ATOM   3870  H2  ACN D 672      64.303  52.275  14.249  1.00  0.00           HC 
ATOM   3871  H3  ACN D 672      63.022  52.082  15.340  1.00  0.00           HC 
ATOM   3872  C2  ACN D 672      64.985  51.817  16.215  1.00  0.00           YC 
ATOM   3873  N   ACN D 672      65.612  51.296  17.017  1.00  0.00           YN 
TER
TER
ATOM   3874  C1  ACN D 673      29.287  35.145  68.292  1.00  0.00           CT 
ATOM   3875  H1  ACN D 673      29.350  34.297  67.609  1.00  0.00           HC 
ATOM   3876  H2  ACN D 673      30.191  35.758  68.215  1.00  0.00           HC 
ATOM   3877  H3  ACN D 673      29.334  34.808  69.325  1.00  0.00           HC 
ATOM   3878  C2  ACN D 673      28.083  35.913  67.944  1.00  0.00           YC 
ATOM   3879  N   ACN D 673      27.079  36.433  67.770  1.00  0.00           YN 
TER
TER
ATOM   3880  C1  ACN D 674      21.169  29.634  23.713  1.00  0.00           CT 
ATOM   3881  H1  ACN D 674      21.542  30.331  24.464  1.00  0.00           HC 
ATOM   3882  H2  ACN D 674      21.589  28.637  23.883  1.00  0.00           HC 
ATOM   3883  H3  ACN D 674      21.569  29.879  22.732  1.00  0.00           HC 
ATOM   3884  C2  ACN D 674      19.702  29.625  23.799  1.00  0.00           YC 
ATOM   3885  N   ACN D 674      18.563  29.717  23.768  1.00  0.00           YN 
TER
TER
ATOM   3886  C1  ACN D 675      29.007  55.772  18.522  1.00  0.00           CT 
ATOM   3887  H1  ACN D 675      28.065  55.560  18.016  1.00  0.00           HC 
ATOM   3888  H2  ACN D 675      29.833  55.750  17.805  1.00  0.00           HC 
ATOM   3889  H3  ACN D 675      29.273  54.956  19.192  1.00  0.00           HC 
ATOM   3890  C2  ACN D 675      28.885  57.087  19.167  1.00  0.00           YC 
ATOM   3891  N   ACN D 675      28.749  58.041  19.782  1.00  0.00           YN 
TER
TER
ATOM   3892  C1  ACN D 676      37.780  54.972  29.319  1.00  0.00           CT 
ATOM   3893  H1  ACN D 676      38.864  54.886  29.406  1.00  0.00           HC 
ATOM   3894  H2  ACN D 676      37.404  55.724  30.020  1.00  0.00           HC 
ATOM   3895  H3  ACN D 676      37.295  54.068  29.681  1.00  0.00           HC 
ATOM   3896  C2  ACN D 676      37.469  55.327  27.927  1.00  0.00           YC 
ATOM   3897  N   ACN D 676      37.214  55.466  26.821  1.00  0.00           YN 
TER
TER
ATOM   3898  C1  ACN D 677      23.495  41.072  53.554  1.00  0.00           CT 
ATOM   3899  H1  ACN D 677      22.885  40.181  53.407  1.00  0.00           HC 
ATOM   3900  H2  ACN D 677      23.244  41.829  52.806  1.00  0.00           HC 
ATOM   3901  H3  ACN D 677      24.537  40.865  53.319  1.00  0.00           HC 
ATOM   3902  C2  ACN D 677      23.254  41.560  54.920  1.00  0.00           YC 
ATOM   3903  N   ACN D 677      23.176  41.862  56.020  1.00  0.00           YN 
TER
TER
ATOM   3904  C1  ACN D 678      53.906  18.079  62.642  1.00  0.00           CT 
ATOM   3905  H1  ACN D 678      54.706  18.569  62.085  1.00  0.00           HC 
ATOM   3906  H2  ACN D 678      53.639  18.675  63.520  1.00  0.00           HC 
ATOM   3907  H3  ACN D 678      54.266  17.159  63.098  1.00  0.00           HC 
ATOM   3908  C2  ACN D 678      52.763  17.912  61.733  1.00  0.00           YC 
ATOM   3909  N   ACN D 678      51.927  17.657  60.996  1.00  0.00           YN 
TER
TER
ATOM   3910  C1  ACN D 679      24.408  22.750  25.991  1.00  0.00           CT 
ATOM   3911  H1  ACN D 679      24.090  21.848  26.514  1.00  0.00           HC 
ATOM   3912  H2  ACN D 679      23.639  23.065  25.280  1.00  0.00           HC 
ATOM   3913  H3  ACN D 679      25.246  22.535  25.331  1.00  0.00           HC 
ATOM   3914  C2  ACN D 679      24.667  23.786  27.002  1.00  0.00           YC 
ATOM   3915  N   ACN D 679      25.001  24.548  27.786  1.00  0.00           YN 
TER
TER
ATOM   3916  C1  ACN D 680       7.029  32.258  48.497  1.00  0.00           CT 
ATOM   3917  H1  ACN D 680       7.938  32.837  48.326  1.00  0.00           HC 
ATOM   3918  H2  ACN D 680       6.233  32.600  47.829  1.00  0.00           HC 
ATOM   3919  H3  ACN D 680       6.611  32.484  49.475  1.00  0.00           HC 
ATOM   3920  C2  ACN D 680       7.352  30.841  48.273  1.00  0.00           YC 
ATOM   3921  N   ACN D 680       7.628  29.733  48.235  1.00  0.00           YN 
TER
TER
ATOM   3922  C1  ACN D 681      34.012  35.679  43.359  1.00  0.00           CT 
ATOM   3923  H1  ACN D 681      33.548  35.824  42.383  1.00  0.00           HC 
ATOM   3924  H2  ACN D 681      34.265  34.624  43.503  1.00  0.00           HC 
ATOM   3925  H3  ACN D 681      33.288  35.844  44.154  1.00  0.00           HC 
ATOM   3926  C2  ACN D 681      35.205  36.536  43.420  1.00  0.00           YC 
ATOM   3927  N   ACN D 681      36.050  37.299  43.525  1.00  0.00           YN 
TER
TER
ATOM   3928  C1  ACN D 682      56.450  42.360  37.399  1.00  0.00           CT 
ATOM   3929  H1  ACN D 682      56.513  41.924  36.401  1.00  0.00           HC 
ATOM   3930  H2  ACN D 682      55.736  43.188  37.403  1.00  0.00           HC 
ATOM   3931  H3  ACN D 682      57.379  42.865  37.655  1.00  0.00           HC 
ATOM   3932  C2  ACN D 682      56.049  41.294  38.329  1.00  0.00           YC 
ATOM   3933  N   ACN D 682      55.873  40.445  39.073  1.00  0.00           YN 
TER
TER
ATOM   3934  C1  ACN D 683      22.092  40.632  66.317  1.00  0.00           CT 
ATOM   3935  H1  ACN D 683      21.874  40.881  67.356  1.00  0.00           HC 
ATOM   3936  H2  ACN D 683      21.434  39.826  65.977  1.00  0.00           HC 
ATOM   3937  H3  ACN D 683      23.072  40.168  66.232  1.00  0.00           HC 
ATOM   3938  C2  ACN D 683      21.913  41.851  65.515  1.00  0.00           YC 
ATOM   3939  N   ACN D 683      21.910  42.822  64.912  1.00  0.00           YN 
TER
TER
ATOM   3940  C1  ACN D 684      46.162  60.474  38.185  1.00  0.00           CT 
ATOM   3941  H1  ACN D 684      45.701  61.281  37.615  1.00  0.00           HC 
ATOM   3942  H2  ACN D 684      45.396  59.782  38.547  1.00  0.00           HC 
ATOM   3943  H3  ACN D 684      46.577  60.853  39.117  1.00  0.00           HC 
ATOM   3944  C2  ACN D 684      47.128  59.799  37.306  1.00  0.00           YC 
ATOM   3945  N   ACN D 684      47.976  59.362  36.675  1.00  0.00           YN 
TER
TER
ATOM   3946  C1  ACN D 685      41.425   6.494  55.219  1.00  0.00           CT 
ATOM   3947  H1  ACN D 685      41.228   7.295  55.932  1.00  0.00           HC 
ATOM   3948  H2  ACN D 685      40.576   6.377  54.539  1.00  0.00           HC 
ATOM   3949  H3  ACN D 685      41.441   5.530  55.723  1.00  0.00           HC 
ATOM   3950  C2  ACN D 685      42.658   6.833  54.493  1.00  0.00           YC 
ATOM   3951  N   ACN D 685      43.684   7.023  54.025  1.00  0.00           YN 
TER
TER
ATOM   3952  C1  ACN D 686      40.082  27.009  61.379  1.00  0.00           CT 
ATOM   3953  H1  ACN D 686      40.036  26.409  62.288  1.00  0.00           HC 
ATOM   3954  H2  ACN D 686      40.985  27.626  61.380  1.00  0.00           HC 
ATOM   3955  H3  ACN D 686      39.297  27.763  61.380  1.00  0.00           HC 
ATOM   3956  C2  ACN D 686      40.054  26.090  60.233  1.00  0.00           YC 
ATOM   3957  N   ACN D 686      39.895  25.392  59.341  1.00  0.00           YN 
TER
TER
ATOM   3958  C1  ACN D 687      51.383  44.206  10.274  1.00  0.00           CT 
ATOM   3959  H1  ACN D 687      50.760  44.923   9.739  1.00  0.00           HC 
ATOM   3960  H2  ACN D 687      50.985  43.194  10.150  1.00  0.00           HC 
ATOM   3961  H3  ACN D 687      51.293  44.350  11.349  1.00  0.00           HC 
ATOM   3962  C2  ACN D 687      52.751  44.317   9.747  1.00  0.00           YC 
ATOM   3963  N   ACN D 687      53.837  44.496   9.440  1.00  0.00           YN 
TER
TER
ATOM   3964  C1  ACN D 688      56.683  51.380  36.606  1.00  0.00           CT 
ATOM   3965  H1  ACN D 688      55.604  51.442  36.746  1.00  0.00           HC 
ATOM   3966  H2  ACN D 688      57.200  51.870  37.437  1.00  0.00           HC 
ATOM   3967  H3  ACN D 688      56.994  51.990  35.760  1.00  0.00           HC 
ATOM   3968  C2  ACN D 688      57.043  49.958  36.509  1.00  0.00           YC 
ATOM   3969  N   ACN D 688      57.308  48.866  36.295  1.00  0.00           YN 
TER
TER
ATOM   3970  C1  ACN D 689       7.958  33.972  56.720  1.00  0.00           CT 
ATOM   3971  H1  ACN D 689       8.912  33.874  57.239  1.00  0.00           HC 
ATOM   3972  H2  ACN D 689       7.893  33.240  55.909  1.00  0.00           HC 
ATOM   3973  H3  ACN D 689       7.914  34.913  56.175  1.00  0.00           HC 
ATOM   3974  C2  ACN D 689       6.887  33.779  57.709  1.00  0.00           YC 
ATOM   3975  N   ACN D 689       6.056  33.768  58.494  1.00  0.00           YN 
TER
TER
ATOM   3976  C1  ACN D 690      59.874  19.311  58.740  1.00  0.00           CT 
ATOM   3977  H1  ACN D 690      60.216  19.768  59.670  1.00  0.00           HC 
ATOM   3978  H2  ACN D 690      60.494  18.444  58.496  1.00  0.00           HC 
ATOM   3979  H3  ACN D 690      60.071  19.970  57.897  1.00  0.00           HC 
ATOM   3980  C2  ACN D 690      58.464  18.937  58.916  1.00  0.00           YC 
ATOM   3981  N   ACN D 690      57.335  18.771  59.000  1.00  0.00           YN 
TER
TER
ATOM   3982  C1  ACN D 691      53.810  16.054   2.740  1.00  0.00           CT 
ATOM   3983  H1  ACN D 691      54.298  16.980   3.047  1.00  0.00           HC 
ATOM   3984  H2  ACN D 691      53.279  15.609   3.587  1.00  0.00           HC 
ATOM   3985  H3  ACN D 691      54.551  15.289   2.515  1.00  0.00           HC 
ATOM   3986  C2  ACN D 691      52.895  16.373   1.635  1.00  0.00           YC 
ATOM   3987  N   ACN D 691      52.290  16.591   0.690  1.00  0.00           YN 
TER
TER
ATOM   3988  C1  ACN D 692      54.794  30.126  45.352  1.00  0.00           CT 
ATOM   3989  H1  ACN D 692      53.716  30.279  45.398  1.00  0.00           HC 
ATOM   3990  H2  ACN D 692      55.125  29.517  46.198  1.00  0.00           HC 
ATOM   3991  H3  ACN D 692      55.321  31.061  45.531  1.00  0.00           HC 
ATOM   3992  C2  ACN D 692      55.101  29.479  44.068  1.00  0.00           YC 
ATOM   3993  N   ACN D 692      55.358  29.104  43.018  1.00  0.00           YN 
TER
TER
ATOM   3994  C1  ACN D 693       3.897  33.255   5.246  1.00  0.00           CT 
ATOM   3995  H1  ACN D 693       4.767  33.891   5.412  1.00  0.00           HC 
ATOM   3996  H2  ACN D 693       3.734  32.607   6.112  1.00  0.00           HC 
ATOM   3997  H3  ACN D 693       4.100  32.529   4.461  1.00  0.00           HC 
ATOM   3998  C2  ACN D 693       2.742  34.129   4.998  1.00  0.00           YC 
ATOM   3999  N   ACN D 693       1.874  34.797   4.670  1.00  0.00           YN 
TER
TER
ATOM   4000  C1  ACN D 694      18.123  13.274   9.586  1.00  0.00           CT 
ATOM   4001  H1  ACN D 694      19.105  13.696   9.800  1.00  0.00           HC 
ATOM   4002  H2  ACN D 694      18.225  12.367   8.982  1.00  0.00           HC 
ATOM   4003  H3  ACN D 694      17.565  13.925   8.917  1.00  0.00           HC 
ATOM   4004  C2  ACN D 694      17.464  12.996  10.871  1.00  0.00           YC 
ATOM   4005  N   ACN D 694      16.896  12.908  11.859  1.00  0.00           YN 
TER
TER
ATOM   4006  C1  ACN D 695      32.132   1.813  27.917  1.00  0.00           CT 
ATOM   4007  H1  ACN D 695      32.308   1.825  26.840  1.00  0.00           HC 
ATOM   4008  H2  ACN D 695      33.029   2.142  28.449  1.00  0.00           HC 
ATOM   4009  H3  ACN D 695      32.023   0.792  28.275  1.00  0.00           HC 
ATOM   4010  C2  ACN D 695      30.986   2.692  28.193  1.00  0.00           YC 
ATOM   4011  N   ACN D 695      30.016   3.261  28.398  1.00  0.00           YN 
TER
TER
ATOM   4012  C1  ACN D 696      20.072  42.779  10.024  1.00  0.00           CT 
ATOM   4013  H1  ACN D 696      20.421  42.234   9.147  1.00  0.00           HC 
ATOM   4014  H2  ACN D 696      20.330  43.838   9.937  1.00  0.00           HC 
ATOM   4015  H3  ACN D 696      20.635  42.484  10.906  1.00  0.00           HC 
ATOM   4016  C2  ACN D 696      18.618  42.583  10.124  1.00  0.00           YC 
ATOM   4017  N   ACN D 696      17.517  42.322  10.285  1.00  0.00           YN 
TER
TER
ATOM   4018  C1  ACN D 697      11.240  12.553  66.128  1.00  0.00           CT 
ATOM   4019  H1  ACN D 697      12.210  12.712  66.601  1.00  0.00           HC 
ATOM   4020  H2  ACN D 697      10.826  11.587  66.433  1.00  0.00           HC 
ATOM   4021  H3  ACN D 697      11.356  12.417  65.055  1.00  0.00           HC 
ATOM   4022  C2  ACN D 697      10.362  13.666  66.519  1.00  0.00           YC 
ATOM   4023  N   ACN D 697       9.723  14.595  66.706  1.00  0.00           YN 
TER
TER
ATOM   4024  C1  ACN D 698       1.588   8.509   8.576  1.00  0.00           CT 
ATOM   4025  H1  ACN D 698       1.566   9.323   9.302  1.00  0.00           HC 
ATOM   4026  H2  ACN D 698       1.338   7.562   9.063  1.00  0.00           HC 
ATOM   4027  H3  ACN D 698       2.607   8.325   8.240  1.00  0.00           HC 
ATOM   4028  C2  ACN D 698       0.634   8.836   7.506  1.00  0.00           YC 
ATOM   4029  N   ACN D 698       0.000   9.149   6.608  1.00  0.00           YN 
TER
TER
ATOM   4030  C1  ACN D 699      50.479  26.703  54.514  1.00  0.00           CT 
ATOM   4031  H1  ACN D 699      49.685  26.576  55.250  1.00  0.00           HC 
ATOM   4032  H2  ACN D 699      50.366  27.661  53.998  1.00  0.00           HC 
ATOM   4033  H3  ACN D 699      50.360  25.995  53.696  1.00  0.00           HC 
ATOM   4034  C2  ACN D 699      51.765  26.619  55.222  1.00  0.00           YC 
ATOM   4035  N   ACN D 699      52.763  26.417  55.742  1.00  0.00           YN 
TER
TER
ATOM   4036  C1  ACN D 700      68.206  38.234  62.698  1.00  0.00           CT 
ATOM   4037  H1  ACN D 700      68.618  37.544  61.961  1.00  0.00           HC 
ATOM   4038  H2  ACN D 700      68.906  39.056  62.878  1.00  0.00           HC 
ATOM   4039  H3  ACN D 700      68.158  37.764  63.678  1.00  0.00           HC 
ATOM   4040  C2  ACN D 700      66.919  38.724  62.183  1.00  0.00           YC 
ATOM   4041  N   ACN D 700      65.859  38.999  61.853  1.00  0.00           YN 
TER
TER
ATOM   4042  C1  ACN D 701      57.811  46.134  38.778  1.00  0.00           CT 
ATOM   4043  H1  ACN D 701      57.492  45.709  39.730  1.00  0.00           HC 
ATOM   4044  H2  ACN D 701      58.685  45.595  38.398  1.00  0.00           HC 
ATOM   4045  H3  ACN D 701      58.213  47.135  38.921  1.00  0.00           HC 
ATOM   4046  C2  ACN D 701      56.677  46.050  37.846  1.00  0.00           YC 
ATOM   4047  N   ACN D 701      55.762  46.114  37.164  1.00  0.00           YN 
TER
TER
ATOM   4048  C1  ACN D 702      14.821  21.280  23.952  1.00  0.00           CT 
ATOM   4049  H1  ACN D 702      14.399  20.558  23.252  1.00  0.00           HC 
ATOM   4050  H2  ACN D 702      14.879  22.268  23.486  1.00  0.00           HC 
ATOM   4051  H3  ACN D 702      15.870  21.061  24.140  1.00  0.00           HC 
ATOM   4052  C2  ACN D 702      13.968  21.295  25.149  1.00  0.00           YC 
ATOM   4053  N   ACN D 702      13.391  21.211  26.133  1.00  0.00           YN 
TER
TER
ATOM   4054  C1  ACN D 703       5.248  52.936  43.881  1.00  0.00           CT 
ATOM   4055  H1  ACN D 703       4.323  53.502  43.767  1.00  0.00           HC 
ATOM   4056  H2  ACN D 703       5.048  51.986  44.385  1.00  0.00           HC 
ATOM   4057  H3  ACN D 703       5.913  53.428  44.589  1.00  0.00           HC 
ATOM   4058  C2  ACN D 703       5.816  52.729  42.541  1.00  0.00           YC 
ATOM   4059  N   ACN D 703       6.330  52.685  41.521  1.00  0.00           YN 
TER
TER
ATOM   4060  C1  ACN D 704      31.663  10.484  64.092  1.00  0.00           CT 
ATOM   4061  H1  ACN D 704      31.706  11.338  63.415  1.00  0.00           HC 
ATOM   4062  H2  ACN D 704      31.566   9.555  63.522  1.00  0.00           HC 
ATOM   4063  H3  ACN D 704      30.735  10.494  64.661  1.00  0.00           HC 
ATOM   4064  C2  ACN D 704      32.887  10.494  64.905  1.00  0.00           YC 
ATOM   4065  N   ACN D 704      33.767  10.576  65.631  1.00  0.00           YN 
TER
TER
ATOM   4066  C1  ACN D 705       4.189  40.004  19.689  1.00  0.00           CT 
ATOM   4067  H1  ACN D 705       3.211  40.303  20.069  1.00  0.00           HC 
ATOM   4068  H2  ACN D 705       4.421  40.556  18.773  1.00  0.00           HC 
ATOM   4069  H3  ACN D 705       4.162  38.978  19.329  1.00  0.00           HC 
ATOM   4070  C2  ACN D 705       5.179  40.265  20.743  1.00  0.00           YC 
ATOM   4071  N   ACN D 705       5.929  40.335  21.604  1.00  0.00           YN 
TER
TER
ATOM   4072  C1  ACN D 706      21.515  66.500  18.259  1.00  0.00           CT 
ATOM   4073  H1  ACN D 706      20.535  66.232  17.862  1.00  0.00           HC 
ATOM   4074  H2  ACN D 706      21.608  67.588  18.329  1.00  0.00           HC 
ATOM   4075  H3  ACN D 706      22.297  66.255  17.544  1.00  0.00           HC 
ATOM   4076  C2  ACN D 706      21.656  65.860  19.575  1.00  0.00           YC 
ATOM   4077  N   ACN D 706      21.825  65.256  20.531  1.00  0.00           YN 
TER
TER
ATOM   4078  C1  ACN D 707      40.084  15.805  33.584  1.00  0.00           CT 
ATOM   4079  H1  ACN D 707      40.225  15.834  34.665  1.00  0.00           HC 
ATOM   4080  H2  ACN D 707      40.574  14.922  33.164  1.00  0.00           HC 
ATOM   4081  H3  ACN D 707      40.633  16.613  33.105  1.00  0.00           HC 
ATOM   4082  C2  ACN D 707      38.638  15.798  33.321  1.00  0.00           YC 
ATOM   4083  N   ACN D 707      37.522  15.932  33.108  1.00  0.00           YN 
TER
TER
ATOM   4084  C1  ACN D 708      33.982  24.801  28.974  1.00  0.00           CT 
ATOM   4085  H1  ACN D 708      33.807  25.877  29.008  1.00  0.00           HC 
ATOM   4086  H2  ACN D 708      34.768  24.525  29.684  1.00  0.00           HC 
ATOM   4087  H3  ACN D 708      34.431  24.517  28.025  1.00  0.00           HC 
ATOM   4088  C2  ACN D 708      32.712  24.130  29.284  1.00  0.00           YC 
ATOM   4089  N   ACN D 708      31.701  23.605  29.388  1.00  0.00           YN 
TER
TER
ATOM   4090  C1  ACN D 709      13.208  42.677  38.773  1.00  0.00           CT 
ATOM   4091  H1  ACN D 709      13.458  41.964  37.986  1.00  0.00           HC 
ATOM   4092  H2  ACN D 709      12.869  43.620  38.334  1.00  0.00           HC 
ATOM   4093  H3  ACN D 709      14.105  42.989  39.304  1.00  0.00           HC 
ATOM   4094  C2  ACN D 709      12.169  42.069  39.616  1.00  0.00           YC 
ATOM   4095  N   ACN D 709      11.465  41.548  40.352  1.00  0.00           YN 
TER
TER
ATOM   4096  C1  ACN D 710      41.496  66.780   1.893  1.00  0.00           CT 
ATOM   4097  H1  ACN D 710      41.313  66.795   2.968  1.00  0.00           HC 
ATOM   4098  H2  ACN D 710      41.396  67.788   1.480  1.00  0.00           HC 
ATOM   4099  H3  ACN D 710      40.698  66.249   1.377  1.00  0.00           HC 
ATOM   4100  C2  ACN D 710      42.844  66.236   1.674  1.00  0.00           YC 
ATOM   4101  N   ACN D 710      43.831  65.688   1.492  1.00  0.00           YN 
TER
TER
ATOM   4102  C1  ACN D 711      33.359  33.462  12.419  1.00  0.00           CT 
ATOM   4103  H1  ACN D 711      32.685  33.776  11.621  1.00  0.00           HC 
ATOM   4104  H2  ACN D 711      32.851  32.762  13.088  1.00  0.00           HC 
ATOM   4105  H3  ACN D 711      33.574  34.294  13.087  1.00  0.00           HC 
ATOM   4106  C2  ACN D 711      34.541  32.851  11.793  1.00  0.00           YC 
ATOM   4107  N   ACN D 711      35.518  32.503  11.312  1.00  0.00           YN 
TER
TER
ATOM   4108  C1  ACN D 712      62.956  21.823  37.876  1.00  0.00           CT 
ATOM   4109  H1  ACN D 712      63.539  22.255  37.062  1.00  0.00           HC 
ATOM   4110  H2  ACN D 712      63.612  21.560  38.711  1.00  0.00           HC 
ATOM   4111  H3  ACN D 712      62.560  20.851  37.588  1.00  0.00           HC 
ATOM   4112  C2  ACN D 712      61.942  22.810  38.275  1.00  0.00           YC 
ATOM   4113  N   ACN D 712      61.068  23.514  38.494  1.00  0.00           YN 
TER
TER
ATOM   4114  C1  ACN D 713       3.077  11.892   7.697  1.00  0.00           CT 
ATOM   4115  H1  ACN D 713       2.688  11.715   8.700  1.00  0.00           HC 
ATOM   4116  H2  ACN D 713       2.258  11.908   6.972  1.00  0.00           HC 
ATOM   4117  H3  ACN D 713       3.659  11.037   7.357  1.00  0.00           HC 
ATOM   4118  C2  ACN D 713       3.807  13.167   7.717  1.00  0.00           YC 
ATOM   4119  N   ACN D 713       4.489  14.084   7.761  1.00  0.00           YN 
TER
TER
ATOM   4120  C1  ACN D 714       6.185  42.732  46.353  1.00  0.00           CT 
ATOM   4121  H1  ACN D 714       6.949  43.338  46.841  1.00  0.00           HC 
ATOM   4122  H2  ACN D 714       5.189  43.103  46.610  1.00  0.00           HC 
ATOM   4123  H3  ACN D 714       6.165  41.729  46.775  1.00  0.00           HC 
ATOM   4124  C2  ACN D 714       6.426  42.788  44.903  1.00  0.00           YC 
ATOM   4125  N   ACN D 714       6.690  42.716  43.793  1.00  0.00           YN 
TER
TER
ATOM   4126  C1  ACN D 715      59.591  68.193  59.962  1.00  0.00           CT 
ATOM   4127  H1  ACN D 715      60.053  67.861  59.032  1.00  0.00           HC 
ATOM   4128  H2  ACN D 715      60.034  69.138  60.287  1.00  0.00           HC 
ATOM   4129  H3  ACN D 715      59.860  67.528  60.780  1.00  0.00           HC 
ATOM   4130  C2  ACN D 715      58.147  68.327  59.723  1.00  0.00           YC 
ATOM   4131  N   ACN D 715      57.012  68.299  59.582  1.00  0.00           YN 
TER
TER
ATOM   4132  C1  ACN D 716      45.802  44.349  45.225  1.00  0.00           CT 
ATOM   4133  H1  ACN D 716      45.411  44.674  46.190  1.00  0.00           HC 
ATOM   4134  H2  ACN D 716      45.871  45.199  44.540  1.00  0.00           HC 
ATOM   4135  H3  ACN D 716      45.082  43.711  44.717  1.00  0.00           HC 
ATOM   4136  C2  ACN D 716      47.116  43.734  45.459  1.00  0.00           YC 
ATOM   4137  N   ACN D 716      48.071  43.134  45.650  1.00  0.00           YN 
TER
TER
ATOM   4138  C1  ACN D 717      58.563  22.113  23.114  1.00  0.00           CT 
ATOM   4139  H1  ACN D 717      59.355  22.158  22.365  1.00  0.00           HC 
ATOM   4140  H2  ACN D 717      58.614  22.989  23.768  1.00  0.00           HC 
ATOM   4141  H3  ACN D 717      58.745  21.301  23.814  1.00  0.00           HC 
ATOM   4142  C2  ACN D 717      57.278  22.043  22.404  1.00  0.00           YC 
ATOM   4143  N   ACN D 717      56.290  21.849  21.861  1.00  0.00           YN 
TER
TER
ATOM   4144  C1  ACN D 718       7.488  52.549  25.028  1.00  0.00           CT 
ATOM   4145  H1  ACN D 718       7.626  51.480  25.188  1.00  0.00           HC 
ATOM   4146  H2  ACN D 718       7.389  53.064  25.989  1.00  0.00           HC 
ATOM   4147  H3  ACN D 718       6.521  52.745  24.570  1.00  0.00           HC 
ATOM   4148  C2  ACN D 718       8.644  53.042  24.267  1.00  0.00           YC 
ATOM   4149  N   ACN D 718       9.468  53.402  23.560  1.00  0.00           YN 
TER
TER
ATOM   4150  C1  ACN D 719      53.738  12.448  37.302  1.00  0.00           CT 
ATOM   4151  H1  ACN D 719      53.361  11.742  38.043  1.00  0.00           HC 
ATOM   4152  H2  ACN D 719      53.500  12.097  36.293  1.00  0.00           HC 
ATOM   4153  H3  ACN D 719      54.826  12.443  37.289  1.00  0.00           HC 
ATOM   4154  C2  ACN D 719      53.128  13.757  37.578  1.00  0.00           YC 
ATOM   4155  N   ACN D 719      52.766  14.801  37.870  1.00  0.00           YN 
TER
TER
ATOM   4156  C1  ACN D 720      62.222  37.584  57.453  1.00  0.00           CT 
ATOM   4157  H1  ACN D 720      62.916  37.557  58.294  1.00  0.00           HC 
ATOM   4158  H2  ACN D 720      61.472  36.794  57.558  1.00  0.00           HC 
ATOM   4159  H3  ACN D 720      62.724  37.293  56.533  1.00  0.00           HC 
ATOM   4160  C2  ACN D 720      61.602  38.917  57.426  1.00  0.00           YC 
ATOM   4161  N   ACN D 720      61.223  39.990  57.317  1.00  0.00           YN 
TER
TER
ATOM   4162  C1  ACN D 721      39.796  48.009  15.489  1.00  0.00           CT 
ATOM   4163  H1  ACN D 721      40.036  49.072  15.444  1.00  0.00           HC 
ATOM   4164  H2  ACN D 721      39.659  47.610  14.480  1.00  0.00           HC 
ATOM   4165  H3  ACN D 721      38.809  47.859  15.924  1.00  0.00           HC 
ATOM   4166  C2  ACN D 721      40.892  47.331  16.195  1.00  0.00           YC 
ATOM   4167  N   ACN D 721      41.671  46.822  16.861  1.00  0.00           YN 
TER
TER
ATOM   4168  C1  ACN D 722      42.887  60.590   3.028  1.00  0.00           CT 
ATOM   4169  H1  ACN D 722      42.556  61.022   3.973  1.00  0.00           HC 
ATOM   4170  H2  ACN D 722      43.796  61.090   2.683  1.00  0.00           HC 
ATOM   4171  H3  ACN D 722      42.185  60.830   2.232  1.00  0.00           HC 
ATOM   4172  C2  ACN D 722      43.108  59.153   3.244  1.00  0.00           YC 
ATOM   4173  N   ACN D 722      43.149  58.017   3.371  1.00  0.00           YN 
TER
TER
ATOM   4174  C1  ACN D 723      64.604  56.214  64.282  1.00  0.00           CT 
ATOM   4175  H1  ACN D 723      63.717  56.018  64.886  1.00  0.00           HC 
ATOM   4176  H2  ACN D 723      65.358  55.441  64.458  1.00  0.00           HC 
ATOM   4177  H3  ACN D 723      65.115  57.108  64.633  1.00  0.00           HC 
ATOM   4178  C2  ACN D 723      64.187  56.253  62.872  1.00  0.00           YC 
ATOM   4179  N   ACN D 723      63.848  56.421  61.793  1.00  0.00           YN 
TER
TER
ATOM   4180  C1  ACN D 724      16.437  40.755  21.852  1.00  0.00           CT 
ATOM   4181  H1  ACN D 724      17.133  39.917  21.806  1.00  0.00           HC 
ATOM   4182  H2  ACN D 724      16.986  41.701  21.858  1.00  0.00           HC 
ATOM   4183  H3  ACN D 724      15.936  40.783  22.818  1.00  0.00           HC 
ATOM   4184  C2  ACN D 724      15.539  40.657  20.692  1.00  0.00           YC 
ATOM   4185  N   ACN D 724      14.755  40.509  19.874  1.00  0.00           YN 
TER
TER
ATOM   4186  C1  ACN D 725      48.140   7.702  33.363  1.00  0.00           CT 
ATOM   4187  H1  ACN D 725      49.002   8.287  33.041  1.00  0.00           HC 
ATOM   4188  H2  ACN D 725      48.444   6.677  33.595  1.00  0.00           HC 
ATOM   4189  H3  ACN D 725      47.452   7.547  32.534  1.00  0.00           HC 
ATOM   4190  C2  ACN D 725      47.556   8.372  34.534  1.00  0.00           YC 
ATOM   4191  N   ACN D 725      47.019   8.959  35.355  1.00  0.00           YN 
TER
TER
ATOM   4192  C1  ACN D 726       1.681  30.950  27.178  1.00  0.00           CT 
ATOM   4193  H1  ACN D 726       1.108  31.027  28.102  1.00  0.00           HC 
ATOM   4194  H2  ACN D 726       1.974  31.946  26.832  1.00  0.00           HC 
ATOM   4195  H3  ACN D 726       1.046  30.609  26.363  1.00  0.00           HC 
ATOM   4196  C2  ACN D 726       2.853  30.103  27.445  1.00  0.00           YC 
ATOM   4197  N   ACN D 726       3.686  29.337  27.610  1.00  0.00           YN 
TER
TER
ATOM   4198  C1  ACN D 727      33.360  41.776  29.010  1.00  0.00           CT 
ATOM   4199  H1  ACN D 727      32.436  41.201  28.934  1.00  0.00           HC 
ATOM   4200  H2  ACN D 727      33.821  41.880  28.023  1.00  0.00           HC 
ATOM   4201  H3  ACN D 727      34.117  41.212  29.551  1.00  0.00           HC 
ATOM   4202  C2  ACN D 727      33.028  43.083  29.593  1.00  0.00           YC 
ATOM   4203  N   ACN D 727      32.799  44.043  30.171  1.00  0.00           YN 
TER
TER
ATOM   4204  C1  ACN D 728      67.870   8.890  64.854  1.00  0.00           CT 
ATOM   4205  H1  ACN D 728      68.766   8.634  65.421  1.00  0.00           HC 
ATOM   4206  H2  ACN D 728      67.512   8.017  64.301  1.00  0.00           HC 
ATOM   4207  H3  ACN D 728      68.112   9.580  64.048  1.00  0.00           HC 
ATOM   4208  C2  ACN D 728      66.862   9.379  65.805  1.00  0.00           YC 
ATOM   4209  N   ACN D 728      66.127   9.888  66.518  1.00  0.00           YN 
TER
TER
ATOM   4210  C1  ACN D 729      25.531  27.207  59.445  1.00  0.00           CT 
ATOM   4211  H1  ACN D 729      25.191  27.790  60.302  1.00  0.00           HC 
ATOM   4212  H2  ACN D 729      25.813  27.873  58.624  1.00  0.00           HC 
ATOM   4213  H3  ACN D 729      24.704  26.653  59.008  1.00  0.00           HC 
ATOM   4214  C2  ACN D 729      26.665  26.382  59.886  1.00  0.00           YC 
ATOM   4215  N   ACN D 729      27.453  25.640  60.256  1.00  0.00           YN 
TER
TER
ATOM   4216  C1  ACN D 730      12.597  19.051  22.240  1.00  0.00           CT 
ATOM   4217  H1  ACN D 730      12.268  20.088  22.317  1.00  0.00           HC 
ATOM   4218  H2  ACN D 730      11.734  18.379  22.273  1.00  0.00           HC 
ATOM   4219  H3  ACN D 730      13.143  18.756  23.133  1.00  0.00           HC 
ATOM   4220  C2  ACN D 730      13.345  18.910  20.982  1.00  0.00           YC 
ATOM   4221  N   ACN D 730      14.041  18.827  20.079  1.00  0.00           YN 
TER
TER
ATOM   4222  C1  ACN D 731      36.867  38.559  39.765  1.00  0.00           CT 
ATOM   4223  H1  ACN D 731      36.986  37.629  39.208  1.00  0.00           HC 
ATOM   4224  H2  ACN D 731      36.574  39.368  39.089  1.00  0.00           HC 
ATOM   4225  H3  ACN D 731      37.830  38.912  40.129  1.00  0.00           HC 
ATOM   4226  C2  ACN D 731      35.857  38.333  40.808  1.00  0.00           YC 
ATOM   4227  N   ACN D 731      35.177  38.123  41.704  1.00  0.00           YN 
TER
TER
ATOM   4228  C1  ACN D 732      33.848  39.501  55.006  1.00  0.00           CT 
ATOM   4229  H1  ACN D 732      34.184  40.287  54.329  1.00  0.00           HC 
ATOM   4230  H2  ACN D 732      33.311  39.938  55.853  1.00  0.00           HC 
ATOM   4231  H3  ACN D 732      34.696  39.032  55.499  1.00  0.00           HC 
ATOM   4232  C2  ACN D 732      32.993  38.584  54.239  1.00  0.00           YC 
ATOM   4233  N   ACN D 732      32.444  37.797  53.618  1.00  0.00           YN 
TER
TER
ATOM   4234  C1  ACN D 733      66.326  46.444  10.610  1.00  0.00           CT 
ATOM   4235  H1  ACN D 733      65.664  46.528   9.748  1.00  0.00           HC 
ATOM   4236  H2  ACN D 733      66.060  45.566  11.206  1.00  0.00           HC 
ATOM   4237  H3  ACN D 733      66.143  47.254  11.314  1.00  0.00           HC 
ATOM   4238  C2  ACN D 733      67.706  46.360  10.109  1.00  0.00           YC 
ATOM   4239  N   ACN D 733      68.783  46.434   9.734  1.00  0.00           YN 
TER
TER
ATOM   4240  C1  ACN D 734      67.894  15.393  63.937  1.00  0.00           CT 
ATOM   4241  H1  ACN D 734      67.063  15.745  64.550  1.00  0.00           HC 
ATOM   4242  H2  ACN D 734      68.064  16.080  63.103  1.00  0.00           HC 
ATOM   4243  H3  ACN D 734      67.624  14.475  63.418  1.00  0.00           HC 
ATOM   4244  C2  ACN D 734      69.077  15.289  64.803  1.00  0.00           YC 
ATOM   4245  N   ACN D 734      69.961  15.075  65.497  1.00  0.00           YN 
TER
TER
ATOM   4246  C1  ACN D 735      38.321  14.306  44.154  1.00  0.00           CT 
ATOM   4247  H1  ACN D 735      37.891  14.672  45.087  1.00  0.00           HC 
ATOM   4248  H2  ACN D 735      38.386  13.214  44.173  1.00  0.00           HC 
ATOM   4249  H3  ACN D 735      39.368  14.590  44.079  1.00  0.00           HC 
ATOM   4250  C2  ACN D 735      37.470  14.779  43.052  1.00  0.00           YC 
ATOM   4251  N   ACN D 735      36.895  15.256  42.188  1.00  0.00           YN 
TER
TER
ATOM   4252  C1  ACN D 736      69.127  20.024  50.255  1.00  0.00           CT 
ATOM   4253  H1  ACN D 736      68.543  20.856  50.651  1.00  0.00           HC 
ATOM   4254  H2  ACN D 736      70.000  19.842  50.889  1.00  0.00           HC 
ATOM   4255  H3  ACN D 736      69.590  20.299  49.310  1.00  0.00           HC 
ATOM   4256  C2  ACN D 736      68.247  18.848  50.195  1.00  0.00           YC 
ATOM   4257  N   ACN D 736      67.535  17.971  50.017  1.00  0.00           YN 
TER
TER
ATOM   4258  C1  ACN D 737      41.610  32.034  15.690  1.00  0.00           CT 
ATOM   4259  H1  ACN D 737      42.557  32.207  16.203  1.00  0.00           HC 
ATOM   4260  H2  ACN D 737      41.652  31.095  15.130  1.00  0.00           HC 
ATOM   4261  H3  ACN D 737      41.469  32.761  14.894  1.00  0.00           HC 
ATOM   4262  C2  ACN D 737      40.547  32.012  16.705  1.00  0.00           YC 
ATOM   4263  N   ACN D 737      39.705  32.131  17.469  1.00  0.00           YN 
TER
TER
ATOM   4264  C1  ACN D 738      66.896  21.873  53.990  1.00  0.00           CT 
ATOM   4265  H1  ACN D 738      67.534  21.068  53.623  1.00  0.00           HC 
ATOM   4266  H2  ACN D 738      65.915  21.478  54.272  1.00  0.00           HC 
ATOM   4267  H3  ACN D 738      66.637  22.554  53.182  1.00  0.00           HC 
ATOM   4268  C2  ACN D 738      67.575  22.499  55.134  1.00  0.00           YC 
ATOM   4269  N   ACN D 738      68.158  23.075  55.931  1.00  0.00           YN 
TER
TER
ATOM   4270  C1  ACN D 739       2.733  43.599  35.665  1.00  0.00           CT 
ATOM   4271  H1  ACN D 739       2.917  42.837  34.907  1.00  0.00           HC 
ATOM   4272  H2  ACN D 739       1.722  43.492  36.069  1.00  0.00           HC 
ATOM   4273  H3  ACN D 739       2.687  44.586  35.210  1.00  0.00           HC 
ATOM   4274  C2  ACN D 739       3.753  43.446  36.712  1.00  0.00           YC 
ATOM   4275  N   ACN D 739       4.622  43.421  37.455  1.00  0.00           YN 
TER
TER
ATOM   4276  C1  ACN D 740      54.900   3.243  38.845  1.00  0.00           CT 
ATOM   4277  H1  ACN D 740      55.565   2.749  39.554  1.00  0.00           HC 
ATOM   4278  H2  ACN D 740      54.136   2.543  38.494  1.00  0.00           HC 
ATOM   4279  H3  ACN D 740      55.429   3.476  37.924  1.00  0.00           HC 
ATOM   4280  C2  ACN D 740      54.301   4.401  39.525  1.00  0.00           YC 
ATOM   4281  N   ACN D 740      53.941   5.375  40.002  1.00  0.00           YN 
TER
TER
ATOM   4282  C1  ACN D 741      42.396  43.911  21.668  1.00  0.00           CT 
ATOM   4283  H1  ACN D 741      41.477  44.460  21.465  1.00  0.00           HC 
ATOM   4284  H2  ACN D 741      42.931  44.367  22.506  1.00  0.00           HC 
ATOM   4285  H3  ACN D 741      43.107  44.041  20.854  1.00  0.00           HC 
ATOM   4286  C2  ACN D 741      42.032  42.515  21.954  1.00  0.00           YC 
ATOM   4287  N   ACN D 741      41.767  41.406  22.040  1.00  0.00           YN 
TER
TER
ATOM   4288  C1  ACN D 742      24.445  23.610  17.271  1.00  0.00           CT 
ATOM   4289  H1  ACN D 742      24.584  22.793  16.563  1.00  0.00           HC 
ATOM   4290  H2  ACN D 742      23.424  23.598  17.665  1.00  0.00           HC 
ATOM   4291  H3  ACN D 742      24.475  24.570  16.759  1.00  0.00           HC 
ATOM   4292  C2  ACN D 742      25.439  23.449  18.342  1.00  0.00           YC 
ATOM   4293  N   ACN D 742      26.294  23.407  19.100  1.00  0.00           YN 
TER
TER
ATOM   4294  C1  ACN D 743      55.721  13.277   6.050  1.00  0.00           CT 
ATOM   4295  H1  ACN D 743      55.945  12.752   5.121  1.00  0.00           HC 
ATOM   4296  H2  ACN D 743      54.715  13.703   6.010  1.00  0.00           HC 
ATOM   4297  H3  ACN D 743      56.337  14.169   6.142  1.00  0.00           HC 
ATOM   4298  C2  ACN D 743      55.858  12.314   7.153  1.00  0.00           YC 
ATOM   4299  N   ACN D 743      56.096  11.609   8.021  1.00  0.00           YN 
TER
TER
ATOM   4300  C1  ACN D 744      38.272  51.729  30.393  1.00  0.00           CT 
ATOM   4301  H1  ACN D 744      37.974  51.069  31.209  1.00  0.00           HC 
ATOM   4302  H2  ACN D 744      37.436  51.873  29.702  1.00  0.00           HC 
ATOM   4303  H3  ACN D 744      39.006  51.240  29.755  1.00  0.00           HC 
ATOM   4304  C2  ACN D 744      38.712  53.001  30.982  1.00  0.00           YC 
ATOM   4305  N   ACN D 744      39.184  53.937  31.439  1.00  0.00           YN 
TER
TER
ATOM   4306  C1  ACN D 745      34.030  18.289  47.343  1.00  0.00           CT 
ATOM   4307  H1  ACN D 745      34.154  19.035  48.128  1.00  0.00           HC 
ATOM   4308  H2  ACN D 745      34.965  17.740  47.195  1.00  0.00           HC 
ATOM   4309  H3  ACN D 745      33.899  18.770  46.376  1.00  0.00           HC 
ATOM   4310  C2  ACN D 745      32.934  17.395  47.742  1.00  0.00           YC 
ATOM   4311  N   ACN D 745      31.997  16.784  47.981  1.00  0.00           YN 
TER
TER
ATOM   4312  C1  ACN D 746      66.918  68.480  60.283  1.00  0.00           CT 
ATOM   4313  H1  ACN D 746      67.976  68.460  60.549  1.00  0.00           HC 
ATOM   4314  H2  ACN D 746      66.533  67.460  60.194  1.00  0.00           HC 
ATOM   4315  H3  ACN D 746      66.785  68.858  59.271  1.00  0.00           HC 
ATOM   4316  C2  ACN D 746      66.208  69.238  61.324  1.00  0.00           YC 
ATOM   4317  N   ACN D 746      65.675  69.939  62.053  1.00  0.00           YN 
TER
TER
ATOM   4318  C1  ACN D 747      24.795  42.427  13.525  1.00  0.00           CT 
ATOM   4319  H1  ACN D 747      24.333  42.833  14.425  1.00  0.00           HC 
ATOM   4320  H2  ACN D 747      25.457  43.172  13.072  1.00  0.00           HC 
ATOM   4321  H3  ACN D 747      24.051  42.287  12.744  1.00  0.00           HC 
ATOM   4322  C2  ACN D 747      25.529  41.212  13.906  1.00  0.00           YC 
ATOM   4323  N   ACN D 747      25.983  40.196  14.170  1.00  0.00           YN 
TER
TER
ATOM   4324  C1  ACN D 748      15.955  38.551  50.697  1.00  0.00           CT 
ATOM   4325  H1  ACN D 748      15.958  39.260  49.869  1.00  0.00           HC 
ATOM   4326  H2  ACN D 748      14.949  38.469  51.120  1.00  0.00           HC 
ATOM   4327  H3  ACN D 748      16.519  38.945  51.540  1.00  0.00           HC 
ATOM   4328  C2  ACN D 748      16.432  37.259  50.184  1.00  0.00           YC 
ATOM   4329  N   ACN D 748      16.931  36.295  49.824  1.00  0.00           YN 
TER
TER
ATOM   4330  C1  ACN D 749      15.958  69.260  35.597  1.00  0.00           CT 
ATOM   4331  H1  ACN D 749      15.434  68.321  35.415  1.00  0.00           HC 
ATOM   4332  H2  ACN D 749      15.680  69.999  34.839  1.00  0.00           HC 
ATOM   4333  H3  ACN D 749      17.024  69.144  35.413  1.00  0.00           HC 
ATOM   4334  C2  ACN D 749      15.609  69.715  36.950  1.00  0.00           YC 
ATOM   4335  N   ACN D 749      15.452  70.000  38.046  1.00  0.00           YN 
TER
TER
ATOM   4336  C1  ACN D 750      24.883   8.675   6.039  1.00  0.00           CT 
ATOM   4337  H1  ACN D 750      24.626   8.169   6.970  1.00  0.00           HC 
ATOM   4338  H2  ACN D 750      24.036   9.273   5.690  1.00  0.00           HC 
ATOM   4339  H3  ACN D 750      24.995   7.955   5.231  1.00  0.00           HC 
ATOM   4340  C2  ACN D 750      26.066   9.510   6.293  1.00  0.00           YC 
ATOM   4341  N   ACN D 750      27.062  10.049   6.448  1.00  0.00           YN 
TER
TER
ATOM   4342  C1  ACN D 751      66.968  27.077  59.137  1.00  0.00           CT 
ATOM   4343  H1  ACN D 751      66.694  26.253  58.477  1.00  0.00           HC 
ATOM   4344  H2  ACN D 751      67.281  27.944  58.548  1.00  0.00           HC 
ATOM   4345  H3  ACN D 751      67.878  26.841  59.685  1.00  0.00           HC 
ATOM   4346  C2  ACN D 751      65.802  27.386  59.977  1.00  0.00           YC 
ATOM   4347  N   ACN D 751      64.950  27.537  60.724  1.00  0.00           YN 
TER
TER
ATOM   4348  C1  ACN D 752      60.408  65.231  14.260  1.00  0.00           CT 
ATOM   4349  H1  ACN D 752      60.819  64.915  15.219  1.00  0.00           HC 
ATOM   4350  H2  ACN D 752      61.159  65.119  13.472  1.00  0.00           HC 
ATOM   4351  H3  ACN D 752      60.236  66.305  14.253  1.00  0.00           HC 
ATOM   4352  C2  ACN D 752      59.216  64.412  13.991  1.00  0.00           YC 
ATOM   4353  N   ACN D 752      58.216  63.878  13.843  1.00  0.00           YN 
TER
TER
ATOM   4354  C1  ACN D 753      33.692  10.726  15.187  1.00  0.00           CT 
ATOM   4355  H1  ACN D 753      34.053   9.737  15.473  1.00  0.00           HC 
ATOM   4356  H2  ACN D 753      33.771  11.415  16.034  1.00  0.00           HC 
ATOM   4357  H3  ACN D 753      32.617  10.706  15.017  1.00  0.00           HC 
ATOM   4358  C2  ACN D 753      34.492  11.182  14.042  1.00  0.00           YC 
ATOM   4359  N   ACN D 753      35.015  11.480  13.070  1.00  0.00           YN 
TER
TER
ATOM   4360  C1  ACN D 754      23.324   0.402  19.517  1.00  0.00           CT 
ATOM   4361  H1  ACN D 754      22.308   0.009  19.575  1.00  0.00           HC 
ATOM   4362  H2  ACN D 754      23.833   0.000  18.636  1.00  0.00           HC 
ATOM   4363  H3  ACN D 754      23.934   0.006  20.326  1.00  0.00           HC 
ATOM   4364  C2  ACN D 754      23.236   1.869  19.468  1.00  0.00           YC 
ATOM   4365  N   ACN D 754      23.180   3.006  19.570  1.00  0.00           YN 
TER
TER
ATOM   4366  C1  ACN D 755      39.446  34.703  47.458  1.00  0.00           CT 
ATOM   4367  H1  ACN D 755      39.857  34.973  48.431  1.00  0.00           HC 
ATOM   4368  H2  ACN D 755      40.092  35.077  46.659  1.00  0.00           HC 
ATOM   4369  H3  ACN D 755      38.522  35.246  47.270  1.00  0.00           HC 
ATOM   4370  C2  ACN D 755      39.323  33.239  47.413  1.00  0.00           YC 
ATOM   4371  N   ACN D 755      39.097  32.118  47.425  1.00  0.00           YN 
TER
TER
ATOM   4372  C1  ACN D 756      27.447  44.835  58.754  1.00  0.00           CT 
ATOM   4373  H1  ACN D 756      27.941  44.264  59.540  1.00  0.00           HC 
ATOM   4374  H2  ACN D 756      26.879  44.166  58.101  1.00  0.00           HC 
ATOM   4375  H3  ACN D 756      28.180  45.249  58.064  1.00  0.00           HC 
ATOM   4376  C2  ACN D 756      26.577  45.828  59.400  1.00  0.00           YC 
ATOM   4377  N   ACN D 756      26.008  46.688  59.895  1.00  0.00           YN 
TER
TER
ATOM   4378  C1  ACN D 757       3.944  68.056   2.092  1.00  0.00           CT 
ATOM   4379  H1  ACN D 757       4.322  68.140   1.073  1.00  0.00           HC 
ATOM   4380  H2  ACN D 757       4.566  68.642   2.775  1.00  0.00           HC 
ATOM   4381  H3  ACN D 757       4.090  67.046   2.471  1.00  0.00           HC 
ATOM   4382  C2  ACN D 757       2.550  68.522   2.094  1.00  0.00           YC 
ATOM   4383  N   ACN D 757       1.430  68.752   2.074  1.00  0.00           YN 
TER
TER
ATOM   4384  C1  ACN D 758      23.743  14.965  67.708  1.00  0.00           CT 
ATOM   4385  H1  ACN D 758      24.720  14.724  67.289  1.00  0.00           HC 
ATOM   4386  H2  ACN D 758      22.954  14.717  66.993  1.00  0.00           HC 
ATOM   4387  H3  ACN D 758      23.625  16.042  67.805  1.00  0.00           HC 
ATOM   4388  C2  ACN D 758      23.594  14.211  68.961  1.00  0.00           YC 
ATOM   4389  N   ACN D 758      23.530  13.737  70.000  1.00  0.00           YN 
TER
TER
ATOM   4390  C1  ACN D 759      15.975  20.379  11.760  1.00  0.00           CT 
ATOM   4391  H1  ACN D 759      15.304  19.753  11.172  1.00  0.00           HC 
ATOM   4392  H2  ACN D 759      16.848  20.660  11.163  1.00  0.00           HC 
ATOM   4393  H3  ACN D 759      16.431  19.802  12.562  1.00  0.00           HC 
ATOM   4394  C2  ACN D 759      15.218  21.560  12.200  1.00  0.00           YC 
ATOM   4395  N   ACN D 759      14.599  22.405  12.658  1.00  0.00           YN 
TER
TER
ATOM   4396  C1  ACN D 760      21.378  33.556   2.434  1.00  0.00           CT 
ATOM   4397  H1  ACN D 760      20.523  32.885   2.525  1.00  0.00           HC 
ATOM   4398  H2  ACN D 760      21.337  34.326   3.211  1.00  0.00           HC 
ATOM   4399  H3  ACN D 760      21.301  34.152   1.527  1.00  0.00           HC 
ATOM   4400  C2  ACN D 760      22.599  32.745   2.540  1.00  0.00           YC 
ATOM   4401  N   ACN D 760      23.545  32.105   2.483  1.00  0.00           YN 
TER
TER
ATOM   4402  C1  ACN D 761      46.518  55.498  14.250  1.00  0.00           CT 
ATOM   4403  H1  ACN D 761      46.097  55.365  13.253  1.00  0.00           HC 
ATOM   4404  H2  ACN D 761      47.610  55.450  14.208  1.00  0.00           HC 
ATOM   4405  H3  ACN D 761      46.281  54.643  14.881  1.00  0.00           HC 
ATOM   4406  C2  ACN D 761      46.053  56.794  14.765  1.00  0.00           YC 
ATOM   4407  N   ACN D 761      45.585  57.731  15.223  1.00  0.00           YN 
TER
TER
ATOM   4408  C1  ACN D 762      12.247  12.444   1.970  1.00  0.00           CT 
ATOM   4409  H1  ACN D 762      13.009  12.120   1.260  1.00  0.00           HC 
ATOM   4410  H2  ACN D 762      11.604  13.201   1.511  1.00  0.00           HC 
ATOM   4411  H3  ACN D 762      12.699  13.001   2.788  1.00  0.00           HC 
ATOM   4412  C2  ACN D 762      11.480  11.258   2.378  1.00  0.00           YC 
ATOM   4413  N   ACN D 762      10.973  10.325   2.801  1.00  0.00           YN 
TER
TER
ATOM   4414  C1  ACN D 763      48.866  26.282  48.158  1.00  0.00           CT 
ATOM   4415  H1  ACN D 763      48.386  26.826  47.344  1.00  0.00           HC 
ATOM   4416  H2  ACN D 763      48.115  25.757  48.755  1.00  0.00           HC 
ATOM   4417  H3  ACN D 763      49.285  26.974  48.885  1.00  0.00           HC 
ATOM   4418  C2  ACN D 763      49.833  25.348  47.563  1.00  0.00           YC 
ATOM   4419  N   ACN D 763      50.680  24.722  47.117  1.00  0.00           YN 
TER
TER
ATOM   4420  C1  ACN D 764      59.057  42.224  22.104  1.00  0.00           CT 
ATOM   4421  H1  ACN D 764      59.960  42.594  21.616  1.00  0.00           HC 
ATOM   4422  H2  ACN D 764      59.145  41.151  22.295  1.00  0.00           HC 
ATOM   4423  H3  ACN D 764      58.212  42.260  21.419  1.00  0.00           HC 
ATOM   4424  C2  ACN D 764      58.877  42.983  23.350  1.00  0.00           YC 
ATOM   4425  N   ACN D 764      58.657  43.660  24.244  1.00  0.00           YN 
TER
TER
ATOM   4426  C1  ACN D 765      32.929  50.291  52.234  1.00  0.00           CT 
ATOM   4427  H1  ACN D 765      32.141  49.799  52.805  1.00  0.00           HC 
ATOM   4428  H2  ACN D 765      32.820  50.067  51.169  1.00  0.00           HC 
ATOM   4429  H3  ACN D 765      33.897  49.846  52.457  1.00  0.00           HC 
ATOM   4430  C2  ACN D 765      32.838  51.735  52.495  1.00  0.00           YC 
ATOM   4431  N   ACN D 765      32.859  52.836  52.801  1.00  0.00           YN 
TER
TER
ATOM   4432  C1  ACN D 766       9.058  31.553  46.227  1.00  0.00           CT 
ATOM   4433  H1  ACN D 766       8.869  30.551  46.613  1.00  0.00           HC 
ATOM   4434  H2  ACN D 766       8.137  32.144  46.247  1.00  0.00           HC 
ATOM   4435  H3  ACN D 766       9.276  31.517  45.162  1.00  0.00           HC 
ATOM   4436  C2  ACN D 766      10.110  32.163  47.054  1.00  0.00           YC 
ATOM   4437  N   ACN D 766      11.018  32.587  47.603  1.00  0.00           YN 
TER
TER
ATOM   4438  C1  ACN D 767      20.211  64.275  66.784  1.00  0.00           CT 
ATOM   4439  H1  ACN D 767      19.956  63.785  67.724  1.00  0.00           HC 
ATOM   4440  H2  ACN D 767      19.339  64.806  66.389  1.00  0.00           HC 
ATOM   4441  H3  ACN D 767      20.394  63.537  66.006  1.00  0.00           HC 
ATOM   4442  C2  ACN D 767      21.330  65.192  67.045  1.00  0.00           YC 
ATOM   4443  N   ACN D 767      22.284  65.799  67.211  1.00  0.00           YN 
TER
TER
ATOM   4444  C1  ACN D 768      62.400  40.694  19.081  1.00  0.00           CT 
ATOM   4445  H1  ACN D 768      63.134  39.888  19.125  1.00  0.00           HC 
ATOM   4446  H2  ACN D 768      61.748  40.562  18.213  1.00  0.00           HC 
ATOM   4447  H3  ACN D 768      62.885  41.640  18.853  1.00  0.00           HC 
ATOM   4448  C2  ACN D 768      61.638  40.676  20.338  1.00  0.00           YC 
ATOM   4449  N   ACN D 768      61.138  40.754  21.364  1.00  0.00           YN 
TER
TER
ATOM   4450  C1  ACN D 769      15.247   9.261  49.202  1.00  0.00           CT 
ATOM   4451  H1  ACN D 769      15.444   8.798  50.169  1.00  0.00           HC 
ATOM   4452  H2  ACN D 769      14.188   9.161  48.945  1.00  0.00           HC 
ATOM   4453  H3  ACN D 769      15.724   8.697  48.403  1.00  0.00           HC 
ATOM   4454  C2  ACN D 769      15.651  10.672  49.289  1.00  0.00           YC 
ATOM   4455  N   ACN D 769      16.090  11.728  49.308  1.00  0.00           YN 
TER
TER
ATOM   4456  C1  ACN D 770      27.451  62.666  52.072  1.00  0.00           CT 
ATOM   4457  H1  ACN D 770      27.006  61.715  52.366  1.00  0.00           HC 
ATOM   4458  H2  ACN D 770      26.688  63.324  51.646  1.00  0.00           HC 
ATOM   4459  H3  ACN D 770      28.122  62.528  51.226  1.00  0.00           HC 
ATOM   4460  C2  ACN D 770      28.072  63.259  53.265  1.00  0.00           YC 
ATOM   4461  N   ACN D 770      28.673  63.656  54.153  1.00  0.00           YN 
TER
TER
ATOM   4462  C1  ACN D 771      53.352   8.675   9.120  1.00  0.00           CT 
ATOM   4463  H1  ACN D 771      54.432   8.764   8.997  1.00  0.00           HC 
ATOM   4464  H2  ACN D 771      52.918   9.649   9.363  1.00  0.00           HC 
ATOM   4465  H3  ACN D 771      53.115   8.097  10.010  1.00  0.00           HC 
ATOM   4466  C2  ACN D 771      52.802   8.135   7.868  1.00  0.00           YC 
ATOM   4467  N   ACN D 771      52.388   7.590   6.952  1.00  0.00           YN 
TER
TER
ATOM   4468  C1  ACN D 772      68.395   8.508  37.121  1.00  0.00           CT 
ATOM   4469  H1  ACN D 772      67.380   8.744  37.442  1.00  0.00           HC 
ATOM   4470  H2  ACN D 772      69.042   9.381  37.245  1.00  0.00           HC 
ATOM   4471  H3  ACN D 772      68.430   8.356  36.044  1.00  0.00           HC 
ATOM   4472  C2  ACN D 772      68.865   7.368  37.922  1.00  0.00           YC 
ATOM   4473  N   ACN D 772      69.182   6.401  38.443  1.00  0.00           YN 
TER
TER
ATOM   4474  C1  ACN D 773      30.413  46.484  20.736  1.00  0.00           CT 
ATOM   4475  H1  ACN D 773      30.953  47.421  20.602  1.00  0.00           HC 
ATOM   4476  H2  ACN D 773      29.335  46.657  20.669  1.00  0.00           HC 
ATOM   4477  H3  ACN D 773      30.517  46.125  21.757  1.00  0.00           HC 
ATOM   4478  C2  ACN D 773      30.875  45.548  19.701  1.00  0.00           YC 
ATOM   4479  N   ACN D 773      31.329  44.776  18.989  1.00  0.00           YN 
TER
TER
ATOM   4480  C1  ACN D 774      31.631  24.697  57.520  1.00  0.00           CT 
ATOM   4481  H1  ACN D 774      30.811  24.135  57.969  1.00  0.00           HC 
ATOM   4482  H2  ACN D 774      31.267  25.276  56.666  1.00  0.00           HC 
ATOM   4483  H3  ACN D 774      32.341  24.022  57.046  1.00  0.00           HC 
ATOM   4484  C2  ACN D 774      32.201  25.566  58.559  1.00  0.00           YC 
ATOM   4485  N   ACN D 774      32.734  26.138  59.394  1.00  0.00           YN 
TER
TER
ATOM   4486  C1  ACN D 775      30.284  55.815   4.466  1.00  0.00           CT 
ATOM   4487  H1  ACN D 775      30.898  56.329   5.206  1.00  0.00           HC 
ATOM   4488  H2  ACN D 775      30.917  55.230   3.792  1.00  0.00           HC 
ATOM   4489  H3  ACN D 775      29.831  56.530   3.782  1.00  0.00           HC 
ATOM   4490  C2  ACN D 775      29.330  54.961   5.189  1.00  0.00           YC 
ATOM   4491  N   ACN D 775      28.500  54.405   5.745  1.00  0.00           YN 
TER
TER
ATOM   4492  C1  ACN D 776      50.798  12.821  31.476  1.00  0.00           CT 
ATOM   4493  H1  ACN D 776      51.532  13.216  32.179  1.00  0.00           HC 
ATOM   4494  H2  ACN D 776      50.388  11.877  31.849  1.00  0.00           HC 
ATOM   4495  H3  ACN D 776      51.283  12.504  30.555  1.00  0.00           HC 
ATOM   4496  C2  ACN D 776      49.748  13.836  31.305  1.00  0.00           YC 
ATOM   4497  N   ACN D 776      49.007  14.672  31.064  1.00  0.00           YN 
TER
TER
ATOM   4498  C1  ACN D 777      30.480  67.616  67.770  1.00  0.00           CT 
ATOM   4499  H1  ACN D 777      30.387  66.990  68.657  1.00  0.00           HC 
ATOM   4500  H2  ACN D 777      29.505  67.735  67.289  1.00  0.00           HC 
ATOM   4501  H3  ACN D 777      31.048  67.102  66.997  1.00  0.00           HC 
ATOM   4502  C2  ACN D 777      31.038  68.910  68.190  1.00  0.00           YC 
ATOM   4503  N   ACN D 777      31.598  69.861  68.487  1.00  0.00           YN 
TER
TER
ATOM   4504  C1  ACN D 778      55.865  40.905  63.914  1.00  0.00           CT 
ATOM   4505  H1  ACN D 778      55.652  40.390  64.851  1.00  0.00           HC 
ATOM   4506  H2  ACN D 778      56.940  40.897  63.715  1.00  0.00           HC 
ATOM   4507  H3  ACN D 778      55.664  41.970  64.009  1.00  0.00           HC 
ATOM   4508  C2  ACN D 778      55.112  40.227  62.848  1.00  0.00           YC 
ATOM   4509  N   ACN D 778      54.426  39.793  62.044  1.00  0.00           YN 
TER
TER
ATOM   4510  C1  ACN D 779      10.574  43.613  46.493  1.00  0.00           CT 
ATOM   4511  H1  ACN D 779      11.376  43.031  46.949  1.00  0.00           HC 
ATOM   4512  H2  ACN D 779      10.737  44.681  46.670  1.00  0.00           HC 
ATOM   4513  H3  ACN D 779       9.634  43.442  47.014  1.00  0.00           HC 
ATOM   4514  C2  ACN D 779      10.552  43.300  45.057  1.00  0.00           YC 
ATOM   4515  N   ACN D 779      10.442  42.958  43.972  1.00  0.00           YN 
TER
TER
ATOM   4516  C1  ACN D 780      47.668  44.737  31.369  1.00  0.00           CT 
ATOM   4517  H1  ACN D 780      46.773  44.180  31.090  1.00  0.00           HC 
ATOM   4518  H2  ACN D 780      48.429  44.055  31.760  1.00  0.00           HC 
ATOM   4519  H3  ACN D 780      47.470  45.368  32.233  1.00  0.00           HC 
ATOM   4520  C2  ACN D 780      48.142  45.452  30.176  1.00  0.00           YC 
ATOM   4521  N   ACN D 780      48.434  46.116  29.292  1.00  0.00           YN 
TER
TER
ATOM   4522  C1  ACN D 781      55.081  37.045  41.630  1.00  0.00           CT 
ATOM   4523  H1  ACN D 781      54.240  36.538  41.158  1.00  0.00           HC 
ATOM   4524  H2  ACN D 781      55.604  36.360  42.304  1.00  0.00           HC 
ATOM   4525  H3  ACN D 781      54.728  37.809  42.320  1.00  0.00           HC 
ATOM   4526  C2  ACN D 781      55.966  37.535  40.564  1.00  0.00           YC 
ATOM   4527  N   ACN D 781      56.583  38.036  39.741  1.00  0.00           YN 
TER
TER
ATOM   4528  C1  ACN D 782      24.681  61.601  40.566  1.00  0.00           CT 
ATOM   4529  H1  ACN D 782      24.602  60.916  41.411  1.00  0.00           HC 
ATOM   4530  H2  ACN D 782      24.077  62.495  40.747  1.00  0.00           HC 
ATOM   4531  H3  ACN D 782      24.198  61.180  39.687  1.00  0.00           HC 
ATOM   4532  C2  ACN D 782      26.102  61.935  40.391  1.00  0.00           YC 
ATOM   4533  N   ACN D 782      27.212  62.089  40.165  1.00  0.00           YN 
TER
TER
ATOM   4534  C1  ACN D 783      53.770  51.331  50.293  1.00  0.00           CT 
ATOM   4535  H1  ACN D 783      54.381  51.103  49.419  1.00  0.00           HC 
ATOM   4536  H2  ACN D 783      53.613  52.411  50.371  1.00  0.00           HC 
ATOM   4537  H3  ACN D 783      54.318  51.120  51.208  1.00  0.00           HC 
ATOM   4538  C2  ACN D 783      52.498  50.608  50.152  1.00  0.00           YC 
ATOM   4539  N   ACN D 783      51.568  49.943  50.116  1.00  0.00           YN 
TER
TER
ATOM   4540  C1  ACN D 784      59.469  65.731   5.777  1.00  0.00           CT 
ATOM   4541  H1  ACN D 784      59.377  64.690   5.467  1.00  0.00           HC 
ATOM   4542  H2  ACN D 784      60.485  66.091   5.591  1.00  0.00           HC 
ATOM   4543  H3  ACN D 784      59.398  65.815   6.860  1.00  0.00           HC 
ATOM   4544  C2  ACN D 784      58.473  66.512   5.030  1.00  0.00           YC 
ATOM   4545  N   ACN D 784      57.612  67.098   4.557  1.00  0.00           YN 
TER
TER
ATOM   4546  C1  ACN D 785      15.085  23.043  28.630  1.00  0.00           CT 
ATOM   4547  H1  ACN D 785      14.281  22.463  28.175  1.00  0.00           HC 
ATOM   4548  H2  ACN D 785      14.675  23.743  29.364  1.00  0.00           HC 
ATOM   4549  H3  ACN D 785      15.527  23.719  27.901  1.00  0.00           HC 
ATOM   4550  C2  ACN D 785      16.026  22.099  29.249  1.00  0.00           YC 
ATOM   4551  N   ACN D 785      16.828  21.368  29.610  1.00  0.00           YN 
TER
TER
ATOM   4552  C1  ACN D 786      13.542  25.587  47.718  1.00  0.00           CT 
ATOM   4553  H1  ACN D 786      14.510  26.087  47.770  1.00  0.00           HC 
ATOM   4554  H2  ACN D 786      13.501  24.936  46.840  1.00  0.00           HC 
ATOM   4555  H3  ACN D 786      12.753  26.304  47.500  1.00  0.00           HC 
ATOM   4556  C2  ACN D 786      13.361  24.827  48.963  1.00  0.00           YC 
ATOM   4557  N   ACN D 786      13.156  24.350  49.982  1.00  0.00           YN 
TER
TER
ATOM   4558  C1  ACN D 787      39.411  43.949  52.361  1.00  0.00           CT 
ATOM   4559  H1  ACN D 787      39.741  43.199  53.081  1.00  0.00           HC 
ATOM   4560  H2  ACN D 787      40.202  44.143  51.630  1.00  0.00           HC 
ATOM   4561  H3  ACN D 787      39.309  44.920  52.842  1.00  0.00           HC 
ATOM   4562  C2  ACN D 787      38.189  43.446  51.716  1.00  0.00           YC 
ATOM   4563  N   ACN D 787      37.169  43.124  51.314  1.00  0.00           YN 
TER
TER
ATOM   4564  C1  ACN D 788      33.664  24.720  34.175  1.00  0.00           CT 
ATOM   4565  H1  ACN D 788      33.554  24.428  33.130  1.00  0.00           HC 
ATOM   4566  H2  ACN D 788      33.825  23.836  34.798  1.00  0.00           HC 
ATOM   4567  H3  ACN D 788      32.723  25.101  34.567  1.00  0.00           HC 
ATOM   4568  C2  ACN D 788      34.794  25.657  34.262  1.00  0.00           YC 
ATOM   4569  N   ACN D 788      35.579  26.487  34.314  1.00  0.00           YN 
TER
TER
ATOM   4570  C1  ACN D 789      47.412  62.567  57.660  1.00  0.00           CT 
ATOM   4571  H1  ACN D 789      47.070  62.749  58.680  1.00  0.00           HC 
ATOM   4572  H2  ACN D 789      47.580  63.517  57.145  1.00  0.00           HC 
ATOM   4573  H3  ACN D 789      46.616  62.127  57.063  1.00  0.00           HC 
ATOM   4574  C2  ACN D 789      48.643  61.768  57.736  1.00  0.00           YC 
ATOM   4575  N   ACN D 789      49.519  61.034  57.783  1.00  0.00           YN 
TER
TER
ATOM   4576  C1  ACN D 790      69.126  67.911  47.239  1.00  0.00           CT 
ATOM   4577  H1  ACN D 790      69.421  66.869  47.364  1.00  0.00           HC 
ATOM   4578  H2  ACN D 790      68.582  68.038  46.298  1.00  0.00           HC 
ATOM   4579  H3  ACN D 790      70.000  68.539  47.078  1.00  0.00           HC 
ATOM   4580  C2  ACN D 790      68.300  68.285  48.396  1.00  0.00           YC 
ATOM   4581  N   ACN D 790      67.776  68.620  49.355  1.00  0.00           YN 
TER
TER
ATOM   4582  C1  ACN D 791      56.424  64.681  37.545  1.00  0.00           CT 
ATOM   4583  H1  ACN D 791      56.562  65.113  38.536  1.00  0.00           HC 
ATOM   4584  H2  ACN D 791      57.374  64.668  37.003  1.00  0.00           HC 
ATOM   4585  H3  ACN D 791      55.822  65.339  36.922  1.00  0.00           HC 
ATOM   4586  C2  ACN D 791      55.881  63.326  37.717  1.00  0.00           YC 
ATOM   4587  N   ACN D 791      55.332  62.330  37.840  1.00  0.00           YN 
TER
TER
ATOM   4588  C1  ACN D 792      51.530  53.494  24.661  1.00  0.00           CT 
ATOM   4589  H1  ACN D 792      52.464  53.553  24.101  1.00  0.00           HC 
ATOM   4590  H2  ACN D 792      51.593  52.707  25.418  1.00  0.00           HC 
ATOM   4591  H3  ACN D 792      50.727  53.127  24.025  1.00  0.00           HC 
ATOM   4592  C2  ACN D 792      51.287  54.810  25.268  1.00  0.00           YC 
ATOM   4593  N   ACN D 792      51.023  55.864  25.625  1.00  0.00           YN 
TER
TER
ATOM   4594  C1  ACN D 793      34.422  40.210  31.871  1.00  0.00           CT 
ATOM   4595  H1  ACN D 793      34.232  39.522  32.696  1.00  0.00           HC 
ATOM   4596  H2  ACN D 793      34.855  39.671  31.023  1.00  0.00           HC 
ATOM   4597  H3  ACN D 793      35.222  40.902  32.127  1.00  0.00           HC 
ATOM   4598  C2  ACN D 793      33.145  40.845  31.513  1.00  0.00           YC 
ATOM   4599  N   ACN D 793      32.188  41.441  31.324  1.00  0.00           YN 
TER
TER
ATOM   4600  C1  ACN D 794      10.628  32.568  23.464  1.00  0.00           CT 
ATOM   4601  H1  ACN D 794       9.970  32.168  22.692  1.00  0.00           HC 
ATOM   4602  H2  ACN D 794      11.234  31.766  23.896  1.00  0.00           HC 
ATOM   4603  H3  ACN D 794      10.051  32.899  24.324  1.00  0.00           HC 
ATOM   4604  C2  ACN D 794      11.467  33.605  22.845  1.00  0.00           YC 
ATOM   4605  N   ACN D 794      12.021  34.503  22.405  1.00  0.00           YN 
TER
TER
ATOM   4606  C1  ACN D 795      39.508  24.965  47.544  1.00  0.00           CT 
ATOM   4607  H1  ACN D 795      38.556  24.464  47.725  1.00  0.00           HC 
ATOM   4608  H2  ACN D 795      40.325  24.238  47.554  1.00  0.00           HC 
ATOM   4609  H3  ACN D 795      39.769  25.604  48.385  1.00  0.00           HC 
ATOM   4610  C2  ACN D 795      39.413  25.655  46.249  1.00  0.00           YC 
ATOM   4611  N   ACN D 795      39.298  26.303  45.314  1.00  0.00           YN 
TER
TER
ATOM   4612  C1  ACN D 796       9.450  57.630  15.317  1.00  0.00           CT 
ATOM   4613  H1  ACN D 796       9.570  57.334  14.275  1.00  0.00           HC 
ATOM   4614  H2  ACN D 796       9.562  58.714  15.416  1.00  0.00           HC 
ATOM   4615  H3  ACN D 796      10.281  57.265  15.917  1.00  0.00           HC 
ATOM   4616  C2  ACN D 796       8.122  57.181  15.760  1.00  0.00           YC 
ATOM   4617  N   ACN D 796       7.153  56.716  16.149  1.00  0.00           YN 
TER
TER
ATOM   4618  C1  ACN D 797      67.134  21.147  36.815  1.00  0.00           CT 
ATOM   4619  H1  ACN D 797      66.813  21.611  37.748  1.00  0.00           HC 
ATOM   4620  H2  ACN D 797      68.206  21.304  36.665  1.00  0.00           HC 
ATOM   4621  H3  ACN D 797      66.711  21.673  35.961  1.00  0.00           HC 
ATOM   4622  C2  ACN D 797      66.802  19.717  36.887  1.00  0.00           YC 
ATOM   4623  N   ACN D 797      66.423  18.638  36.881  1.00  0.00           YN 
TER
TER
ATOM   4624  C1  ACN D 798      32.411  53.984  20.411  1.00  0.00           CT 
ATOM   4625  H1  ACN D 798      32.902  54.474  21.253  1.00  0.00           HC 
ATOM   4626  H2  ACN D 798      33.044  53.180  20.022  1.00  0.00           HC 
ATOM   4627  H3  ACN D 798      32.356  54.655  19.557  1.00  0.00           HC 
ATOM   4628  C2  ACN D 798      31.116  53.473  20.881  1.00  0.00           YC 
ATOM   4629  N   ACN D 798      30.054  53.198  21.204  1.00  0.00           YN 
TER
TER
ATOM   4630  C1  ACN D 799      15.249  47.257  15.484  1.00  0.00           CT 
ATOM   4631  H1  ACN D 799      14.943  46.799  16.426  1.00  0.00           HC 
ATOM   4632  H2  ACN D 799      16.341  47.312  15.429  1.00  0.00           HC 
ATOM   4633  H3  ACN D 799      14.972  48.309  15.463  1.00  0.00           HC 
ATOM   4634  C2  ACN D 799      14.692  46.448  14.391  1.00  0.00           YC 
ATOM   4635  N   ACN D 799      14.150  45.905  13.543  1.00  0.00           YN 
TER
TER
ATOM   4636  C1  ACN D 800       9.819  62.189  60.671  1.00  0.00           CT 
ATOM   4637  H1  ACN D 800      10.857  62.011  60.389  1.00  0.00           HC 
ATOM   4638  H2  ACN D 800       9.546  61.558  61.522  1.00  0.00           HC 
ATOM   4639  H3  ACN D 800       9.145  61.824  59.898  1.00  0.00           HC 
ATOM   4640  C2  ACN D 800       9.679  63.617  60.990  1.00  0.00           YC 
ATOM   4641  N   ACN D 800       9.534  64.746  61.104  1.00  0.00           YN 
TER
TER
ATOM   4642  C1  ACN D 801      21.212  45.900  54.715  1.00  0.00           CT 
ATOM   4643  H1  ACN D 801      21.135  45.647  55.773  1.00  0.00           HC 
ATOM   4644  H2  ACN D 801      21.915  46.727  54.576  1.00  0.00           HC 
ATOM   4645  H3  ACN D 801      20.282  46.336  54.358  1.00  0.00           HC 
ATOM   4646  C2  ACN D 801      21.647  44.694  53.996  1.00  0.00           YC 
ATOM   4647  N   ACN D 801      21.849  43.729  53.416  1.00  0.00           YN 
TER
TER
ATOM   4648  C1  ACN D 802      51.352  43.824  58.115  1.00  0.00           CT 
ATOM   4649  H1  ACN D 802      51.846  44.622  58.671  1.00  0.00           HC 
ATOM   4650  H2  ACN D 802      51.883  43.633  57.178  1.00  0.00           HC 
ATOM   4651  H3  ACN D 802      50.379  44.154  57.757  1.00  0.00           HC 
ATOM   4652  C2  ACN D 802      51.324  42.631  58.974  1.00  0.00           YC 
ATOM   4653  N   ACN D 802      51.176  41.747  59.684  1.00  0.00           YN 
TER
TER
ATOM   4654  C1  ACN D 803      65.442  55.310  13.158  1.00  0.00           CT 
ATOM   4655  H1  ACN D 803      64.802  55.465  12.289  1.00  0.00           HC 
ATOM   4656  H2  ACN D 803      64.907  55.579  14.073  1.00  0.00           HC 
ATOM   4657  H3  ACN D 803      66.262  56.025  13.161  1.00  0.00           HC 
ATOM   4658  C2  ACN D 803      65.852  53.898  13.166  1.00  0.00           YC 
ATOM   4659  N   ACN D 803      66.283  52.841  13.100  1.00  0.00           YN 
TER
TER
ATOM   4660  C1  ACN D 804      28.574  50.521  18.966  1.00  0.00           CT 
ATOM   4661  H1  ACN D 804      29.115  50.701  18.037  1.00  0.00           HC 
ATOM   4662  H2  ACN D 804      28.140  51.455  19.336  1.00  0.00           HC 
ATOM   4663  H3  ACN D 804      29.265  50.265  19.767  1.00  0.00           HC 
ATOM   4664  C2  ACN D 804      27.539  49.513  18.696  1.00  0.00           YC 
ATOM   4665  N   ACN D 804      26.829  48.633  18.526  1.00  0.00           YN 
TER
TER
ATOM   4666  C1  ACN D 805      59.743  48.507  37.284  1.00  0.00           CT 
ATOM   4667  H1  ACN D 805      60.729  48.428  36.824  1.00  0.00           HC 
ATOM   4668  H2  ACN D 805      59.310  49.490  37.080  1.00  0.00           HC 
ATOM   4669  H3  ACN D 805      59.828  48.522  38.368  1.00  0.00           HC 
ATOM   4670  C2  ACN D 805      58.909  47.424  36.744  1.00  0.00           YC 
ATOM   4671  N   ACN D 805      58.301  46.507  36.433  1.00  0.00           YN 
TER
TER
ATOM   4672  C1  ACN D 806       5.738  67.703  55.868  1.00  0.00           CT 
ATOM   4673  H1  ACN D 806       6.027  67.350  56.859  1.00  0.00           HC 
ATOM   4674  H2  ACN D 806       6.601  67.682  55.195  1.00  0.00           HC 
ATOM   4675  H3  ACN D 806       5.502  68.764  55.894  1.00  0.00           HC 
ATOM   4676  C2  ACN D 806       4.652  66.839  55.384  1.00  0.00           YC 
ATOM   4677  N   ACN D 806       3.720  66.260  55.062  1.00  0.00           YN 
TER
TER
ATOM   4678  C1  ACN D 807      44.142   9.163   8.963  1.00  0.00           CT 
ATOM   4679  H1  ACN D 807      43.335   9.894   8.896  1.00  0.00           HC 
ATOM   4680  H2  ACN D 807      43.733   8.149   8.961  1.00  0.00           HC 
ATOM   4681  H3  ACN D 807      44.619   9.209   9.940  1.00  0.00           HC 
ATOM   4682  C2  ACN D 807      45.044   9.386   7.824  1.00  0.00           YC 
ATOM   4683  N   ACN D 807      45.818   9.643   7.022  1.00  0.00           YN 
TER
TER
ATOM   4684  C1  ACN D 808      37.234  54.946  50.729  1.00  0.00           CT 
ATOM   4685  H1  ACN D 808      37.935  55.720  50.416  1.00  0.00           HC 
ATOM   4686  H2  ACN D 808      36.211  55.238  50.472  1.00  0.00           HC 
ATOM   4687  H3  ACN D 808      37.184  54.892  51.815  1.00  0.00           HC 
ATOM   4688  C2  ACN D 808      37.622  53.694  50.065  1.00  0.00           YC 
ATOM   4689  N   ACN D 808      38.000  52.692  49.662  1.00  0.00           YN 
TER
TER
ATOM   4690  C1  ACN D 809      23.900  15.468   8.659  1.00  0.00           CT 
ATOM   4691  H1  ACN D 809      24.040  14.924   7.724  1.00  0.00           HC 
ATOM   4692  H2  ACN D 809      23.977  16.545   8.484  1.00  0.00           HC 
ATOM   4693  H3  ACN D 809      24.736  15.291   9.332  1.00  0.00           HC 
ATOM   4694  C2  ACN D 809      22.583  15.100   9.199  1.00  0.00           YC 
ATOM   4695  N   ACN D 809      21.625  14.714   9.690  1.00  0.00           YN 
TER
TER
ATOM   4696  C1  ACN D 810      14.039  15.237  47.346  1.00  0.00           CT 
ATOM   4697  H1  ACN D 810      14.709  16.078  47.530  1.00  0.00           HC 
ATOM   4698  H2  ACN D 810      14.379  14.668  46.476  1.00  0.00           HC 
ATOM   4699  H3  ACN D 810      13.065  15.590  47.015  1.00  0.00           HC 
ATOM   4700  C2  ACN D 810      14.017  14.408  48.560  1.00  0.00           YC 
ATOM   4701  N   ACN D 810      13.890  13.838  49.543  1.00  0.00           YN 
TER
TER
ATOM   4702  C1  ACN D 811      45.747  13.962  37.468  1.00  0.00           CT 
ATOM   4703  H1  ACN D 811      44.750  13.678  37.806  1.00  0.00           HC 
ATOM   4704  H2  ACN D 811      45.791  15.041  37.290  1.00  0.00           HC 
ATOM   4705  H3  ACN D 811      45.942  13.565  36.474  1.00  0.00           HC 
ATOM   4706  C2  ACN D 811      46.707  13.545  38.500  1.00  0.00           YC 
ATOM   4707  N   ACN D 811      47.467  13.101  39.231  1.00  0.00           YN 
TER
TER
ATOM   4708  C1  ACN D 812      34.080   7.441  64.370  1.00  0.00           CT 
ATOM   4709  H1  ACN D 812      33.793   6.767  65.177  1.00  0.00           HC 
ATOM   4710  H2  ACN D 812      34.022   8.480  64.708  1.00  0.00           HC 
ATOM   4711  H3  ACN D 812      33.337   7.424  63.575  1.00  0.00           HC 
ATOM   4712  C2  ACN D 812      35.443   7.084  63.951  1.00  0.00           YC 
ATOM   4713  N   ACN D 812      36.443   6.724  63.530  1.00  0.00           YN 
TER
TER
ATOM   4714  C1  ACN D 813       1.005  12.334  10.715  1.00  0.00           CT 
ATOM   4715  H1  ACN D 813       0.199  12.819  11.267  1.00  0.00           HC 
ATOM   4716  H2  ACN D 813       0.822  12.406   9.639  1.00  0.00           HC 
ATOM   4717  H3  ACN D 813       0.983  11.258  10.874  1.00  0.00           HC 
ATOM   4718  C2  ACN D 813       2.265  12.990  11.094  1.00  0.00           YC 
ATOM   4719  N   ACN D 813       3.257  13.401  11.487  1.00  0.00           YN 
TER
TER
ATOM   4720  C1  ACN D 814       4.834  16.328  31.086  1.00  0.00           CT 
ATOM   4721  H1  ACN D 814       4.165  16.259  31.944  1.00  0.00           HC 
ATOM   4722  H2  ACN D 814       4.559  17.183  30.462  1.00  0.00           HC 
ATOM   4723  H3  ACN D 814       4.670  15.494  30.406  1.00  0.00           HC 
ATOM   4724  C2  ACN D 814       6.207  16.450  31.596  1.00  0.00           YC 
ATOM   4725  N   ACN D 814       7.282  16.406  31.983  1.00  0.00           YN 
TER
TER
ATOM   4726  C1  ACN D 815      69.253  43.327  12.256  1.00  0.00           CT 
ATOM   4727  H1  ACN D 815      70.000  43.845  11.654  1.00  0.00           HC 
ATOM   4728  H2  ACN D 815      69.190  43.781  13.250  1.00  0.00           HC 
ATOM   4729  H3  ACN D 815      69.587  42.319  12.493  1.00  0.00           HC 
ATOM   4730  C2  ACN D 815      67.970  43.403  11.543  1.00  0.00           YC 
ATOM   4731  N   ACN D 815      67.006  43.340  10.931  1.00  0.00           YN 
TER
TER
ATOM   4732  C1  ACN D 816      10.574  59.025  23.083  1.00  0.00           CT 
ATOM   4733  H1  ACN D 816      10.924  59.324  24.071  1.00  0.00           HC 
ATOM   4734  H2  ACN D 816      10.935  58.020  22.844  1.00  0.00           HC 
ATOM   4735  H3  ACN D 816      11.051  59.623  22.310  1.00  0.00           HC 
ATOM   4736  C2  ACN D 816       9.105  59.083  23.092  1.00  0.00           YC 
ATOM   4737  N   ACN D 816       7.976  59.259  23.051  1.00  0.00           YN 
TER
TER
ATOM   4738  C1  ACN D 817      33.748  65.467  36.037  1.00  0.00           CT 
ATOM   4739  H1  ACN D 817      33.805  64.783  36.884  1.00  0.00           HC 
ATOM   4740  H2  ACN D 817      34.738  65.878  35.817  1.00  0.00           HC 
ATOM   4741  H3  ACN D 817      33.191  66.362  36.305  1.00  0.00           HC 
ATOM   4742  C2  ACN D 817      33.206  64.720  34.893  1.00  0.00           YC 
ATOM   4743  N   ACN D 817      32.659  64.184  34.044  1.00  0.00           YN 
TER
TER
ATOM   4744  C1  ACN D 818      47.978  45.018  37.421  1.00  0.00           CT 
ATOM   4745  H1  ACN D 818      48.445  44.099  37.066  1.00  0.00           HC 
ATOM   4746  H2  ACN D 818      48.742  45.716  37.777  1.00  0.00           HC 
ATOM   4747  H3  ACN D 818      47.408  44.831  38.329  1.00  0.00           HC 
ATOM   4748  C2  ACN D 818      47.203  45.587  36.309  1.00  0.00           YC 
ATOM   4749  N   ACN D 818      46.491  45.957  35.495  1.00  0.00           YN 
TER
TER
ATOM   4750  C1  ACN D 819      19.932  39.063  44.159  1.00  0.00           CT 
ATOM   4751  H1  ACN D 819      19.151  38.496  43.652  1.00  0.00           HC 
ATOM   4752  H2  ACN D 819      19.531  39.530  45.064  1.00  0.00           HC 
ATOM   4753  H3  ACN D 819      20.218  39.932  43.569  1.00  0.00           HC 
ATOM   4754  C2  ACN D 819      21.031  38.137  44.470  1.00  0.00           YC 
ATOM   4755  N   ACN D 819      21.941  37.455  44.589  1.00  0.00           YN 
TER
TER
ATOM   4756  C1  ACN D 820      60.089  38.947   8.937  1.00  0.00           CT 
ATOM   4757  H1  ACN D 820      60.052  38.258   9.782  1.00  0.00           HC 
ATOM   4758  H2  ACN D 820      59.239  38.771   8.270  1.00  0.00           HC 
ATOM   4759  H3  ACN D 820      60.931  38.712   8.289  1.00  0.00           HC 
ATOM   4760  C2  ACN D 820      60.083  40.316   9.472  1.00  0.00           YC 
ATOM   4761  N   ACN D 820      60.218  41.373   9.885  1.00  0.00           YN 
TER
TER
ATOM   4762  C1  ACN D 821       3.169  36.525  63.795  1.00  0.00           CT 
ATOM   4763  H1  ACN D 821       2.301  35.983  63.418  1.00  0.00           HC 
ATOM   4764  H2  ACN D 821       4.064  36.239  63.235  1.00  0.00           HC 
ATOM   4765  H3  ACN D 821       3.420  36.194  64.800  1.00  0.00           HC 
ATOM   4766  C2  ACN D 821       2.889  37.963  63.668  1.00  0.00           YC 
ATOM   4767  N   ACN D 821       2.623  39.074  63.701  1.00  0.00           YN 
TER
TER
ATOM   4768  C1  ACN D 822      18.683  13.306  62.394  1.00  0.00           CT 
ATOM   4769  H1  ACN D 822      18.415  14.037  61.630  1.00  0.00           HC 
ATOM   4770  H2  ACN D 822      17.783  12.933  62.892  1.00  0.00           HC 
ATOM   4771  H3  ACN D 822      19.208  13.788  63.216  1.00  0.00           HC 
ATOM   4772  C2  ACN D 822      19.426  12.222  61.736  1.00  0.00           YC 
ATOM   4773  N   ACN D 822      20.119  11.449  61.257  1.00  0.00           YN 
TER
TER
ATOM   4774  C1  ACN D 823      29.768  12.474  28.588  1.00  0.00           CT 
ATOM   4775  H1  ACN D 823      30.138  13.005  27.711  1.00  0.00           HC 
ATOM   4776  H2  ACN D 823      28.731  12.756  28.790  1.00  0.00           HC 
ATOM   4777  H3  ACN D 823      30.272  12.822  29.487  1.00  0.00           HC 
ATOM   4778  C2  ACN D 823      29.895  11.033  28.326  1.00  0.00           YC 
ATOM   4779  N   ACN D 823      30.119   9.921  28.184  1.00  0.00           YN 
TER
TER
ATOM   4780  C1  ACN D 824      44.720  59.031  50.226  1.00  0.00           CT 
ATOM   4781  H1  ACN D 824      44.424  59.091  49.178  1.00  0.00           HC 
ATOM   4782  H2  ACN D 824      43.837  59.088  50.870  1.00  0.00           HC 
ATOM   4783  H3  ACN D 824      45.268  59.923  50.520  1.00  0.00           HC 
ATOM   4784  C2  ACN D 824      45.447  57.767  50.415  1.00  0.00           YC 
ATOM   4785  N   ACN D 824      46.129  56.858  50.537  1.00  0.00           YN 
TER
TER
ATOM   4786  C1  ACN D 825      54.062  39.259  36.671  1.00  0.00           CT 
ATOM   4787  H1  ACN D 825      53.302  39.786  36.093  1.00  0.00           HC 
ATOM   4788  H2  ACN D 825      53.837  39.328  37.739  1.00  0.00           HC 
ATOM   4789  H3  ACN D 825      55.016  39.777  36.610  1.00  0.00           HC 
ATOM   4790  C2  ACN D 825      54.086  37.862  36.213  1.00  0.00           YC 
ATOM   4791  N   ACN D 825      54.204  36.816  35.767  1.00  0.00           YN 
TER
TER
ATOM   4792  C1  ACN D 826      55.739  41.862  67.131  1.00  0.00           CT 
ATOM   4793  H1  ACN D 826      56.173  42.842  67.329  1.00  0.00           HC 
ATOM   4794  H2  ACN D 826      55.416  41.397  68.068  1.00  0.00           HC 
ATOM   4795  H3  ACN D 826      56.504  41.167  66.791  1.00  0.00           HC 
ATOM   4796  C2  ACN D 826      54.614  42.047  66.203  1.00  0.00           YC 
ATOM   4797  N   ACN D 826      53.831  42.168  65.378  1.00  0.00           YN 
TER
TER
ATOM   4798  C1  ACN D 827      50.928  25.637   5.149  1.00  0.00           CT 
ATOM   4799  H1  ACN D 827      50.137  25.026   5.585  1.00  0.00           HC 
ATOM   4800  H2  ACN D 827      51.690  24.998   4.692  1.00  0.00           HC 
ATOM   4801  H3  ACN D 827      51.497  26.139   5.929  1.00  0.00           HC 
ATOM   4802  C2  ACN D 827      50.310  26.533   4.161  1.00  0.00           YC 
ATOM   4803  N   ACN D 827      49.818  27.323   3.496  1.00  0.00           YN 
TER
TER
ATOM   4804  C1  ACN D 828      54.501  31.435  36.963  1.00  0.00           CT 
ATOM   4805  H1  ACN D 828      55.371  31.996  36.619  1.00  0.00           HC 
ATOM   4806  H2  ACN D 828      53.999  30.960  36.115  1.00  0.00           HC 
ATOM   4807  H3  ACN D 828      53.730  32.112  37.327  1.00  0.00           HC 
ATOM   4808  C2  ACN D 828      54.967  30.443  37.943  1.00  0.00           YC 
ATOM   4809  N   ACN D 828      55.301  29.767  38.802  1.00  0.00           YN 
TER
TER
ATOM   4810  C1  ACN D 829      29.683  33.845  13.461  1.00  0.00           CT 
ATOM   4811  H1  ACN D 829      30.081  34.085  14.448  1.00  0.00           HC 
ATOM   4812  H2  ACN D 829      28.942  33.045  13.538  1.00  0.00           HC 
ATOM   4813  H3  ACN D 829      30.449  33.380  12.844  1.00  0.00           HC 
ATOM   4814  C2  ACN D 829      29.099  35.072  12.902  1.00  0.00           YC 
ATOM   4815  N   ACN D 829      28.769  36.049  12.407  1.00  0.00           YN 
TER
TER
ATOM   4816  C1  ACN D 830      65.969  47.013  43.755  1.00  0.00           CT 
ATOM   4817  H1  ACN D 830      66.608  47.018  44.639  1.00  0.00           HC 
ATOM   4818  H2  ACN D 830      65.331  47.902  43.746  1.00  0.00           HC 
ATOM   4819  H3  ACN D 830      65.235  46.213  43.819  1.00  0.00           HC 
ATOM   4820  C2  ACN D 830      66.840  46.961  42.572  1.00  0.00           YC 
ATOM   4821  N   ACN D 830      67.504  46.781  41.658  1.00  0.00           YN 
TER
TER
ATOM   4822  C1  ACN D 831      39.576  52.361  68.790  1.00  0.00           CT 
ATOM   4823  H1  ACN D 831      38.674  52.296  68.181  1.00  0.00           HC 
ATOM   4824  H2  ACN D 831      39.429  51.836  69.738  1.00  0.00           HC 
ATOM   4825  H3  ACN D 831      39.739  53.383  69.124  1.00  0.00           HC 
ATOM   4826  C2  ACN D 831      40.683  51.779  68.016  1.00  0.00           YC 
ATOM   4827  N   ACN D 831      41.568  51.457  67.369  1.00  0.00           YN 
TER
TER
ATOM   4828  C1  ACN D 832      11.227  69.152  13.486  1.00  0.00           CT 
ATOM   4829  H1  ACN D 832      10.827  70.000  14.044  1.00  0.00           HC 
ATOM   4830  H2  ACN D 832      10.505  68.331  13.480  1.00  0.00           HC 
ATOM   4831  H3  ACN D 832      12.065  68.707  14.018  1.00  0.00           HC 
ATOM   4832  C2  ACN D 832      11.532  69.615  12.125  1.00  0.00           YC 
ATOM   4833  N   ACN D 832      11.899  70.000  11.113  1.00  0.00           YN 
TER
TER
ATOM   4834  C1  ACN D 833       9.520  27.306  67.603  1.00  0.00           CT 
ATOM   4835  H1  ACN D 833       9.860  28.342  67.614  1.00  0.00           HC 
ATOM   4836  H2  ACN D 833       9.183  27.031  66.599  1.00  0.00           HC 
ATOM   4837  H3  ACN D 833       8.605  27.198  68.182  1.00  0.00           HC 
ATOM   4838  C2  ACN D 833      10.638  26.462  68.049  1.00  0.00           YC 
ATOM   4839  N   ACN D 833      11.454  25.818  68.524  1.00  0.00           YN 
TER
TER
ATOM   4840  C1  ACN D 834      47.736   0.809  28.097  1.00  0.00           CT 
ATOM   4841  H1  ACN D 834      48.059   1.648  27.480  1.00  0.00           HC 
ATOM   4842  H2  ACN D 834      47.357   0.000  27.465  1.00  0.00           HC 
ATOM   4843  H3  ACN D 834      46.851   1.075  28.671  1.00  0.00           HC 
ATOM   4844  C2  ACN D 834      48.887   0.373  28.901  1.00  0.00           YC 
ATOM   4845  N   ACN D 834      49.735   0.121  29.626  1.00  0.00           YN 
TER
TER
ATOM   4846  C1  ACN D 835      48.578  13.132  44.425  1.00  0.00           CT 
ATOM   4847  H1  ACN D 835      48.647  13.363  45.488  1.00  0.00           HC 
ATOM   4848  H2  ACN D 835      47.565  12.805  44.174  1.00  0.00           HC 
ATOM   4849  H3  ACN D 835      49.162  12.245  44.188  1.00  0.00           HC 
ATOM   4850  C2  ACN D 835      48.957  14.340  43.678  1.00  0.00           YC 
ATOM   4851  N   ACN D 835      49.382  15.228  43.096  1.00  0.00           YN 
TER
TER
ATOM   4852  C1  ACN D 836       9.603   7.137  14.728  1.00  0.00           CT 
ATOM   4853  H1  ACN D 836      10.116   7.957  15.232  1.00  0.00           HC
[truncated: 2,068,217 more chars]
