# Supplementary material for: Oxidation State Determines Solvent Structure Around a Manganese–Vanadium Polyoxometalate Water‐Oxidation Catalyst
Source: Angew Chem Int Ed Engl. 2026 Apr 16;65(24):e9168848. doi: 10.1002/anie.9168848 (PMC13245616; doi:10.1002/anie.9168848)
Supplement: Supplementary file 2 — Supporting File 2: anie72128‐sup‐0002‐Data.zip. [file ANIE-65-e9168848-s002.zip › Mn4444/AC2.prep]

    0    0    2

This is a remark line
molecule.res
AC2   INT  0
CORRECT     OMIT DU   BEG
  0.0000
   1  DUMM  DU    M    0  -1  -2     0.000      .0        .0      .00000
   2  DUMM  DU    M    1   0  -1     1.449      .0        .0      .00000
   3  DUMM  DU    M    2   1   0     1.523   111.21       .0      .00000
   4  C3    c3    M    3   2   1     1.540   111.208  -180.000 -0.593602
   5  H4    hc    E    4   3   2     1.102    53.589   104.099  0.171367
   6  H5    hc    E    4   3   2     1.098   110.645     3.684  0.171367
   7  H6    hc    E    4   3   2     1.102    56.565   -97.249  0.171367
   8  C4    c     M    4   3   2     1.507   138.512  -178.278  0.896317
   9  O8    OO    E    8   4   3     1.292   114.609     0.677 -0.639225
  10  O7    o     M    8   4   3     1.247   120.216  -179.509 -0.578706


LOOP

IMPROPER
   C3   O8   C4   O7

DONE
STOP
