# Supplementary material for: Oxidation State Determines Solvent Structure Around a Manganese–Vanadium Polyoxometalate Water‐Oxidation Catalyst
Source: Angew Chem Int Ed Engl. 2026 Apr 16;65(24):e9168848. doi: 10.1002/anie.9168848 (PMC13245616; doi:10.1002/anie.9168848)
Supplement: Supplementary file 2 — Supporting File 2: anie72128‐sup‐0002‐Data.zip. [file ANIE-65-e9168848-s002.zip › Mn4444/MNO.prep]

    0    0    2

This is a remark line
molecule.res
MNO   INT  0
CORRECT     OMIT DU   BEG
  0.0000
   1  DUMM  DU    M    0  -1  -2     0.000      .0        .0      .00000
   2  DUMM  DU    M    1   0  -1     1.449      .0        .0      .00000
   3  DUMM  DU    M    2   1   0     1.523   111.21       .0      .00000
   4  Mn1   MA    M    3   2   1     1.540   111.208  -180.000  1.489805 
   5  O1    OK    M    4   3   2     1.916    54.744  -111.169 -0.801792
   6  Mn2   MB    M    5   4   3     1.860    95.597    46.299  1.607258
   7  O2    OL    M    6   5   4     1.838    86.203     6.009 -0.803362
   8  Mn3   MC    M    7   6   5     1.969    97.018    98.239  1.501721
   9  O4    OM    M    8   7   6     1.968    78.441   -11.180 -0.803362
  10  Mn4   MD    M    9   8   7     1.936   103.299   -86.337  1.489805
  11  O3    OJ    M   10   9   8     1.871    87.121    10.912 -1.051852


LOOP

IMPROPER

DONE
STOP
