# Supplementary material for: Oxidation State Determines Solvent Structure Around a Manganese–Vanadium Polyoxometalate Water‐Oxidation Catalyst
Source: Angew Chem Int Ed Engl. 2026 Apr 16;65(24):e9168848. doi: 10.1002/anie.9168848 (PMC13245616; doi:10.1002/anie.9168848)
Supplement: Supplementary file 2 — Supporting File 2: anie72128‐sup‐0002‐Data.zip. [file ANIE-65-e9168848-s002.zip › Mn4444/params_6.frcmod]

Force field parameters from cluster_solv.top
MASS
MA    54.940
MB    54.940
MC    54.940
MD    54.940
OA    16.000
OB    16.000
OC    16.000
OD    16.000
OE    16.000
OF    16.000
OG    16.000
OI    16.000
OJ    16.000
OK    16.000
OL    16.000
OM    16.000
ON    16.000
OO    16.000
OP    16.000
OQ    16.000
OR    16.000
VA    50.942
VB    50.942
VC    50.942
Na+   22.990

BOND
MB-OL   500.0000        1.9265
MB-OM   500.0000        1.9265
MB-OK   500.0000        1.9199
MB-ON   350.0000        2.0447
MB-OP   350.0000        2.0447
MB-OO   350.0000        2.0463
MC-OL   300.0000        2.0408
MC-OM   300.0000        2.0408
MC-OJ   160.0000        2.0909
MC-OI   400.0000        1.8978
MC-OD   400.0000        1.8978
MC-o    260.0000        2.0640
MA-OK   300.0000        2.0343
MD-OK   300.0000        2.0343
MA-OL   300.0000        2.0313
MD-OM   300.0000        2.0313
MA-OJ   160.0000        2.0830
MD-OJ   160.0000        2.0830
MA-OE   400.0000        1.9027
MD-OH   400.0000        1.9027
MA-OF   400.0000        1.9049
MD-OG   400.0000        1.9049
MA-o    260.0000        2.0527
MD-o    260.0000        2.0527
VB-OI   600.0000        1.8019
VB-OD   600.0000        1.8019
VB-OH   600.0000        1.8019
VB-OE   600.0000        1.8019
VC-OG   600.0000        1.8018
VC-OF   600.0000        1.8018
VA-OR   600.0000        1.8108
VA-OB   600.0000        1.8108
VC-OR   600.0000        1.8362
VB-OB   600.0000        1.8362
OQ-VC   1000.0000       1.6079
VB-OC   1000.0000       1.6078
VA-OA   1000.0000       1.6047
c-ON    800.0000        1.3072
c-OP    800.0000        1.3072
c-OO    800.0000        1.3073
c-o     1070.0000       1.2982


ANGLE
MA-OJ-MC        600.0000        97.5917
MC-OJ-MD        600.0000        97.5917
MA-OJ-MD        600.0000        97.9359
MA-OK-MB        600.0000        96.6095
MB-OK-MD        600.0000        96.6095
MA-OK-MD        600.0000        99.9490
MA-OL-MB        600.0000        96.5881
MB-OM-MD        600.0000        96.5881
MB-OL-MC        600.0000        96.7710
MB-OM-MC        600.0000        96.7710
MA-OL-MC        600.0000        99.6449
MC-OM-MD        600.0000        99.6449
OK-MB-OL        600.0000        85.5993
OK-MB-OM        600.0000        85.5993
OL-MB-OM        600.0000        85.4974
OL-MC-OJ        150.0000        80.7336
OM-MC-OJ        150.0000        80.7336
OL-MC-OM        200.0000        80.2337
OK-MA-OJ        150.0000        80.5411
OK-MD-OJ        150.0000        80.5411
OK-MA-OL        200.0000        80.4111
OK-MD-OM        200.0000        80.4111
OL-MA-OJ        150.0000        80.8581
OM-MD-OJ        150.0000        80.8581
OK-MB-ON        200.0000        88.4055
OK-MB-OP        200.0000        88.4055
OK-MB-OO        200.0000        171.5359
OL-MB-ON        200.0000        172.2428
OM-MB-OP        200.0000        172.2428
OL-MB-OO        200.0000        87.7810
OM-MB-OO        200.0000        87.7810
OL-MB-OP        200.0000        88.2868
OM-MB-ON        200.0000        88.2868
OO-MB-OP        150.0000        96.6728
ON-MB-OO        150.0000        96.6728
ON-MB-OP        150.0000        96.4797
o-MC-OD 200.0000        96.7023
o-MC-OI 200.0000        96.7023
OI-MC-OD        200.0000        95.4134
OJ-MC-o 200.0000        164.3006
OJ-MC-OD        200.0000        93.5433
OJ-MC-OI        200.0000        93.5433
OL-MC-o 200.0000        86.6440
OM-MC-o 200.0000        86.6440
OL-MC-OD        150.0000        91.4937
OM-MC-OI        150.0000        91.4937
OL-MC-OI        150.0000        171.1901
OM-MC-OD        150.0000        171.1901
o-MA-OE 200.0000        96.9285
o-MD-OH 200.0000        96.9285
o-MA-OF 200.0000        96.4887
o-MD-OG 200.0000        96.4887
OJ-MA-o 200.0000        164.2420
OJ-MD-o 200.0000        164.2420
OK-MA-o 200.0000        86.7494
OK-MD-o 200.0000        86.7494
OL-MA-o 200.0000        86.5159
OM-MD-o 200.0000        86.5159
OF-MA-OE        200.0000        95.4822
OG-MD-OH        200.0000        95.4822
OJ-MA-OE        200.0000        93.4805
OJ-MD-OH        200.0000        93.4805
OJ-MA-OF        200.0000        93.7478
OJ-MD-OG        200.0000        93.7478
OK-MA-OE        150.0000        171.1399
OK-MD-OH        150.0000        171.1399
OK-MA-OF        150.0000        91.1772
OK-MD-OG        150.0000        91.1772
OL-MA-OE        150.0000        91.5321
OM-MD-OH        150.0000        91.5321
OL-MA-OF        150.0000        171.2751
OM-MD-OG        150.0000        171.2751
MC-OI-VB        200.0000        122.0000
MC-OD-VB        200.0000        122.0000
MA-OE-VB        200.0000        122.0000
MD-OH-VB        200.0000        122.0000
MA-OF-VC        200.0000        127.0000
MD-OG-VC        200.0000        127.0000
VA-OB-VB        100.0000        142.4282
VC-OR-VA        100.0000        142.3657
OA-VA-OB        160.0000        107.7518
OB-VA-OB        140.0000        111.1515
OR-VA-OA        160.0000        107.7810
OR-VA-OB        140.0000        111.0062
OF-VC-OG        140.0000        107.4816
OF-VC-OR        140.0000        110.5309
OG-VC-OR        140.0000        110.5309
OQ-VC-OF        160.0000        109.0800
OQ-VC-OG        160.0000        109.0800
OQ-VC-OR        160.0000        109.8391
OB-VB-OC        160.0000        110.6436
OB-VB-OC        160.0000        110.6436
OB-VB-OH        140.0000        110.0584
OE-VB-OB        140.0000        110.0584
OB-VB-OI        140.0000        109.9396
OD-VB-OB        140.0000        109.9396
OC-VB-OD        160.0000        109.7467
OC-VB-OI        160.0000        109.7467
OC-VB-OE        160.0000        109.8126
OC-VB-OH        160.0000        109.8126
OD-VB-OE        140.0000        106.3168
OH-VB-OI        140.0000        106.3168
MB-ON-c 250.0000        124.5000
MB-OP-c 250.0000        124.5000
MB-OO-c 250.0000        122.0000
MC-o-c  250.0000        125.8000
MD-o-c  250.0000        124.5000
MA-o-c  250.0000        124.5000
c3-c-o  84.6000 118.4000
c3-c-OP 84.6000 118.0000
c3-c-ON 84.6000 118.0000
c3-c-OO 84.6000 118.0000
OP-c-o  118.8000        123.6000
ON-c-o  118.8000        123.6000
OO-c-o  118.8000        123.6000


DIHE
MB-OK-MA-OJ     1       0.00    180.0   4
MB-OK-MD-OJ     1       0.00    180.0   4
MB-OK-MA-OL     1       0.00    180.0   4
MB-OK-MD-OM     1       0.00    180.0   4
MB-OL-MA-OJ     1       0.00    180.0   4
MB-OM-MD-OJ     1       0.00    180.0   4
MB-OL-MA-OK     1       0.00    180.0   4
MB-OM-MD-OK     1       0.00    180.0   4
MB-OL-MC-OJ     1       0.00    180.0   4
MB-OM-MC-OJ     1       0.00    180.0   4
MB-OL-MC-OM     1       0.00    180.0   4
MB-OM-MC-OL     1       0.00    180.0   4
MC-OJ-MA-OK     1       0.00    180.0   4
MC-OJ-MD-OK     1       0.00    180.0   4
MC-OJ-MA-OL     1       0.00    180.0   4
MC-OJ-MD-OM     1       0.00    180.0   4
MC-OL-MA-OJ     1       0.00    180.0   4
MC-OM-MD-OJ     1       0.00    180.0   4
MC-OL-MA-OK     1       0.00    180.0   4
MC-OM-MD-OK     1       0.00    180.0   4
MC-OL-MB-OK     1       0.00    180.0   4
MC-OM-MB-OK     1       0.00    180.0   4
MC-OL-MB-OM     1       0.00    180.0   4
MC-OM-MB-OL     1       0.00    180.0   4
MA-OJ-MC-OL     1       0.00    180.0   4
MD-OJ-MC-OM     1       0.00    180.0   4
MA-OJ-MC-OM     1       0.00    180.0   4
MD-OJ-MC-OL     1       0.00    180.0   4
MA-OJ-MD-OK     1       0.00    180.0   4
MD-OJ-MA-OK     1       0.00    180.0   4
MA-OJ-MD-OM     1       0.00    180.0   4
MD-OJ-MA-OL     1       0.00    180.0   4
MA-OK-MB-OL     1       0.00    180.0   4
MD-OK-MB-OM     1       0.00    180.0   4
MA-OK-MB-OM     1       0.00    180.0   4
MD-OK-MB-OL     1       0.00    180.0   4
MA-OK-MD-OJ     1       0.00    180.0   4
MD-OK-MA-OJ     1       0.00    180.0   4
MA-OK-MD-OM     1       0.00    180.0   4
MD-OK-MA-OL     1       0.00    180.0   4
MA-OL-MB-OK     1       0.00    180.0   4
MD-OM-MB-OK     1       0.00    180.0   4
MA-OL-MB-OM     1       0.00    180.0   4
MD-OM-MB-OL     1       0.00    180.0   4
MA-OL-MC-OJ     1       0.00    180.0   4
MD-OM-MC-OJ     1       0.00    180.0   4
MA-OL-MC-OM     1       0.00    180.0   4
MD-OM-MC-OL     1       0.00    180.0   4
MA-OK-MB-ON     1       0.00    180.0   4
MD-OK-MB-OP     1       0.00    180.0   4
MA-OK-MB-OO     1       0.00    0.0     1
MD-OK-MB-OO     1       0.00    0.0     1
MA-OK-MB-OP     1       0.00    180.0   4
MD-OK-MB-ON     1       0.00    180.0   4
MA-OL-MB-ON     1       0.00    0.0     1
MD-OM-MB-OP     1       0.00    0.0     1
MA-OL-MB-OO     1       0.00    180.0   4
MD-OM-MB-OO     1       0.00    180.0   4
MA-OL-MB-OP     1       0.00    180.0   4
MD-OM-MB-ON     1       0.00    180.0   4
MC-OL-MB-ON     1       0.00    0.0     1
MC-OM-MB-OP     1       0.00    0.0     1
MC-OL-MB-OP     1       0.00    180.0   4
MC-OM-MB-ON     1       0.00    180.0   4
MC-OL-MB-OO     1       0.00    180.0   4
MC-OM-MB-OO     1       0.00    180.0   4
MA-OJ-MC-OD     1       0.00    180.0   4
MD-OJ-MC-OI     1       0.00    180.0   4
MA-OJ-MC-OI     1       0.00    180.0   4
MD-OJ-MC-OD     1       0.00    180.0   4
MA-OJ-MC-o      1       0.00    0.0     1
MD-OJ-MC-o      1       0.00    0.0     1
MB-OM-MC-o      1       0.00    180.0   4
MB-OL-MC-o      1       0.00    180.0   4
MB-OM-MC-OD     1       0.00    0.0     1
MB-OL-MC-OI     1       0.00    0.0     1
MB-OM-MC-OI     1       0.00    180.0   4
MB-OL-MC-OD     1       0.00    180.0   4
MA-OL-MC-o      1       0.00    180.0   4
MD-OM-MC-o      1       0.00    180.0   4
MD-OM-MC-OD     1       0.00    0.0     1
MA-OL-MC-OI     1       0.00    0.0     1
MD-OM-MC-OI     1       0.00    180.0   4
MA-OL-MC-OD     1       0.00    180.0   4
MB-OM-MD-o      1       0.00    180.0   4
MB-OL-MA-o      1       0.00    180.0   4
MB-OM-MD-OG     1       0.00    0.0     1
MB-OL-MA-OF     1       0.00    0.0     1
MB-OM-MD-OH     1       0.00    180.0   4
MB-OL-MA-OE     1       0.00    180.0   4
MB-OK-MD-o      1       0.00    180.0   4
MB-OK-MA-o      1       0.00    180.0   4
MB-OK-MD-OH     1       0.00    0.0     1
MB-OK-MA-OE     1       0.00    0.0     1
MB-OK-MD-OG     1       0.00    180.0   4
MB-OK-MA-OF     1       0.00    180.0   4
MC-OL-MA-o      1       0.00    180.0   4
MC-OM-MD-o      1       0.00    180.0   4
MC-OL-MA-OE     1       0.00    180.0   4
MC-OM-MD-OH     1       0.00    180.0   4
MC-OL-MA-OF     1       0.00    0.0     1
MC-OM-MD-OG     1       0.00    0.0     1
MC-OJ-MD-o      1       0.00    0.0     1
MC-OJ-MA-o      1       0.00    0.0     1
MC-OJ-MD-OH     1       0.00    180.0   4
MC-OJ-MA-OE     1       0.00    180.0   4
MC-OJ-MD-OG     1       0.00    180.0   4
MC-OJ-MA-OF     1       0.00    180.0   4
MD-OJ-MA-o      1       0.00    0.0     1
MA-OJ-MD-o      1       0.00    0.0     1
MD-OJ-MA-OF     1       0.00    180.0   4
MA-OJ-MD-OG     1       0.00    180.0   4
MD-OJ-MA-OE     1       0.00    180.0   4
MA-OJ-MD-OH     1       0.00    180.0   4
MA-OK-MD-o      1       0.00    180.0   4
MD-OK-MA-o      1       0.00    180.0   4
MD-OK-MA-OF     1       0.00    180.0   4
MA-OK-MD-OG     1       0.00    180.0   4
MA-OK-MD-OH     1       0.00    0.0     1
MD-OK-MA-OE     1       0.00    0.0     1
MC-OD-VB-OC     1       0.10    -45.0   3
MC-OI-VB-OC     1       0.10    45.0    3
MA-OE-VB-OC     1       0.10    45.0    3
MD-OH-VB-OC     1       0.10    -45.0   3
MA-OF-VC-OQ     1       0.10    -45.0   3
MD-OG-VC-OQ     1       0.10    45.0    3
MC-OD-VB-OB     1       0.10    -45.0   3
MC-OI-VB-OB     1       0.10    45.0    3
MA-OE-VB-OB     1       0.10    45.0    3
MD-OH-VB-OB     1       0.10    -45.0   3
MA-OF-VC-OR     1       0.10    -45.0   3
MD-OG-VC-OR     1       0.10    45.0    3
MA-OE-VB-OD     1       0.10    45.0    3
MD-OH-VB-OI     1       0.10    -45.0   3
MA-OF-VC-OG     1       0.10    -45.0   3
MD-OG-VC-OF     1       0.10    45.0    3
MC-OD-VB-OE     1       0.10    -45.0   3
MC-OI-VB-OH     1       0.10    45.0    3
VB-OD-MC-OM     1       0.00    0.0     1
VB-OI-MC-OL     1       0.00    0.0     1
VB-OH-MD-OK     1       0.00    0.0     1
VB-OE-MA-OK     1       0.00    0.0     1
VC-OF-MA-OL     1       0.00    0.0     1
VC-OG-MD-OM     1       0.00    0.0     1
VB-OD-MC-OJ     1       0.20    90.0    4
VB-OI-MC-OJ     1       0.20    -90.0   4
VB-OH-MD-OJ     1       0.20    90.0    4
VB-OE-MA-OJ     1       0.20    -90.0   4
VC-OF-MA-OJ     1       0.20    90.0    4
VC-OG-MD-OJ     1       0.20    -90.0   4
VB-OD-MC-OL     1       0.20    90.0    4
VB-OI-MC-OM     1       0.20    -90.0   4
VB-OH-MD-OM     1       0.20    90.0    4
VB-OE-MA-OL     1       0.20    -90.0   4
VC-OG-MD-OK     1       0.20    -90.0   4
VC-OF-MA-OK     1       0.20    90.0    4
VB-OI-MC-OD     1       0.20    90.0    4
VB-OD-MC-OI     1       0.20    90.0    4
VB-OH-MD-OG     1       0.20    90.0    4
VB-OE-MA-OF     1       0.20    -90.0   4
VC-OG-MD-OH     1       0.20    90.0    4
VC-OF-MA-OE     1       0.20    90.0    4
VB-OD-MC-o      1       0.20    90.0    4
VB-OI-MC-o      1       0.20    90.0    4
VB-OH-MD-o      1       0.20    90.0    4
VB-OE-MA-o      1       0.20    -90.0   4
VC-OF-MA-o      1       0.20    -90.0   4
VC-OG-MD-o      1       0.20    -90.0   4
VA-OR-VC-OQ     1       0.80    0.0     3
VA-OB-VB-OC     1       0.80    0.0     3
VB-OB-VA-OA     1       0.80    0.0     3
VC-OR-VA-OA     1       0.80    0.0     3
VA-OR-VC-OF     1       0.80    0.0     3
VA-OR-VC-OG     1       0.80    0.0     3
VA-OB-VB-OD     1       0.80    0.0     3
VA-OB-VB-OI     1       0.80    0.0     3
VA-OB-VB-OE     1       0.80    0.0     3
VA-OB-VB-OH     1       0.80    0.0     3
VB-OB-VA-OR     1       0.80    0.0     3
VC-OR-VA-OB     1       0.80    0.0     3
VB-OB-VA-OB     1       0.80    0.0     3
c-o-MA-OJ       1       0.00    0.0     1
c-o-MD-OJ       1       0.00    0.0     1
c-o-MC-OJ       1       0.00    0.0     1
c-OO-MB-OK      1       0.00    0.0     1
c-ON-MB-OL      1       0.00    0.0     1
c-OP-MB-OM      1       0.00    0.0     1
c-o-MC-OL       1       0.70    0.0     4
c-o-MC-OM       1       0.70    0.0     4
c-o-MA-OK       1       0.70    0.0     4
c-o-MD-OK       1       0.70    0.0     4
c-o-MA-OL       1       0.70    0.0     4
c-o-MD-OM       1       0.70    0.0     4
c-ON-MB-OK      1       0.70    0.0     4
c-OP-MB-OK      1       0.70    0.0     4
c-OO-MB-OL      1       0.70    0.0     4
c-OO-MB-OM      1       0.70    0.0     4
c-ON-MB-OM      1       0.70    0.0     4
c-OP-MB-OL      1       0.70    0.0     4
c-o-MA-OF       1       0.70    0.0     4
c-o-MD-OG       1       0.70    0.0     4
c-o-MA-OE       1       0.70    0.0     4
c-o-MD-OH       1       0.70    0.0     4
c-o-MC-OD       1       0.70    0.0     4
c-o-MC-OI       1       0.70    0.0     4
c-OO-MB-ON      1       0.70    0.0     4
c-OO-MB-OP      1       0.70    0.0     4
c-OP-MB-OO      1       0.70    0.0     4
c-ON-MB-OO      1       0.70    0.0     4
c-ON-MB-OP      1       0.70    0.0     4
c-OP-MB-ON      1       0.70    0.0     4
MB-OP-c-c3      1       0.60    180.0   2
MB-ON-c-c3      1       0.60    180.0   2
MB-OO-c-c3      1       0.60    180.0   2
MC-o-c-c3       1       0.60    180.0   2
MD-o-c-c3       1       0.60    180.0   2
MA-o-c-c3       1       0.60    180.0   2
MC-o-c-OO       1       0.60    180.0   2
MA-o-c-OP       1       0.60    180.0   2
MD-o-c-ON       1       0.60    180.0   2
MB-OO-c-o       1       0.60    180.0   2
MB-ON-c-o       1       0.60    180.0   2
MB-OP-c-o       1       0.60    180.0   2
hc-c3-c-ON      1       0.83    0       -1
hc-c3-c-ON      1       0.04    180     3
hc-c3-c-OO      1       0.83    0       -1
hc-c3-c-OO      1       0.04    180     3
hc-c3-c-OP      1       0.83    0       -1
hc-c3-c-OP      1       0.04    180     3
hc-c3-c-o       1       0.83    0       -1
hc-c3-c-o       1       0.04    180     3


IMPROPER

NONB
MA    1.46700000   0.02960000
MB    1.46700000   0.02960000
MC    1.46700000   0.02960000
MD    1.46700000   0.02960000
OA    1.65620000   0.17000000
OB    1.65620000   0.17000000
OC    1.65620000   0.17000000
OD    1.65620000   0.17000000
OE    1.65620000   0.17000000
OF    1.65620000   0.17000000
OG    1.65620000   0.17000000
OI    1.65620000   0.17000000
OJ    1.65620000   0.17000000
OK    1.65620000   0.17000000
OL    1.65620000   0.17000000
OM    1.65620000   0.17000000
ON    1.65620000   0.17000000
OO    1.65620000   0.17000000
OP    1.65620000   0.17000000
OQ    1.65620000   0.17000000
OR    1.65620000   0.17000000
VA    1.57200000   0.01600000
VB    1.57200000   0.01600000
VC    1.57200000   0.01600000
Na+    1.36900000   0.08743930
